# Supplementary material for: Construction of Metastasis Prediction Models and Screening of Anti-Metastatic Drugs Based on Pan-Cancer Single-Cell EMT Features
Source: Int J Mol Sci. 2025 Nov 29;26(23):11582. doi: 10.3390/ijms262311582 (PMC12692492; doi:10.3390/ijms262311582)
Supplement: Supplementary file 1 [file ijms-26-11582-s001.zip]

Archive with 11 entries (11 files):
- Additional file S1.pdf
- Table S1.xlsx
- Table S10.xlsx
- Table S2.xlsx
- Table S3.xlsx
- Table S4.xlsx
- Table S5.xlsx
- Table S6.xlsx
- Table S7.xlsx
- Table S8.xlsx
- Table S9.xlsx
