# Supplementary material for: Construction of Metastasis Prediction Models and Screening of Anti-Metastatic Drugs Based on Pan-Cancer Single-Cell EMT Features
Source: Int J Mol Sci. 2025 Nov 29;26(23):11582. doi: 10.3390/ijms262311582 (PMC12692492; doi:10.3390/ijms262311582)
Supplement: Supplementary file 1 [file ijms-26-11582-s001.zip › Table S1.xlsx]

## Sheet: scRNA-seq
Table S1: Dataset and patient information
scRNA-seq
Cancer Type	Dataset ID	Raw-Patient ID	Processed-Patient ID	Stage	TNM	Metastasis	Cell number(before QC)	Cell number(after QC)	PMID	References	Cell number-cancer(before QC)	Cell number-cancer(after QC)	Gleason(PRAD)
BC	GSE180286	P1	BC01TbL	ⅡB	T2N1M0	RM	3149	2238	34611125	Xu K, et al. Oncogenesis vol.2021	112136	83638
		P2	BC02TcL	ⅢA	T3N2M0	RM	11464	8091
		P3	BC03TbL	ⅡA	T1N1M0	RM	4159	2529
		P4	BC04TcL	ⅢA	T2N2M0	RM	4035	3350
		P5	BC05TbL	ⅡB	T2N1M0	RM	7521	6869
	GSE225600	T2	BC06TbL	ⅡB	NA	RM	9720	4891	36594618	Liu YM, et al. Adv Sci. 2023
		T3	BC07TbL	ⅡB	NA	RM	13907	5652
		T6	BC08TcL	ⅢA	NA	RM	7593	5257
		T7	BC09TbL	ⅡB	NA	RM	14195	11164
	GSE176078	3921	BC10TcL	ⅢA	pT2,N2a	RM	3024	2853	34493872	Wu SZ, et al. Nat Genet. 2021
		3963	BC11TbN	ⅡA	pT2,pN0,Mx	NM	3527	3247
		4398	BC12TcL	ⅢA	pT3,pN2a,pMx	RM	4451	4130
		4513	BC13TbN	ⅡB	pT3,pN0,Mx	NM	5619	5141
		4515	BC14TbL	ⅡA	pT1c,pN1,Mi	RM	4149	3953
		4523	BC15TbN	ⅡA	pT2,pN0,pM0	NM	1754	1698
		4530	BC16TcL	ⅢA	pT3,pN3,pMx	RM	4409	4220
		4535	BC17TbN	ⅡB	pT2,pN0	NM	3961	3405
	GSE264205	pre	BC18TdM	Ⅳ	NA	DM	5499	4950	39363009	Otsuji K, et al. NPJ Precis Oncol. 2024
BLCA	GSE222315	P1	BLCA01TcL	ⅢA	T1N1M0	RM	10336	9972	38428409	Zheng H, et al. Cancer Cell. 2024	67471	64475
		P3	BLCA03TcL	ⅢA	T1N1M0	RM	9632	9346
		P4	BLCA04TaN	Ⅰ	T1N0M0	NM	6683	6323
		P5	BLCA05TcL	ⅢA	T1N1M0	RM	7951	7542
		P6	BLCA06TcL	ⅢA	T1N1M0	RM	5790	5362
		P7	BLCA07TaN	Ⅰ	T1N0M0	NM	6099	5980
		P9	BLCA09TaN	Ⅰ	T1N0M0	NM	7206	6179
	GSE135337	BC4	BLCA02TbN	Ⅱ	pT2N0M0	NM	5131	5129	34480339	Lai H, et al. Int J Cancer. 2021
		BC5	BLCA08TcN	ⅢA	pT3N0M0	NM	8643	8642
ccRCC	GSE210038	T2	ccRCC01TcU	Ⅲ	pT3aNx	UM	4107	3863	37335139	Davidson G, et al. Cancer Res. 2023	103272	97461
		T4	ccRCC02TcN	Ⅲ	pT3aN0	NM	6681	6392
		T5	ccRCC03TbN	Ⅱ	pT2aN0M0	NM	7084	6732
		T6	ccRCC04TaU	Ⅰ	pT1aNxM0	UM	7737	7386
		T7	ccRCC05TcU	Ⅲ	pT3aNxM0	UM	6083	5824
	GSE224630	RCC1	ccRCC06TaN	Ⅰ	pT1a	NM	4391	4163	36801089	Saout JR, et al. Eur Urol. 2023
		RCC2	ccRCC07TbN	Ⅱ	pT2b	NM	6359	4815
		RCC3	ccRCC08TcN	Ⅲ	pT3a	NM	3042	2691
		RCC4	ccRCC09TcN	Ⅲ	pT3a	NM	5306	5116
		RCC5	ccRCC10TcN	Ⅲ	pT3b	NM	6345	4856
	SCP1288	76	ccRCC11TdM	Ⅳ	NA	DM	7912	7904	33711272	Bi K, et al. Cancer Cell. 2021
		90	ccRCC12TaN	Ⅰ	NA	NM	8426	8288
	SRZ190804	UT1	ccRCC13TcN	Ⅲ	T3aN0M0	NM	19696	19664	33861994	Krishna C, et al. Cancer Cell. 2021
		UT2	ccRCC14TdM	Ⅳ	T4N1M1	DM	10103	9767
CRC	GSE245552	Pt01	CRC01TdM	ⅣA	T3N2aM1a	DM	4523	4474	38335276	Liu X, et al. Cancer Res. 2024	114396	108534
		Pt02	CRC02TdM	ⅣA	T3N1aM1a	DM	3679	3617
		Pt03	CRC03TdM	ⅣA	M1a	DM	2521	2463
		Pt04	CRC04TdM	ⅣB	T4bM1b	DM	2756	2727
		Pt05	CRC05TdM	ⅣA	T3N0M1a	DM	3798	3621
		Pt06	CRC06TdM	ⅣA	T4aN1aM1a	DM	805	796
		Pt07	CRC07TdM	ⅣA	T4aN0M1a	DM	4451	4428
		Pt09	CRC08TdM	ⅣA	T4aN2aM1a	DM	5389	5379
		Pt10	CRC09TdM	ⅣA	T4aN0M1a	DM	8111	8090
		Pt11	CRC10TdM	ⅣA	T4aN0M1a	DM	7122	6877
		Pt13	CRC11TdM	ⅣA	T4aN1aM1a	DM	4445	4290
		Pt15	CRC12TdM	ⅣA	T4aN0M1a	DM	11040	10976
		Pt17	CRC13TdM	ⅣA	T4aN1aM1a	DM	1666	1656
		Pt18	CRC14TdM	ⅣA	T3N0M1a	DM	4231	4161
	GSE200997	T_CAC1	CRC15TcL	ⅢB	T3N2	RM	1696	1162	35538548	Khaliq AM, et al. Genome Biol. 2022
		T_CAC2	CRC16TdM	ⅣC	T4aN2M1c	DM	1677	1176
		T_CAC3	CRC17TcL	ⅢC	T4aN2	RM	1188	844
		T_CAC4	CRC18TbN	ⅡA	T3N0	NM	4279	4019
		T_CAC5	CRC19TcL	ⅢB	T3N1	RM	174	171
		T_CAC6	CRC20TaN	Ⅰ	T2N0	NM	2410	2177
		T_CAC7	CRC21TcL	ⅢB	T3N1a	RM	3079	2296
		T_CAC8	CRC22TcL	ⅢB	T4aN1	RM	999	866
		T_CAC9	CRC23TaN	Ⅰ	T2N0	NM	1649	1516
		T_CAC10	CRC24TaN	Ⅰ	T2N0	NM	3544	3179
		T_CAC11	CRC25TbN	ⅡA	T3N0	NM	7511	7068
		T_CAC12	CRC26TaN	Ⅰ	T2N0	NM	4053	3856
		T_CAC13	CRC27TaN	Ⅰ	T1N0	NM	2660	2566
		T_CAC14	CRC28TcL	ⅢB	T3N1	RM	8845	8429
		T_CAC15	CRC29TcL	ⅢB	T3N1	RM	4714	4413
		T_CAC16	CRC30TbN	ⅡA	T3N0	NM	1381	1241
ESCC	OMIX005710	P1	ESCC01TcL	ⅢB	cT3N2M0	RM	4870	4773	38566201	Ji G, et al. Genome Med. 2024	87361	73517
		P4	ESCC02TcU	ⅡA	cT2N0M0	UM	3640	3417
		P6	ESCC03TbN	ⅢA	cT4N0M0	NM	6640	5673
		P7	ESCC04TcN	cⅢ	NA	NM	6488	5800
		P9	ESCC05TcU	ⅢB	cT3N1M0	UM	5672	5347
		P15	ESCC06TcL	ⅡB	cT3N0M0	RM	7606	5549
		P19	ESCC07TcU	ⅡB	cT3N0M0	UM	10362	9076
		P21	ESCC08TbN	ⅢB	cT3N2M0	NM	8305	5727
		P16	ESCC09TbN	ⅡB	cT2N1M0	NM	10019	9154
		P20	ESCC10TcL	ⅢB	cT3NXM0	RM	11911	11503
		P3	ESCC11TbL	ⅢB	cT3NXM0	RM	11848	7498
GC	GSE206785	180129T	GC01TcL	Ⅲ	T3N1	RM	1604	1604	36550535	Kang B, et al. Genome Biol. 2022	177528	165207
		180308T	GC02TcN	Ⅲ	T2-3N0	NM	10885	10885
		180606T	GC03TbL	Ⅱ	T3N1	RM	5077	5077
		181019T	GC04TcL	Ⅲ	T3N2	RM	2352	2352
		181025T	GC05TcL	Ⅲ	cT3N3	RM	1049	1049
		181026T	GC06TcN	Ⅲ	T2-3N0	NM	658	658
		181217T	GC07TcL	Ⅲ	cT4N1	RM	2292	2292
		190118T	GC08TbL	Ⅱ	cT3N1	RM	1800	1800
		190123T	GC09TaL	Ⅰ	cT3N1	RM	969	969
		190124T	GC10TaN	Ⅰ	cT3N0	NM	2348	2348
		190125T	GC11TcL	Ⅲ	cT4aN2	RM	625	625
	GSE183904	NGCII518	GC12TbU	Ⅱ	NA	UM	2769	2493	34642171	Kumar V, et al. Cancer Discov. 2022
		NGCII519	GC13TcU	Ⅲ	NA	UM	3525	3201
		NGCII520	GC14TcU	Ⅲ	NA	UM	3693	3362
		NGCII521	GC15TbU	Ⅱ	NA	UM	2097	1712
		NGCII524	GC16TdM	Ⅳ	NA	DM	7177	6736
		NGCII525	GC17TbU	Ⅱ	NA	UM	2668	2388
		NGCII527	GC18TdM	Ⅳ	NA	DM	592	528
		NGCII529	GC19TaU	Ⅰ	NA	UM	2339	2147
		NGCII502	GC20TcU	Ⅲ	NA	UM	7276	6585
		NGCII511	GC21TbU	Ⅱ	NA	UM	13626	12600
		NGCII499	GC22TcU	Ⅲ	NA	UM	1689	1478
		NGCII509	GC23TcU	Ⅲ	NA	UM	7380	7236
		NGCII498	GC24TbU	Ⅱ	NA	UM	6859	6137
		NGCII513	GC25TcU	Ⅲ	NA	UM	399	388
		NGCII514	GC26TcU	Ⅲ	NA	UM	2597	2287
		NGCII512	GC27TcU	Ⅲ	NA	UM	2681	2501
		NGCII510	GC28TaU	Ⅰ	NA	UM	4600	4495
		NGCII531	GC29TcU	Ⅲ	NA	UM	6173	5573
		NGCII522	GC30TbU	Ⅱ	NA	UM	3593	3113
		NGCII533	GC31TcU	Ⅲ	NA	UM	3798	3566
		NGCII539	GC32TaU	Ⅰ	NA	UM	2252	1843
		NGCII540	GC33TcU	Ⅲ	NA	UM	5823	4903
		NGCII541	GC34TcU	Ⅲ	NA	UM	12463	11543
		NGCII538	GC35TdM	Ⅳ	NA	DM	3363	3156
		NGCII543	GC36TcU	Ⅲ	NA	UM	5369	4897
		NGCII545	GC37TcU	Ⅲ	NA	UM	5077	4474
	GSE246662	P1	GC38TdM	Ⅳ	NA	DM	7011	5844	39060439	Tang X, et al. Oncogene. 2024
		P2	GC39TdM	Ⅳ	NA	DM	8748	8431
		P3	GC40TdM	Ⅳ	NA	DM	12232	11931
HCC	GSE149614	HCC01	HCC01TaN	Ⅰ	T1N0M0	NM	3368	3188	35933472	Lu Y, et al. Nat Commun. 2022	83422	66861
		HCC02	HCC02TaN	Ⅰ	T1N0M0	NM	4101	3678
		HCC03	HCC03TaN	Ⅰ	T1N0M0	NM	4825	4571
		HCC04	HCC04TbN	Ⅱ	T2N0M0	NM	3501	3124
		HCC05	HCC05TcN	ⅢA	T3N0M0	NM	3353	3137
		HCC06	HCC06TcN	ⅢA	T3N0M0	NM	4308	4153
		HCC07	HCC07TcN	ⅢB	T4N0M0	NM	510	474
		HCC08	HCC08TcN	ⅢB	T4N0M0	NM	4833	4507
		HCC09	HCC09TdM	Ⅳ	T4N0M1	DM	2816	2677
		HCC10	HCC10TdM	Ⅳ	T4N0M1	DM	2799	2611
	GSE202642	4	HCC11TbN	Ⅱ	T2N0M0	NM	9109	6462	36878933	Zhu GQ, et al. Cell Discov. 2023
		5	HCC12TbN	Ⅱ	T2N0M0	NM	15647	9157
		6	HCC13TbN	Ⅱ	T2N0M0	NM	8314	7180
		7	HCC14TbN	Ⅱ	T2N0M0	NM	15938	11942
HNSCC	GSE188737	HN237	HNSCC01TdL	Ⅳ	pT4a,pN1	RM	1011	1003	36973261	Quah HS, et al. Nat Commun. 2023	96206	82127
		HN242	HNSCC02TdL	Ⅳ	pT3N3b	RM	1226	1220
		HN251	HNSCC03TdL	Ⅳ	pT3N3b	RM	6137	6085
		HN257	HNSCC04TdL	Ⅳ	pT4aN3b	RM	4240	4171
		HN263	HNSCC05TdL	Ⅳ	pT3N2bMx	RM	3331	3263
		HN272	HNSCC06TdL	Ⅳ	pT4aN2b	RM	4251	4201
		HN279	HNSCC07TdL	Ⅳ	pT3N3b	RM	2584	2416
	GSE185965	P1	HNSCC08TaN	Ⅰ	cT1N0M0	NM	1180	659	37026630	Chung CH, et al. Adv Sci. 2023
		P2	HNSCC09TdL	Ⅳ	cT4aN2bM0	RM	1637	1313
		P3	HNSCC10TdN	Ⅳ	pT4aN0M0	NM	461	419
	GSE181919	C04	HNSCC11TdL	Ⅳ	T2N2a	RM	608	297	36828832	Choi JH, et al. Nat Commun. 2023
		C06	HNSCC12TcL	Ⅲ	T2N1	RM	1327	1243
		C07	HNSCC13TbN	Ⅱ	T2N0	NM	536	492
		C08	HNSCC14TaN	Ⅰ	T1N0	NM	1206	995
		C09	HNSCC15TbN	Ⅱ	T2N0	NM	850	825
		C15	HNSCC16TaN	Ⅰ	T1N0	NM	1731	1655
		C21	HNSCC17TdL	Ⅳ	T4aN1	RM	697	462
		C22	HNSCC18TdL	Ⅳ	T2N2	RM	1143	1067
		C26	HNSCC19TbN	Ⅱ	T2N0	NM	944	857
		C30	HNSCC20TbN	Ⅱ	T2N0	NM	282	166
		C31	HNSCC21TdL	Ⅳ	T2N2	RM	523	492
		C38	HNSCC22TdL	Ⅳ	T4aN3b	RM	1049	957
		C43	HNSCC23TcN	Ⅲ	T3N0	NM	1662	1474
		C46	HNSCC24TcL	Ⅲ	T2N1	RM	1413	1346
		C51	HNSCC25TcL	Ⅲ	T2N1	RM	1801	1646
		C57	HNSCC26TaN	Ⅰ	T1N0	NM	1104	1021
		C59	HNSCC27TdL	Ⅳ	T3N2b	RM	2350	2335
		C60	HNSCC28TdN	Ⅳ	T4aN0	NM	1948	1913
		C84	HNSCC29TcL	Ⅲ	T2N1	RM	830	793
		C86	HNSCC30TbN	Ⅱ	T2N0	NM	1084	1072
	GSE206332	1T	HNSCC31TcL	Ⅲ	T3N1M0	RM	5735	4982	38191598	Sun Y, et al. Commun Biol. 2024
		2T	HNSCC32TdL	Ⅳ	T3N2M0	RM	9735	7205
		3T	HNSCC33TdL	Ⅳ	T3N2M0	RM	11363	9543
	GSE172577	SYSMH3	HNSCC34TbN	Ⅱ	T2N0M0	NM	7408	5052	34044317	Peng Y, et al. Oral Oncol. 2021
		SYSMH6	HNSCC35TbN	Ⅱ	T2N0M0	NM	12819	9487
LC	GSE171145	PT1	LC01TcU	ⅢA	NA	UM	3381	857	35140113	Yang L, et al. J Immunother Cancer. 2022	410125	243057
		PT2	LC02TdM	ⅣB	NA	DM	4783	394
		PT3	LC03TbU	ⅡB	NA	UM	5164	1166
		PT4	LC04TbU	ⅡB	NA	UM	5241	1376
		PT5	LC05TaN	ⅠA3	NA	NM	5307	2264
		PT6	LC06TaN	ⅠA3	NA	NM	5022	489
		PT7	LC07TaN	ⅠA3	NA	NM	5026	2545
		PT8	LC08TaN	ⅠA3	NA	NM	4834	679
		PT9	LC09TbN	ⅡA	NA	NM	4843	989
	E-MTAB-13526	P4	LC10TcN	ⅢA	T4 N0 PL1 R0	NM	10619	7612	40205583	Cui X, et al. Mol Cancer. 2025
		P8	LC11TbL	ⅡB	T2b N1 M0	RM	31927	20754
		P15	LC12TbN	ⅡB	T3 N0 M0	NM	15948	11895
		P17	LC13TaN	ⅠB	T2a N0 M0	NM	47388	27277
		P18	LC14TbL	ⅡB	T2a N1 M0	RM	54129	41950
		P20	LC15TcL	ⅢB	T4 N2 M0	RM	69326	57765
		P21	LC16TaN	ⅠA3	T1c N0 M0	NM	53255	38870
		P24	LC17TbN	ⅡB	T3 N0 M0	NM	83932	26175
OC	GSE184880	Cancer1	OC01TcL	ⅢB	NA	RM	8658	6218	35675036	Xu J, et al. Cancer Res. 2022	76789	60344
		Cancer2	OC02TbN	ⅡB	T2bN0M0	NM	4182	2659
		Cancer3	OC03TaN	ⅠC2	T1cN0M0	NM	4952	3761
		Cancer4	OC04TaN	ⅠC2	T1cN0M0	NM	3932	1450
		Cancer5	OC05TbN	ⅡB	T2bN0M0	NM	5750	4663
		Cancer6	OC06TcL	ⅢC	NA	RM	5047	3742
		Cancer7	OC07TaN	ⅠC2	T1cN0M0	NM	5048	4153
	GSE173682	Patient7	OC08TaN	ⅠA	T1aN0M0	NM	8091	5714	34739872	Regner MJ, et al. Mol Cell. 2021
		Patient8	OC09TbN	ⅡB	T2bN0M0	NM	7961	7132
		Patient9	OC10TcL	ⅢC	NA	RM	6864	6296
		Patient10	OC11TdM	ⅣB	NA	DM	8913	8167
	E-MTAB-8107	BT1307	OC12TcL	ⅢC	pT3cNxM0	RM	6255	5294	32561858	Qian J, et al. Cell Res. 2020
		scrSOL006	OC13TaN	ⅠA	pT1cN0M0	NM	1136	1095
PDAC	GSE263733	PB2032	PDAC01TcN	Ⅲ	NA	NM	1989	1907	38702773	Park JK, et al. Mol Cancer. 2024	97177	74332
		PB2151	PDAC02TdM	Ⅳ	NA	DM	6220	6090
		PB2155	PDAC03TdM	Ⅳ	NA	DM	1973	1821
		PB2191	PDAC04TdM	Ⅳ	NA	DM	1979	1750
		PB2203	PDAC05TdM	Ⅳ	NA	DM	651	629
		PB2218	PDAC06TdM	Ⅳ	NA	DM	688	670
		PB2219	PDAC07TdM	Ⅳ	NA	DM	1772	1736
		PB2256	PDAC08TcN	Ⅲ	NA	NM	2423	2209
		PB2264	PDAC09TdM	Ⅳ	NA	DM	1121	980
		PB2265	PDAC10TdM	Ⅳ	NA	DM	1627	1258
		PB2266	PDAC11TcN	Ⅲ	NA	NM	2244	2091
		PB2268	PDAC12TcN	Ⅲ	NA	NM	1702	1619
		PB2281	PDAC13TdM	Ⅳ	NA	DM	2833	2759
		PB2286	PDAC14TdM	Ⅳ	NA	DM	2344	2143
		PB2287	PDAC15TcN	Ⅲ	NA	NM	2451	2134
		PB2311	PDAC16TdM	Ⅳ	NA	DM	253	156
		PB2341	PDAC17TdM	Ⅳ	NA	DM	3895	3595
		PB2349	PDAC18TdM	Ⅳ	NA	DM	2713	2612
		PB2366	PDAC19TcN	Ⅲ	NA	NM	2857	2317
		PB2409	PDAC20TdM	Ⅳ	NA	DM	1953	1886
		PB2410	PDAC21TdM	Ⅳ	NA	DM	2460	2262
	GSE154778	P01	PDAC22TcU	Ⅲ	NA	UM	567	528	32988401	Lin W, et al. Genome Med. 2020
		P02	PDAC23TcU	Ⅲ	NA	UM	159	95
		P03	PDAC24TbL	ⅡB	NA	RM	836	605
		P04	PDAC25TbL	ⅡB	NA	RM	896	771
		P05	PDAC26TbL	ⅡB	NA	RM	880	647
		P06	PDAC27TbL	ⅡB	NA	RM	769	650
		P07	PDAC28TbN	ⅡA	NA	NM	1078	1009
		P08	PDAC29TbN	ⅡA	NA	NM	1139	1029
		P09	PDAC30TbL	ⅡB	NA	RM	898	732
		P10	PDAC31TbN	ⅡA	NA	NM	1570	1362
	GSE197177	Case1	PDAC32TdM	Ⅳ	NA	DM	21415	6037	37612267	Zhang S, et al. Nat Commun. 2023
		Case2	PDAC33TdM	Ⅳ	NA	DM	11684	10952
		Case3	PDAC34TdM	Ⅳ	NA	DM	9138	7291
PRAD	GSE181294	PCA3	PRAD01TbN	Ⅱ	pT2a	NM	3781	3756	36750562	Hirz T, et al. Nat Commun. 2023	98887	97952	3+4=7
		PCA4	PRAD02TcN	Ⅲ	pT3a	NM	4888	4855					4+5=9
		PCA5	PRAD03TcN	Ⅲ	pT3a	NM	1939	1938					4+3=7
		PCA6	PRAD04TcN	Ⅲ	pT3a	NM	2036	2030					3+5=8
		PCA7	PRAD05TdL	Ⅳ	pT3bN1	RM	3193	3178					5+5=10
		PCA8	PRAD06TcN	Ⅲ	pT2c	NM	1507	1505					4+4=8
		PCA9	PRAD07TbN	Ⅱ	pT2c	NM	2901	2866					4+3=7
		PCA10	PRAD08TcN	Ⅲ	pT3a	NM	4469	4442					3+3=6
		PCA11	PRAD09TbN	Ⅱ	pT2c	NM	1084	1009					3+4=7
		PCA12	PRAD10TaN	Ⅰ	pT2N0	NM	3151	3142					3+3=6
		PCA15	PRAD11TbN	Ⅱ	pT2N0	NM	4048	4036					3+4=7
		PCA16	PRAD12TdL	Ⅳ	pT3aN1	RM	1235	1219					4+5=9
		PCA17	PRAD13TaN	Ⅰ	pT2N0	NM	6185	6174					3+3=6
		PCA18	PRAD14TaN	Ⅰ	pT2N0	NM	4169	4162					3+3=6
		PCA19	PRAD15TdL	Ⅳ	pT3bN1	RM	4042	4037					5+3=8
		PCA20	PRAD16TbN	Ⅱ	pT2Nx	NM	6126	6109					3+4=7
		PCA21	PRAD17TcN	Ⅲ	pT3aN0	NM	3745	3740					3+4=7
		PCA22	PRAD18TcN	Ⅲ	pT3bN0	NM	8041	8025					4+5=9
	GSE141445	P153	PRAD19TdL	Ⅳ	T4N1M0	RM	1277	1218	33420488	Chen S, et al. Nat Cell Biol. 2021			4+5=9
		P154	PRAD20TcN	Ⅲ	T4N0M0	NM	679	676					5+5=10
		P155	PRAD21TcN	Ⅲ	T3aN0M0	NM	2824	2750					4+5=9
		P156	PRAD22TcN	Ⅲ	T3aN0M0	NM	5780	5655					4+5=9
		P159	PRAD23TcN	Ⅲ	T2cN0M0	NM	1554	1513					4+3=7
		P162	PRAD24TdL	Ⅳ	T2cN1M0	RM	5302	5243					4+3=7
		P171	PRAD25TdM	Ⅳ	T2cN1M1b	DM	1586	1582					4+5=9
		P173	PRAD26TcN	Ⅲ	T2cN0M0	NM	1339	1321					4+5=9
		P174	PRAD27TbN	Ⅱ	T2cN0M0	NM	4982	4887					3+4=7
		P175	PRAD28TdM	Ⅳ	T3aN0M1b	DM	1534	1501					4+5=9
		P176	PRAD29TcN	Ⅲ	T3aN0M0	NM	2458	2417					4+3=7
		P177	PRAD30TdM	Ⅳ	T2bN0M1a	DM	3032	2966					4+5=9

## Sheet: ST data
ST data
Cancer Type	Dataset ID	Sample ID
BC	GSE210616	GSM6433585
ccRCC	GSE175540	GSM5924031
PDAC	GSE203612	GSM6177618

## Sheet: Bulk RNA-seq
Bulk RNA-seq
Training and test dataset				External validation dataset
Cancer Type	Dataset ID	Metastasis Status	Sample number	Cancer Type	Dataset ID	Metastasis Status	Sample number
BC	TCGA-BRCA	Non-metastasis	181	BC	GSE3494	Non-metastasis	138
		Metastasis	225			Metastasis	84
BLCA	TCGA-BLCA	Non-metastasis	116	BLCA	GSE188715	Non-metastasis	48
		Metastasis	117			Metastasis	8
ccRCC	TCGA-KIRC	Non-metastasis	160	ccRCC	GSE167573	Non-metastasis	45
		Metastasis	73			Metastasis	18
CRC	TCGA-COAD TCGA-READ	Non-metastasis	185	CRC	GSE17536	Non-metastasis	81
		Metastasis	166			Metastasis	96
ESCC	TCGA-ESCA	Non-metastasis	60	ESCC	GSE149609	Non-metastasis	7
		Metastasis	94			Metastasis	3
GC	TCGA-STAD	Non-metastasis	70	GC	GSE15459	Non-metastasis	40
		Metastasis	163			Metastasis	116
HCC	TCGA-LIHC GSE148355	Non-metastasis	60	HCC	GSE76427	Non-metastasis	101
		Metastasis	11			Metastasis	3
HNSCC	TCGA-HNSC	Non-metastasis	133	HNSCC	GSE65858	Non-metastasis	93
		Metastasis	226			Metastasis	177
LC	TCGA-LUSC TCGA-LUAD	Non-metastasis	239	LC	GSE30219	Non-metastasis	195
		Metastasis	183			Metastasis	95
OC	TCGA-OV	Non-metastasis	25	OC	GSE14407	Non-metastasis	4
		Metastasis	149			Metastasis	8
PDAC	TCGA-PAAD	Non-metastasis	19	PDAC	GSE79668	Non-metastasis	11
		Metastasis	97			Metastasis	38
PRAD	TCGA-PRAD	Non-metastasis	159	PRAD	GSE46691	Non-metastasis	333
		Metastasis	81			Metastasis	212
	total number	Non-metastasis	1407	CESC	TCGA-CESC	Non-metastasis	75
		Metastasis	1585			Metastasis	67
				UCEC	TCGA-PAAD	Non-metastasis	440
						Metastasis	98

## Sheet: Proteomics
Proteomics data
Cancer Type	Dataset ID	Metastasis Status	Sample number
BC	PDC000120	Non-metastasis	4
		Metastasis	28
ccRCC	PDC000127	Non-metastasis	57
		Metastasis	13
CRC	PDC000116	Non-metastasis	41
		Metastasis	43
HNSCC	PDC000221	Non-metastasis	11
		Metastasis	56
LC	PDC000234	Non-metastasis	56
		Metastasis	18
OC	PDC000114	Non-metastasis	6
		Metastasis	72
PDAC	PDC000270	Non-metastasis	19
		Metastasis	83
	PDC000504	Non-metastasis	5
		Metastasis	24
