# Supplementary material for: Construction of Metastasis Prediction Models and Screening of Anti-Metastatic Drugs Based on Pan-Cancer Single-Cell EMT Features
Source: Int J Mol Sci. 2025 Nov 29;26(23):11582. doi: 10.3390/ijms262311582 (PMC12692492; doi:10.3390/ijms262311582)
Supplement: Supplementary file 1 [file ijms-26-11582-s001.zip › Table S10.xlsx]

## Sheet: drug_data
Table S10: Final drugs for each cancer type
drug	ID	NES	pvalue	p.adjust	meta_anti	abs_NES	cancer	Random_score	Standard_NES	Standard_Random	Drug Score	total_rank
Fostamatinib	Declining	-1.21715	0.0562653488678461	0.112530697735692	anti_meta	1.21715167204451	BC	0.00075892540802687	0.00211795373085696	1	0.600847181492343	1
Butamben	Declining	-2.48203	1e-10	2e-10	anti_meta	2.48203137685512	BC	4.30400418595328e-06	1	0.00555797733217088	0.403334786399303	2
Spironolactone	Declining	-1.13131	0.185542168674699	0.371084337349398	anti_meta	1.13131039904983	BC	0.000384108614811271	0.000936059907834101	0.495967741935484	0.297955069124424	3
Minocycline	Declining	-1.57798	0.000561313117131921	0.00112262623426384	posi_meta	1.57797611028385	BC	0.000340136479908367	0.0171370967741936	0.327956989247312	0.203629032258065	4
Diclofenamide	Rising	-2.39643	2.42399041924990e-09	4.84798083849979e-09	anti_meta	2.39642507365842	BC	1.27601015815154e-06	0.495967741935484	0.00313620071684588	0.200268817204301	5
Niacin	Declining	-1.21624	0.0588533951477766	0.117706790295553	anti_meta	1.21623819760738	BC	0.000307575925176105	0.00201612903225806	0.243951612903226	0.147177419354839	6
Carfilzomib	Declining	-2.35603	2.28186047443201e-10	4.56372094886402e-10	anti_meta	2.35603377323092	BC	0.000127650667050163	0.193548387096774	0.103942652329749	0.139784946236559	7
Bicalutamide	Declining	-2.38771	5.66115087647892e-10	1.13223017529578e-09	anti_meta	2.38770743267298	BC	3.11048712640496e-05	0.327956989247312	0.00698122291766972	0.135371529449527	8
Ibuprofen	Rising	1.00160424679258	0.473389355742297	0.487179487179487	anti_meta	1.00160424679258	BC	0.000193861875636043	0.000266595574513463	0.193548387096774	0.11623567048787	9
Bortezomib	Declining	-2.30705	2.1776550066319e-09	4.35531001326379e-09	anti_meta	2.30704509991241	BC	0.000119991627125259	0.15994623655914	0.0835777126099707	0.114125122189638	10
Docetaxel	Declining	-2.36378	1.83242103571249e-09	3.66484207142499e-09	anti_meta	2.36377758093052	BC	6.57032092613698e-05	0.243951612903226	0.0199372759856631	0.109543010752688	11
Miglustat	Rising	1.17558322023494	0.131313131313131	0.168741355463347	posi_meta	1.17558322023494	BC	0.000161381098822764	0.00153609831029186	0.15994623655914	0.0965821812596006	12
Pemetrexed	Rising	1.16212848889644	0.172661870503597	0.208333333333333	anti_meta	1.16212848889644	BC	0.000137777849845866	0.00126941457586619	0.135944700460829	0.0820745861068442	13
Methotrexate	Declining	-0.930411	0.631858407079646	0.923478260869565	anti_meta	0.930411251072881	BC	0.00013467784821311	0	0.117943548387097	0.0707661290322581	14
Raloxifene	Declining	2.17854553746614	3.11742558798223e-06	6.23485117596446e-06	anti_meta	2.17854553746614	BC	4.38952947667662e-05	0.135944700460829	0.016522423288749	0.0642913341575812	15
Norethynodrel	Declining	-2.17371	4.6689506942878e-08	9.3379013885756e-08	anti_meta	2.17371	BC	7.30118696914316e-05	0.117943548387097	0.0244536940686785	0.0618496357960458	16
Biotin	Declining	-1.52628	0.00586002176775934	0.0117200435355187	anti_meta	1.52628330744284	BC	0.000122493950930774	0.0120967741935484	0.092741935483871	0.0604838709677419	17
Paclitaxel	Declining	-2.16631	2.93036596282973e-07	5.86073192565945e-07	anti_meta	2.16630652542689	BC	6.57032092613698e-05	0.103942652329749	0.019180470793374	0.053085343407924	18
Zonisamide	Rising	1.55787900320326	0.00408183711881473	0.00816367423762946	posi_meta	1.55787900320326	BC	9.31914669627783e-05	0.015937019969278	0.0759408602150538	0.0519393241167435	19
Drospirenone	Declining	2.12390434621079	1.25734830384735e-07	2.51469660769471e-07	anti_meta	2.12390434621079	BC	3.29376933914644e-05	0.092741935483871	0.00931590656284761	0.042686318131257	20
Acetazolamide	Rising	-1.46969	0.0197959599837818	0.0395919199675636	anti_meta	1.46968979196206	BC	9.0428158952138e-05	0.0102639296187683	0.0639400921658986	0.0424696271470465	21
Benzthiazide	Declining	-1.05855	0.33596837944664	0.390625	posi_meta	1.05855068496669	BC	9.16239949430266e-05	0.00047840349917988	0.0694789081885856	0.0418787063128233	22
Tretinoin	Declining	-1.59991	0.00141812883606025	0.00283625767212051	anti_meta	1.59990826183404	BC	8.72627646870864e-05	0.0184634974533107	0.0549395161290323	0.0403491086587436	23
Phenolphthalein	Declining	-2.09497	1.12573084757764e-07	2.25146169515527e-07	anti_meta	2.09497397637754	BC	4.30874448848131e-05	0.0759408602150538	0.0138499298737728	0.0386863020102852	24
Hydroflumethiazide	Rising	-1.0735	0.312910284463895	0.34341252699784	anti_meta	1.0734969029586	BC	8.95366922702309e-05	0.000551419906258617	0.0591397849462366	0.0357044389302454	25
Dydrogesterone	Declining	-2.11736	1.50663441470709e-07	3.01326882941418e-07	anti_meta	2.11736146514797	BC	1.04441026541355e-06	0.0835777126099707	0.0019163206643245	0.034580877442583	26
Alitretinoin	Declining	-1.44	0.0150363987536837	0.0300727975073674	anti_meta	1.44000391145142	BC	8.41462373223531e-05	0.00846113167636171	0.0512333965844402	0.0341244906212088	27
Acitretin	Rising	1.55562455560839	0.00376452930307271	0.00752905860614543	anti_meta	1.55562455560839	BC	8.28901550313452e-05	0.0153788447111778	0.0449915110356536	0.0331464445058633	28
Tamoxifen	Declining	1.67492987413704	0.00100888397232172	0.00201776794464344	anti_meta	1.67492987413704	BC	7.8541828551828e-05	0.0234375	0.0377565982404692	0.0320289589442815	29
Norgestrel	Declining	-2.04834	5.90870211575701e-07	1.1817404231514e-06	anti_meta	2.04833596540373	BC	3.27719885826553e-05	0.0639400921658986	0.00902132312739202	0.0309888307427947	30
Afatinib	Rising	-1.88989	5.38466945965548e-05	0.000103844288615209	anti_meta	1.88988508612366	BC	6.61822962312471e-05	0.0449915110356536	0.0207373271889401	0.0304390007276255	31
Adapalene	Declining	1.15459630586548	0.182300884955752	0.364601769911504	anti_meta	1.15459630586548	BC	8.37114910417115e-05	0.00109970674486803	0.0479390681003584	0.0292033235581623	32
Ketoconazole	Declining	2.02779164103346	3.25573045659943e-05	6.51146091319886e-05	anti_meta	2.02779164103346	BC	3.25470842926523e-05	0.0591397849462366	0.00873655913978495	0.0288978494623656	33
Toremifene	Declining	2.00316968039853	1.61199510748147e-05	3.22399021496294e-05	anti_meta	2.00316968039853	BC	4.1906998427382e-05	0.0549395161290323	0.0113213399503722	0.0287686104218362	34
Trichlormethiazide	Rising	2.07643178685849	3.81406186806524e-07	7.62812373613047e-07	anti_meta	2.07643178685849	BC	7.90360689966507e-07	0.0694789081885856	0.000406614258606668	0.0280355318305982	35
Tazarotene	Rising	-1.3927	0.0265038257802454	0.0265038257802454	anti_meta	1.39270037426405	BC	8.10823207682677e-05	0.00555797733217088	0.0423387096774194	0.02762641673932	36
Estriol	Declining	-1.90185	7.08486221683378e-06	1.41697244336676e-05	anti_meta	1.90185133396849	BC	4.3041353509067e-05	0.0479390681003584	0.0133836650652025	0.0272058262792648	37
Testosterone	Declining	-1.81216	1.64160430408355e-05	3.28320860816711e-05	posi_meta	1.81215556730304	BC	7.24720638502058e-05	0.0339381720430108	0.021584440227704	0.0265259329538267	38
Isotretinoin	Declining	-1.39407	0.0227293481608519	0.0454586963217037	anti_meta	1.39406699973777	BC	7.9513296188326e-05	0.00574458683163942	0.0399385560675883	0.0262609683732088	39
Danazol	Declining	-1.54847	0.00477600272217448	0.00955200544434896	anti_meta	1.54847228273521	BC	7.57937033213428e-05	0.014336917562724	0.0339381720430108	0.0260976702508961	40
Levonorgestrel	Rising	-1.55487	0.00209858842936696	0.00209858842936696	anti_meta	1.55486760821201	BC	7.48858576912817e-05	0.0148460410557185	0.0307071960297767	0.0243627340401534	41
Progesterone	Declining	-1.31387	0.0121193525939503	0.0242387051879006	anti_meta	1.31387208208255	BC	7.67047358124189e-05	0.00379506641366224	0.0357643758765778	0.0229766520914116	42
Bendroflumethiazide	Rising	-1.93709	1.46186739402903e-05	2.92373478805806e-05	anti_meta	1.93709379865013	BC	8.07578380420216e-07	0.0512333965844402	0.0010171461784365	0.021103646340838	43
Mitotane	Rising	-1.27369	0.0912806539509537	0.109772423025435	anti_meta	1.27368974352357	BC	7.49755544744342e-05	0.00301311591634172	0.032258064516129	0.0205600850762141	44
Homosalate	Declining	1.52706297611671	0.00190378018336344	0.00380756036672688	anti_meta	1.52706297611671	BC	7.29349329348625e-05	0.0129368279569892	0.0234375	0.0192372311827957	45
Oxybenzone	Declining	1.40849965384988	0.0151226621424888	0.0302453242849777	anti_meta	1.40849965384988	BC	7.40692880165476e-05	0.00744416873449132	0.0266963292547275	0.018995465046633	46
Fluticasone	Declining	-1.81879	9.64122412945865e-05	0.000192824482589173	anti_meta	1.8187934822182	BC	1.85414970242664e-06	0.0399385560675883	0.00502723083368245	0.0189917609272448	47
Gestrinone	Declining	1.19064545251965	0.103174603174603	0.206349206349206	anti_meta	1.19064545251965	BC	7.48481099089209e-05	0.00172251800814281	0.0292712066905615	0.018251731217594	48
Triclosan	Declining	-1.79598	2.77046391714011e-05	5.54092783428022e-05	anti_meta	1.79598055567324	BC	3.22767589792373e-05	0.032258064516129	0.0081945889698231	0.0178199791883455	49
Manidipine	Rising	1.87171168922694	5.10351905670722e-05	0.000102070381134144	anti_meta	1.87171168922694	BC	8.31711498388125e-07	0.0423387096774194	0.00118378218407813	0.0176457531814146	50
Eugenol	Rising	-1.38316	0.0283153880176581	0.0458404074702886	anti_meta	1.38316108027905	BC	7.3860787292682e-05	0.00519949066213922	0.0255376344086021	0.017402376910017	51
Estrone	Declining	-1.05586	0.366412213740458	0.400798934753662	anti_meta	1.05585827637506	BC	7.43821876638684e-05	0.000406614258606668	0.0279377880184332	0.0169253185145026	52
Hexachlorophene	Rising	-1.60848	0.00226033804188014	0.00452067608376028	anti_meta	1.60848256249388	BC	4.37379640040535e-05	0.0199372759856631	0.014336917562724	0.0165770609318996	53
Gentamicin	Declining	-1.81541	0.000205895625175082	0.000411791250350164	anti_meta	1.81540910717877	BC	1.09074714072911e-06	0.0377565982404692	0.00222185648452929	0.0164357531869053	54
Carvedilol	Declining	1.8126235608217	2.35427341371916e-05	4.70854682743832e-05	anti_meta	1.8126235608217	BC	1.21292662816557e-06	0.0357643758765778	0.00289270687237027	0.0160413744740533	55
Norgestimate	Declining	-1.35926	0.0369276218611521	0.0738552437223043	posi_meta	1.35926367547276	BC	7.29349329348625e-05	0.00469579420171499	0.0224828934506354	0.0153680537510672	56
Tibolone	Declining	1.67061442425424	0.000549925174499055	0.00109985034899811	anti_meta	1.67061442425424	BC	4.07856514053994e-05	0.0224828934506354	0.00962082625919638	0.014765653135772	57
Felodipine	Rising	1.76853164700553	0.000256425620696297	0.000512851241392594	anti_meta	1.76853164700553	BC	1.13716374782939e-06	0.0307071960297767	0.00265957446808511	0.0138786230927617	58
Estradiol	Declining	-1.51999	0.00373164887286034	0.00746329774572067	anti_meta	1.5199913011797	BC	4.38594003219297e-05	0.0117014547754586	0.0148460410557185	0.0135882065436145	59
Mestranol	Declining	-1.59226	0.000817241614514069	0.00163448322902814	anti_meta	1.59225864084534	BC	4.07856514053994e-05	0.0177832919768404	0.00993663594470046	0.0130752983575564	60
Methazolamide	Declining	-1.75015	0.000100192351998915	0.00020038470399783	posi_meta	1.75014798816873	BC	1.27601015815154e-06	0.0279377880184332	0.00301311591634172	0.0129829847571783	61
Ulipristal	Rising	1.60519982946048	0.00180722996454598	0.00361445992909197	anti_meta	1.60519982946048	BC	3.23561522107076e-05	0.019180470793374	0.00846113167636171	0.0127488673231666	62
Phenytoin	Rising	1.75631499392211	0.0003679130675849	0.0007358261351698	anti_meta	1.75631499392211	BC	9.29793288146758e-07	0.0292712066905615	0.00135664757310823	0.0125224712200895	63
Lansoprazole	Rising	-1.30286	0.0754385964912281	0.150877192982456	anti_meta	1.30285824671978	BC	6.2674397286297e-05	0.00352243233222099	0.0177832919768404	0.0120789481189926	64
Astemizole	Declining	1.34933139916073	0.0249360465109867	0.0498720930219734	anti_meta	1.34933139916073	BC	6.24393287294498e-05	0.00438072481083234	0.0171370967741936	0.0120345479888491	65
Finasteride	Declining	-1.70555	0.000301180078132249	0.000602360156264498	anti_meta	1.70555124616493	BC	9.88044297470008e-07	0.0266963292547275	0.00162841191066998	0.011655578848293	66
Lapatinib	Declining	-1.05085	0.3300395256917	0.381147540983607	posi_meta	1.05085182418849	BC	6.5077589187851e-05	0.000336021505376344	0.0184634974533107	0.011212507074137	67
Fluphenazine	Declining	1.56287800311928	0.0071839326359479	0.0143678652718958	anti_meta	1.56287800311928	BC	3.12077295594493e-05	0.016522423288749	0.00720918866080156	0.0109344825119805	68
Trilostane	Rising	1.29718683898659	0.0790322580645161	0.158064516129032	anti_meta	1.29718683898659	BC	4.38952947667662e-05	0.00339076246334311	0.015937019969278	0.0109185169669041	69
Oxytetracycline	Rising	-1.70374	0.000537445458905412	0.00107489091781082	anti_meta	1.70374224822014	BC	8.21642635511176e-07	0.0255376344086021	0.00109970674486803	0.0108748778103617	70
Lidocaine	Declining	1.67845338679739	0.000177911672403105	0.00035582334480621	anti_meta	1.67845338679739	BC	7.982275891003e-07	0.0244536940686785	0.000625695216907675	0.010156894757616	71
Estramustine	Declining	-1.20704	0.124378109452736	0.248756218905473	anti_meta	1.20704264610484	BC	4.38938542149678e-05	0.00181846932321316	0.0153788447111778	0.00995469455599194	72
Dienestrol	Declining	1.40448749385704	0.0237843283380946	0.0475686566761893	anti_meta	1.40448749385704	BC	4.1906998427382e-05	0.00613357564743299	0.0117014547754586	0.00947430312424834	73
Dobutamine	Declining	1.40724756315181	0.0141262559360899	0.0282525118721798	anti_meta	1.40724756315181	BC	4.08465348758227e-05	0.00654511453950444	0.0106033452807646	0.00898005298426056	74
Capecitabine	Rising	-1.62734	0.000635229417145804	0.00127045883429161	anti_meta	1.62734385516924	BC	7.62472278538559e-07	0.021584440227704	0.000266595574513463	0.00879373343578967	75
Clotrimazole	Declining	-1.5429	0.00200550361681886	0.00401100723363771	anti_meta	1.54290345156488	BC	3.76282990065027e-06	0.0133836650652025	0.00537634408602151	0.00857927247769389	76
Fluorouracil	Declining	-1.61021	0.00124125972991766	0.00248251945983532	anti_meta	1.61021447409063	BC	7.62472278538559e-07	0.0207373271889401	0.000131130343561501	0.00837360908171294	77
Clomifene	Declining	-1.27038	0.0299012910409166	0.0598025820818332	anti_meta	1.27038198312822	BC	4.1906998427382e-05	0.00277488727020465	0.0120967741935484	0.00836801942421089	78
Naloxone	Declining	-1.30998	0.051948051948052	0.103896103896104	anti_meta	1.30997885087401	BC	4.1867207401593e-05	0.00365716429107277	0.0109555690809495	0.0080362071649988	79
Melatonin	Declining	-1.07591	0.287581699346405	0.41344537815126	anti_meta	1.07591031389635	BC	4.28920264518492e-05	0.000625695216907675	0.0129368279569892	0.00801237486095662	80
Mifepristone	Declining	-1.54687	0.00450405640575024	0.00900811281150048	anti_meta	1.54686580510511	BC	1.48435469519889e-06	0.0138499298737728	0.00393625192012289	0.00790172310158285	81
Doconexent	Rising	-1.52667	0.00784944428555928	0.0156988885711186	anti_meta	1.52666860454249	BC	1.61218334111536e-06	0.0125082290980908	0.00453629032258065	0.00772506583278473	82
Bazedoxifene	Rising	0.995247826207471	0.471515151515151	0.625	anti_meta	0.995247826207471	BC	4.19200064870844e-05	0.000198307773664728	0.0125082290980908	0.0075842605683204	83
Flutamide	Rising	-1.41743	0.0184614202921044	0.0369228405842088	anti_meta	1.41743030810154	BC	3.14503495565506e-05	0.00768649193548387	0.00744416873449132	0.00754109801488834	84
Bezafibrate	Rising	-1.45512	0.0160434242051817	0.0320868484103634	anti_meta	1.45512061573898	BC	1.79838537860174e-06	0.00962082625919638	0.00469579420171499	0.00666580702470754	85
Fulvestrant	Rising	-1.16196	0.190687361419069	0.223981900452489	anti_meta	1.16196223918925	BC	4.07856514053994e-05	0.00118378218407813	0.0102639296187683	0.00663187064489225	86
Enzalutamide	Rising	-1.40497	0.0214285675996703	0.0428571351993407	anti_meta	1.40496888386891	BC	3.11048712640496e-05	0.00633640552995392	0.00675996204933586	0.00659053944158308	87
Masoprocol	Rising	1.49072036445164	0.0100229614725636	0.0200459229451273	posi_meta	1.49072036445164	BC	1.28804585157859e-06	0.0106033452807646	0.00339076246334311	0.00627579559031172	88
Nilutamide	Rising	-1.37156	0.0246864091416054	0.0493728182832108	anti_meta	1.37156278343421	BC	3.11048712640496e-05	0.00485938792390405	0.00633640552995392	0.00574559848753397	89
Dienogest	Declining	-1.24104	0.0657894736842105	0.131578947368421	anti_meta	1.24103881974366	BC	3.21492815294632e-05	0.00232790156301962	0.00793650793650794	0.00569306538711261	90
Rosiglitazone	Declining	-1.40824	0.0187570772820955	0.0375141545641909	anti_meta	1.40823774625353	BC	1.60886402194367e-06	0.00698122291766972	0.00438072481083234	0.00542092405356729	91
Regorafenib	Rising	-1.40839	0.0154266450490762	0.0308532900981524	anti_meta	1.40839387357279	BC	1.45378508300294e-06	0.00720918866080156	0.00379506641366224	0.00516071531251797	92
Oxymetholone	Declining	-1.16269	0.17907444668008	0.358148893360161	posi_meta	1.16269433055318	BC	3.18239422857625e-05	0.00135664757310823	0.00768649193548387	0.00515455419053361	93
Pralatrexate	Declining	-1.37736	0.0211030204058028	0.0422060408116056	anti_meta	1.3773565966461	BC	1.81358257740979e-06	0.00502723083368245	0.00485938792390405	0.00492652508781541	94
Vandetanib	Declining	1.44450330215406	0.0140343412721629	0.0280686825443258	anti_meta	1.44450330215406	BC	1.09787574941708e-06	0.00873655913978495	0.00232790156301962	0.00489136459372575	95
Stanozolol	Declining	-1.28373	0.0678805223784935	0.135761044756987	anti_meta	1.28373048237169	BC	3.11048712640496e-05	0.00326205146792316	0.00593637992831541	0.00486664854415851	96
Dutasteride	Declining	-1.46566	0.00494259667254916	0.00988519334509832	posi_meta	1.46566187199321	BC	9.58402962635322e-07	0.00993663594470046	0.00144552647595861	0.00484197026345535	97
Bexarotene	Declining	-1.40763	0.0136652031872686	0.0273304063745372	anti_meta	1.40762958862094	BC	1.31013349036074e-06	0.00675996204933586	0.00352243233222099	0.00481744421906694	98
Trimebutine	Declining	-1.45377	0.00950735998644866	0.0190147199728973	anti_meta	1.45376749261857	BC	1.00337529431632e-06	0.00931590656284761	0.00181846932321316	0.00481744421906694	99
Oxandrolone	Declining	-1.26843	0.0687704456223026	0.137540891244605	posi_meta	1.26843315593514	BC	3.11048712640496e-05	0.00265957446808511	0.00613357564743299	0.00474397517569383	100
Esculin	Declining	1.21136154002103	0.11271676300578	0.225433526011561	anti_meta	1.21136154002103	BC	3.11048712640496e-05	0.0019163206643245	0.00654511453950444	0.00469359698943246	101
Gemcitabine	Declining	-1.50422	0.00608740223838409	0.0121748044767682	anti_meta	1.50422227422398	BC	7.91128790702316e-07	0.0109555690809495	0.00047840349917988	0.00466926973188772	102
Floxuridine	Declining	1.5136261128484	0.00162912515233538	0.00325825030467075	anti_meta	1.5136261128484	BC	7.62472278538559e-07	0.0113213399503722	0.000198307773664728	0.00464752064434772	103
Ranolazine	Declining	-1.4518	0.014242701935581	0.0284854038711619	posi_meta	1.45179886613469	BC	9.94330315759591e-07	0.00902132312739202	0.00172251800814281	0.00464204005584249	104
Topiramate	Declining	-1.38399	0.0262586687602894	0.0525173375205788	anti_meta	1.3839895599356	BC	1.59971510044675e-06	0.00537634408602151	0.00408083948698018	0.00459904132659671	105
Dasatinib	Declining	1.27674602000484	0.0878962536023055	0.175792507204611	anti_meta	1.27674602000484	BC	1.93980741639611e-06	0.00313620071684588	0.00519949066213922	0.00437417468402188	106
Rasagiline	Rising	1.43737055969082	0.0169062826298973	0.0338125652597946	anti_meta	1.43737055969082	BC	9.6102577865608e-07	0.0081945889698231	0.00153609831029186	0.00419949457410436	107
Levomenthol	Declining	-1.34584	0.0466461025575289	0.0932922051150578	posi_meta	1.34583955678428	BC	1.43741881485331e-06	0.00422895357985838	0.00365716429107277	0.00388588000658701	108
Bumetanide	Declining	1.43339992376854	0.00584462034480569	0.0116892406896114	anti_meta	1.43339992376854	BC	8.03174485309151e-07	0.00793650793650794	0.000856408792463602	0.00368844845008134	109
Enflurane	Rising	0.97879855465561	0.519867549668874	0.84	posi_meta	0.97879855465561	BC	4.71163291938635e-06	6.5036420395421e-05	0.00574458683163942	0.00347276666714182	110
Miconazole	Rising	-1.23491	0.109780439121756	0.219560878243513	anti_meta	1.23491357616892	BC	1.60390587880152e-06	0.00222185648452929	0.00422895357985838	0.00342611474172675	111
Amiodarone	Declining	1.3943418449995	0.0391248978352939	0.0782497956705878	anti_meta	1.3943418449995	BC	9.2429423525208e-07	0.00593637992831541	0.00126941457586619	0.00313620071684588	112
Brinzolamide	Rising	-1.3269	0.0608621512688919	0.121724302537784	anti_meta	1.32689701707778	BC	1.10702828834326e-06	0.00393625192012289	0.00243615591397849	0.00303619431643625	113
Proguanil	Rising	1.35514777825702	0.0204721794005458	0.0360252106068083	anti_meta	1.35514777825702	BC	1.05452744860349e-06	0.00453629032258065	0.00201612903225806	0.0030241935483871	114
Nimodipine	Declining	-1.27284	0.0567270269591393	0.113454053918279	posi_meta	1.27283602646812	BC	1.16430874467476e-06	0.00289270687237027	0.00277488727020465	0.0028220151110709	115
Urea	Rising	1.14326759518178	0.226932668329177	0.453865336658354	posi_meta	1.14326759518178	BC	1.279631450144e-06	0.0010171461784365	0.00326205146792316	0.0023640893521285	116
Pyrimethamine	Declining	1.18589611694323	0.126696832579186	0.253393665158371	anti_meta	1.18589611694323	BC	1.08714170348274e-06	0.00162841191066998	0.00211795373085696	0.00192213700278216	117
Dexamethasone	Declining	1.33497190072214	0.0467525152014599	0.0776942355889724	anti_meta	1.33497190072214	BC	7.6997916953352e-07	0.00408083948698018	0.000336021505376344	0.00183394869801788	118
Dioxybenzone	Declining	0.994696780010362	0.488188976377953	0.501228501228501	anti_meta	0.994696780010362	BC	1.12134702198263e-06	0.000131130343561501	0.00254668930390492	0.00158046571976755	119
Dorzolamide	Declining	-1.26544	0.0876436781609195	0.175287356321839	anti_meta	1.26543870658433	BC	7.9876084472622e-07	0.00254668930390492	0.000778155065082059	0.0014855687606112	120
Erlotinib	Declining	-1.25462	0.10427807486631	0.104395604395604	anti_meta	1.25461855551002	BC	7.95751262184792e-07	0.00243615591397849	0.000551419906258617	0.00130531430934657	121
Sulindac	Declining	-1.10527	0.284543325526932	0.301204819277108	posi_meta	1.10526906610476	BC	8.03927839186083e-07	0.000778155065082059	0.000936059907834101	0.000872897970733284	122
Raltitrexed	Declining	1.09205959366287	0.245192307692308	0.490384615384615	anti_meta	1.09205959366287	BC	7.98400302211211e-07	0.000701262272089762	0.000701262272089762	0.000701262272089762	123
Tegafur	Declining	-1.16622	0.181919799974363	0.242718446601942	anti_meta	1.16622410195508	BC	7.62472278538559e-07	0.00144552647595861	6.5036420395421e-05	0.000617232442620697	124
Trifluridine	Rising	-1.11395	0.267263427109974	0.360552763819095	anti_meta	1.11395264169514	BC	7.62472278538559e-07	0.000856408792463602	0	0.000342563516985441	125
Fostamatinib	Declining	1.25319	0.0666666666666667	0.133333333333333	anti_meta	1.25319	BLCA	0.0018671866882355	0.00818965517241379	1	0.603275862068965	1
Trifluoperazine	Rising	-2.25826	5.6272889858471e-06	5.6335117872682e-06	anti_meta	2.25826228869051	BLCA	0.000794739460770943	0.32183908045977	0.491379310344828	0.423563218390805	2
Mesalazine	Rising	-2.80506	1.29587668621039e-09	2.59175337242078e-09	anti_meta	2.80506056033173	BLCA	5.86741362775619e-05	1	0.0145474137931034	0.408728448275862	3
Triflusal	Rising	2.48450029698823	9.72817350736419e-08	1.94563470147284e-07	posi_meta	2.48450029698823	BLCA	0.000176179390424539	0.491379310344828	0.109913793103448	0.2625	4
Biotin	Declining	-1.13347	0.176151761517615	0.35230352303523	anti_meta	1.13347259948312	BLCA	0.000447597013270828	0.00310344827586207	0.32183908045977	0.194344827586207	5
Tamoxifen	Declining	1.45540224930623	0.00427332040344704	0.00854664080689408	anti_meta	1.45540224930623	BLCA	0.000420361698600004	0.0251436781609195	0.237068965517241	0.152298850574713	6
Abacavir	Rising	-1.81784	0.00125297346312414	0.00250594692624828	anti_meta	1.81783661651484	BLCA	0.000219366177329984	0.0844827586206897	0.186206896551724	0.14551724137931	7
Liothyronine	Rising	2.24328059893552	1.0828669424303e-05	2.1657338848606e-05	anti_meta	2.24328059893552	BLCA	0.000119521376675904	0.186206896551724	0.0505747126436782	0.104827586206897	8
Caffeine	Rising	-1.33515	0.0890052356020942	0.178010471204188	anti_meta	1.33514945929325	BLCA	0.000185723499960675	0.0145474137931034	0.152298850574713	0.097198275862069	9
Theophylline	Rising	-2.25033	2.19594860719261e-06	4.39189721438521e-06	anti_meta	2.25032829306216	BLCA	2.5897296250599e-06	0.237068965517241	0.00195185426154847	0.0959986987638256	10
Dipyridamole	Declining	1.15777799070974	0.142857142857143	0.285714285714286	anti_meta	1.15777799070974	BLCA	0.000180565279020378	0.00395114942528735	0.12807881773399	0.078427750410509	11
Pseudoephedrine	Rising	-1.7734	0.00207162521303287	0.00414325042606574	anti_meta	1.77339835426073	BLCA	0.000167916186414609	0.0752351097178683	0.0752351097178683	0.0752351097178683	12
Nateglinide	Rising	-2.12911	1.63957453743467e-05	3.27914907486935e-05	anti_meta	2.12910543744084	BLCA	5.7544287319168e-05	0.152298850574713	0.0110153256704981	0.0675287356321839	13
Papaverine	Declining	1.17639886790629	0.145183175033921	0.290366350067843	anti_meta	1.17639886790629	BLCA	0.000174801879303801	0.00487256371814093	0.0957854406130268	0.0594202898550725	14
Carvedilol	Declining	1.53770902303251	0.00183599872812366	0.00367199745624732	anti_meta	1.53770902303251	BLCA	0.000162137523583396	0.0336206896551724	0.0675287356321839	0.0539655172413793	15
Felodipine	Rising	2.02261107405886	3.99871703929357e-05	3.99871703929357e-05	anti_meta	2.02261107405886	BLCA	4.32558156613966e-06	0.12807881773399	0.00440205429200293	0.0538727596687978	16
Bezafibrate	Rising	1.90815315449016	0.000485185994840576	0.000970371989681152	posi_meta	1.90815315449016	BLCA	5.87088889635551e-05	0.109913793103448	0.0155728587319244	0.0533092324805339	17
Amiodarone	Declining	1.18550539447953	0.114369501466276	0.228739002932551	anti_meta	1.18550539447953	BLCA	0.000174783789298656	0.0053639846743295	0.0844827586206897	0.0528352490421456	18
Levothyroxine	Rising	-1.57802	0.00877143338078097	0.0175428667615619	anti_meta	1.57801655245655	BLCA	0.000120018953968813	0.039272030651341	0.0554187192118227	0.04896004378763	19
Repaglinide	Rising	1.86224171938607	0.000706652859248107	0.00141330571849621	anti_meta	1.86224171938607	BLCA	5.7544287319168e-05	0.0957854406130268	0.0102516309412861	0.0444651548099824	20
Nicotinamide	Rising	1.64721944474384	0.00478780219448808	0.00957560438897616	posi_meta	1.64721944474384	BLCA	7.00072740681139e-05	0.0463362068965517	0.039272030651341	0.0420977011494253	21
Phenelzine	Rising	1.25324174062731	0.11138014527845	0.222760290556901	anti_meta	1.25324174062731	BLCA	0.000120161646710143	0.00884173297966401	0.0610079575596817	0.0401414677276746	22
Bromhexine	Rising	-1.52439	0.0153726680606331	0.0153726680606331	anti_meta	1.52439362359023	BLCA	8.76508558093385e-05	0.0289968652037618	0.0425963488843813	0.0371565554121335	23
Vemurafenib	Rising	-1.67481	0.00535766714339639	0.0107153342867928	anti_meta	1.67481453969153	BLCA	6.15676150073495e-05	0.0505747126436782	0.0251436781609195	0.035316091954023	24
Troglitazone	Declining	-1.63082	0.000454552936449083	0.000909105872898166	posi_meta	1.63082034264926	BLCA	6.19122222861271e-05	0.0425963488843813	0.0269865067466267	0.0332304436017285	25
Telmisartan	Rising	1.76135681798213	0.00188063141718825	0.0037612628343765	posi_meta	1.76135681798213	BLCA	5.74399161317708e-05	0.0675287356321839	0.00952813067150635	0.0327283726557774	26
Methoxyflurane	Rising	1.06052379691114	0.39262187088274	0.785243741765481	anti_meta	1.06052379691114	BLCA	0.000114751415608044	0.0012539184952978	0.0463362068965517	0.0283032915360502	27
Adapalene	Rising	1.69366455776882	0.00470557716565083	0.00941115433130166	anti_meta	1.69366455776882	BLCA	4.28873580558466e-05	0.0610079575596817	0.00641539695268645	0.0282524211954846	28
Regorafenib	Rising	1.37294155414719	0.0554675118858954	0.110935023771791	anti_meta	1.37294155414719	BLCA	6.53620850761238e-05	0.0178359096313912	0.0336206896551724	0.0273067776456599	29
Stiripentol	Declining	-1.21805	0.0812807881773399	0.16256157635468	anti_meta	1.21805440557579	BLCA	6.68872630807849e-05	0.00641539695268645	0.0362976406533575	0.0243447431730891	30
Promethazine	Rising	1.69238686657368	0.00114471154862919	0.00228942309725839	posi_meta	1.69238686657368	BLCA	2.39349849216711e-06	0.0554187192118227	0.0012539184952978	0.0229198387819077	31
Icosapent	Declining	1.39272013358375	0.0113135380294065	0.0226270760588131	anti_meta	1.39272013358375	BLCA	6.05363131739321e-05	0.0190886699507389	0.023448275862069	0.0217044334975369	32
Dabrafenib	Rising	1.01792073057132	0.439205955334988	0.712137486573577	anti_meta	1.01792073057132	BLCA	6.47976506047818e-05	0.000923645320197043	0.0311986863711002	0.0190886699507389	33
Sorafenib	Declining	1.15207311412496	0.183783783783784	0.367567567567568	anti_meta	1.15207311412496	BLCA	6.35573251521075e-05	0.00351864883884588	0.0289968652037618	0.0188055786577954	34
Vinblastine	Rising	1.54273431835927	0.0165095213145993	0.0330190426291985	anti_meta	1.54273431835927	BLCA	4.31281575955353e-05	0.0362976406533575	0.00697865353037767	0.0187062483795696	35
Doconexent	Declining	-1.32982	0.0322164948453608	0.0644329896907216	anti_meta	1.32981704878325	BLCA	5.90352360149314e-05	0.0126774847870183	0.0178359096313912	0.015772539693642	36
Triclosan	Rising	-1.3396	0.0372180716894009	0.0744361433788018	anti_meta	1.33960151572883	BLCA	5.81372180227821e-05	0.0155728587319244	0.0135841170323929	0.0143796137122055	37
Dronedarone	Rising	-1.52961	0.0141744578458199	0.0283489156916399	anti_meta	1.52960548775892	BLCA	3.2741081666289e-06	0.0311986863711002	0.00310344827586207	0.0143415435139573	38
Sulfasalazine	Declining	1.00139431913153	0.402173913043478	0.56221198156682	anti_meta	1.00139431913153	BLCA	6.01119091911468e-05	0.000604960677555958	0.0218832891246684	0.0133719577458234	39
Curcumin	Rising	-1.23942	0.14367816091954	0.28735632183908	anti_meta	1.23941539237375	BLCA	5.88412109389824e-05	0.00756938603868797	0.0166666666666667	0.0130277544154752	40
Ibuprofen	Rising	-0.974006	0.512893982808023	0.863453815261044	anti_meta	0.974006437861194	BLCA	6.00517971610762e-05	0.000297265160523186	0.0204342273307791	0.0123794424626767	41
Fenoprofen	Declining	-1.32255	0.0236194754924994	0.0472389509849987	posi_meta	1.32254679982104	BLCA	5.75612191262781e-05	0.0118226600985222	0.0126774847870183	0.0123355549116198	42
Rosiglitazone	Declining	-1.08827	0.276785714285714	0.387820512820513	anti_meta	1.08826617895783	BLCA	5.92175950510919e-05	0.00195185426154847	0.0190886699507389	0.0122339436750627	43
Miconazole	Declining	1.48702547154738	0.00576350995633041	0.0115270199126608	anti_meta	1.48702547154738	BLCA	2.95606814577185e-06	0.0269865067466267	0.0023209549071618	0.0121871756429478	44
Glipizide	Rising	-1.31777	0.0775193798449612	0.155038759689922	anti_meta	1.31777338689528	BLCA	5.7544287319168e-05	0.0110153256704981	0.0118226600985222	0.0114997263273125	45
Dasatinib	Rising	-1.44542	0.0178042981230631	0.0210320171520599	anti_meta	1.44542357380411	BLCA	4.08984721727482e-06	0.0218832891246684	0.00351864883884588	0.0108645049531749	46
Clozapine	Rising	-1.36082	0.0513274336283186	0.102654867256637	anti_meta	1.36081694268052	BLCA	6.91324342525859e-06	0.0166666666666667	0.0053639846743295	0.00988505747126437	47
Amrinone	Rising	-1.44622	0.0272688665751557	0.0545377331503114	anti_meta	1.44622048712956	BLCA	2.12586781874897e-06	0.023448275862069	0.000604960677555958	0.00974228675136116	48
Enflurane	Rising	1.43441643275471	0.0412735849056604	0.0825471698113208	anti_meta	1.43441643275471	BLCA	2.49855700970177e-06	0.0204342273307791	0.00159642401021711	0.00913154533844189	49
Minocycline	Declining	1.33309354514544	0.0361581920903955	0.072316384180791	anti_meta	1.33309354514544	BLCA	4.91798478059778e-06	0.0135841170323929	0.00487256371814093	0.00835718504384171	50
Pioglitazone	Declining	-1.20814	0.0925324675324675	0.185064935064935	posi_meta	1.20814006432256	BLCA	5.69184031501693e-05	0.00587774294670846	0.00756938603868797	0.00689272880189617	51
Bepridil	Declining	1.30478621188016	0.0228452555067565	0.045690511013513	anti_meta	1.30478621188016	BLCA	4.24745136818398e-06	0.0102516309412861	0.00395114942528735	0.00647134203168686	52
Balsalazide	Declining	1.12271107904915	0.168949771689498	0.337899543378995	anti_meta	1.12271107904915	BLCA	5.73645971296266e-05	0.0023209549071618	0.00884173297966401	0.00623342175066313	53
Clofazimine	Rising	-1.07666	0.312348668280872	0.42809364548495	anti_meta	1.07665521739753	BLCA	5.71667669624631e-05	0.00159642401021711	0.00818965517241379	0.00555236270753512	54
Irbesartan	Declining	-1.12444	0.226966292134831	0.453932584269663	anti_meta	1.12443745660753	BLCA	4.15846637401041e-05	0.00270453008789723	0.00587774294670846	0.00460845780318397	55
Thalidomide	Declining	-1.27235	0.0424434259129524	0.0848868518259048	posi_meta	1.27235088898265	BLCA	2.15915008489999e-06	0.00952813067150635	0.000923645320197043	0.00436543946072077	56
Levosimendan	Rising	1.17052387164936	0.222067039106145	0.444134078212291	posi_meta	1.17052387164936	BLCA	3.12452681190694e-06	0.00440205429200293	0.00270453008789723	0.00338353976953951	57
Ponatinib	Rising	-1.22094	0.147196261682243	0.244615384615385	anti_meta	1.22094228971607	BLCA	1.92019559810277e-06	0.00697865353037767	0.000297265160523186	0.00296982050846498	58
Enprofylline	Declining	0.900478729341096	0.692307692307692	0.757188498402556	anti_meta	0.900478729341096	BLCA	1.90664746910099e-06	0	0	0	59
Fostamatinib	Declining	-1.04348	0.305389221556886	0.305389221556886	posi_meta	1.04348316548357	CCRCC	0.000774994264308417	0.00256283068783069	1	0.601025132275132	1
Pseudoephedrine	Declining	-2.54001	1e-10	1e-10	posi_meta	2.54000684016556	CCRCC	3.24257489587226e-05	1	0.118164	0.470898	2
Bisacodyl	Declining	-1.70666	4.10424667360013e-05	4.10424667360013e-05	posi_meta	1.70665587114101	CCRCC	5.55694191772444e-05	0.0513538748832866	0.496094	0.318197799953315	3
Chloroquine	Declining	-1.254	0.0649038461538462	0.0649038461538462	posi_meta	1.25399698547223	CCRCC	4.01500886715972e-05	0.0078125	0.328125	0.2	4
Lacidipine	Declining	-2.24989	1e-10	1e-10	posi_meta	2.24989320667963	CCRCC	4.56061763268517e-06	0.496031746031746	0.00110619469026549	0.199076415226858	5
Desipramine	Declining	-1.89727	2.09593401779336e-07	2.09593401779336e-07	posi_meta	1.89727354824528	CCRCC	3.56386344809869e-05	0.0928571428571429	0.19375	0.153392857142857	6
Amlodipine	Declining	-1.42976	0.00857177489470015	0.00857177489470015	posi_meta	1.42975690682967	CCRCC	3.58677426106187e-05	0.0130621693121693	0.244141	0.151709242724868	7
Tretinoin	Declining	-1.91015	3.73771799263357e-07	3.73771799263357e-07	posi_meta	1.91015339543652	CCRCC	3.51398243835271e-05	0.104056437389771	0.160156	0.137716324955908	8
Chlorothiazide	Declining	-2.12011	6.0694278120107e-10	6.0694278120107e-10	posi_meta	2.12011031493614	CCRCC	4.11606018927675e-06	0.328042328042328	0.000315020161290322	0.131405943313705	9
Levonorgestrel	Declining	-2.10385	1.08748829204302e-10	1.08748829204302e-10	posi_meta	2.10385052390865	CCRCC	4.75517547591492e-06	0.244047619047619	0.00404411764705882	0.100045518207283	10
Naltrexone	Declining	-2.06275	3.45530671131801e-09	3.45530671131801e-09	posi_meta	2.06275450570771	CCRCC	1.31839302959375e-05	0.193650793650794	0.0341797	0.0979681299603175	11
Niacin	Declining	-1.14624	0.0641524026188061	0.0641524026188061	posi_meta	1.14624291561557	CCRCC	3.34751370133588e-05	0.0045071526553008	0.136160714285714	0.0834992896335489	12
Menadione	Declining	-1.96186	9.69676503732142e-08	9.69676503732142e-08	posi_meta	1.96186097166382	CCRCC	1.36025811234329e-05	0.118055555555556	0.0481770833333333	0.0761284722222222	13
Theophylline	Declining	-2.02561	1.01651066267702e-09	1.01651066267702e-09	posi_meta	2.02560819948182	CCRCC	6.15353225567909e-06	0.16005291005291	0.0115685096153846	0.0709622697903948	14
Cladribine	Declining	-1.25326	0.0609212481426449	0.0609212481426449	posi_meta	1.25325845026235	CCRCC	3.20877633510632e-05	0.00757020757020757	0.104166666666667	0.065528083028083	15
Vinblastine	Declining	-1.38536	0.0069012315831444	0.0069012315831444	posi_meta	1.38535661316606	CCRCC	3.08788192466722e-05	0.0114468864468864	0.0929688	0.0603600045787546	16
Alclometasone	Declining	-1.98409	3.86269619293948e-08	3.86269619293948e-08	posi_meta	1.98408809314193	CCRCC	4.63739514509662e-06	0.136054421768707	0.00279605263157895	0.0560994002864304	17
Albendazole	Declining	-1.09664	0.213903743315508	0.213903743315508	posi_meta	1.09664047954075	CCRCC	2.42340670036701e-05	0.00351731601731602	0.0838068181818182	0.0516910173160173	18
Mebendazole	Declining	-1.44391	0.00501531728738785	0.00501531728738785	posi_meta	1.44390805947981	CCRCC	2.4196553677534e-05	0.0139751552795031	0.0761719	0.0512931871118012	19
Amitriptyline	Declining	-1.66477	0.000215251935934692	0.000215251935934692	posi_meta	1.66477027211991	CCRCC	1.36358709674643e-05	0.0451127819548872	0.0514705882352941	0.0489274657231314	20
Miglustat	Declining	-1.46979	0.00333267507917951	0.00333267507917951	posi_meta	1.46978874895296	CCRCC	1.84502543105893e-05	0.0155038759689922	0.0697115384615385	0.04802847346452	21
Remoxipride	Declining	-1.85582	3.52819700903884e-07	3.52819700903884e-07	posi_meta	1.85582253637872	CCRCC	1.31638623744617e-05	0.0695970695970696	0.0325	0.0473388278388278	22
Panobinostat	Declining	-1.61717	9.52951746626139e-05	9.52951746626139e-05	posi_meta	1.61716738523497	CCRCC	1.44061604827696e-05	0.0340608465608466	0.0551758	0.0467298073743386	23
Haloperidol	Declining	-1.64188	0.000323948625187065	0.000323948625187065	posi_meta	1.64188292356384	CCRCC	1.33107688440577e-05	0.0400604686318972	0.0401785714285714	0.0401313303099017	24
Sulfasalazine	Declining	-1.01109	0.444444444444444	0.444444444444444	posi_meta	1.01109	CCRCC	1.81521618026263e-05	0.00184928340268146	0.0641741071428571	0.0392441776467869	25
Progesterone	Declining	-1.89253	2.49603038220739e-07	2.49603038220739e-07	posi_meta	1.89252791467546	CCRCC	4.84075089634199e-06	0.0836940836940837	0.00544819078947368	0.0367465479513177	26
Belinostat	Declining	-0.89499	0.780392156862745	0.780392156862745	posi_meta	0.894990270744784	CCRCC	1.44061604827696e-05	0.000605326876513317	0.059375	0.0358671307506053	27
Pimavanserin	Declining	-1.66396	0.000247547605546262	0.000247547605546262	posi_meta	1.66395915242699	CCRCC	1.31419264664823e-05	0.0424603174603175	0.0309495192307692	0.0355538385225885	28
Pentoxyverine	Declining	-1.53094	0.00066144747234754	0.00066144747234754	posi_meta	1.53094089455593	CCRCC	1.32764117013161e-05	0.0245775729646697	0.0379971590909091	0.0326293246404133	29
Flunisolide	Declining	-1.85665	4.71086849802083e-07	4.71086849802083e-07	posi_meta	1.85665340045826	CCRCC	4.63739514509662e-06	0.076058201058201	0.00206801470588235	0.0316640892468098	30
Sertraline	Declining	-1.09402	0.249686323713927	0.249686323713927	posi_meta	1.09401802026533	CCRCC	1.3482029432947e-05	0.00338862136614946	0.0452302631578947	0.0284936064411966	31
Nortriptyline	Declining	-1.05812	0.324534161490683	0.324534161490683	posi_meta	1.05811698120573	CCRCC	1.34403500885978e-05	0.00267335004177109	0.0425781	0.0266162150167084	32
Docetaxel	Declining	-1.6161	5.74561506429244e-05	5.74561506429244e-05	posi_meta	1.61610427808149	CCRCC	1.09837821513688e-05	0.0308302808302808	0.0236816	0.0265410967071123	33
Quinethazone	Declining	-1.77871	1.00933180373148e-05	1.00933180373148e-05	posi_meta	1.77871423487138	CCRCC	4.19492816517556e-06	0.0640589569160998	0.000516528925619835	0.0259335001218118	34
Manidipine	Declining	1.74723183412021	1.20604386326136e-05	1.20604386326136e-05	anti_meta	1.74723183412021	CCRCC	4.63655965991273e-06	0.0592592592592593	0.00134943181818182	0.0245133627946128	35
Xanthinol	Declining	1.57141407431346	0.000225386922045294	0.000225386922045294	anti_meta	1.57141407431346	CCRCC	9.6648615031193e-06	0.0293944738389183	0.0180288461538462	0.022575097227875	36
Dicoumarol	Declining	-1.02858	0.382521489971347	0.382521489971347	posi_meta	1.02857738013074	CCRCC	1.3275172447545e-05	0.00224466891133558	0.0360054347826087	0.0225011284340994	37
Sulpiride	Declining	-1.73056	6.93494680572338e-06	6.93494680572338e-06	posi_meta	1.73056283605528	CCRCC	4.05067602393158e-06	0.0550595238095238	0.000186011904761904	0.0221354166666667	38
Betamethasone	Declining	1.68436686072476	6.61389219156391e-05	6.61389219156391e-05	anti_meta	1.68436686072476	CCRCC	4.63739514509662e-06	0.0480599647266314	0.00268555	0.0208353140156526	39
Vincristine	Declining	-1.61642	0.00040342042928701	0.00040342042928701	posi_meta	1.61641974157685	CCRCC	6.19209748454807e-06	0.0323809523809524	0.0119485294117647	0.0201214985994398	40
Eflornithine	Declining	1.63062863007124	0.000335915773454451	0.000335915773454451	anti_meta	1.63062863007124	CCRCC	5.65329931049943e-06	0.0378787878787879	0.00700827205882353	0.0193564783868093	41
Paclitaxel	Declining	-1.4391	0.00522670284419145	0.00522670284419145	posi_meta	1.43909560236895	CCRCC	1.09837821513688e-05	0.0135089496791624	0.0227272727272727	0.0190399435080286	42
Hexachlorophene	Declining	-1.21716	0.0744219035287196	0.0744219035287196	posi_meta	1.21716085717124	CCRCC	1.14322245319059e-05	0.00625978090766823	0.0269396551724138	0.0186677054665156	43
Tetracycline	Declining	-1.30091	0.013650872001276	0.013650872001276	posi_meta	1.30090849955634	CCRCC	1.09994697611712e-05	0.00886243386243386	0.0246975806451613	0.0183635219320703	44
Noscapine	Declining	-0.767227	0.936094674556213	0.936094674556213	posi_meta	0.767226616352835	CCRCC	1.31100591366096e-05	0.000126984126984127	0.0295138888888889	0.017759126984127	45
Palbociclib	Declining	0.891486757382298	0.782051282051282	0.782051282051282	anti_meta	0.891486757382298	CCRCC	1.26816459916012e-05	0.000533546752034147	0.0281808035714286	0.0171219008436708	46
Romidepsin	Declining	-1.53378	0.000522554148573449	0.000522554148573449	posi_meta	1.53377979959361	CCRCC	6.11810636966676e-06	0.0256613756613757	0.0095635775862069	0.0160026968162744	47
Carvedilol	Declining	-0.906944	0.670918367346939	0.670918367346939	posi_meta	0.906943506610865	CCRCC	1.1340850029553e-05	0.000678334011667346	0.0257812	0.0157400836046669	48
Prednicarbate	Declining	-1.62397	1.87303179314593e-05	1.87303179314593e-05	posi_meta	1.62397354739394	CCRCC	4.63739514509662e-06	0.0358868184955141	0.00178571428571429	0.0154261559696342	49
Almitrine	Declining	-1.52457	0.00105712502436542	0.00105712502436542	posi_meta	1.5245668314936	CCRCC	6.11867214291394e-06	0.0217086834733894	0.0112028301886792	0.0154051715025633	50
Ouabain	Declining	-1.49787	0.000406698329348715	0.000406698329348715	posi_meta	1.49786670213644	CCRCC	6.8807900216351e-06	0.0179080179080179	0.0136303191489362	0.0153413986525689	51
Bretylium	Declining	1.52131414237343	0.000170710113740626	0.000170710113740626	anti_meta	1.52131414237343	CCRCC	6.11867214291394e-06	0.0208616780045351	0.0108506944444444	0.0148550878684807	52
Trichlormethiazide	Declining	1.21395908475433	0.0207553880072153	0.0207553880072153	anti_meta	1.21395908475433	CCRCC	1.03086014350551e-05	0.00587084148727984	0.0201822916666667	0.0144577115949119	53
Dasatinib	Declining	-1.08778	0.248344370860927	0.248344370860927	posi_meta	1.08778140852947	CCRCC	1.09016211790873e-05	0.00313971742543171	0.0218290441176471	0.0143533134407609	54
Hydroflumethiazide	Declining	-0.924226	0.671361502347418	0.671361502347418	posi_meta	0.924225822438077	CCRCC	1.05000559596328e-05	0.000983284169124877	0.0209821428571429	0.0129825993819357	55
Topiramate	Declining	-1.27585	0.0446051736781528	0.0446051736781528	posi_meta	1.27584747213102	CCRCC	8.97186175601192e-06	0.00806248425296044	0.0161830357142857	0.0129348151297556	56
Spironolactone	Declining	1.13843043135984	0.192691029900332	0.192691029900332	anti_meta	1.13843043135984	CCRCC	9.83127945466063e-06	0.00420730541212469	0.0187088815789474	0.0129082511122183	57
Estradiol	Declining	-1.50985	0.000817338482003573	0.000817338482003573	posi_meta	1.50985149583009	CCRCC	5.90441808045985e-06	0.0200617283950617	0.00769230769230769	0.0126400759734093	58
Stiripentol	Declining	-1.52585	0.000998825231637066	0.000998825231637066	posi_meta	1.52584989422788	CCRCC	4.98560018236496e-06	0.0226070226070226	0.00599315068493151	0.0126386994537679	59
Diazoxide	Declining	-1.03557	0.352941176470588	0.352941176470588	posi_meta	1.03557070411608	CCRCC	1.02383249974797e-05	0.00234855847100745	0.0194256756756757	0.0125948287938084	60
Aminophylline	Declining	-1.5051	0.000892117171594381	0.000892117171594381	posi_meta	1.50509924364462	CCRCC	5.90636449259766e-06	0.0193050193050193	0.0079345703125	0.0124827499095077	61
Prednisone	Declining	-1.56586	0.000752909070535573	0.000752909070535573	posi_meta	1.56586222982931	CCRCC	4.63739514509662e-06	0.0280612244897959	0.00160630841121495	0.0121882748426473	62
Pentoxifylline	Declining	-1.02719	0.398148148148148	0.398148148148148	posi_meta	1.02718518560139	CCRCC	9.27937504947274e-06	0.00214285714285714	0.0173828	0.0112868303571429	63
Hydralazine	Declining	-1.19393	0.0419436561226861	0.0419436561226861	posi_meta	1.19392647078509	CCRCC	8.71781794580995e-06	0.0055026455026455	0.0150923295454545	0.0112564559283309	64
Butamben	Declining	-1.5005	9.55694519894418e-05	9.55694519894418e-05	posi_meta	1.50049582675182	CCRCC	5.05835360965456e-06	0.0185881370091896	0.00618489583333333	0.0111461923036759	65
Valdecoxib	Declining	-1.54285	0.000542801220057807	0.000542801220057807	posi_meta	1.54284862624484	CCRCC	4.02586656919716e-06	0.0268199233716475	0.000123031496062992	0.0108017882462968	66
Sulindac	Declining	-1.00614	0.467185761957731	0.467185761957731	posi_meta	1.00613926010273	CCRCC	9.09019298469096e-06	0.00175518925518926	0.0167682926829268	0.0107630513118318	67
Ribostamycin	Declining	-1.07492	0.235023041474654	0.235023041474654	posi_meta	1.0749157378785	CCRCC	8.96385406676561e-06	0.00278622087132725	0.015625	0.0104894883485309	68
Bepridil	Declining	-1.25012	0.0643500643500644	0.0643500643500644	posi_meta	1.25012442746923	CCRCC	6.24802051453158e-06	0.00688608776844071	0.0123438	0.0101606851073763	69
Ciclopirox	Declining	1.29155320301607	0.0279235138884767	0.0279235138884767	anti_meta	1.29155320301607	CCRCC	6.11867214291394e-06	0.00858704137392662	0.0105113636363636	0.00974163473138883	70
Minocycline	Declining	-1.52751	0.000416636342102773	0.000416636342102773	posi_meta	1.5275137102664	CCRCC	9.69592059055454e-07	0.0235615079365079	6.10351562500001e-05	0.00946122426835318	71
Drospirenone	Declining	1.49209775183806	0.000871178554716827	0.000871178554716827	anti_meta	1.49209775183806	CCRCC	4.73921005531888e-06	0.0172619047619048	0.00377155172413793	0.00916769293924466	72
Vorinostat	Declining	-1.09776	0.196808510638298	0.196808510638298	posi_meta	1.09776190944116	CCRCC	6.26053900281231e-06	0.00364896916621055	0.0127551020408163	0.00911264889097401	73
Dronedarone	Declining	-1.48498	0.00193293990876847	0.00193293990876847	posi_meta	1.48497835154051	CCRCC	4.73129575905428e-06	0.0166473093302362	0.00363991477272727	0.00884287259573083	74
Miconazole	Declining	-1.42722	0.00928655257331328	0.00928655257331328	posi_meta	1.42722294986543	CCRCC	4.98400264709869e-06	0.0126336248785228	0.00580658783783784	0.00853740265411184	75
Melatonin	Declining	-0.802887	0.956026058631922	0.956026058631922	posi_meta	0.802887012564597	CCRCC	7.51595530379512e-06	0.000192012288786482	0.0140964673913043	0.0085346853502972	76
Pravastatin	Declining	-1.3397	0.0210039813292433	0.0210039813292433	posi_meta	1.33969673631947	CCRCC	5.89842924432194e-06	0.0103896103896104	0.0072294776119403	0.00849353072300833	77
Colchicine	Declining	-1.25122	0.0609650119796905	0.0609650119796905	posi_meta	1.25121828209134	CCRCC	6.04756724749029e-06	0.00710732054015636	0.00926906779661017	0.00840436889402865	78
Plerixafor	Declining	-0.938582	0.654945054945055	0.654945054945055	posi_meta	0.938582009866951	CCRCC	6.8354908765691e-06	0.00106292517006803	0.0131836	0.00833532631802721	79
Digitoxin	Declining	-1.18308	0.0859106529209622	0.0859106529209622	posi_meta	1.1830770995311	CCRCC	6.11867214291394e-06	0.00532581453634085	0.0101841517857143	0.00824081688596491	80
Amiodarone	Declining	-1.46697	0.00458718351258083	0.00458718351258083	posi_meta	1.46697214035186	CCRCC	4.71140251973568e-06	0.01497113997114	0.00338541666666667	0.00801970598845599	81
Enflurane	Declining	-1.30945	0.00434636607899955	0.00434636607899955	posi_meta	1.30945271215958	CCRCC	5.23854522348533e-06	0.00944170771756979	0.00638204225352113	0.00760590843914059	82
Medrysone	Declining	-1.47644	0.00124824298164222	0.00124824298164222	posi_meta	1.47643858378768	CCRCC	4.63739514509662e-06	0.0160619803476946	0.00187800480769231	0.00755159502369324	83
Atorvastatin	Declining	1.22544902547826	0.0857142857142857	0.0857142857142857	anti_meta	1.22544902547826	CCRCC	5.95456584292396e-06	0.00646258503401361	0.00818452380952381	0.00749574829931973	84
Ranolazine	Declining	-1.40842	0.00891052551634335	0.00891052551634335	posi_meta	1.40842467242997	CCRCC	4.78396220212497e-06	0.0122222222222222	0.00432981927710843	0.00748678045515395	85
Vinorelbine	Declining	-1.16194	0.157367668097282	0.157367668097282	posi_meta	1.16194395386248	CCRCC	6.04756724749029e-06	0.00482218203737191	0.00898437	0.00731949781494876	86
Lovastatin	Declining	1.16889198077851	0.0837070379932327	0.0837070379932327	anti_meta	1.16889198077851	CCRCC	5.9933606428913e-06	0.00498575498575499	0.00870901639344262	0.00721971183036757	87
Mifepristone	Declining	-1.34595	0.0115318567086878	0.0115318567086878	posi_meta	1.34594948734391	CCRCC	4.80920107983815e-06	0.0110811620245582	0.00462962962962963	0.00721024258760108	88
Dexamethasone	Declining	1.30443782928345	0.0163981281420282	0.0163981281420282	anti_meta	1.30443782928345	CCRCC	4.96407601114433e-06	0.00914716168953457	0.005625	0.00703386467581383	89
Nimodipine	Declining	-1.4576	0.00189727400593157	0.00189727400593157	posi_meta	1.45760473071728	CCRCC	4.60077747178261e-06	0.0144620811287478	0.00126689189189189	0.00654496758663425	90
Fluocinonide	Declining	1.33197710154627	0.0126148016934822	0.0126148016934822	anti_meta	1.33197710154627	CCRCC	4.68281031918652e-06	0.010062358276644	0.0030241935483871	0.00583945943968985	91
Ciclesonide	Declining	-1.34292	0.0144737694684029	0.0144737694684029	posi_meta	1.34291716991658	CCRCC	4.63739514509662e-06	0.0107289829512052	0.00257731958762887	0.00583798493305939	92
Simvastatin	Declining	0.91625407578186	0.741784037558685	0.741784037558685	anti_meta	0.91625407578186	CCRCC	5.9933606428913e-06	0.000905040378724589	0.00844254032258064	0.00542754034503822	93
Fluvastatin	Declining	1.01552911209727	0.405034324942792	0.405034324942792	anti_meta	1.01552911209727	CCRCC	5.89842924432194e-06	0.00194522253345783	0.00745738636363636	0.00525252083156495	94
Terazosin	Declining	-1.07993	0.25	0.25	posi_meta	1.07993434434991	CCRCC	5.59312891257171e-06	0.00290151903055129	0.00679347826086957	0.00523669456874225	95
Bendroflumethiazide	Declining	-1.39451	0.00209933613246353	0.00209933613246353	posi_meta	1.39450537128866	CCRCC	4.23426710730752e-06	0.0118269530034236	0.000656512605042017	0.00512468876439465	96
Fluticasone	Declining	-1.21667	0.0477467627947384	0.0477467627947384	posi_meta	1.21667290440331	CCRCC	4.77614118812622e-06	0.0060626102292769	0.00418526785714286	0.00493620480599647	97
Rimexolone	Declining	1.3202165855292	0.0185447225566756	0.0185447225566756	anti_meta	1.3202165855292	CCRCC	4.63739514509662e-06	0.00974658869395711	0.00151909722222222	0.00481009381091618	98
Budesonide	Declining	1.13532127238766	0.153846153846154	0.153846153846154	anti_meta	1.13532127238766	CCRCC	4.82911391707569e-06	0.00406273620559335	0.00510817307692308	0.00468999832839118	99
Nicotinamide	Declining	0.978636037391863	0.570212765957447	0.570212765957447	anti_meta	0.978636037391863	CCRCC	5.23857809336594e-06	0.00148345942738466	0.00658482142857143	0.00454427662809672	100
Amcinonide	Declining	1.03843282963248	0.392978482446206	0.392978482446206	anti_meta	1.03843282963248	CCRCC	4.82911391707569e-06	0.00245459008345606	0.00527597402597403	0.00414742044896684	101
Drotaverine	Declining	1.28414504208985	0.0451885376004495	0.0451885376004495	anti_meta	1.28414504208985	CCRCC	4.57052262636415e-06	0.0083205325140809	0.00118582589285714	0.00403970854134665	102
Triamcinolone	Declining	1.25322642507131	0.0470337062926937	0.0470337062926937	anti_meta	1.25322642507131	CCRCC	4.63739514509662e-06	0.00733525733525734	0.00143348623853211	0.0037941946772222	103
Prednisolone	Declining	1.2361465021147	0.0803571428571429	0.0803571428571429	anti_meta	1.2361465021147	CCRCC	4.63739514509662e-06	0.00667126754083276	0.00169516509433962	0.00368560607293688	104
Hydrocortisone	Declining	-0.965034	0.561616161616162	0.561616161616162	posi_meta	0.96503388530455	CCRCC	4.82911391707569e-06	0.00139623750734862	0.00494462025316456	0.00352526715483818	105
Methylprednisolone	Declining	-0.956764	0.570561456752656	0.570561456752656	posi_meta	0.956764147372923	CCRCC	4.82911391707569e-06	0.00122655122655123	0.00478516	0.00336171424062049	106
Clocortolone	Declining	-1.1601	0.129411764705882	0.129411764705882	posi_meta	1.16009936877095	CCRCC	4.63739514509662e-06	0.00466269841269841	0.00247130102040816	0.00334785997732426	107
Flumethasone	Declining	-1.1447	0.119041975348664	0.119041975348664	posi_meta	1.1447	CCRCC	4.63739514509662e-06	0.00435540069686411	0.00216584158415842	0.00304166522924069	108
Trimebutine	Declining	-0.909935	0.726351351351351	0.726351351351351	posi_meta	0.909934561398405	CCRCC	4.79052237160099e-06	0.000752599890530925	0.00447789634146342	0.00298777776109042	109
Zonisamide	Declining	1.01931199751731	0.41038961038961	0.41038961038961	anti_meta	1.01931199751731	CCRCC	4.71745290560403e-06	0.00204306144900204	0.00351123595505618	0.00292396615263452	110
Diflorasone	Declining	-1.11404	0.223237597911227	0.223237597911227	posi_meta	1.1140393525035	CCRCC	4.63739514509662e-06	0.00378368401624216	0.00226562	0.00287284860649686	111
Celecoxib	Declining	-1.21065	0.0685357665202695	0.0685357665202695	posi_meta	1.2106512849944	CCRCC	4.25509762797986e-06	0.00568425568425569	0.000875538793103448	0.00279902554956434	112
Diclofenamide	Declining	-1.18009	0.0631744140417923	0.0631744140417923	posi_meta	1.18009168022387	CCRCC	4.25020334416722e-06	0.00515357658214801	0.000801282051282052	0.00254219986362844	113
Phenytoin	Declining	0.961570566109675	0.589285714285714	0.589285714285714	anti_meta	0.961570566109675	CCRCC	4.68756463990114e-06	0.00131061598951507	0.00314198369565217	0.00240943661319733	114
Gestrinone	Declining	-0.742246	0.97741530740276	0.97741530740276	posi_meta	0.742246035660162	CCRCC	4.75407141697088e-06	6.29881582262531e-05	0.00390625	0.0023689452632905	115
Levomenthol	Declining	0.954589857851437	0.578446909667195	0.578446909667195	anti_meta	0.954589857851437	CCRCC	4.65695212806333e-06	0.00114400114400114	0.00290890957446808	0.00220294620228131	116
Ulipristal	Declining	-0.741286	0.950310559006211	0.950310559006211	posi_meta	0.741286415732844	CCRCC	4.69789598598758e-06	0	0.00326236263736264	0.00195741758241758	117
Benzthiazide	Declining	1.08418123633849	0.254335260115607	0.254335260115607	anti_meta	1.08418123633849	CCRCC	4.54631684138226e-06	0.00301932367149758	0.00102796052631579	0.00182450578438851	118
Flurandrenolide	Declining	-0.987139	0.458041958041958	0.458041958041958	posi_meta	0.987139486805772	CCRCC	4.63739514509662e-06	0.00157232704402516	0.00197208737864078	0.00181218324479453	119
Urea	Declining	1.12470556837204	0.228473019517796	0.228473019517796	anti_meta	1.12470556837204	CCRCC	4.18607177754312e-06	0.00392156862745098	0.000381097560975611	0.00179728598756576	120
Dorzolamide	Declining	-1.09347	0.270588235294118	0.270588235294118	posi_meta	1.09346981537769	CCRCC	4.19145957512884e-06	0.00326278659611993	0.000448258196721312	0.00157406955648076	121
Deflazacort	Declining	-0.841895	0.830786026200873	0.830786026200873	posi_meta	0.841894867124583	CCRCC	4.63739514509662e-06	0.00025809781907343	0.00236742424242424	0.00152369367308392	122
Brinzolamide	Declining	-0.993188	0.503703703703704	0.503703703703704	posi_meta	0.993187608585254	CCRCC	4.23190779800753e-06	0.00166288737717309	0.000585937	0.00101671745086924	123
Acetazolamide	Declining	-0.91362	0.725	0.725	posi_meta	0.913620325136256	CCRCC	4.38083649017654e-06	0.000828157349896481	0.000951086956521739	0.000901915113871636	124
Methazolamide	Declining	-0.847628	0.915094339622642	0.915094339622642	posi_meta	0.847627679650295	CCRCC	4.25020334416722e-06	0.000325266718709342	0.000728283898305085	0.000567077026466788	125
Furosemide	Declining	-0.85977	0.788912579957356	0.788912579957356	posi_meta	0.859770205426186	CCRCC	4.06281184994656e-06	0.000393545848091303	0.00025	0.000307418339236521	126
Regorafenib	Declining	0.860207564379982	0.812041116005874	0.812041116005874	anti_meta	0.860207564379982	CCRCC	8.32630140518909e-07	0.000462962962962963	0	0.000185185185185185	127
Fostamatinib	Declining	1.4108972536738	0.0705882352941176	0.0705882352941176	anti_meta	1.4108972536738	CRC	0.00324048712137902	0.0763888888888889	1	0.630555555555556	1
Tamoxifen	Rising	1.65712728615847	0.000236314901507546	0.000472629803015092	anti_meta	1.65712728615847	CRC	0.000129701139969948	1	0.0952380952380952	0.457142857142857	2
Diacerein	Declining	-1.20373	0.213881019830028	0.427762039660057	posi_meta	1.20373253566282	CRC	0.000694911366572026	0.0256410256410256	0.472222222222222	0.293589743589744	3
Tivozanib	Declining	1.21269410287563	0.189873417721519	0.189873417721519	anti_meta	1.21269410287563	CRC	0.000382854861934532	0.0324074074074074	0.296296296296296	0.190740740740741	4
Pazopanib	Rising	1.59347211929934	0.000657841232362292	0.00131568246472458	anti_meta	1.59347211929934	CRC	4.07191087093937e-06	0.472222222222222	0	0.188888888888889	5
Vandetanib	Declining	1.35697665014305	0.105162523900574	0.105162523900574	anti_meta	1.35697665014305	CRC	0.000380673890940188	0.0617283950617284	0.208333333333333	0.149691358024691	6
Caffeine	Rising	-1.51709	0.00136180701697033	0.00272361403394065	anti_meta	1.5170940537343	CRC	0.000233756628244738	0.0952380952380952	0.155555555555556	0.131428571428571	7
Imatinib	Rising	1.58809051137065	0.00159441023609666	0.00318882047219332	posi_meta	1.58809051137065	CRC	4.10800330388688e-06	0.296296296296296	0.00308641975308642	0.12037037037037	8
Dasatinib	Rising	1.56645732350014	0.00119726580366627	0.00239453160733255	anti_meta	1.56645732350014	CRC	7.3843541342014e-06	0.208333333333333	0.0404040404040404	0.107575757575758	9
Midostaurin	Declining	1.53913311303161	0.0390738060781476	0.0781476121562952	anti_meta	1.53913311303161	CRC	0.000125821838111908	0.12037037037037	0.0763888888888889	0.0939814814814815	10
Isoniazid	Rising	-1.53962	0.000485576880633762	0.000971153761267524	anti_meta	1.53961747178659	CRC	6.02606815376449e-06	0.155555555555556	0.0256410256410256	0.0776068376068376	11
Orlistat	Rising	1.12904013211364	0.23562412342216	0.47124824684432	anti_meta	1.12904013211364	CRC	0.00018701065609857	0.0104166666666667	0.12037037037037	0.0763888888888889	12
Regorafenib	Rising	1.11179451073979	0.243939393939394	0.341216216216216	anti_meta	1.11179451073979	CRC	9.10184822708068e-06	0.0065359477124183	0.0617283950617284	0.0396514161220043	13
Minocycline	Declining	1.25744143263899	0.16056338028169	0.16647791619479	anti_meta	1.25744143263899	CRC	6.30505869003069e-06	0.0404040404040404	0.0324074074074074	0.0356060606060606	14
Ponatinib	Rising	-1.10038	0.198324022346369	0.396648044692737	anti_meta	1.10037543436517	CRC	7.40480289312129e-06	0.00308641975308642	0.05	0.0312345679012346	15
Sunitinib	Rising	1.35593827693449	0.021478227501731	0.042956455003462	anti_meta	1.35593827693449	CRC	4.52599920637458e-06	0.05	0.0065359477124183	0.023921568627451	16
Nintedanib	Rising	-1.19547	0.110367892976589	0.220735785953177	anti_meta	1.19546928634634	CRC	5.38041809697708e-06	0.0198412698412698	0.0148148148148148	0.0168253968253968	17
Lenvatinib	Declining	1.19399156965682	0.18125	0.3625	anti_meta	1.19399156965682	CRC	4.7555487345364e-06	0.0148148148148148	0.0104166666666667	0.0121759259259259	18
Sorafenib	Rising	0.948239862666792	0.566088117489987	0.680440771349862	posi_meta	0.948239862666792	CRC	5.67264754660677e-06	0	0.0198412698412698	0.0119047619047619	19
Fostamatinib	Declining	-2.368	4.5764762712423e-10	9.1529525424846e-10	anti_meta	2.36800247096134	ESCC	0.000317707752604611	0.0401662049861496	1	0.61606648199446	1
Carfilzomib	Declining	-3.7082	1e-10	2e-10	anti_meta	3.7082011791801	ESCC	6.05233612905174e-05	1	0.0350877192982456	0.421052631578947	2
Ibuprofen	Rising	-1.83423	0.000378258583106087	0.000756517166212174	anti_meta	1.83422584976061	ESCC	0.000247835922071833	0.0104039167686658	0.493421052631579	0.300214198286414	3
Cladribine	Declining	-2.17162	3.28437311956688e-08	6.56874623913375e-08	anti_meta	2.17161820865327	ESCC	0.000242070380835975	0.0185032894736842	0.324561403508772	0.202138157894737	4
Rutin	Declining	-3.51984	1e-10	1e-10	anti_meta	3.5198403159744	ESCC	4.8512762923581e-07	0.493421052631579	0.00196386488609584	0.198546739984289	5
Auranofin	Rising	-2.88835	2.59587581569134e-10	2.59587581569134e-10	anti_meta	2.88834906944554	ESCC	0.000115275327654414	0.155701754385965	0.189473684210526	0.175964912280702	6
Biotin	Declining	1.18256419786385	0.168453292496172	0.336906584992343	anti_meta	1.18256419786385	ESCC	0.000187111595575638	0.000533428165007112	0.240131578947368	0.144292318634424	7
Mesalazine	Declining	-3.37272	1e-10	2e-10	anti_meta	3.37271547793119	ESCC	1.77254308416538e-06	0.324561403508772	0.0157894736842105	0.139298245614035	8
Terbinafine	Declining	-2.25617	1.59357731160686e-09	3.18715462321372e-09	anti_meta	2.25617112253864	ESCC	0.000106645799994035	0.0243664717348928	0.155701754385965	0.103167641325536	9
Bortezomib	Declining	-2.98742	1e-10	2e-10	anti_meta	2.98742143033083	ESCC	9.50628407739912e-07	0.240131578947368	0.00886727688787185	0.10137299771167	10
Butenafine	Declining	-2.38871	1e-10	2e-10	anti_meta	2.38870658188522	ESCC	0.000104133203187463	0.0431286549707602	0.131578947368421	0.0961988304093567	11
Didanosine	Rising	-2.92378	1e-10	1e-10	anti_meta	2.92378103824596	ESCC	1.24103299126248e-06	0.189473684210526	0.0115532734274711	0.0827214377406932	12
Naftifine	Rising	-2.02281	4.90001038108957e-05	9.80002076217914e-05	anti_meta	2.02280508143962	ESCC	0.000104133203187463	0.0135041551246537	0.113486842105263	0.0734937673130194	13
Docetaxel	Declining	-2.85058	1e-10	2e-10	anti_meta	2.8505815723224	ESCC	1.44633135501983e-06	0.131578947368421	0.0142247510668563	0.0611664295874822	14
Sulindac	Rising	-1.29016	0.106734434561626	0.106734434561626	anti_meta	1.29016485547222	ESCC	8.86597806597388e-05	0.00174148606811145	0.0994152046783626	0.0603457172342621	15
Mercaptopurine	Declining	-2.79431	1e-10	2e-10	anti_meta	2.79430542044687	ESCC	5.30008974465662e-05	0.0994152046783626	0.0308924485125858	0.0583015509788965	16
Vincristine	Rising	-2.19761	4.31283351530295e-06	4.31283351530295e-06	anti_meta	2.19760884158641	ESCC	7.04258975898251e-05	0.0206140350877193	0.0789473684210526	0.0556140350877193	17
Urea	Rising	-1.22992	0.140684410646388	0.230955259975816	anti_meta	1.2299234114937	ESCC	7.48105014550757e-05	0.00131578947368421	0.0881578947368421	0.0534210526315789	18
Theophylline	Declining	-2.79472	1e-10	2e-10	anti_meta	2.79472079928156	ESCC	5.58675580697727e-07	0.113486842105263	0.00292397660818713	0.0471491228070175	19
Cabazitaxel	Rising	-1.72741	0.00385639234329688	0.00771278468659376	anti_meta	1.72741122430069	ESCC	7.04143064183544e-05	0.00710526315789474	0.0712719298245614	0.0456052631578947	20
Tetracycline	Declining	-1.74191	0.000186776624754002	0.000373553249508003	anti_meta	1.74191487387526	ESCC	6.8716043183606e-05	0.00794956140350877	0.0647773279352227	0.0420462213225371	21
Xanthinol	Declining	2.62242724448653	1e-10	2e-10	anti_meta	2.62242724448653	ESCC	4.13042395675836e-05	0.0712719298245614	0.0195246179966044	0.0402235427277872	22
Nicotinamide	Declining	1.72356175293838	0.000136581061085483	0.000273162122170967	anti_meta	1.72356175293838	ESCC	6.5502022623521e-05	0.00670794633642931	0.0592105263157895	0.0382094943240454	23
Trimipramine	Declining	-2.68263	1e-10	2e-10	anti_meta	2.68262643116059	ESCC	3.45703531354019e-07	0.0881578947368421	0.000173130193905816	0.0353670360110803	24
Panobinostat	Declining	-2.10633	1.28959720005647e-07	2.57919440011294e-07	anti_meta	2.10633300469591	ESCC	6.31254780737235e-05	0.016640866873065	0.0464396284829721	0.0345201238390093	25
Rasagiline	Declining	2.67779933030061	1e-10	2e-10	anti_meta	2.67779933030061	ESCC	5.77469561883645e-07	0.0789473684210526	0.00431034482758621	0.0341651542649728	26
Eflornithine	Rising	-1.4259	0.0457575383396735	0.0714285714285714	anti_meta	1.42590485844834	ESCC	6.49029693316588e-05	0.0037280701754386	0.0543859649122807	0.0341228070175439	27
Paclitaxel	Declining	-2.51595	1e-10	2e-10	anti_meta	2.51595223237816	ESCC	1.44633135501983e-06	0.0592105263157895	0.0135041551246537	0.031786703601108	28
Belinostat	Rising	-1.379	0.0433956822635635	0.086791364527127	anti_meta	1.37899771062627	ESCC	6.31254780737235e-05	0.00318336162988115	0.0501644736842105	0.0313720288624788	29
Romidepsin	Declining	-2.28688	4.92604365866935e-09	9.85208731733871e-09	anti_meta	2.2868787205928	ESCC	5.99547540806111e-05	0.0258097165991903	0.0328947368421053	0.0300607287449393	30
Fingolimod	Rising	-1.65204	0.00364857925189519	0.00364857925189519	anti_meta	1.6520352441968	ESCC	6.22994796477623e-05	0.00526315789473684	0.0431286549707602	0.0279824561403509	31
Vorinostat	Declining	-1.91191	1.06926492599259e-05	2.13852985198518e-05	anti_meta	1.91190948250553	ESCC	6.0916272752421e-05	0.0115532734274711	0.0375	0.0271213093709884	32
Stiripentol	Rising	-1.65854	0.00911311410973518	0.0122417168948072	anti_meta	1.65854348935466	ESCC	6.2254819932554e-05	0.00560428849902534	0.0401662049861496	0.0263414383912999	33
Lamotrigine	Declining	-2.58505	1e-10	2e-10	anti_meta	2.58505153425158	ESCC	3.43564667883533e-07	0.0647773279352227	0	0.0259109311740891	34
Tigecycline	Declining	-2.48777	1e-10	2e-10	anti_meta	2.48777216105891	ESCC	5.87710854727684e-07	0.0543859649122807	0.00461680517082179	0.0245244690674054	35
Minocycline	Declining	-2.3392	1.43705707411657e-10	2.87411414823314e-10	anti_meta	2.33919788200524	ESCC	2.72412429862377e-05	0.0328947368421053	0.0185032894736842	0.0242598684210526	36
Nelarabine	Declining	-2.47839	1e-10	2e-10	anti_meta	2.47838694814857	ESCC	6.41547811771501e-07	0.0501644736842105	0.00526315789473684	0.0232236842105263	37
Tolnaftate	Declining	-2.32453	6.96354122282296e-10	1.39270824456459e-09	anti_meta	2.32453276466475	ESCC	2.51259680657199e-06	0.0290570175438596	0.0175438596491228	0.0221491228070175	38
Clozapine	Declining	-2.10372	4.39862743430084e-08	8.79725486860168e-08	anti_meta	2.1037208870041	ESCC	4.89053214127438e-05	0.0157894736842105	0.0258097165991903	0.0218016194331984	39
Olanzapine	Declining	-2.45369	1e-10	2e-10	anti_meta	2.45369165956762	ESCC	4.23463857039209e-07	0.0464396284829721	0.0015255530129672	0.0194911832009692	40
Troglitazone	Rising	-1.44193	0.0195063781230507	0.0390127562461014	anti_meta	1.44192602947037	ESCC	5.10341397271703e-05	0.004014272970562	0.0290570175438596	0.0190399197145406	41
Colchicine	Rising	-2.3461	1.67917091775496e-06	1.67917091775496e-06	anti_meta	2.34610073711159	ESCC	8.33083253852576e-07	0.0350877192982456	0.0075187969924812	0.018546365914787	42
Fenoprofen	Declining	-2.36375	1e-10	2e-10	anti_meta	2.36374886572161	ESCC	6.28296922689489e-07	0.0375	0.00493421052631579	0.0179605263157895	43
Curcumin	Declining	1.19497523672065	0.14769647696477	0.187692307692308	anti_meta	1.19497523672065	ESCC	5.02646396796647e-05	0.000720980533525593	0.0273684210526316	0.0167094448449892	44
Clomipramine	Declining	-1.58246	0.00238370034717738	0.00476740069435475	anti_meta	1.58246441437574	ESCC	4.86774672359125e-05	0.00493421052631579	0.0243664717348928	0.016593567251462	45
Dasatinib	Declining	-2.20632	3.30194383407183e-09	6.60388766814366e-09	anti_meta	2.20632229833832	ESCC	1.27478752339528e-06	0.0217785843920145	0.0128205128205128	0.0164037414491135	46
Fludarabine	Declining	2.23609961829629	1.08139227988294e-08	2.16278455976589e-08	anti_meta	2.23609961829629	ESCC	1.19143948992937e-06	0.0230263157894737	0.0109649122807018	0.0157894736842105	47
Dopamine	Declining	1.22865354712365	0.112328767123288	0.224657534246575	anti_meta	1.22865354712365	ESCC	4.85328012259373e-05	0.0011119347664937	0.0230263157894737	0.0142605633802817	48
Isoprenaline	Rising	1.29492692848385	0.0949720670391061	0.189944134078212	anti_meta	1.29492692848385	ESCC	4.81871915643948e-05	0.00196386488609584	0.0217785843920145	0.013852696589647	49
Carvedilol	Declining	-1.3162	0.0553306342780027	0.110661268556005	posi_meta	1.31619914097045	ESCC	4.59981401024105e-05	0.00267269736842105	0.0206140350877193	0.0134375	50
Ziprasidone	Rising	-2.33909	5.51875969789452e-07	1.1037519395789e-06	anti_meta	2.3390862053583	ESCC	3.63864552799265e-07	0.0308924485125858	0.000350877192982456	0.0125675057208238	51
Gemcitabine	Declining	-2.31484	2.70448842673013e-10	5.40897685346025e-10	anti_meta	2.31483906917653	ESCC	5.33968689893024e-07	0.0273684210526316	0.00242914979757085	0.0124048582995951	52
Sulfasalazine	Declining	1.39821431905941	0.00767781552324229	0.0153556310464846	anti_meta	1.39821431905941	ESCC	1.81579512952528e-06	0.00345125107851596	0.016640866873065	0.0113650205552454	53
Clofarabine	Declining	-1.94479	8.7465007819884e-06	1.74930015639768e-05	anti_meta	1.94479418885359	ESCC	1.15569666684e-06	0.0121710526315789	0.0104039167686658	0.0111107711138311	54
Ivacaftor	Rising	-2.14118	9.71201368285317e-06	1.94240273657063e-05	anti_meta	2.14117624373189	ESCC	7.71509819853733e-07	0.0175438596491228	0.00595829195630586	0.0105925190334326	55
Chlortetracycline	Declining	1.30522033630256	0.0453957341384327	0.0907914682768654	anti_meta	1.30522033630256	ESCC	1.75026519578303e-06	0.00242914979757085	0.0149853801169591	0.00996288798920378	56
Icosapent	Declining	1.82218043229561	6.95107913847151e-05	0.00013902158276943	anti_meta	1.82218043229561	ESCC	1.12263996482511e-06	0.00986842105263158	0.00935672514619883	0.00956140350877193	57
Vinblastine	Rising	-1.89476	0.000630739331912055	0.00126147866382411	anti_meta	1.89475594856848	ESCC	8.80816262473009e-07	0.0109649122807018	0.00794956140350877	0.00915570175438596	58
Ribavirin	Declining	1.52797567853903	0.00133134369392132	0.00266268738784264	anti_meta	1.52797567853903	ESCC	1.25090686721517e-06	0.00431034482758621	0.0121710526315789	0.00902676950998185	59
Aripiprazole	Declining	-2.18378	2.40366861980562e-08	4.80733723961123e-08	anti_meta	2.18377550334687	ESCC	4.16952999082264e-07	0.0195246179966044	0.00131578947368421	0.00859932088285229	60
Bufexamac	Declining	-1.6906	0.000518312750534515	0.00103662550106903	anti_meta	1.69059778820708	ESCC	1.15390891439786e-06	0.00595829195630586	0.00986842105263158	0.00830436941410129	61
Vindesine	Rising	-1.81997	0.00082331781530209	0.00164663563060418	anti_meta	1.81997103872018	ESCC	8.21492082381841e-07	0.00935672514619883	0.00670794633642931	0.00776745786033712	62
Sulfinpyrazone	Declining	-2.02848	5.74578902402988e-07	1.14915780480598e-06	anti_meta	2.0284846336516	ESCC	5.6779634603757e-07	0.0142247510668563	0.00345125107851596	0.00776065107385211	63
Vinorelbine	Rising	-1.7314	0.00257560009893262	0.00515120019786523	anti_meta	1.73140381268338	ESCC	8.33083253852576e-07	0.0075187969924812	0.00710526315789474	0.00727067669172932	64
Hydroxyurea	Declining	1.9871734301499	5.01270661001879e-07	1.00254132200376e-06	anti_meta	1.9871734301499	ESCC	5.14148855068495e-07	0.0128205128205128	0.00219298245614035	0.00644399460188934	65
Regorafenib	Declining	-2.08917	5.75139457157487e-07	1.15027891431497e-06	anti_meta	2.08916802178787	ESCC	3.78765427657652e-07	0.0149853801169591	0.000720980533525593	0.00642674036689898	66
Rosiglitazone	Rising	-1.36379	0.0589198036006547	0.117839607201309	anti_meta	1.36378718563203	ESCC	9.07000508572938e-07	0.00292397660818713	0.0083986562150056	0.00620878437227821	67
Bezafibrate	Declining	1.70089170349687	0.000362241378667549	0.000724482757335097	anti_meta	1.70089170349687	ESCC	7.32440822426273e-07	0.00632591093117409	0.00560428849902534	0.00589293747188484	68
Tamoxifen	Declining	-1.74497	0.000131775396842757	0.000263550793685514	anti_meta	1.74496824102747	ESCC	5.74266449407035e-07	0.0083986562150056	0.004014272970562	0.00576802626833944	69
Azithromycin	Rising	-1.7738	0.00110286106283316	0.00220572212566632	anti_meta	1.77379922992295	ESCC	4.0474079999093e-07	0.00886727688787185	0.000913742690058478	0.00409515636918383	70
Bumetanide	Declining	1.15783833634932	0.197044467845576	0.394088935691152	anti_meta	1.15783833634932	ESCC	8.09451026535399e-07	0.000173130193905816	0.00632591093117409	0.00386479863626678	71
Doconexent	Rising	-1.53799	0.0112764914954235	0.022552982990847	anti_meta	1.53799082328958	ESCC	4.55236164216485e-07	0.00461680517082179	0.00174148606811145	0.00289161370919559	72
Amiodarone	Declining	-1.24823	0.0949367088607595	0.189873417721519	anti_meta	1.24822887459603	ESCC	5.70772209757084e-07	0.0015255530129672	0.0037280701754386	0.00284706331045004	73
Amoxapine	Declining	1.30324474927876	0.0237509250448001	0.0475018500896001	anti_meta	1.30324474927876	ESCC	5.61079568101457e-07	0.00219298245614035	0.00318336162988115	0.00278720996038483	74
Paroxetine	Rising	-1.16529	0.201331114808652	0.201331114808652	anti_meta	1.16529175613666	ESCC	5.35418857859853e-07	0.000350877192982456	0.00267269736842105	0.00174396929824561	75
Loxapine	Declining	1.22658286935264	0.108235294117647	0.216470588235294	anti_meta	1.22658286935264	ESCC	3.73883489216393e-07	0.000913742690058478	0.000533428165007112	0.000685553975027659	76
Balsalazide	Rising	-1.09439	0.309880239520958	0.619760479041916	anti_meta	1.0943856622598	ESCC	4.16807345995954e-07	0	0.0011119347664937	0.000667160859896219	77
Fostamatinib	Declining	-1.92032	3.36024008071179e-07	6.72048016142359e-07	anti_meta	1.92032139440902	GC	0.000178758563602623	0.0264550264550265	1	0.610582010582011	1
Pimecrolimus	Declining	-3.38851	1e-10	2e-10	anti_meta	3.38851164872965	GC	1.65161206370525e-05	1	0.0345679012345679	0.420740740740741	2
Carfilzomib	Declining	-3.28543	1e-10	2e-10	anti_meta	3.28542835864217	GC	0.000106908680431806	0.233333333333333	0.488888888888889	0.386666666666667	3
Colchicine	Declining	-3.35266	1e-10	2e-10	anti_meta	3.35265919652792	GC	1.22858882826412e-05	0.488888888888889	0.0242424242424242	0.21010101010101	4
Fomepizole	Declining	-1.11097	0.194148936170213	0.388297872340426	anti_meta	1.11097107729307	GC	8.24033233387903e-05	0.00101010101010101	0.318518518518519	0.191515151515152	5
Bortezomib	Declining	-2.96868	1e-10	2e-10	anti_meta	2.96867789389904	GC	6.62362507403964e-05	0.123809523809524	0.233333333333333	0.18952380952381	6
Zonisamide	Declining	2.40524012244502	1e-10	2e-10	anti_meta	2.40524012244502	GC	4.30043501213113e-05	0.0707070707070707	0.182222222222222	0.137616161616162	7
Rutin	Declining	-3.34251	1e-10	2e-10	anti_meta	3.34251496432722	GC	3.82985159169067e-07	0.318518518518519	0.0130268199233716	0.13522349936143	8
Capsaicin	Rising	1.46355580500096	0.0424452207973806	0.0848904415947611	anti_meta	1.46355580500096	GC	4.2619402897735e-05	0.00698412698412698	0.148148148148148	0.0916825396825397	9
Benzthiazide	Declining	2.01262100001776	3.37966402784708e-08	6.75932805569416e-08	anti_meta	2.01262100001776	GC	4.23978891526909e-05	0.0345679012345679	0.123809523809524	0.0881128747795414	10
Trichlormethiazide	Declining	3.0411490275689	1e-10	2e-10	anti_meta	3.0411490275689	GC	2.64075092259411e-07	0.182222222222222	0.00467836257309941	0.0756959064327486	11
Hydroflumethiazide	Rising	-1.41139	0.0602910602910603	0.120582120582121	anti_meta	1.41138998560574	GC	4.16311153270231e-05	0.00540540540540541	0.105555555555556	0.0654954954954955	12
Lamotrigine	Declining	-3.02922	1e-10	2e-10	anti_meta	3.02921756022824	GC	1.96092959106198e-07	0.148148148148148	0.00101010101010101	0.0598653198653199	13
Troglitazone	Declining	1.26862661504841	0.0583717357910906	0.116743471582181	anti_meta	1.26862661504841	GC	3.99613413443058e-05	0.002710027100271	0.091358024691358	0.0558988256549232	14
Clozapine	Declining	-2.00542	5.28297783857144e-08	1.05659556771429e-07	anti_meta	2.00542043187524	GC	3.86333876003042e-05	0.031578947368421	0.0707070707070707	0.0550558213716108	15
Vincristine	Declining	-2.80039	1e-10	2e-10	anti_meta	2.80039069187003	GC	1.25754265222533e-05	0.091358024691358	0.0264550264550265	0.0524162257495591	16
Curcumin	Rising	-1.43623	0.0330152733437054	0.0330152733437054	anti_meta	1.43622922721254	GC	3.96815023604866e-05	0.00617283950617284	0.08	0.0504691358024691	17
Xanthinol	Declining	2.27691100583517	1e-10	2e-10	anti_meta	2.27691100583517	GC	3.48400392418163e-05	0.0459259259259259	0.0507936507936508	0.0488465608465608	18
Aripiprazole	Declining	-2.85865	1e-10	2e-10	anti_meta	2.85864665002574	GC	1.83272922754468e-07	0.105555555555556	0	0.0422222222222222	19
Tamoxifen	Declining	-2.47676	1e-10	2e-10	anti_meta	2.47675731728791	GC	4.20028471537348e-07	0.08	0.0156378600823045	0.0413827160493827	20
Clomipramine	Declining	-1.36622	0.00460891871719582	0.00921783743439165	anti_meta	1.36621781125806	GC	3.85138732314107e-05	0.00467836257309941	0.062962962962963	0.0396491228070175	21
Minocycline	Rising	-1.67658	0.00318956825152212	0.00318956825152212	anti_meta	1.67657669303135	GC	3.64412037581103e-05	0.010752688172043	0.0564102564102564	0.0381472291149711	22
Acetazolamide	Declining	2.31302866418476	1e-10	2e-10	anti_meta	2.31302866418476	GC	7.28829299633008e-07	0.062962962962963	0.0186666666666667	0.0363851851851852	23
Dasatinib	Declining	-2.29017	1.36649292725389e-10	2.73298585450777e-10	anti_meta	2.29016939628411	GC	3.96979564803542e-07	0.0564102564102564	0.0142857142857143	0.0311355311355311	24
Vinblastine	Declining	-1.95476	4.69116432692463e-07	9.38232865384926e-07	anti_meta	1.95476456605447	GC	1.29864378254064e-05	0.0288888888888889	0.0288888888888889	0.0288888888888889	25
Nicotinamide	Declining	1.53031942115599	0.00142094003723718	0.00284188007447436	anti_meta	1.53031942115599	GC	2.87904144267542e-05	0.00784313725490196	0.0416666666666667	0.0281372549019608	26
Palbociclib	Declining	0.875860060310056	0.762105263157895	0.848812095032397	anti_meta	0.875860060310056	GC	2.95298831937047e-05	0	0.0459259259259259	0.0275555555555556	27
Stiripentol	Declining	-1.19993	0.110859728506787	0.221719457013575	anti_meta	1.19993480410666	GC	2.73636631183321e-05	0.00155038759689923	0.0379084967320261	0.0233652530779754	28
Oxcarbazepine	Rising	2.28781198792151	1.15940214780239e-05	1.15940214780239e-05	posi_meta	2.28781198792151	GC	2.24081243963362e-07	0.0507936507936508	0.00211640211640212	0.0215873015873016	29
Tacrolimus	Rising	-1.28201	0.138282387190684	0.276564774381368	anti_meta	1.2820099639452	GC	1.63478386506694e-05	0.00333333333333334	0.031578947368421	0.020280701754386	30
Vinorelbine	Declining	-1.83745	4.63463439906245e-06	9.26926879812491e-06	anti_meta	1.83744688295956	GC	1.22858882826412e-05	0.0170940170940171	0.0222222222222222	0.0201709401709402	31
Bendroflumethiazide	Declining	-2.05456	3.20660142827882e-09	6.41320285655764e-09	anti_meta	2.05456289536628	GC	2.7193252065832e-07	0.0379084967320261	0.00617283950617284	0.0188671023965142	32
Icosapent	Declining	1.82823583214536	8.31586926475165e-06	1.66317385295033e-05	anti_meta	1.82823583214536	GC	9.75138613550845e-07	0.0156378600823045	0.0203703703703704	0.018477366255144	33
Tramadol	Rising	-1.85896	0.000769119574925882	0.00153823914985176	anti_meta	1.85895537385007	GC	7.15649598851488e-07	0.0186666666666667	0.0170940170940171	0.0177230769230769	34
Quinethazone	Declining	-2.12549	3.99632547401743e-09	7.99265094803485e-09	anti_meta	2.1254871952753	GC	2.19242793772811e-07	0.0416666666666667	0.00155038759689923	0.0175968992248062	35
Brinzolamide	Declining	1.86855184345792	2.47891909639108e-06	4.95783819278216e-06	anti_meta	1.86855184345792	GC	3.66688163129464e-07	0.0222222222222222	0.00972222222222222	0.0147222222222222	36
Cabazitaxel	Declining	-1.86611	3.30082272233543e-06	6.60164544467085e-06	posi_meta	1.86611421756423	GC	2.92942097502383e-07	0.0203703703703704	0.00698412698412698	0.0123386243386243	37
Diclofenamide	Rising	-1.72298	0.00630511384680376	0.0126102276936075	anti_meta	1.72297984824588	GC	3.67716888455487e-07	0.0118518518518519	0.0118518518518519	0.0118518518518519	38
Dorzolamide	Declining	-1.88576	2.3745370057878e-06	4.74907401157561e-06	anti_meta	1.88575622124436	GC	2.25029590289887e-07	0.0242424242424242	0.002710027100271	0.0113229859571323	39
Topiramate	Declining	1.53128366344814	0.00156968278226968	0.00313936556453936	anti_meta	1.53128366344814	GC	3.01808412269451e-07	0.00875420875420876	0.00784313725490196	0.00820756585462468	40
Ranolazine	Declining	-1.769	3.69833304529473e-05	7.39666609058946e-05	anti_meta	1.76900342618845	GC	2.3190353771974e-07	0.0142857142857143	0.00333333333333334	0.00771428571428571	41
Rosiglitazone	Declining	-1.34797	0.0163033833762378	0.0326067667524756	posi_meta	1.34796642382881	GC	3.0633647048116e-07	0.00398860398860399	0.00875420875420876	0.00684796684796685	42
Methazolamide	Declining	-1.01484	0.419491525423729	0.838983050847458	posi_meta	1.01484412341688	GC	3.67716888455487e-07	0.000493827160493829	0.010752688172043	0.00664914376742334	43
Regorafenib	Declining	-1.61641	0.000902506135370757	0.00180501227074151	anti_meta	1.61640639627766	GC	2.53736113350025e-07	0.00972222222222222	0.00398860398860399	0.00628205128205128	44
Diazoxide	Declining	-1.76634	9.77910559506634e-06	1.95582111901327e-05	anti_meta	1.76633664322789	GC	1.92711956918795e-07	0.0130268199233716	0.000493827160493829	0.00550702426564496	45
Amoxapine	Rising	-1.20062	0.217755443886097	0.385852090032154	anti_meta	1.20061554109837	GC	2.69274486440818e-07	0.00211640211640212	0.00540540540540541	0.00408980408980409	46
Niacin	Declining	1.58139644006757	0.00211094261143648	0.00422188522287296	anti_meta	1.58139644006757	HCC	0.000153108587430326	0.00543093270365998	1	0.602172373081464	1
Rutin	Rising	-2.90734	1e-10	2e-10	anti_meta	2.90733549362835	HCC	3.35118101115334e-05	1	0.0460905349794239	0.427654320987654	2
Gemfibrozil	Declining	-1.16111	0.153679653679654	0.291576673866091	anti_meta	1.16111034741382	HCC	0.000105378738711305	0.000838720235659929	0.497942386831276	0.299100920193029	3
Trifluoperazine	Rising	-2.87878	1e-10	2e-10	anti_meta	2.8787766523288	HCC	2.4663037709823e-05	0.497933884297521	0.0282755874153724	0.216138906168232	4
Carfilzomib	Declining	0.764212174665313	0.9072375127421	0.9072375127421	anti_meta	0.764212174665313	HCC	9.03960944109698e-05	1.70753363841265e-05	0.330589849108368	0.198360739599574	5
Acitretin	Declining	-1.39436	0.0362652446445974	0.0725304892891948	anti_meta	1.39436377266572	HCC	8.50534622858299e-05	0.00298927378231053	0.246913580246914	0.149343857661072	6
Tacrine	Rising	-2.71304	1e-10	2e-10	anti_meta	2.71304077362644	HCC	1.67015060091277e-05	0.330578512396694	0.0163769211388259	0.142057557641973	7
Tamoxifen	Rising	-1.28236	0.0532544378698225	0.106508875739645	anti_meta	1.2823580678821	HCC	8.50425585087512e-05	0.00157306536438768	0.196707818930041	0.11865391750378	8
Lenalidomide	Rising	-2.69386	1e-10	2e-10	anti_meta	2.69386458737112	HCC	2.53562688857665e-07	0.246900826446281	0.00208301580043692	0.100010140058775	9
Troglitazone	Declining	1.38184603087912	0.0423478110080391	0.0846956220160782	anti_meta	1.38184603087912	HCC	7.94518114636448e-05	0.00274538661836296	0.16323731138546	0.0990405414786209	10
Diacerein	Declining	1.67626159615091	0.000580278380855799	0.0011605567617116	anti_meta	1.67626159615091	HCC	7.25640218864407e-05	0.00841942148760331	0.139329805996473	0.0869656521929249	11
Lacidipine	Rising	-2.6319	1e-10	2e-10	anti_meta	2.63189650288286	HCC	1.63140780371371e-07	0.196694214876033	0.000347508001828989	0.0788861907515106	12
Metformin	Rising	-1.65409	0.000180180897226551	0.000360361794453101	anti_meta	1.65408769294085	HCC	7.15696090208177e-05	0.00715015321756895	0.121399176954732	0.0756995674598671	13
Sulpiride	Rising	-2.42547	1e-10	2e-10	anti_meta	2.42546634127696	HCC	1.39897456743733e-05	0.163223140495868	0.00909681611435997	0.0707473458669631	14
Dopamine	Declining	-1.33709	0.0366032210834553	0.0366032210834553	posi_meta	1.3370931186286	HCC	6.78091935433953e-05	0.00230451366815003	0.10745313214449	0.0653936847539541	15
Isoprenaline	Declining	0.873650102853946	0.749506903353057	0.936	anti_meta	0.873650102853946	HCC	6.67419481546487e-05	6.91586846018182e-05	0.0962962962962963	0.0578054412516185	16
Torasemide	Rising	-2.42098	1e-10	2e-10	anti_meta	2.4209843098196	HCC	2.32180752537464e-07	0.139315230224321	0.001557741042989	0.0566607367155218	17
Curcumin	Declining	-1.68372	0.000989762835655613	0.00197952567131123	anti_meta	1.68372160352631	HCC	6.58023182721765e-05	0.00857830316978763	0.0871679760568649	0.055732106902034	18
Pseudoephedrine	Rising	-2.37086	1e-10	2e-10	anti_meta	2.37086248899556	HCC	5.87373167446126e-07	0.121384297520661	0.00544777581814619	0.0518223844991522	19
Azathioprine	Rising	1.54275978494007	0.00085544176676298	0.00171088353352596	posi_meta	1.54275978494007	HCC	6.53155225336981e-05	0.00475389453667812	0.0795610425240055	0.0496381833290745	20
Adapalene	Rising	-1.31359	0.034109696098564	0.0600741285102804	anti_meta	1.31359101771588	HCC	5.37424690497319e-05	0.0019534184823441	0.0731244064577398	0.0446560112675815	21
Mephentermine	Rising	-2.36794	1e-10	2e-10	anti_meta	2.36793825452107	HCC	2.22266327248467e-07	0.107438016528926	0.0013419216317767	0.0437803595906363	22
Thalidomide	Rising	-1.40107	0.0101989064595292	0.0203978129190583	anti_meta	1.40107412552543	HCC	4.47010059470526e-05	0.00309174148284678	0.067607289829512	0.0418010704908459	23
Lidocaine	Rising	1.63374224117488	9.5461386181715e-05	0.00019092277236343	posi_meta	1.63374224117488	HCC	4.43918826989832e-05	0.00643758155719878	0.0628257887517147	0.0402705058739083	24
Risperidone	Rising	-2.36462	1e-10	2e-10	anti_meta	2.36461590894859	HCC	2.46376433388719e-07	0.0962809917355372	0.00182628387756593	0.0396081670207544	25
Amsacrine	Rising	-1.46596	0.00397281792322695	0.00794563584645391	anti_meta	1.46595838933199	HCC	4.34961032027013e-05	0.00390082644628099	0.058641975308642	0.0367455157636976	26
Physostigmine	Rising	-2.3303	1e-10	2e-10	anti_meta	2.33029733798231	HCC	2.87248422424469e-07	0.087152516904583	0.00276227521280794	0.036518371889518	27
Urea	Declining	1.28826158448359	0.074390243902439	0.143684820393975	anti_meta	1.28826158448359	HCC	4.23790484735223e-05	0.00163864348817327	0.0549503752118131	0.0336256825223572	28
Sulindac	Rising	-1.62403	0.000200101439851233	0.000400202879702465	anti_meta	1.62402902146521	HCC	4.07797322149066e-05	0.00601051840721262	0.0516689529035208	0.0334055791049975	29
Etodolac	Rising	-2.31706	1e-10	2e-10	anti_meta	2.31706350877021	HCC	2.52939088684971e-07	0.0795454545454545	0.00204498977505112	0.0330451756832125	30
Chlorothiazide	Rising	-2.29466	1e-10	2e-10	anti_meta	2.29466368815227	HCC	1.4002968461837e-05	0.0675914994096812	0.00945389834278723	0.0327089387695448	31
Choline	Declining	2.2611165161719	1.61665090968756e-08	3.23330181937512e-08	anti_meta	2.2611165161719	HCC	1.76096948207736e-05	0.0549343704423918	0.0177133655394525	0.0326017675006282	32
Manidipine	Rising	2.31171458531033	1e-10	2e-10	anti_meta	2.31171458531033	HCC	3.67372177214367e-07	0.0731087094723458	0.00360873694207028	0.0314087259541805	33
Nicardipine	Rising	-2.22075	7.00550815170922e-10	1.40110163034184e-09	anti_meta	2.22075360838409	HCC	2.42709593099976e-05	0.0415101427498122	0.0245737801293357	0.0313483251775263	34
Clozapine	Rising	-1.78046	1.5957952516149e-05	3.19159050322981e-05	anti_meta	1.78046013545065	HCC	3.30303308924044e-05	0.0118063754427391	0.0436997844405252	0.0309424208414107	35
Pentoxifylline	Rising	1.48601102146498	0.00263433646206251	0.00526867292412503	anti_meta	1.48601102146498	HCC	3.50873800745303e-05	0.00409836065573771	0.0487329434697856	0.0308791103441664	36
Felodipine	Rising	2.05026071684121	2.51556030343425e-08	5.0311206068685e-08	anti_meta	2.05026071684121	HCC	2.47474781250267e-05	0.030493017953833	0.0293552812071331	0.029810375905813	37
Disulfiram	Rising	-2.22985	1.3821876610761e-10	2.7643753221522e-10	anti_meta	2.22985454534638	HCC	2.23129414846783e-05	0.0436835891381346	0.0187055742611298	0.0286967802119317	38
Tretinoin	Declining	-1.70726	0.000158499464774929	0.000316998929549859	anti_meta	1.7072609622165	HCC	3.21719199918161e-05	0.00943712307348671	0.0395419574163536	0.0275000236792068	39
Menadione	Rising	-1.76856	2.51886226916361e-05	5.03772453832723e-05	anti_meta	1.76855790233474	HCC	3.18504734697382e-05	0.0110818933132983	0.0377229080932785	0.0270665021812864	40
Mesalazine	Rising	-2.27778	6.83574291552156e-10	1.36714858310431e-09	anti_meta	2.27777694592934	HCC	2.99751134548989e-07	0.0628099173553719	0.00285779606767261	0.0268386445827523	41
Bepridil	Declining	2.00290548290195	8.73480588370235e-07	1.74696117674047e-06	anti_meta	2.00290548290195	HCC	2.46301802895385e-05	0.0237603305785124	0.0272633744855967	0.025862156922763	42
Clomipramine	Rising	-1.18321	0.0873745881884571	0.174749176376914	anti_meta	1.18321009631816	HCC	3.24433722772034e-05	0.00101716465352829	0.0415263748597082	0.0253226907772362	43
Epinephrine	Rising	-2.26882	1e-10	2e-10	anti_meta	2.26881737206328	HCC	2.1475948633209e-07	0.0586260330578512	0.0011419214444229	0.0241355660897942	44
Progesterone	Rising	-1.63461	1.69416711013861e-05	3.38833422027721e-05	anti_meta	1.63460895013475	HCC	2.97812453757438e-05	0.00655002637594514	0.0345045900601456	0.0233227645864654	45
Apomorphine	Rising	-2.25798	1.42913517310623e-10	2.85827034621245e-10	anti_meta	2.25798037851861	HCC	3.36653556534278e-07	0.0516528925619835	0.00321408188399267	0.022589606155189	46
Dipyridamole	Declining	1.33611186538437	0.027598908399994	0.055197816799988	anti_meta	1.33611186538437	HCC	3.05434254912235e-05	0.00222303588241448	0.0360493827160494	0.0225188439825954	47
Cinnarizine	Rising	-2.2548	1.62797137110361e-10	3.25594274220723e-10	anti_meta	2.2548046894111	HCC	4.7220761136063e-07	0.0487168334058286	0.00461621041331186	0.0222564596103186	48
Methoxyflurane	Declining	1.42427508411134	0.0232242788430579	0.0464485576861158	anti_meta	1.42427508411134	HCC	2.73849355035955e-05	0.00325109382596014	0.0330742264898643	0.0211449734243027	49
Promethazine	Declining	-0.71244	0.953953953953954	0.953953953953954	posi_meta	0.712440493072836	HCC	2.52768950992752e-05	0	0.0317460317460317	0.019047619047619	50
Methocarbamol	Rising	-2.24876	1.54718291989514e-10	3.09436583979028e-10	anti_meta	2.24876128919639	HCC	1.92035965350087e-07	0.0460743801652893	0.000806907124989913	0.0189138963411096	51
Melatonin	Declining	-1.00625	0.434343434343434	0.868686868686869	anti_meta	1.00624536903083	HCC	2.51295647348851e-05	0.000310831565859723	0.0305094366397048	0.0184299946101668	52
Donepezil	Rising	-1.90015	8.5470233834615e-07	1.7094046766923e-06	anti_meta	1.90014811982208	HCC	1.71829538843327e-05	0.0192196809532962	0.017248927414412	0.0180372288299657	53
Olanzapine	Rising	-2.10708	5.41222409658476e-09	1.08244481931695e-08	anti_meta	2.10708166148628	HCC	6.20734531280385e-07	0.0344882390336936	0.00563346518039075	0.0171753747217119	54
Pentobarbital	Rising	-2.19979	1.0908011151925e-10	2.181602230385e-10	anti_meta	2.19978689759948	HCC	2.4970882347823e-07	0.0395256916996047	0.00193366056819872	0.0169704730207611	55
Prenylamine	Declining	1.37022036822461	0.0313694480150288	0.0627388960300575	anti_meta	1.37022036822461	HCC	2.43476242394753e-05	0.00260691108769205	0.0263125077939893	0.0168302691114704	56
Trimipramine	Rising	-2.06628	4.43913336160162e-08	8.87826672320324e-08	anti_meta	2.06627812320419	HCC	5.5655372053226e-07	0.0330578512396694	0.00526902811430329	0.0163845573644497	57
Galantamine	Rising	1.85270923924565	1.61752310442734e-06	3.23504620885468e-06	anti_meta	1.85270923924565	HCC	1.66389723188074e-05	0.0167871900826446	0.0159670781893004	0.0162951229466381	58
Alitretinoin	Declining	-2.04086	1.76204194872358e-08	3.52408389744716e-08	anti_meta	2.04085972102872	HCC	1.74906461015104e-06	0.0282591308984271	0.00828125793832241	0.0162724071223643	59
Loperamide	Declining	1.30543849877699	0.0599001663893511	0.119800332778702	anti_meta	1.30543849877699	HCC	2.4281222700608e-05	0.00184474616292798	0.0254175744371823	0.0159884431274806	60
Rivastigmine	Rising	-1.87257	4.14098145675654e-07	8.28196291351309e-07	anti_meta	1.87257112388355	HCC	1.65721328601327e-05	0.017696730147323	0.0144795000762079	0.0157663921046539	61
Tramadol	Rising	-2.06012	1.30834948963922e-08	2.61669897927843e-08	anti_meta	2.06011708216657	HCC	4.57611023286945e-07	0.0317296340023613	0.00446695508423903	0.0153720266514879	62
Indapamide	Rising	-2.19942	9.4877849007472e-10	1.89755698014944e-09	anti_meta	2.19941634735187	HCC	1.67090532625357e-07	0.0377066115702479	0.000428281474033108	0.015339613512519	63
Valdecoxib	Declining	2.00742559535156	1.70344032354109e-06	3.40688064708218e-06	anti_meta	2.00742559535156	HCC	1.3906337711027e-05	0.0245572609208973	0.00875804579508283	0.0150777318454086	64
Flunarizine	Declining	1.38321209025566	0.0310010366574685	0.062002073314937	anti_meta	1.38321209025566	HCC	2.40133002788167e-05	0.00279281846679966	0.023023023023023	0.0149309412005337	65
Ropinirole	Rising	-2.11739	1.608170772052e-09	3.216341544104e-09	anti_meta	2.11738907502756	HCC	1.93832228761624e-07	0.0360330578512397	0.000831154087859069	0.0149119155932113	66
Phenol	Rising	-1.90216	3.27115361906426e-07	6.54230723812853e-07	anti_meta	1.90216215292383	HCC	1.46457944556234e-05	0.019775678866588	0.0115740740740741	0.0148547159910796	67
Nifedipine	Rising	1.23166004808247	0.0807412837929155	0.161482567585831	posi_meta	1.23166004808247	HCC	2.41780271128505e-05	0.00123745967207319	0.0237768632830361	0.0147611018386509	68
Pimozide	Declining	1.44866349846795	0.0117785667099295	0.0117785667099295	anti_meta	1.44866349846795	HCC	2.3951387574681e-05	0.00353290013248375	0.0216313179276142	0.014391950809562	69
Fluphenazine	Declining	1.25536	0.0761670761670762	0.152334152334152	anti_meta	1.25536	HCC	2.39846379011943e-05	0.00138497865770593	0.0223088585661685	0.0139393066027835	70
Bortezomib	Rising	-1.97815	2.33186959251994e-07	4.66373918503988e-07	anti_meta	1.97815439211167	HCC	1.41983404382288e-06	0.022292301000435	0.007982547473846	0.0137064488844816	71
Ketamine	Rising	1.6639057557616	8.86988143261484e-05	0.000177397628652297	anti_meta	1.6639057557616	HCC	1.68157771501846e-05	0.00754372477416875	0.0168038408779149	0.0130997944364165	72
Cinchocaine	Declining	-1.2197	0.118794326241135	0.23758865248227	posi_meta	1.2197043237923	HCC	2.39206092585694e-05	0.00118063754427391	0.0209876543209877	0.0130648476103022	73
Trimetazidine	Declining	1.43877937606036	0.00868646442861619	0.0173729288572324	anti_meta	1.43877937606036	HCC	2.32140942262967e-05	0.00341763499658236	0.01923629055412	0.012908828331105	74
Asenapine	Declining	-2.00996	1.28837524390706e-06	2.57675048781413e-06	anti_meta	2.00996329988538	HCC	4.39074161164637e-07	0.0254010695187166	0.00418324660748903	0.0126703757719801	75
Pyrantel	Declining	2.04557189992864	4.64964973960354e-07	9.29929947920708e-07	anti_meta	2.04557189992864	HCC	2.2517299970752e-07	0.0293388429752066	0.00143237159811745	0.0125949601489531	76
Fomepizole	Rising	-1.48953	0.00392203158006905	0.0078440631601381	anti_meta	1.48953344210001	HCC	2.07589370276392e-05	0.00416638207772693	0.0181984453589392	0.0125856200464543	77
Phenoxybenzamine	Declining	1.16676141684649	0.18150289017341	0.363005780346821	anti_meta	1.16676141684649	HCC	2.39057157536792e-05	0.000888429752066115	0.0203753889390746	0.0125806052642712	78
Bexarotene	Declining	-1.95598	5.77630874795776e-06	1.15526174959155e-05	anti_meta	1.95597925728724	HCC	6.3621203660129e-07	0.0216147488874762	0.00613084740068867	0.0123244079954037	79
Perphenazine	Declining	-1.05572	0.352509179926561	0.690140845070423	anti_meta	1.05571654381859	HCC	2.38990797337332e-05	0.000390886754523118	0.0197922790515383	0.0120317221327322	80
Edrophonium	Declining	1.66043207635882	0.000493870852573872	0.000987741705147744	anti_meta	1.66043207635882	HCC	1.65721328601327e-05	0.00727836213373403	0.0151946818613485	0.0120281539703027	81
Cabergoline	Rising	-1.98449	2.21723835495059e-09	4.43447670990118e-09	anti_meta	1.98448652491668	HCC	4.70285913413213e-07	0.0230064775519321	0.00454093940683979	0.0119271546648767	82
Bumetanide	Declining	2.0246948716699	5.68045726312176e-07	1.13609145262435e-06	anti_meta	2.0246948716699	HCC	2.43787683428955e-07	0.0262960180315552	0.00179133381747761	0.0115932075031087	83
Pralidoxime	Rising	-1.61129	0.000361802494551832	0.000723604989103665	anti_meta	1.61128986108681	HCC	1.65721328601327e-05	0.00571220223626641	0.0148303439708052	0.0111830872769897	84
Cyclobenzaprine	Rising	2.02505024413137	1.85095194820395e-07	3.7019038964079e-07	anti_meta	2.02505024413137	HCC	1.5836713070909e-07	0.0272469008264463	0.000212856534695615	0.0110264742513959	85
Malathion	Declining	-1.63169	0.00133637993885745	0.0026727598777149	anti_meta	1.63169392836544	HCC	1.62887536354777e-05	0.00632747933884297	0.0141414141414141	0.0110158402203857	86
Dorzolamide	Declining	-1.79401	4.6687946999628e-05	9.3375893999256e-05	anti_meta	1.79400979515772	HCC	1.42459530692438e-05	0.0123289527164341	0.0100272416391352	0.0109479260700548	87
Zonisamide	Rising	1.61244879551541	0.000257017236936946	0.000514034473873892	anti_meta	1.61244879551541	HCC	1.56788217762225e-05	0.00580967187627854	0.0138154027042916	0.0106131103730864	88
Tazarotene	Declining	-1.8279	2.05994532988641e-05	4.11989065977283e-05	anti_meta	1.8279004867328	HCC	1.20039301753476e-06	0.0148136597536254	0.00756053210833572	0.0104617831664516	89
Brinzolamide	Rising	1.7077485207928	5.41938330393308e-05	0.000108387666078662	anti_meta	1.7077485207928	HCC	1.43825857881461e-05	0.00962300464168459	0.0108715680854984	0.0103721427079729	90
Neostigmine	Rising	-1.95252	2.47237014925628e-07	4.94474029851257e-07	anti_meta	1.9525192616152	HCC	2.83379224654997e-07	0.0209710743801653	0.00253454337339547	0.0099091557761034	91
Methazolamide	Declining	1.66921742659384	0.000291458754796997	0.000582917509593994	anti_meta	1.66921742659384	HCC	1.44098427930546e-05	0.00768108896451142	0.0110986407282704	0.00973162002276678	92
Lamotrigine	Rising	-1.80632	1.26901612354905e-05	2.53803224709811e-05	anti_meta	1.80631972602117	HCC	8.99509850425125e-07	0.0134841235319704	0.00716696721690479	0.00969382974293104	93
Demecarium	Declining	-1.06221	0.319230769230769	0.380670611439842	anti_meta	1.06220912051665	HCC	1.65721328601327e-05	0.000473879748275078	0.0155733075123053	0.00953353640669323	94
Acetazolamide	Rising	1.59374	0.000694662554639334	0.00138932510927867	posi_meta	1.59374	HCC	1.47983004789249e-05	0.00561662521062344	0.0120801805389619	0.00949475840762652	95
Flupentixol	Rising	-1.91887	1.338228296403e-06	2.676456592806e-06	anti_meta	1.91886607297124	HCC	2.50542013119673e-07	0.0203587986293086	0.00197032048883901	0.00932571174502685	96
Desipramine	Rising	-1.85899	4.03897034751604e-06	8.07794069503208e-06	anti_meta	1.85898549543155	HCC	3.67689593024209e-07	0.017232284156849	0.00366861262640763	0.00909408123858416	97
Butamben	Rising	-1.83168	4.98353541714114e-06	9.96707083428228e-06	anti_meta	1.83168350531598	HCC	5.14642660374104e-07	0.0151780038143675	0.00501309390198279	0.00907905786693665	98
Clotrimazole	Declining	1.72133532004527	0.00094214237482688	0.00094214237482688	anti_meta	1.72133532004527	HCC	1.77802745714136e-06	0.00981404958677686	0.00843621399176955	0.00898734822977247	99
Disopyramide	Rising	1.38735541188161	0.00907985959327923	0.0181597191865585	anti_meta	1.38735541188161	HCC	1.49530360846539e-05	0.00288967231115991	0.0129036758038641	0.00889807440678244	100
Pramocaine	Declining	-1.89402	1.28071359728557e-05	1.28071359728557e-05	anti_meta	1.89401596664954	HCC	2.79366460445258e-07	0.0181818181818182	0.00249079488845571	0.0087672042058007	101
Hydroflumethiazide	Rising	-1.45843	0.00482878631960988	0.00965757263921977	anti_meta	1.45842890069411	HCC	1.47091649722257e-05	0.00377432159822997	0.0118231105885427	0.0086035949924176	102
Isotretinoin	Rising	-1.79818	1.76825360586398e-05	3.53650721172795e-05	anti_meta	1.79818159113521	HCC	6.21430765511785e-07	0.012603305785124	0.00572904058742839	0.00847874666650662	103
Imipramine	Rising	-1.11495	0.228260869565217	0.45	anti_meta	1.11495265857902	HCC	1.52713101166125e-05	0.000649350649350649	0.0135008302649628	0.00836023841871795	104
Benzthiazide	Declining	1.18266216229619	0.138613861386139	0.138613861386139	anti_meta	1.18266216229619	HCC	1.52378163342699e-05	0.000990892224658458	0.0131971051511281	0.00831461998054027	105
Triclosan	Rising	-1.89766	1.93302763581859e-06	3.86605527163718e-06	anti_meta	1.89765931016345	HCC	2.21244126455583e-07	0.0186889556724267	0.00128324262135493	0.00824552784178366	106
Diazoxide	Rising	-1.62735	0.000169237493637308	0.000338474987274615	anti_meta	1.62735088812332	HCC	1.40247397775106e-05	0.00611401585427559	0.00963977676306443	0.0082294723995489	107
Topiramate	Declining	1.16525180051778	0.157733537519142	0.315467075038285	anti_meta	1.16525180051778	HCC	1.48555863798264e-05	0.000863451338349574	0.0126200274348422	0.00791739699624518	108
Cefotaxime	Rising	1.18861541906592	0.125693160813309	0.251386321626617	posi_meta	1.18861541906592	HCC	1.48299465597689e-05	0.00107052627071468	0.0123456790123457	0.00783561791569328	109
Trichlormethiazide	Declining	-1.4496	0.0113315133086446	0.0173333842363012	posi_meta	1.4495999083934	HCC	1.42795295030441e-05	0.00359186268277177	0.0104371682471521	0.0076990460214	110
Quinethazone	Declining	1.49145008315773	0.0084538191408782	0.0084538191408782	anti_meta	1.49145008315773	HCC	1.42351492143744e-05	0.00423553719008264	0.00983081847279378	0.00759270595970933	111
Furosemide	Rising	1.54550662754067	0.000949554661314988	0.00189910932262998	posi_meta	1.54550662754067	HCC	1.40007439548355e-05	0.00483323494687131	0.00927297668038409	0.00749707998697898	112
Amitriptyline	Rising	-1.77846	1.17247341164108e-05	2.34494682328215e-05	anti_meta	1.77845694498294	HCC	4.83345309439191e-07	0.0115573347107438	0.00469280196375713	0.0074386150625518	113
Triflusal	Rising	1.80978990281729	3.16726361907836e-06	6.33452723815671e-06	anti_meta	1.80978990281729	HCC	3.10594616172163e-07	0.0137987012987013	0.00300615824650498	0.0073231754673835	114
Bendroflumethiazide	Declining	1.3895859352508	0.0241687708007427	0.0483375416014854	anti_meta	1.3895859352508	HCC	1.4271446463458e-05	0.00293912233732976	0.0102292768959436	0.00731321507249804	115
Trimebutine	Rising	-1.74009	2.35900158348141e-05	4.71800316696283e-05	anti_meta	1.74009475419658	HCC	5.27585248917852e-07	0.0106344190568789	0.00509683995922528	0.00731187159828675	116
Diclofenamide	Rising	1.16705277535616	0.177483443708609	0.354966887417219	anti_meta	1.16705277535616	HCC	1.44098427930546e-05	0.000913659205116491	0.0113327002215891	0.00716508381500006	117
Acetylcholine	Rising	-1.78059	3.93008766187469e-05	7.86017532374938e-05	anti_meta	1.78058756554254	HCC	3.75444959842163e-07	0.0120634497467342	0.00379119276757072	0.00710009555923611	118
Fostamatinib	Declining	1.53859482934864	0.00212079395374864	0.00424158790749728	anti_meta	1.53859482934864	HCC	3.87344066666566e-06	0.00452408093473924	0.00859509298327864	0.00696668816386288	119
Metolazone	Rising	1.85018436877515	3.42195202451725e-06	6.8439040490345e-06	posi_meta	1.85018436877515	HCC	1.67090532625357e-07	0.0163602631135099	0.000407815222630037	0.00678879437898197	120
Celecoxib	Rising	-1.17819	0.0939208323674981	0.187841664734996	anti_meta	1.17819460540041	HCC	1.42928151573487e-05	0.000964886520954817	0.0106511740498669	0.00677665903830204	121
Paroxetine	Rising	1.62735375256407	0.000322148767129953	0.000644297534259906	anti_meta	1.62735375256407	HCC	7.9605406667681e-07	0.00621964726931925	0.00679906960100197	0.00656730066832888	122
Phenolphthalein	Rising	-1.83341	1.30023457819563e-06	2.60046915639126e-06	anti_meta	1.83340648155735	HCC	1.55240426562196e-07	0.0159504132231405	0	0.0063801652892562	123
Salbutamol	Rising	-1.83255	6.72481684538512e-07	1.34496336907702e-06	anti_meta	1.83255063292311	HCC	1.57242645634935e-07	0.0155566358774915	0.000103745201784417	0.00628490147206725	124
Levodopa	Declining	-1.81378	7.8472799239572e-05	0.000156945598479144	anti_meta	1.81377648657906	HCC	2.05701486391096e-07	0.0141247182569497	0.001034082515564	0.00627033681211826	125
Rosiglitazone	Rising	-1.44029	0.00901734296741098	0.018034685934822	anti_meta	1.4402921253692	HCC	1.4831157862109e-06	0.0034748309541698	0.00813008130081301	0.00626798116215572	126
Amisulpride	Rising	1.80524107492782	1.14553663418058e-05	2.29107326836116e-05	anti_meta	1.80524107492782	HCC	2.20115225069635e-07	0.0131803932744372	0.00125437380339341	0.00602478159181091	127
Levonorgestrel	Rising	-1.82081	1.01755662563588e-06	2.03511325127176e-06	anti_meta	1.82081117363087	HCC	1.58677664856142e-07	0.0144628099173554	0.000269556310313224	0.00594685775313008	128
Pomalidomide	Rising	1.72146491703869	5.37755303427273e-05	0.000107551060685455	posi_meta	1.72146491703869	HCC	3.27440821024832e-07	0.0100104760796182	0.00316097095485179	0.00590077300475836	129
Amoxapine	Rising	1.57583831784697	0.000747913643464208	0.00149582728692842	anti_meta	1.57583831784697	HCC	6.36698133912601e-07	0.00516528925619835	0.00623647702685503	0.00580800191859236	130
Amlodipine	Rising	-1.73313	2.24393983047874e-05	4.48787966095748e-05	anti_meta	1.73313474294278	HCC	2.9132512575156e-07	0.0102125147579693	0.00280970625798212	0.00577082965797699	131
Naloxone	Rising	1.77586983516234	9.44222435635424e-06	1.88844487127085e-05	anti_meta	1.77586983516234	HCC	2.52076494097661e-07	0.0113159567705022	0.00200742748168222	0.00573083919721022	132
Pizotifen	Rising	-1.80158	1.13378660249431e-05	2.26757320498863e-05	anti_meta	1.80158079118633	HCC	2.02110193513788e-07	0.0128869589578372	0.000956062684457746	0.00572842119380954	133
Enflurane	Rising	1.35878982543058	0.0160689062262299	0.0321378124524597	posi_meta	1.35878982543058	HCC	1.29953998067626e-06	0.00247390169638973	0.00783852635704487	0.00569267649278282	134
Amiodarone	Declining	1.52099112106364	0.00737693569532977	0.0147538713906595	anti_meta	1.52099112106364	HCC	7.58174606511219e-07	0.00437736377643928	0.00656685053848174	0.00569105583366476	135
Miconazole	Declining	1.45272070272067	0.0106878971578179	0.0213757943156358	anti_meta	1.45272070272067	HCC	8.1522030391451e-07	0.00365173938112627	0.00704160951074531	0.0056856614588977	136
Guaiacol	Rising	1.0818090603728	0.255725190839695	0.511450381679389	posi_meta	1.0818090603728	HCC	1.39867337103185e-05	0.00055997528384954	0.00892523114745337	0.00557912880201184	137
Probenecid	Rising	-1.56949	0.000553293358042756	0.00110658671608551	anti_meta	1.56949052703466	HCC	6.23834097280439e-07	0.00507999090150883	0.0058265085767836	0.0055279015066737	138
Doconexent	Declining	1.36096558029541	0.0201598202345882	0.0403196404691764	anti_meta	1.36096558029541	HCC	9.96197295274943e-07	0.00256198347107438	0.00742632798826924	0.0054805901813913	139
Icosapent	Rising	1.33591339587157	0.0168995270615134	0.0337990541230268	posi_meta	1.33591339587157	HCC	9.41018558070335e-07	0.0021830656479027	0.00729517396184063	0.00525033063626546	140
Iloperidone	Rising	1.69031195412769	4.33156135138337e-05	8.66312270276674e-05	anti_meta	1.69031195412769	HCC	2.83875674694106e-07	0.00908003479773815	0.00266933600266934	0.00523361552069686	141
Bezafibrate	Rising	1.26734232838267	0.0381674181290613	0.0763348362581225	posi_meta	1.26734232838267	HCC	1.23232374048861e-06	0.00144628099173554	0.00769789397240378	0.00519724878013648	142
Spironolactone	Declining	1.42210585090416	0.0213901326274456	0.0427802652548913	anti_meta	1.42210585090416	HCC	7.53221328001023e-07	0.00319720094106292	0.00645440762399827	0.00515152495082413	143
Maprotiline	Rising	-1.69644	4.12451402433788e-05	8.24902804867575e-05	anti_meta	1.69643537297138	HCC	2.7382471163967e-07	0.00925619834710744	0.00240500240500241	0.00514548078184442	144
Lisuride	Declining	1.6634372659272	0.000399720113029799	0.000799440226059597	anti_meta	1.6634372659272	HCC	3.58660277143568e-07	0.00740951838130521	0.00343451220644203	0.0050245146763873	145
Tetracaine	Rising	1.67574655040756	0.000118805160473022	0.000237610320946044	posi_meta	1.67574655040756	HCC	2.8372427445376e-07	0.00826446280991735	0.0026238020272323	0.00488006634030632	146
Theophylline	Rising	-1.64538	2.72784139533795e-05	5.45568279067591e-05	anti_meta	1.64538400112551	HCC	3.41057699231988e-07	0.00690218872037054	0.00326797385620915	0.00472165980187371	147
Aripiprazole	Rising	-1.24947	0.0600461893764434	0.120092378752887	anti_meta	1.24946915334638	HCC	8.01894100122539e-07	0.00132500898311175	0.00691900691900692	0.00468140774464885	148
Ibuprofen	Declining	1.58086245837948	0.00205448902198783	0.00410897804397566	anti_meta	1.58086245837948	HCC	4.27692865515768e-07	0.00534071417433338	0.00411522633744856	0.00460542147220249	149
Dronedarone	Rising	-1.55844	0.00211089216104691	0.00422178432209383	anti_meta	1.55843784103153	HCC	4.48475210753534e-07	0.00491400491400491	0.00432271674101739	0.0045592320102124	150
Oxybenzone	Rising	1.74922150296059	3.00939603751155e-05	6.01879207502311e-05	anti_meta	1.74922150296059	HCC	1.60586723331771e-07	0.0108548168249661	0.000327761389708292	0.00453858356381141	151
Ciprofibrate	Rising	-1.68834	0.000161147895270582	0.000322295790541165	anti_meta	1.68833839436455	HCC	2.34628053902867e-07	0.00874125874125874	0.00162257495590829	0.00447004847004847	152
Minocycline	Rising	-1.28755	0.0263944266526481	0.0527888533052962	anti_meta	1.28754974051819	HCC	6.40806162750239e-07	0.00160566706021251	0.00634430727023319	0.00444885118622492	153
Pergolide	Rising	1.58699025189689	0.000132237607520887	0.000264475215041773	posi_meta	1.58699025189689	HCC	3.73327108621559e-07	0.00552288620470439	0.00372942386831276	0.00444680880286941	154
Ibutilide	Rising	-1.73819	1.42300171577876e-05	2.84600343155752e-05	anti_meta	1.73818608905715	HCC	1.59015455329812e-07	0.0104204096298958	0.000288787813154284	0.00434143653985089	155
Benzylpenicillin	Rising	-1.35939	0.00490384416213868	0.00980768832427735	anti_meta	1.35938524361696	HCC	5.66480263079426e-07	0.00251765092222648	0.00535755881667831	0.00422159565889758	156
Isoniazid	Declining	-1.2721	0.0292697771137278	0.0585395542274556	posi_meta	1.27210296976709	HCC	6.30259073461476e-07	0.00147744586546009	0.00602735170636405	0.00420738937000247	157
Pentoxyverine	Rising	-1.54052	0.00055908647429834	0.00111817294859668	anti_meta	1.54051803326841	HCC	3.9382490061469e-07	0.00459935321595401	0.00391769547325103	0.00419035857033222	158
Caffeine	Rising	-0.943067	0.604724409448819	0.882252559726962	anti_meta	0.943067231066905	HCC	7.64319071671207e-07	0.000158931977113795	0.00668171158015841	0.00407259973894057	159
Calcitriol	Rising	-1.6896	8.80474502623159e-05	0.000176094900524632	anti_meta	1.68960161635003	HCC	1.89943020939138e-07	0.00890844692497585	0.000759119421471093	0.004018850422873	160
Drotaverine	Rising	1.67440130080959	0.000200791433968743	0.000401582867937486	anti_meta	1.67440130080959	HCC	2.16218161889466e-07	0.00811328361217496	0.00119755263788186	0.0039638450275991	161
Ziprasidone	Rising	-1.17183	0.117323835912075	0.23464767182415	anti_meta	1.1718299573014	HCC	6.23858441187779e-07	0.000939143501126972	0.00592592592592593	0.00393121295600634	162
Adenosine	Rising	-1.67149	8.46512219191093e-05	0.000169302443838219	anti_meta	1.67149081143851	HCC	2.15191193789194e-07	0.00796574728666733	0.00116959064327485	0.00388805330063184	163
Loxapine	Rising	1.22311846281125	0.0814249363867685	0.162849872773537	anti_meta	1.22311846281125	HCC	6.00968515037179e-07	0.00120889748549323	0.00553972776194998	0.00380739565136728	164
Doxercalciferol	Rising	-1.66988	1.75087754576684e-05	3.50175509153369e-05	anti_meta	1.66988364383017	HCC	1.81395638849283e-07	0.00782172373081464	0.000598929654746034	0.00348804728517348	165
Isradipine	Declining	1.57809877414498	0.00230333220823303	0.00460666441646606	anti_meta	1.57809877414498	HCC	2.57511919339255e-07	0.00525218197265776	0.00216049382716049	0.0033971690853594	166
Ranolazine	Rising	-1.06543	0.303265940902022	0.606531881804043	anti_meta	1.06542687693132	HCC	5.34012649717963e-07	0.000516528925619834	0.00518213686937967	0.00331589369187573	167
Thioridazine	Declining	1.63903781920978	0.00510229639851841	0.0102045927970368	anti_meta	1.63903781920978	HCC	2.05579655606772e-07	0.00666488936283658	0.00100781053162005	0.00327064206410666	168
Phenytoin	Declining	-1.2728	0.0663329161451815	0.132665832290363	posi_meta	1.27279869536058	HCC	4.42391398544375e-07	0.00150896090630513	0.00425240054869684	0.00315502469174016	169
Fenoprofen	Rising	-1.30011	0.0166031175484345	0.0332062350968691	anti_meta	1.30011420777003	HCC	4.08248697105569e-07	0.00180937943175705	0.00404831208805915	0.00315273902553831	170
Minaprine	Rising	1.0240663342187	0.396501457725948	0.793002915451895	anti_meta	1.0240663342187	HCC	4.93372262022163e-07	0.000330578512396694	0.00493085678270863	0.00309074547458386	171
Nortriptyline	Declining	1.20683387436068	0.123152709359606	0.156199677938808	anti_meta	1.20683387436068	HCC	4.51781712550104e-07	0.00112500540867985	0.00439422473320778	0.00308653700339661	172
Haloperidol	Rising	-1.33694	0.0277365066530157	0.0554730133060314	anti_meta	1.33693866094749	HCC	3.63138753692765e-07	0.00226351529188819	0.00354977539031822	0.00303527135094621	173
Quetiapine	Declining	0.965870803763144	0.573753814852492	0.573753814852492	anti_meta	0.965870803763144	HCC	4.90718215847431e-07	0.000214661371686165	0.00485008818342152	0.00299591745872737	174
Mianserin	Rising	-0.995533	0.43448275862069	0.616236162361624	anti_meta	0.995533102784528	HCC	4.8888542871158e-07	0.000271857329273597	0.00477074911686514	0.00297119240182852	175
Propoxycaine	Declining	1.45283610246493	0.00264778623203421	0.00529557246406841	anti_meta	1.45283610246493	HCC	2.79366460445258e-07	0.00371255165289256	0.00244761827913607	0.00295359162863867	176
Bromocriptine	Rising	1.25022283570322	0.0763116057233704	0.152623211446741	posi_meta	1.25022283570322	HCC	3.95333829230849e-07	0.00135482996883891	0.00398247710075667	0.00293141824798957	177
Quinidine	Rising	-1.64962	0.000500934367924267	0.00100186873584853	anti_meta	1.64961577851698	HCC	1.55513423546831e-07	0.00702479338842975	1.69350878084304e-05	0.00282007840805696	178
Nebivolol	Rising	1.64409388306356	0.00042186059691131	0.000843721193822621	anti_meta	1.64409388306356	HCC	1.57242645634935e-07	0.00678224937118218	0.000139499197879612	0.00279659926720064	179
Carbamazepine	Rising	-1.34303	0.00669512515431432	0.0133902503086286	anti_meta	1.34303207532295	HCC	3.04059470555706e-07	0.00238810776000859	0.00295600765084333	0.00272884769450943	180
Memantine	Rising	1.31227699551741	0.0338688539615196	0.0677377079230391	anti_meta	1.31227699551741	HCC	3.17272691350656e-07	0.00191675794085433	0.0030570252792475	0.00260091834389023	181
Dicoumarol	Rising	1.56629283436971	0.00103975136008049	0.00207950272016097	anti_meta	1.56629283436971	HCC	2.041982407534e-07	0.00499624342599549	0.00098180526832529	0.00258758053139337	182
Ramelteon	Declining	-1.61467	0.000916810009510261	0.00183362001902052	anti_meta	1.61466716254224	HCC	1.59220499684399e-07	0.00590909090909091	0.000308188756549011	0.00254854961756577	183
Midostaurin	Rising	-1.47618	0.00538482328555029	0.0107696465711006	anti_meta	1.47617607468714	HCC	2.30336085304607e-07	0.00403144527313042	0.00152587043972812	0.00252810037308904	184
Alfacalcidol	Rising	-1.06442	0.278761061946903	0.557522123893805	anti_meta	1.06441745852389	HCC	3.82606518267384e-07	0.000495106066953574	0.00385394212554706	0.00251040770210967	185
Tubocurarine	Declining	-1.21346	0.120813397129187	0.241626794258373	anti_meta	1.21345748311642	HCC	3.55445828704825e-07	0.00115267507612005	0.00337817087402494	0.00248797255486298	186
Carvedilol	Declining	1.53501816731791	0.00231815789273279	0.00463631578546557	anti_meta	1.53501816731791	HCC	2.0864096182303e-07	0.00445009535918627	0.00108744322906672	0.00243250408111454	187
Estrone	Declining	-1.54151	0.00343601984101949	0.00687203968203899	posi_meta	1.54151139709309	HCC	1.96875533660194e-07	0.00467594606350587	0.000880371803533771	0.00239860150752261	188
Phylloquinone	Rising	-1.27452	0.0406687346893285	0.0813374693786571	anti_meta	1.27452327884757	HCC	3.00161450224879e-07	0.00154083204930663	0.00290655846211402	0.00236026789699106	189
Enprofylline	Declining	-1.34096	0.0175063436477537	0.0350126872955074	anti_meta	1.34096196858808	HCC	2.7114927373691e-07	0.00234604105571847	0.00236293641311562	0.00235617827015676	190
Ketoconazole	Declining	1.39765092214752	0.0288192701475898	0.0576385402951797	anti_meta	1.39765092214752	HCC	2.3887724551585e-07	0.00304014167650531	0.00172265288544358	0.00224964840186827	191
Propafenone	Rising	-1.51199	0.00103077400752387	0.00206154801504774	anti_meta	1.51199104481187	HCC	1.90361379804803e-07	0.00430585457323425	0.000782896717856067	0.00219207986000734	192
Verapamil	Declining	-0.920052	0.647331786542923	0.918617614269788	anti_meta	0.920052148564382	HCC	3.60051482237422e-07	0.000140671707402848	0.0034917071954109	0.00215129300020768	193
Dosulepin	Declining	1.43795599205729	0.0183637191635668	0.0367274383271337	anti_meta	1.43795599205729	HCC	2.18031443137755e-07	0.0033612927100037	0.00122581210051659	0.00208000434431144	194
Oxcarbazepine	Declining	0.963254124145207	0.839458700089645	0.839458700089645	anti_meta	0.963254124145207	HCC	3.41312197951245e-07	0.000195924764890282	0.00332266422801402	0.00207196844276453	195
Gabapentin	Rising	1.46522809352316	0.00389005656725968	0.00778011313451937	posi_meta	1.46522809352316	HCC	1.94654558108869e-07	0.0038370720188902	0.000855641119667522	0.00204821347935659	196
Hydrochlorothiazide	Declining	1.35232364215472	0.0376522702104097	0.0753045404208195	anti_meta	1.35232364215472	HCC	2.4258855757794e-07	0.00243072435585805	0.0017567925300219	0.00202636526035636	197
Doxepin	Rising	1.05401844409797	0.322727272727273	0.645454545454546	anti_meta	1.05401844409797	HCC	3.26074765551775e-07	0.000370603713449208	0.00310862421174172	0.00201341601242471	198
Nitrendipine	Rising	1.29686917158483	0.0104023993636348	0.0208047987272696	posi_meta	1.29686917158483	HCC	2.57511919339255e-07	0.00177442877977637	0.00212151419880888	0.00198268003119588	199
Dyphylline	Declining	1.24028446659318	0.0763622159517155	0.0763622159517155	anti_meta	1.24028446659318	HCC	2.69521412847435e-07	0.00126632897893895	0.00232140972881714	0.00189937742886586	200
Escitalopram	Rising	1.24145486065435	0.0504185690150915	0.100837138030183	anti_meta	1.24145486065435	HCC	2.62308913160631e-07	0.00129551038641948	0.00223993332291504	0.00186216414831681	201
Cariprazine	Rising	1.46892604365301	0.00131739784549334	0.00263479569098667	anti_meta	1.46892604365301	HCC	1.64633510242378e-07	0.00396560917088776	0.000367430922986478	0.00180670222214699	202
Rotigotine	Declining	1.33444237003151	0.0497803806734993	0.0892307692307692	anti_meta	1.33444237003151	HCC	2.29357460482303e-07	0.00214359504132231	0.00149435593259305	0.00175405157608476	203
Ranitidine	Declining	-0.973901	0.521186440677966	0.700757575757576	posi_meta	0.973900997095505	HCC	2.86385358247095e-07	0.000252625500739831	0.00271548948797626	0.00173034389308169	204
Buspirone	Rising	-1.43345	0.0113393341059089	0.0226786682118178	anti_meta	1.43344636098326	HCC	1.79386509610962e-07	0.00330578512396694	0.000555077040865154	0.00165536027410587	205
Fenofibrate	Declining	-1.11539	0.261219792865363	0.27	posi_meta	1.11539	HCC	2.65564891824739e-07	0.000672229032385622	0.0022804120468664	0.00163713884107409	206
Clofibrate	Declining	-1.28946	0.0645161290322581	0.129032258064516	anti_meta	1.28946070361294	HCC	2.34628053902867e-07	0.00167200114651507	0.00158997381219603	0.00162278474592365	207
Sertindole	Declining	1.37908124040116	0.0197578093843743	0.0395156187687487	anti_meta	1.37908124040116	HCC	2.00409004148333e-07	0.0026986001011975	0.000905349794238683	0.00162264991702221	208
Nefazodone	Rising	-1.32861	0.0229146669144041	0.0458293338288081	anti_meta	1.32860828314294	HCC	2.21505768818424e-07	0.00206611570247934	0.00131242353464576	0.00161390040177919	209
Ambenonium	Declining	0.911498868130465	0.676380368098159	0.863095238095238	anti_meta	0.911498868130465	HCC	2.83379224654997e-07	0.000122566185740299	0.00257887517146776	0.00159635157717678	210
Propranolol	Rising	-1.41547	0.00983299968070961	0.0196659993614192	anti_meta	1.41546683000139	HCC	1.78958782293192e-07	0.00314408911246856	0.000512032770097286	0.0015648553070458	211
Yohimbine	Rising	-1.09775	0.267114093959732	0.534228187919463	anti_meta	1.09775447137615	HCC	2.61876875385219e-07	0.000604241384687353	0.00219996376530269	0.00156167481305655	212
Calcifediol	Rising	-1.38423	0.0152324072114643	0.0304648144229285	anti_meta	1.38423145658282	HCC	1.81395638849283e-07	0.00284090909090909	0.000643613597800012	0.00152253179504364	213
Clenbuterol	Rising	-1.1523	0.202914798206278	0.405405405405405	anti_meta	1.15229659794513	HCC	2.46976603975221e-07	0.000789985415653864	0.00186165000979816	0.00143298417214044	214
Balsalazide	Declining	1.1231205582043	0.187919463087248	0.375838926174497	anti_meta	1.1231205582043	HCC	2.36238283189054e-07	0.000695327399872854	0.00165555082541034	0.00127146145519535	215
Treprostinil	Declining	-1.08369	0.252032520325203	0.304281345565749	posi_meta	1.08369377674834	HCC	2.38525892214678e-07	0.000582004423233616	0.00168890791883727	0.00124614652059581	216
Droxidopa	Declining	1.18532676737179	0.145421903052065	0.290843806104129	anti_meta	1.18532676737179	HCC	2.23289565559124e-07	0.00104370793218028	0.00137174211248285	0.00124052844036183	217
Cyclandelate	Rising	1.37832065250061	0.0060165690553416	0.0120331381106832	anti_meta	1.37832065250061	HCC	1.58009229761144e-07	0.00265244583426402	0.000194281071725039	0.00117754697674063	218
Sulfasalazine	Rising	0.889257821671902	0.78125	0.87256027554535	posi_meta	0.889257821671902	HCC	2.49345602969117e-07	8.68115841377868e-05	0.00189743968852419	0.00117318844676963	219
Paricalcitol	Rising	1.31425	0.0395769919342401	0.0791539838684802	anti_meta	1.31425	HCC	1.81395638849283e-07	0.00199052610360814	0.000576900888427368	0.00114235097449968	220
Levosimendan	Declining	1.1120761667384	0.242078580481622	0.48014440433213	anti_meta	1.1120761667384	HCC	2.2486198991849e-07	0.000626689123026908	0.00140189029077918	0.00109180982367827	221
Procaine	Declining	1.06013573412589	0.362525458248472	0.362525458248472	anti_meta	1.06013573412589	HCC	2.27285996855031e-07	0.000452847277255745	0.00146319158664838	0.00105905386289132	222
Atomoxetine	Declining	-1.33305	0.05	0.1	posi_meta	1.33305156988269	HCC	1.58586549009977e-07	0.0021046147528361	0.000250492037931651	0.000992141123893429	223
Iloprost	Rising	-1.29647	0.0657894736842105	0.131578947368421	anti_meta	1.29646514562991	HCC	1.77115167279426e-07	0.00173988690735102	0.00049080681088836	0.000990438849473425	224
Primaquine	Rising	-1.26474	0.0488338659830916	0.0976677319661831	anti_meta	1.26474499832869	HCC	1.81851142502431e-07	0.00141546048125656	0.000666274740348815	0.000965949036711914	225
Salmeterol	Rising	-1.32273	0.02627208959761	0.0525441791952201	anti_meta	1.32272984896567	HCC	1.57242645634935e-07	0.00202808903310855	8.60926012018521e-05	0.000862891173964533	226
Agomelatine	Declining	1.19438213921802	0.120967741935484	0.241935483870968	anti_meta	1.19438213921802	HCC	1.8332498772571e-07	0.00109762396694215	0.000689152735936361	0.000852541228338676	227
Istradefylline	Rising	-1.05662	0.3	0.6	anti_meta	1.05662313626347	HCC	2.09027569593362e-07	0.000411353352529823	0.00111454046639232	0.00083326562084732	228
Terbutaline	Rising	-1.31215	0.042635457691688	0.085270915383376	anti_meta	1.31215103674429	HCC	1.57242645634935e-07	0.00188053644776563	6.85871056241424e-05	0.000793366842480736	229
Fenoterol	Rising	-1.29258	0.040364187251168	0.0807283745023359	anti_meta	1.29258040498609	HCC	1.57242645634935e-07	0.00170574668460504	0.000175864373395238	0.000787817297879157	230
Calcipotriol	Rising	-1.15414	0.148571428571429	0.273668639053254	anti_meta	1.15413898003093	HCC	1.81395638849283e-07	0.000814232789154419	0.000621166239614876	0.000698392859430693	231
Levomenthol	Rising	-1.00525	0.430851063829787	0.538834951456311	anti_meta	1.00525365915587	HCC	2.00645057004153e-07	0.000291258601230568	0.000930578820026056	0.000674850732507861	232
Nomifensine	Rising	1.02972691084556	0.318435754189944	0.636871508379888	posi_meta	1.02972691084556	HCC	1.83719516785443e-07	0.000350501770956316	0.000712250712250712	0.000567551135732954	233
Nimodipine	Rising	-1.07848	0.256756756756757	0.39030612244898	anti_meta	1.07847783826687	HCC	1.75233482847546e-07	0.000538151066692292	0.000469774696055771	0.00049712524431038	234
Celiprolol	Rising	0.861427581374781	0.799442896935933	0.986745213549337	anti_meta	0.861427581374781	HCC	1.85592775161187e-07	3.4292376804636e-05	0.000735571857418341	0.000455060065172859	235
Gestrinone	Declining	1.1498718684434	0.173160173160173	0.346320346320346	anti_meta	1.1498718684434	HCC	1.58438144374504e-07	0.000765974601894779	0.000231592824185417	0.000445345535269162	236
Formoterol	Rising	-1.13134	0.193661971830986	0.193661971830986	anti_meta	1.13133810045141	HCC	1.57242645634935e-07	0.000718648939992813	0.000157604412923562	0.000382022223751262	237
Pindolol	Declining	-0.867982	0.818423753073213	0.818423753073213	posi_meta	0.867982410993389	HCC	1.78958782293192e-07	5.16528925619831e-05	0.000533455265965554	0.000340734316604125	238
Vernakalant	Rising	0.94623731690307	0.658536585365854	0.934689507494647	posi_meta	0.94623731690307	HCC	1.74884336892252e-07	0.000177348987337282	0.000448933782267115	0.000340299864295182	239
Tapentadol	Declining	1.14227000663697	0.115131303204221	0.115131303204221	anti_meta	1.14227000663697	HCC	1.55756433315329e-07	0.000742196902832383	3.40101350202359e-05	0.000317284842145095	240
Flecainide	Declining	-0.890184	0.730886850152905	0.966497461928934	anti_meta	0.890184338698204	HCC	1.65988896525651e-07	0.000104613453290092	0.000387532525051209	0.000274364896346763	241
Estriol	Declining	-1.0572	0.306188925081433	0.478102189781022	anti_meta	1.05720197890959	HCC	1.56458871960945e-07	0.000432006010518407	5.12268838686541e-05	0.000203538534528555	242
Oxprenolol	Rising	-0.971514	0.540540540540541	0.681818181818182	anti_meta	0.971514496109199	HCC	1.57242645634935e-07	0.000233560905497664	0.000121546769460505	0.000166352423875369	243
Fostamatinib	Rising	-1.15288	0.106665458494349	0.213330916988698	anti_meta	1.15287823171301	HNSCC	0.0010154219882262	0.0019262520638415	1	0.600770500825537	1
Mesalazine	Declining	-2.36074	2.04933800927892e-09	2.04933800927892e-09	anti_meta	2.36073502327776	HNSCC	1.42084963382323e-06	1	0.000733137829912024	0.400439882697947	2
Procarbazine	Declining	-2.30238	7.77444010046553e-09	1.55488802009311e-08	anti_meta	2.30237643460847	HNSCC	2.72808547089952e-05	0.494565217391304	0.0103046594982079	0.204008882655447	3
Troglitazone	Declining	-1.30258	0.0735694822888283	0.147138964577657	posi_meta	1.30258397159587	HNSCC	0.000239077457486068	0.00543478260869565	0.326164874551971	0.197872837774661	4
Minocycline	Rising	-1.55091	8.50551923255631e-05	0.000170110384651126	anti_meta	1.55091060561359	HNSCC	0.000128888767994044	0.0239880059970015	0.241935483870968	0.154756492721381	5
Alprazolam	Declining	-2.19761	2.10851312536648e-07	2.10851312536648e-07	posi_meta	2.19761	HNSCC	8.27104544295417e-06	0.326086956521739	0.00309323906319045	0.13229072604661	6
Abacavir	Rising	-1.96175	1e-10	2e-10	anti_meta	1.96175406507234	HNSCC	8.52320417368933e-05	0.191304347826087	0.0811339198435973	0.125202091036593	7
Carfilzomib	Declining	-1.71104	4.46980099568016e-05	4.46980099568016e-05	posi_meta	1.71104125065981	HNSCC	0.000108381902815498	0.0565217391304348	0.157706093189964	0.117232351566152	8
Ibuprofen	Declining	1.21524680364791	0.127351664254703	0.254703328509407	anti_meta	1.21524680364791	HNSCC	0.000118243525406085	0.0033680342927128	0.191397849462366	0.116185923394504	9
Bortezomib	Declining	-2.07236	1.99072184916364e-06	1.99072184916364e-06	posi_meta	2.07236141149691	HNSCC	1.70233363052495e-06	0.241847826086957	0.00113851992409867	0.0974222423892418	10
Sulfasalazine	Declining	1.82574179050888	8.1891490952261e-05	0.000163782981904522	anti_meta	1.82574179050888	HNSCC	8.73001519833714e-05	0.101449275362319	0.0903225806451613	0.0947732585320243	11
Bisacodyl	Declining	-1.37313	0.0171422824997936	0.0342845649995872	anti_meta	1.37312544593213	HNSCC	0.00010188556920654	0.00976042590949423	0.133640552995392	0.0840885021610327	12
Curcumin	Rising	1.56816843912467	0.000218868147376004	0.000437736294752007	posi_meta	1.56816843912467	HNSCC	9.78437995378957e-05	0.0265700483091787	0.115591397849462	0.0799828580333489	13
Biotin	Declining	-1.68955	0.000841497049797647	0.00127692016516227	anti_meta	1.68955121989465	HNSCC	9.54029695292699e-05	0.0452898550724638	0.101553166069295	0.0790478416705626	14
Rasagiline	Declining	1.93796199372394	1.51710987376421e-05	3.03421974752841e-05	anti_meta	1.93796199372394	HNSCC	1.58100947830902e-06	0.157608695652174	0.000865158818440242	0.0635625735519337	15
Butalbital	Rising	-1.88967	9.61824762870947e-09	1.92364952574189e-08	anti_meta	1.88967366489726	HNSCC	8.47972501856764e-06	0.133540372670807	0.00433317284545017	0.0560160527755931	16
Estradiol	Rising	-1.74464	8.91467213378106e-07	1.78293442675621e-06	anti_meta	1.74463652538092	HNSCC	6.36546870428165e-05	0.0668896321070234	0.0424448217317487	0.0522227458818586	17
Rutin	Declining	-1.83684	4.23593694116917e-05	4.23593694116917e-05	anti_meta	1.83684108644289	HNSCC	2.53162998251049e-05	0.115489130434783	0.00831811726516535	0.0511865225330123	18
Rifabutin	Declining	-1.81149	0.000118668927451353	0.000118668927451353	anti_meta	1.81149308421061	HNSCC	3.09584439889161e-05	0.0902173913043478	0.0198761811665037	0.0480126652216414	19
Riluzole	Rising	-1.35851	0.00488735051483769	0.00977470102967538	anti_meta	1.35851084510205	HNSCC	8.41546036273045e-05	0.0075098814229249	0.0734767025089606	0.0470899740745463	20
Phenelzine	Rising	1.44757725819627	0.000910820679448856	0.00182164135889771	anti_meta	1.44757725819627	HNSCC	8.15130641422172e-05	0.0144021739130435	0.0669975186104218	0.0459593807314705	21
Thonzonium	Rising	-1.67916	2.79361210751369e-07	5.58722421502738e-07	anti_meta	1.67915834777402	HNSCC	5.80365241630707e-05	0.0423340961098398	0.0373783922171019	0.0393606737741971	22
Docetaxel	Declining	-1.24076	0.0817670847930943	0.0817670847930943	posi_meta	1.24075614919201	HNSCC	7.94411631255616e-05	0.00421804023361453	0.0614439324116743	0.0385535755404504	23
Tamoxifen	Declining	1.69801370288483	0.000986322795957639	0.00197264559191528	anti_meta	1.69801370288483	HNSCC	4.83347618044831e-05	0.0485933503836317	0.0313620071684588	0.038254544454528	24
Paclitaxel	Rising	-1.3618	0.00234141765468508	0.00468283530937016	anti_meta	1.36179762250193	HNSCC	7.94411631255616e-05	0.00820344544708777	0.0566308243727599	0.037259872802491	25
Memantine	Declining	1.78136425557997	0.000154839191276445	0.000154839191276445	anti_meta	1.78136425557997	HNSCC	8.58885674396307e-06	0.0810276679841897	0.00504032258064516	0.035435260742063	26
Tretinoin	Declining	1.76096998369785	0.000758291237450687	0.000758291237450687	anti_meta	1.76096998369785	HNSCC	2.35000335326222e-05	0.0733695652173913	0.00796495420151334	0.0341267986078645	27
Procaine	Declining	-1.72424	8.54981463621406e-05	8.54981463621406e-05	posi_meta	1.72423733518455	HNSCC	2.80165813411551e-05	0.0613354037267081	0.0145161290322581	0.0332438389100381	28
Pregnenolone	Declining	1.1892273468213	0.135514018691589	0.271028037383178	anti_meta	1.1892273468213	HNSCC	7.83139687662528e-05	0.00260869565217391	0.0524193548387097	0.0324950911640954	29
Triamterene	Declining	1.61220796327995	0.00173216117315392	0.00346432234630784	anti_meta	1.61220796327995	HNSCC	5.43733202444339e-05	0.03125	0.0331930808789154	0.0324158485273492	30
Miglustat	Declining	-1.05842	0.33764367816092	0.499374217772215	anti_meta	1.0584199798986	HNSCC	7.49717588677598e-05	0.000617588932806324	0.0487033523086654	0.0294690469583218	31
Choline	Rising	-1.23839	0.0662739322533137	0.132547864506627	anti_meta	1.23838840070959	HNSCC	7.04764471169993e-05	0.00399616368286445	0.045400238948626	0.0288386088423214	32
Doconexent	Declining	-1.63876	0.00108894706868307	0.00217789413736614	anti_meta	1.63876485953167	HNSCC	3.48782907869881e-05	0.0330812854442344	0.0218522372528616	0.0263438565294107	33
Tacrine	Declining	-1.57617	0.00294604091551828	0.00294604091551828	posi_meta	1.57616820942438	HNSCC	3.75103525937445e-05	0.0295652173913043	0.0241008527994067	0.0262865986361658	34
Chloroquine	Rising	-1.54846	0.000256407129661731	0.000512814259323463	anti_meta	1.54845724592707	HNSCC	3.8540948367725e-05	0.0228260869565217	0.0266825965750697	0.0251399927276505	35
Methoxyflurane	Rising	-1.18964	0.0292562246881941	0.0585124493763882	anti_meta	1.18964372951551	HNSCC	6.24145488949916e-05	0.00279083431257344	0.0397849462365591	0.0249873014669649	36
Phenytoin	Declining	1.70841104911434	0.000314233638625036	0.000628467277250071	anti_meta	1.70841104911434	HNSCC	8.8380434918353e-06	0.0523097826086956	0.0055497745404093	0.0242537777677238	37
Amiloride	Rising	-1.31387	0.0167027430081344	0.0334054860162688	anti_meta	1.3138702980646	HNSCC	5.72350740068797e-05	0.00570206699928724	0.0351906158357771	0.0233951963011812	38
Phentermine	Declining	1.64965240356775	0.00027747587448184	0.00027747587448184	anti_meta	1.64965240356775	HNSCC	2.78028523695249e-05	0.0350790513833992	0.013899816417519	0.0223715104038711	39
Tranylcypromine	Rising	-1.66412	1.23072288577283e-06	2.46144577154566e-06	anti_meta	1.6641238724428	HNSCC	2.72808547089952e-05	0.0396739130434783	0.00946236559139785	0.02154698457223	40
Dasatinib	Rising	1.25189373965809	0.0498687664041995	0.0997375328083989	anti_meta	1.25189373965809	HNSCC	4.44426401524555e-05	0.00444664031620553	0.0296774193548387	0.0195851077393854	41
Naloxone	Declining	-1.36952	0.0437573858084239	0.0875147716168479	anti_meta	1.36952262667704	HNSCC	3.80358516620962e-05	0.00934782608695652	0.0253456221198157	0.018946503706672	42
Probucol	Declining	1.2939511788654	0.0793650793650794	0.158730158730159	anti_meta	1.2939511788654	HNSCC	3.89050708948603e-05	0.00492527173913043	0.0281224152191894	0.0188435578271658	43
Vinblastine	Declining	1.46123651598043	0.0177846058645895	0.035569211729179	anti_meta	1.46123651598043	HNSCC	3.02437564760308e-05	0.0157322654462243	0.0189753320683112	0.0176781054194764	44
Vinorelbine	Declining	1.52801831437927	0.00403082330693806	0.00806164661387612	anti_meta	1.52801831437927	HNSCC	2.86113226434155e-05	0.0188618925831202	0.016564952048823	0.0174837282625419	45
Vincristine	Rising	-1.49348	0.000478004341770553	0.000956008683541105	anti_meta	1.49348440420236	HNSCC	2.93001280287778e-05	0.0164512338425382	0.0181259600614439	0.0174560695738816	46
Cyclandelate	Rising	1.36416218718083	0.00143492047747877	0.00286984095495754	anti_meta	1.36416218718083	HNSCC	3.72968673412555e-05	0.00857023411371237	0.0229390681003584	0.0171915345057	47
Ivosidenib	Rising	1.3650626515692	0.00964434391886551	0.019288687837731	posi_meta	1.3650626515692	HNSCC	3.1529556276293e-05	0.00895140664961637	0.0208333333333333	0.0160805626598465	48
Pemetrexed	Declining	-1.5137	0.0115259957900699	0.0115259957900699	anti_meta	1.51370253555518	HNSCC	2.82006902282356e-05	0.0172101449275362	0.0151640474221119	0.0159824864242817	49
Afatinib	Rising	-1.56837	5.34708488846436e-05	0.000106941697769287	anti_meta	1.56837308424751	HNSCC	1.34651699671793e-05	0.0280100334448161	0.00667408231368187	0.0152084627661355	50
Pargyline	Declining	1.54805252222312	0.00497035493223947	0.00497035493223947	anti_meta	1.54805252222312	HNSCC	2.72808547089952e-05	0.0217391304347826	0.010752688172043	0.0151472650771388	51
Ouabain	Declining	-1.65523	0.000427343842191673	0.000427343842191673	posi_meta	1.65523295236519	HNSCC	1.15413768994902e-06	0.0372670807453416	0.000354484225451969	0.0151195228334078	52
Selegiline	Rising	-1.51919	2.7145867071372e-05	5.42917341427439e-05	anti_meta	1.5191912236944	HNSCC	2.72808547089952e-05	0.0180124223602484	0.00987491770901909	0.0131299195695108	53
Chlordiazepoxide	Declining	-1.55175	0.00612507107146014	0.0122501421429203	anti_meta	1.55174594664909	HNSCC	8.27104544295417e-06	0.0252329192546584	0.00290613193839	0.0118368468648974	54
Colchicine	Rising	1.09287623796339	0.242158092848181	0.484316185696361	anti_meta	1.09287623796339	HNSCC	2.86113226434155e-05	0.0010230179028133	0.0173237753882915	0.0108034723941002	55
Amoxapine	Rising	1.5330396921066	0.000332462291966925	0.00066492458393385	anti_meta	1.5330396921066	HNSCC	8.52514248976415e-06	0.0197628458498024	0.00479735318444996	0.0107835502505909	56
Propofol	Declining	-1.54555	0.000788118814004458	0.000788118814004458	posi_meta	1.54554626552129	HNSCC	8.33232752089791e-06	0.0207201086956522	0.00368663594470046	0.0105000250450811	57
Fomepizole	Rising	-1.43328	0.00165860939379235	0.00331721878758469	anti_meta	1.43328312243104	HNSCC	2.6702348126138e-05	0.012639029322548	0.0086848635235732	0.0102665298431631	58
Zonisamide	Declining	1.13896498543755	0.203931203931204	0.301837270341207	anti_meta	1.13896498543755	HNSCC	2.82743308221862e-05	0.00130958617077004	0.0158460667798529	0.0100314745362197	59
Nialamide	Declining	-1.28257	0.0461211979814312	0.0922423959628624	anti_meta	1.28257263311795	HNSCC	2.75741972489763e-05	0.00468227424749164	0.0133128520225294	0.00986062091251432	60
Isocarboxazid	Declining	-1.31424	0.034099495128836	0.0439525863682206	anti_meta	1.3142365431795	HNSCC	2.72808547089952e-05	0.00597826086956522	0.0117084826762246	0.00941639395356085	61
Primaquine	Declining	1.40619942330491	0.018266045011706	0.0210600901021493	anti_meta	1.40619942330491	HNSCC	2.2495098931319e-05	0.0115942028985507	0.00762463343108504	0.00921246121807132	62
Pentobarbital	Declining	-1.44955	0.00602900321262651	0.012058006425253	anti_meta	1.44955474062212	HNSCC	8.75142069262109e-06	0.0150501672240803	0.00529100529100529	0.00919467006423528	63
Sulindac	Rising	1.39518570873085	0.00199206203732698	0.00398412407465397	posi_meta	1.39518570873085	HNSCC	2.10823753661115e-05	0.0106382978723404	0.0069798151292209	0.00844320822646871	64
Lamotrigine	Rising	-1.39954	0.000746525445779557	0.00149305089155911	anti_meta	1.39954395183388	HNSCC	8.90602578662725e-06	0.0111058601134215	0.00581702802749868	0.00793256086186783	65
Moclobemide	Declining	1.20504603524218	0.134165366614665	0.268330733229329	anti_meta	1.20504603524218	HNSCC	2.72808547089952e-05	0.00297796307325789	0.0112201963534362	0.00792330304136487	66
Lapatinib	Rising	1.37428156937981	0.00297262740255554	0.00594525480511108	anti_meta	1.37428156937981	HNSCC	1.31133760532122e-05	0.0101902173913043	0.0063787133223984	0.00790331494996078	67
Nomifensine	Declining	-0.930566	0.593350383631714	0.89608938547486	anti_meta	0.930565995416273	HNSCC	2.75218036315231e-05	0	0.0127531882970743	0.00765191297824456	68
Zimelidine	Declining	1.06177900426352	0.309623430962343	0.619246861924686	anti_meta	1.06177900426352	HNSCC	2.73274051830893e-05	0.000749625187406296	0.0122189638318671	0.00763122837408275	69
Flumazenil	Rising	1.44736564221127	0.000714494753942821	0.00142898950788564	anti_meta	1.44736564221127	HNSCC	8.27104544295417e-06	0.0137857900318134	0.0023739701159056	0.00693869808226871	70
Midazolam	Declining	-1.43475	0.0153553033059043	0.0153553033059043	anti_meta	1.43475384279861	HNSCC	8.27104544295417e-06	0.0131987577639752	0.00204164965291956	0.0065044928973418	71
Minaprine	Declining	1.16519845309365	0.187878787878788	0.187878787878788	anti_meta	1.16519845309365	HNSCC	2.68373935017732e-05	0.00243135011441647	0.00906599198819313	0.00641213523868247	72
Temazepam	Declining	-1.41789	0.0202336804900255	0.0404673609800511	anti_meta	1.41788737271109	HNSCC	8.27104544295417e-06	0.012104743083004	0.00172574007699456	0.00587734127939831	73
Etomidate	Declining	1.36098495638569	0.0319564531521532	0.0639129063043063	anti_meta	1.36098495638569	HNSCC	8.27845439458538e-06	0.00785024154589372	0.00328554360812425	0.00511142278323204	74
Primidone	Rising	-1.3177	0.0122395137964985	0.0244790275929969	anti_meta	1.31770146372013	HNSCC	8.47972501856764e-06	0.00626381724392041	0.00411132194813409	0.00497232006644862	75
Regorafenib	Rising	1.02537792926467	0.417597765363128	0.835195530726257	posi_meta	1.02537792926467	HNSCC	2.21414901571353e-05	0.000488519785051293	0.00729646697388633	0.00457328809835231	76
Eszopiclone	Declining	-1.32481	0.0382404481597118	0.0764808963194236	anti_meta	1.32480968050856	HNSCC	8.27104544295417e-06	0.0068649885583524	0.00254668930390492	0.00427400900568391	77
Enflurane	Declining	-1.10992	0.202699069469821	0.405398138939641	posi_meta	1.10991781611542	HNSCC	1.23492754280047e-05	0.00116459627329192	0.00609318996415771	0.00412175248781139	78
Diazepam	Declining	1.29851079548497	0.0648648648648649	0.0935251798561151	anti_meta	1.29851079548497	HNSCC	8.27104544295417e-06	0.005175983436853	0.00272401433691756	0.00370480197689174	79
Clonazepam	Declining	1.1514484298976	0.16969696969697	0.183856502242152	anti_meta	1.1514484298976	HNSCC	8.48770264683567e-06	0.00176630434782609	0.00456174649723037	0.00344356963746866	80
Bezafibrate	Declining	1.31888272860992	0.038412829549521	0.076825659099042	anti_meta	1.31888272860992	HNSCC	1.61781721232939e-06	0.0065592203898051	0.00100025006251563	0.00322383819343142	81
Nitrazepam	Declining	1.15447463412762	0.176829268292683	0.353658536585366	anti_meta	1.15447463412762	HNSCC	8.30453061565876e-06	0.00209030100334448	0.00348326518249281	0.00292607951083348	82
Dalfampridine	Declining	-1.32919	0.00699778710821176	0.00699778710821176	posi_meta	1.32919243281617	HNSCC	1.03581960522875e-06	0.00718167701863354	0	0.00287267080745342	83
Miconazole	Rising	1.22256548510784	0.0790126756551763	0.158025351310353	anti_meta	1.22256548510784	HNSCC	4.2837670285978e-06	0.00378071833648393	0.001573564122738	0.00245642580823637	84
Stiripentol	Rising	-1.00339	0.439716312056738	0.566037735849057	anti_meta	1.00339436962006	HNSCC	8.3337500812527e-06	0.000238891543239369	0.00389590151160979	0.00243309752426162	85
Icosapent	Rising	1.21675705537649	0.027805509582483	0.055611019164966	posi_meta	1.21675705537649	HNSCC	2.16300064999113e-06	0.00357142857142857	0.00128008192524322	0.00219662058371736	86
Remimazolam	Rising	-1.15856	0.0562398055358937	0.112479611071787	anti_meta	1.15856315990835	HNSCC	8.27104544295417e-06	0.00225861095426313	0.00188172043010753	0.00203247663976977	87
Lorazepam	Declining	-1.14778	0.212481426448737	0.290586630286494	anti_meta	1.14777740290991	HNSCC	8.27104544295417e-06	0.00145811240721103	0.00220567962503446	0.00190665273790509	88
Cabazitaxel	Rising	-1.20679	0.0490172839670969	0.0980345679341937	anti_meta	1.20678867571276	HNSCC	1.3134447477188e-06	0.00317028985507246	0.000604083605170956	0.00163056610513156	89
Rosiglitazone	Rising	-1.07263	0.264335664335664	0.314641744548287	anti_meta	1.07263099524572	HNSCC	2.21347026338056e-06	0.000884732052578361	0.00142505505894546	0.00120892585639862	90
Clozapine	Declining	-1.14974	0.190556492411467	0.190556492411467	posi_meta	1.14974493436589	HNSCC	1.17611230481253e-06	0.00161030595813204	0.000477897252090801	0.000930860734507298	91
Clomipramine	Declining	1.02118571014064	0.406044678055191	0.490373725934315	anti_meta	1.02118571014064	HNSCC	1.13735156481149e-06	0.00036231884057971	0.000233754090696587	0.000285179990649836	92
Pioglitazone	Rising	-1.00143	0.449111470113086	0.561771561771562	anti_meta	1.00143423147231	HNSCC	1.05855633974868e-06	0.000118147448015122	0.000115620302925195	0.000116631160961166	93
Fostamatinib	Declining	-1.50414	0.00093767722086351	0.00187535444172702	posi_meta	1.50413866660774	LC	0.000801545367739313	0.0374873353596758	1	0.61499493414387	1
Mercaptopurine	Declining	-1.94958	1.36517187929172e-07	2.73034375858344e-07	posi_meta	1.94958165261277	LC	0.000104246065191009	1	0.133738601823708	0.480243161094225	2
Choline	Declining	1.13667792007347	0.141065830721003	0.282131661442006	anti_meta	1.13667792007347	LC	0.000373129529859246	0.00283687943262411	0.49468085106383	0.297943262411348	3
Flumazenil	Declining	1.77214626485945	1.16712519561693e-06	2.33425039123387e-06	anti_meta	1.77214626485945	LC	3.04454879117683e-05	0.49468085106383	0.0159574468085106	0.207446808510638	4
Curcumin	Declining	1.3061355044096	0.0450331125827815	0.0900662251655629	anti_meta	1.3061355044096	LC	0.000297592432402475	0.0104166666666667	0.326241134751773	0.199911347517731	5
Tamoxifen	Declining	1.10151726933234	0.237051792828685	0.474103585657371	anti_meta	1.10151726933234	LC	0.000213171163924778	0.0021545919741449	0.242021276595745	0.146074602747105	6
Dexamethasone	Rising	-1.72739	0.00429586749844147	0.00859173499688294	anti_meta	1.72739177665847	LC	3.04427317709094e-05	0.326241134751773	0.0128649183572489	0.138215404915059	7
Azathioprine	Declining	1.27161814030151	0.017689975618596	0.035379951237192	anti_meta	1.27161814030151	LC	0.000149499544422831	0.00843034925732637	0.191489361702128	0.118265756724207	8
Alprazolam	Declining	-1.69791	8.0512916729545e-07	1.6102583345909e-06	posi_meta	1.69791084910112	LC	3.04454879117683e-05	0.242021276595745	0.0190863579474343	0.108260325406758	9
Tipiracil	Rising	1.24541045810087	0.155172413793103	0.155172413793103	anti_meta	1.24541045810087	LC	0.000143362506944933	0.00678650036683786	0.157801418439716	0.0973954512105649	10
Calcitriol	Rising	-1.68809	0.00310784124270246	0.00621568248540493	anti_meta	1.6880915400338	LC	8.54986794465062e-07	0.191489361702128	0.00111331024245423	0.0772637308263236	11
Urea	Declining	-1.14088	0.111885776657804	0.223771553315608	anti_meta	1.14087622458328	LC	8.50614593045444e-05	0.00320606237248616	0.115691489361702	0.0706973185660157	12
Flumethasone	Declining	-1.68386	9.65650219812263e-06	1.93130043962453e-05	posi_meta	1.68386116801023	LC	2.84666206061092e-05	0.157801418439716	0.00566231983527797	0.0665179592770533	13
Probucol	Declining	-1.21565	0.0711905404553437	0.142381080910687	posi_meta	1.21565428232828	LC	8.46098528547138e-05	0.00566231983527797	0.101654846335697	0.0632578357355296	14
Mifepristone	Declining	-1.6835	4.07225570060145e-05	8.14451140120291e-05	anti_meta	1.68349569842184	LC	2.95043296538702e-05	0.133738601823708	0.00998697351280938	0.0594876248371689	15
Enflurane	Rising	-1.62175	0.00725045568359592	0.0145009113671918	anti_meta	1.62174653227828	LC	3.20619046512082e-05	0.0812379110251451	0.0425531914893617	0.0580270793036751	16
Estradiol	Declining	-1.52319	0.000463551079357864	0.000927102158715729	anti_meta	1.52319497629291	LC	7.02977048152329e-05	0.0425531914893617	0.0671031096563011	0.0572831423895254	17
Naloxone	Declining	-1.1081	0.239101717305152	0.478203434610304	posi_meta	1.10810024349274	LC	8.2763182498534e-05	0.00248687482730036	0.0904255319148936	0.0552500690798563	18
Tacrine	Rising	1.34869443240861	0.0940892641737033	0.0940892641737033	posi_meta	1.34869443240861	LC	8.19716253016693e-05	0.0134245187436677	0.0812379110251451	0.0541125541125541	19
Palbociclib	Declining	-1.59913	0.00222391153488687	0.00444782306977374	posi_meta	1.59913432902756	LC	5.8493645735075e-05	0.0615501519756839	0.0455082742316785	0.0519250253292807	20
Cyclandelate	Rising	1.36941374045063	0.0386722000850107	0.0773444001700213	posi_meta	1.36941374045063	LC	8.11186112164182e-05	0.0166762507188039	0.0735815602836879	0.0508194364577343	21
Spironolactone	Rising	1.6395097101008	0.00930452834529731	0.0186090566905946	anti_meta	1.6395097101008	LC	3.05930076052326e-05	0.0904255319148936	0.0242112986060161	0.0506969919295671	22
Miconazole	Rising	1.67120109484162	0.00460345211871711	0.00920690423743423	posi_meta	1.67120109484162	LC	8.03948268791321e-07	0.115691489361702	0	0.0462765957446808	23
Fluticasone	Declining	-1.66293	4.15619559436551e-05	8.31239118873101e-05	posi_meta	1.66293353156103	LC	2.92710768101951e-05	0.101654846335697	0.00879705400981997	0.0459401709401709	24
Tretinoin	Declining	1.33038426136967	0.0242662022283904	0.0485324044567807	anti_meta	1.33038426136967	LC	6.64248691707774e-05	0.0108646446355817	0.0615501519756839	0.041275949039643	25
Troglitazone	Declining	-1.37118	0.010482834518293	0.020965669036586	posi_meta	1.37117582801305	LC	6.60029272079581e-05	0.017434988179669	0.0567375886524823	0.041016548463357	26
Clomipramine	Rising	-1.473	0.0381031324873066	0.0762062649746132	anti_meta	1.47300337128391	LC	6.27596544111196e-05	0.0282324058919804	0.048811013767209	0.0405795706171176	27
Pentobarbital	Rising	1.51551789764403	0.0190289678994827	0.0380579357989655	posi_meta	1.51551789764403	LC	3.13832510955845e-05	0.0398936170212766	0.0374873353596758	0.0384498480243161	28
Clozapine	Declining	1.26934728480263	0.0394851583882973	0.0789703167765945	anti_meta	1.26934728480263	LC	6.30154835400751e-05	0.00807722616233254	0.0525265957446809	0.0347468479117415	29
Phenytoin	Declining	1.54111028219319	0.000441999142940359	0.000883998285880718	anti_meta	1.54111028219319	LC	3.07970358537304e-05	0.0455082742316785	0.0267927501970055	0.0342789598108747	30
Deflazacort	Declining	1.61412376552785	0.000120113125274018	0.000240226250548037	anti_meta	1.61412376552785	LC	2.84666206061092e-05	0.0735815602836879	0.00620567375886525	0.0331560283687943	31
Dasatinib	Declining	-1.60191	0.000389839208269251	0.000779678416538501	posi_meta	1.60190825400016	LC	2.78099407669059e-06	0.0671031096563011	0.0033983451536643	0.028880250954719	32
Butalbital	Declining	-1.34987	0.00608537630456521	0.0121707526091304	anti_meta	1.34987252205476	LC	3.11206950645577e-05	0.0140114167099118	0.0352998065764023	0.0267844506298061	33
Flurandrenolide	Rising	-1.59163	0.0200780876795126	0.0200780876795126	anti_meta	1.59162896588162	LC	2.84666206061092e-05	0.0567375886524823	0.00515292553191489	0.0257867907801419	34
Memantine	Declining	1.08943524242991	0.224832214765101	0.449664429530201	anti_meta	1.08943524242991	LC	3.13919386722759e-05	0.00153806716226609	0.0398936170212766	0.0245513970776724	35
Lamotrigine	Declining	-1.3352	0.00805361680800681	0.0161072336160136	anti_meta	1.33519797394073	LC	3.09060914842752e-05	0.0128649183572489	0.0314716312056738	0.0240289460663038	36
Clonazepam	Declining	1.39360327436198	0.00782338248680981	0.0156467649736196	anti_meta	1.39360327436198	LC	3.05572288228908e-05	0.0219629375428964	0.0230496453900709	0.0226149622512011	37
Lorazepam	Rising	-1.49241	0.0340550197222881	0.0681100394445762	anti_meta	1.49241207713838	LC	3.04454879117683e-05	0.0333024976873266	0.0152755046372068	0.0224863018572547	38
Primidone	Declining	1.22004470674441	0.0680933852140078	0.136186770428016	anti_meta	1.22004470674441	LC	3.11206950645577e-05	0.00592954307638647	0.0333024976873266	0.0223533158429505	39
Prednisone	Declining	1.57482324308997	0.000498355027865433	0.000996710055730867	anti_meta	1.57482324308997	LC	2.84666206061092e-05	0.048811013767209	0.00422403003754693	0.0220588235294118	40
Stiripentol	Rising	1.36769017498549	0.0998080614203455	0.199616122840691	anti_meta	1.36769017498549	LC	3.06763003205682e-05	0.0159574468085106	0.0254559270516717	0.0216565349544073	41
Doxercalciferol	Declining	-1.57981	8.78372483605773e-05	0.000175674496721155	posi_meta	1.57980674390213	LC	8.16512410080066e-07	0.0525265957446809	0.000228780599405172	0.0211479066575154	42
Methoxyflurane	Declining	-1.21081	0.058105795616223	0.116211591232446	anti_meta	1.21081045250784	LC	3.08187437824299e-05	0.00515292553191489	0.0297872340425532	0.0199335106382979	43
Amoxapine	Declining	-1.09986	0.23469387755102	0.469387755102041	anti_meta	1.09985615097147	LC	3.08096824849838e-05	0.00199468085106383	0.0282324058919804	0.0177373158756138	44
Flunisolide	Rising	-1.49259	0.0399880599519856	0.0799761199039711	anti_meta	1.49259418295083	LC	2.84666206061092e-05	0.0352998065764023	0.00540357987166498	0.0173620705535599	45
Medrysone	Rising	-1.48027	0.0303029704344491	0.0303029704344491	anti_meta	1.48027271228048	LC	2.84666206061092e-05	0.0297872340425532	0.00490998363338789	0.014860883797054	46
Eszopiclone	Rising	1.33406830981664	0.0849056603773585	0.169811320754717	anti_meta	1.33406830981664	LC	3.04454879117683e-05	0.0118203309692671	0.0166762507188039	0.0147338828189892	47
Gestrinone	Rising	1.38479990111366	0.0584921952578781	0.116984390515756	posi_meta	1.38479990111366	LC	2.93153966711969e-05	0.0199871050934881	0.00957446808510638	0.0137395228884591	48
Etomidate	Rising	-1.17536	0.21327967806841	0.426559356136821	anti_meta	1.17535598346885	LC	3.04551362978875e-05	0.00359604435121367	0.0199871050934881	0.0134306807965783	49
Rosiglitazone	Rising	1.4885659415373	0.034921067771421	0.0698421355428419	anti_meta	1.4885659415373	LC	8.56912039844801e-07	0.0314716312056738	0.00125156445556946	0.0133395911556112	50
Propofol	Rising	0.475965242930892	0.99774011299435	0.99774011299435	posi_meta	0.475965242930892	LC	3.04827073784445e-05	0	0.0219629375428964	0.0131777625257378	51
Nitrazepam	Declining	0.956716641366297	0.666666666666667	0.666666666666667	anti_meta	0.956716641366297	LC	3.04688769055109e-05	0.000467617488894086	0.0209441489361702	0.0127535363572598	52
Chlordiazepoxide	Rising	-1.1914	0.18961625282167	0.18961625282167	anti_meta	1.1914	LC	3.04454879117683e-05	0.00444585582724675	0.0182370820668693	0.0127205915710203	53
Hydrocortisone	Rising	-1.3649	0.0791505791505791	0.158301158301158	anti_meta	1.36490040103663	LC	2.96433759673039e-05	0.0152755046372068	0.0108646446355817	0.0126289886362317	54
Diazepam	Rising	1.15141028161057	0.250996015936255	0.50199203187251	posi_meta	1.15141028161057	LC	3.04454879117683e-05	0.0033983451536643	0.017434988179669	0.0118203309692671	55
Ketamine	Rising	1.4514351490784	0.0283483352647722	0.0566966705295445	posi_meta	1.4514351490784	LC	1.51052391844837e-06	0.0254559270516717	0.00265957446808511	0.0117781155015198	56
Midazolam	Declining	-1.24765	0.0482374768089054	0.0964749536178108	posi_meta	1.24765165503462	LC	3.04454879117683e-05	0.00709219858156028	0.0146276595744681	0.011613475177305	57
Tramadol	Declining	-1.45452	0.000895877441076376	0.00179175488215275	posi_meta	1.45452297833348	LC	8.48503285297265e-07	0.0267927501970055	0.000978234287111763	0.0113040406510693	58
Ribavirin	Declining	1.40571866041955	0.00145042937735738	0.00290085875471476	anti_meta	1.40571866041955	LC	2.46131925655819e-06	0.0230496453900709	0.00320606237248616	0.0111434955795201	59
Progesterone	Declining	-1.28426	0.01197392011076	0.0239478402215201	anti_meta	1.28425597879442	LC	2.98431486067695e-05	0.00917813934084272	0.0123307543520309	0.0110697083475557	60
Edrophonium	Declining	1.43838186379589	0.00307694404223752	0.00615388808447503	anti_meta	1.43838186379589	LC	1.16921581911416e-06	0.0242112986060161	0.0021545919741449	0.0109772746268934	61
Temazepam	Declining	-1.21351	0.0535325580871968	0.107065116174394	posi_meta	1.2135110201474	LC	3.04454879117683e-05	0.00540357987166498	0.0134245187436677	0.0102161431948666	62
Ciclesonide	Declining	-1.36059	0.0105226812677682	0.0210453625355364	anti_meta	1.36059227281902	LC	2.84666206061092e-05	0.0146276595744681	0.00678650036683786	0.00992296404988995	63
Fluocinonide	Declining	-1.33492	0.0184717046356978	0.0369434092713956	posi_meta	1.33491748495702	LC	2.87454014162737e-05	0.0123307543520309	0.00773694390715667	0.00957446808510638	64
Budesonide	Rising	-1.22413	0.171974522292994	0.343949044585987	anti_meta	1.22413280230728	LC	2.96433759673039e-05	0.00620567375886525	0.0113320999074931	0.00928152944804194	65
Levonorgestrel	Declining	-1.27213	0.018061694121183	0.036123388242366	posi_meta	1.27213437667557	LC	2.93068186037024e-05	0.00879705400981997	0.00917813934084272	0.00902570520843362	66
Remimazolam	Declining	-1.0133	0.437908496732026	0.801128349788434	posi_meta	1.01329506841453	LC	3.04454879117683e-05	0.000978234287111763	0.0140114167099118	0.00879814374079177	67
Amcinonide	Declining	-1.19083	0.0418226801596683	0.0836453603193365	anti_meta	1.19083325439401	LC	2.96433759673039e-05	0.00422403003754693	0.0118203309692671	0.00878181059657906	68
Regorafenib	Declining	-1.38832	0.00819906407101411	0.0163981281420282	posi_meta	1.38832304505092	LC	8.21807968979604e-07	0.0209441489361702	0.000591016548463358	0.0087322695035461	69
Butamben	Declining	-1.3778	0.00208850960380742	0.00417701920761483	posi_meta	1.37780065590157	LC	8.60591619258763e-07	0.0190863579474343	0.00139311043566363	0.0084704094403719	70
Betamethasone	Rising	-1.28929	0.11400651465798	0.228013029315961	anti_meta	1.28929033693699	LC	2.84666206061092e-05	0.00957446808510638	0.00709219858156028	0.00808510638297872	71
Acetylcholine	Declining	-1.37512	0.0158265534312364	0.0316531068624728	anti_meta	1.3751218804996	LC	8.38497883295038e-07	0.0182370820668693	0.000846228239845262	0.00780256977065488	72
Prednisolone	Rising	1.30418817408983	0.127986348122867	0.246355685131195	anti_meta	1.30418817408983	LC	2.84666206061092e-05	0.00998697351280938	0.00444585582724675	0.0066623029014718	73
Methylprednisolone	Declining	1.00828850533261	0.422492401215805	0.844984802431611	anti_meta	1.00828850533261	LC	2.96433759673039e-05	0.000846228239845262	0.0104166666666667	0.0065884912959381	74
Drospirenone	Rising	1.0972787991898	0.308080808080808	0.616161616161616	posi_meta	1.0972787991898	LC	2.90835436089468e-05	0.00183871815077489	0.00843034925732637	0.00579369681470578	75
Triamcinolone	Declining	1.24951960773463	0.0547911203918487	0.109582240783697	anti_meta	1.24951960773463	LC	2.84666206061092e-05	0.00773694390715667	0.00379939209726444	0.00537441282122133	76
Rimexolone	Declining	1.2487471177969	0.0436648539685783	0.0873297079371566	anti_meta	1.2487471177969	LC	2.84666206061092e-05	0.00740881458966565	0.0040086339808819	0.0053687062243954	77
Ulipristal	Declining	-0.847357	0.822981366459627	0.912371134020619	posi_meta	0.847356948297827	LC	2.88713937131893e-05	0.000346901017576318	0.00807722616233254	0.00498509610443005	78
Alclometasone	Rising	1.00592987036038	0.435677530017153	0.566371681415929	anti_meta	1.00592987036038	LC	2.84666206061092e-05	0.00071718862060722	0.00740881458966565	0.00473216420204228	79
Paricalcitol	Declining	1.33231513856748	0.0233236753002988	0.0466473506005976	anti_meta	1.33231513856748	LC	8.16512410080066e-07	0.0113320999074931	0.000113173381620643	0.00460074399196961	80
Clocortolone	Declining	1.09474891083932	0.249676584734799	0.478537360890302	anti_meta	1.09474891083932	LC	2.84666206061092e-05	0.00168655941878568	0.00649116480346195	0.00456932264959144	81
Diflorasone	Rising	-1.03384	0.406645569620253	0.813291139240506	anti_meta	1.03383725444985	LC	2.84666206061092e-05	0.00111331024245423	0.00592954307638647	0.00400304994281357	82
Prednicarbate	Rising	-1.10878	0.306930693069307	0.613861386138614	anti_meta	1.10878433643502	LC	2.84666206061092e-05	0.00265957446808511	0.00467440361057382	0.00386847195357834	83
Minocycline	Declining	-1.20826	0.0579306571013947	0.115861314202789	posi_meta	1.20826173639124	LC	1.61156810504074e-06	0.00490998363338789	0.00301897642323174	0.0037753793072942	84
Alfacalcidol	Declining	-1.23394	0.0578703703703704	0.115740740740741	posi_meta	1.23393903818378	LC	8.83477906324879e-07	0.00649116480346195	0.00153806716226609	0.00351930621874443	85
Rivastigmine	Declining	-1.19627	0.0419083810152536	0.0838167620305071	posi_meta	1.19626528601789	LC	1.16921581911416e-06	0.00467440361057382	0.00183871815077489	0.00297299233469446	86
Olanzapine	Rising	-1.1897	0.217472118959108	0.36517719568567	anti_meta	1.18970163103975	LC	1.0926250878496e-06	0.0040086339808819	0.00168655941878568	0.00261538924362417	87
Demecarium	Rising	1.13807375719584	0.257995735607676	0.267573696145125	anti_meta	1.13807375719584	LC	1.16921581911416e-06	0.00301897642323174	0.00231860338243317	0.0025987525987526	88
Donepezil	Declining	1.10701695467782	0.218150087260035	0.383141762452107	anti_meta	1.10701695467782	LC	1.37742815400216e-06	0.00231860338243317	0.00248687482730036	0.00241956624935348	89
Rutin	Rising	0.777273427709715	0.806172839506173	0.9375	anti_meta	0.777273427709715	LC	2.87220573350215e-06	0.000113173381620643	0.00359604435121367	0.00220289596337646	90
Galantamine	Declining	-0.803468	0.896361631753032	0.896361631753032	anti_meta	0.803467862597249	LC	1.51418213975748e-06	0.000228780599405172	0.00283687943262411	0.00179363989933654	91
Pralidoxime	Declining	-1.07633	0.248091603053435	0.49618320610687	posi_meta	1.07632514319993	LC	1.16921581911416e-06	0.00139311043566363	0.00199468085106383	0.00175405268490375	92
Calcipotriol	Rising	-1.17895	0.228896103896104	0.291095890410959	anti_meta	1.17895014218707	LC	8.16512410080066e-07	0.00379939209726444	0.000346901017576318	0.00172789744945157	93
Calcifediol	Declining	-1.05931	0.340561224489796	0.559888579387187	posi_meta	1.05931033729446	LC	8.16512410080066e-07	0.00125156445556946	0.000467617488894086	0.000781196275564236	94
Tubocurarine	Declining	1.00265153989025	0.459016393442623	0.620592383638928	anti_meta	1.00265153989025	LC	8.35146458094915e-07	0.000591016548463358	0.00071718862060722	0.000666719791749675	95
Cyanocobalamin	Declining	1.37680105281594	0.0410742496050553	0.0821484992101106	anti_meta	1.37680105281594	OC	0.000374935200712458	0.0207156308851224	1	0.608286252354049	1
Mesalazine	Rising	-1.87153	7.17169349876312e-08	1.43433869975262e-07	anti_meta	1.8715324228074	OC	8.41342524140524e-07	1	0.0108108108108108	0.406486486486486	2
Amlexanox	Declining	1.70624567255632	0.00164529778123158	0.00329059556246317	anti_meta	1.70624567255632	OC	0.000311688060380324	0.322033898305085	0.322222222222222	0.322146892655367	3
Olopatadine	Rising	-1.46558	0.00058701478718085	0.0011740295743617	anti_meta	1.46557745964429	OC	0.000312860219408523	0.0365744870651204	0.491666666666667	0.309629794826048	4
Fostamatinib	Rising	-1.68634	0.000103442414364918	0.000206884828729837	anti_meta	1.68634480880132	OC	0.000245182692972974	0.186440677966102	0.2375	0.217076271186441	5
Lenvatinib	Declining	1.77458	0.000281345768231486	0.000281345768231486	anti_meta	1.77458	OC	7.55453668942442e-07	0.491525423728814	0.0094017094017094	0.202251195132551	6
Bisacodyl	Rising	1.17347437106736	0.120192307692308	0.240384615384615	anti_meta	1.17347437106736	OC	0.000160681737914051	0.00380491179522656	0.186666666666667	0.113521964718091	7
Fludarabine	Declining	1.70296217272217	0.00093864376177052	0.00187728752354104	anti_meta	1.70296217272217	OC	7.59946369136091e-07	0.23728813559322	0.0100877192982456	0.100967885816236	8
Cladribine	Rising	-1.16185	0.148148148148148	0.296296296296296	anti_meta	1.16184816493851	OC	0.000153681377493382	0.00338983050847458	0.152777777777778	0.0930225988700565	9
Nintedanib	Declining	1.68334573053371	0.00354038856121387	0.00708077712242774	anti_meta	1.68334573053371	OC	3.93231082285426e-05	0.152542372881356	0.0196428571428571	0.0728026634382567	10
Miglitol	Declining	1.09208591758547	0.285981308411215	0.309440559440559	anti_meta	1.09208591758547	OC	0.000133954572859528	0.000584453535943893	0.110416666666667	0.0664837814143776	11
Ivosidenib	Declining	1.59357580581791	0.00486087369924408	0.00972174739848816	anti_meta	1.59357580581791	OC	8.46715175770565e-05	0.0755007704160247	0.0559523809523809	0.0637717367378384	12
Acarbose	Declining	1.2866732298868	0.0886850152905199	0.0886850152905199	anti_meta	1.2866732298868	OC	0.000132403715148497	0.0112994350282486	0.0962962962962963	0.0622975517890772	13
Carvedilol	Declining	1.64458053770116	0.00330172271647962	0.00660344543295924	anti_meta	1.64458053770116	OC	4.59771134214032e-05	0.110169491525424	0.0256944444444444	0.0594844632768362	14
Vinblastine	Rising	-1.19702	0.0829596412556054	0.165919282511211	anti_meta	1.19702481044453	OC	0.00010439023202122	0.0051584377302874	0.085	0.053063375092115	15
Sunitinib	Rising	-1.65189	0.000342863634902859	0.000685727269805718	anti_meta	1.65188655687252	OC	4.43954115630545e-07	0.128329297820823	0.00251572327044025	0.0528411530905935	16
Methotrexate	Declining	1.54699374965494	0.00986408342390044	0.0197281668478009	anti_meta	1.54699374965494	OC	5.13513533258149e-05	0.061277705345502	0.0431372549019608	0.0503934350793773	17
Albendazole	Rising	-1.14589	0.148459383753501	0.287435456110155	anti_meta	1.14588879092872	OC	0.000103013367231807	0.00260756192959583	0.0757575757575758	0.0464975702263838	18
Mebendazole	Rising	-1.22142	0.0758329798952925	0.151665959790585	anti_meta	1.22141564698293	OC	0.000102737072950057	0.00726392251815981	0.0680555555555555	0.0437389023405972	19
Pseudoephedrine	Rising	-1.61702	0.000280910229613957	0.000561820459227915	anti_meta	1.61702166239344	OC	4.38925257183104e-07	0.096045197740113	0.00216049382716049	0.0397143753923415	20
Sulfasalazine	Declining	1.12682108682362	0.228426395939086	0.456852791878173	anti_meta	1.12682108682362	OC	8.99161747396375e-05	0.00223856731691717	0.0615384615384615	0.0378185038498438	21
Tivozanib	Declining	1.60847781555002	0.00891895052203548	0.00891895052203548	anti_meta	1.60847781555002	OC	6.08092121861541e-07	0.0847457627118644	0.00643939393939394	0.0377619414483821	22
Pralatrexate	Rising	-1.4806	0.0029681904283105	0.00593638085662101	anti_meta	1.48059547470662	OC	4.99900828027483e-05	0.0428713858424726	0.0317460317460317	0.0361961733846081	23
Urea	Declining	1.35994092001495	0.062992125984252	0.125984251968504	anti_meta	1.35994092001495	OC	5.23414574163738e-05	0.0181180596142607	0.046875	0.0353722238457043	24
Dasatinib	Declining	1.5321127060703	0.0085485354172419	0.0085485354172419	anti_meta	1.5321127060703	OC	4.09024524317198e-05	0.0508474576271186	0.024	0.0347389830508475	25
Minocycline	Rising	-1.43686	0.00225964412745888	0.00451928825491776	anti_meta	1.43686	OC	5.08760959040281e-05	0.0292758089368259	0.0341666666666667	0.0322103235747304	26
Pemetrexed	Rising	-1.1169	0.214052287581699	0.428104575163399	anti_meta	1.11689735589123	OC	5.25333537788981e-05	0.00121065375302663	0.0511111111111111	0.0311509281678773	27
Pyrimethamine	Declining	1.29093883077388	0.0789473684210526	0.157894736842105	anti_meta	1.29093883077388	OC	5.12787340762355e-05	0.0129611166500499	0.0398148148148148	0.0290733355489088	28
Vincristine	Rising	-1.57153	0.000329666293515378	0.000659332587030755	anti_meta	1.57153177464099	OC	4.24690579683121e-07	0.0677966101694915	0.00181818181818182	0.0282095531587057	29
Gentamicin	Declining	1.3118496370072	0.0895140664961637	0.0895140664961637	anti_meta	1.3118496370072	OC	5.1274058432609e-05	0.0148305084745763	0.0368421052631579	0.0280374665477252	30
Proguanil	Declining	1.37393178801057	0.0204442379852881	0.0408884759705762	anti_meta	1.37393178801057	OC	4.97403720563052e-05	0.0193704600484262	0.0295454545454545	0.0254754567466432	31
Aripiprazole	Rising	-1.47624	0.00296142544588616	0.00592285089177232	anti_meta	1.47624175396069	OC	1.20273178928713e-06	0.0395480225988701	0.0151041666666667	0.024881709039548	32
Irbesartan	Rising	1.53748282747084	0.000242167266644261	0.000484334533288522	anti_meta	1.53748282747084	OC	4.01054603219405e-07	0.0556900726392252	0	0.0222760290556901	33
Ribostamycin	Rising	-1.49523	0.00123372852836731	0.00246745705673462	anti_meta	1.49522555766018	OC	5.7387767310707e-07	0.0466101694915254	0.00592592592592593	0.0221996233521657	34
Histamine	Declining	1.46303108727546	0.0117101162936658	0.0234202325873315	anti_meta	1.46303108727546	OC	1.15658969714274e-06	0.0338983050847458	0.0141414141414141	0.0220441705187468	35
Betahistine	Declining	1.46188942189342	0.0201638047249324	0.0403276094498647	anti_meta	1.46188942189342	OC	9.47639017605552e-07	0.0314769975786925	0.0123809523809524	0.0200193704600484	36
Pazopanib	Rising	-1.39669	0.0084606245473415	0.016921249094683	anti_meta	1.39669239844471	OC	4.07261019397354e-06	0.0221642764015645	0.0183908045977011	0.0199001933192465	37
Scopolamine	Declining	1.40675900730774	0.0335194260642498	0.0670388521284997	anti_meta	1.40675900730774	OC	1.50624536324399e-06	0.0254237288135593	0.0161290322580645	0.0198469108802624	38
Ponatinib	Declining	1.28809651485174	0.109120521172638	0.109120521172638	anti_meta	1.28809651485174	OC	3.97451738330512e-05	0.0121065375302663	0.0209876543209877	0.0174352076046991	39
Hydralazine	Rising	-1.06261	0.326205750196922	0.582429501084599	anti_meta	1.06261243810937	OC	4.67800811556647e-05	0	0.027536231884058	0.0165217391304348	40
Gemcitabine	Rising	-1.40101	0.00550525682866166	0.0110105136573233	anti_meta	1.40100882483215	OC	8.82259231712278e-07	0.023728813559322	0.0115740740740741	0.0164359698681733	41
Bosutinib	Rising	-1.17982	0.11875	0.2375	anti_meta	1.17982123318233	OC	3.9968711068013e-05	0.00423728813559322	0.0224358974358974	0.0151564537157757	42
Nelarabine	Declining	1.42711266957793	0.0243741836015846	0.0487483672031692	anti_meta	1.42711266957793	OC	4.0736156097474e-07	0.0272660280029477	0.000277777777777777	0.0110730778678457	43
Ouabain	Rising	-1.11996	0.104932837332523	0.209865674665046	anti_meta	1.11996480389462	OC	1.81996923044567e-06	0.00154083204930662	0.0172222222222222	0.010949666153056	44
Regorafenib	Declining	1.21077326632606	0.147058823529412	0.147058823529412	anti_meta	1.21077326632606	OC	1.09797870775054e-06	0.00670082774931021	0.0132352941176471	0.0106215075703123	45
Azelastine	Declining	1.29563869992487	0.116070505421764	0.15836068842966	anti_meta	1.29563869992487	OC	6.82171481755175e-07	0.0138674884437596	0.00753968253968254	0.0100708049013134	46
Phenelzine	Rising	1.26941405106928	0.0446621070111389	0.0893242140222778	posi_meta	1.26941405106928	OC	7.41595579898681e-07	0.0105359596885021	0.00875	0.00946438387540083	47
Tegafur	Rising	-1.32159	0.00947774164242283	0.0189554832848457	anti_meta	1.32158661780225	OC	5.26005028193227e-07	0.0158556588299617	0.00366666666666667	0.00854226353198469	48
Colchicine	Rising	-1.35536	0.013383169738522	0.026766339477044	anti_meta	1.35536174577768	OC	4.14912169595386e-07	0.0169491525423729	0.00148809523809524	0.00767251815980629	49
Imatinib	Rising	1.20893005305931	0.0522863929720807	0.104572785944161	anti_meta	1.20893005305931	OC	6.167328708948e-07	0.0061633281972265	0.00697674418604651	0.00665137779051851	50
Capecitabine	Rising	-1.22175	0.028910135468997	0.0578202709379939	anti_meta	1.22174861432686	OC	5.26005028193227e-07	0.00785448532451426	0.0049645390070922	0.00612051753406102	51
Trifluridine	Declining	1.25445534751514	0.105691056910569	0.211382113821138	anti_meta	1.25445534751514	OC	5.26005028193227e-07	0.00981266726137377	0.00326797385620915	0.005885851218275	52
Fluorouracil	Rising	-1.22248	0.0865921787709497	0.173184357541899	anti_meta	1.22247952625481	OC	5.26005028193227e-07	0.00847457627118644	0.00408163265306122	0.00583881010031131	53
Clofarabine	Rising	-1.10262	0.204255319148936	0.326530612244898	anti_meta	1.1026217648254	OC	7.37148009256108e-07	0.000892060660124888	0.00813008130081301	0.00523487304453776	54
Floxuridine	Declining	1.19090004035491	0.163925756520326	0.203632575871241	anti_meta	1.19090004035491	OC	5.26005028193227e-07	0.00468806346916697	0.00451388888888889	0.00458355872100012	55
Riluzole	Rising	-1.2287	0.0161232725421219	0.0322465450842438	anti_meta	1.22870403922415	OC	4.14731846414311e-07	0.0091264667535854	0.00086206896551724	0.0041678280807445	56
Raltitrexed	Rising	1.07935758651375	0.232876712328767	0.452755905511811	anti_meta	1.07935758651375	OC	5.50790590779108e-07	0.000287273771904625	0.00543478260869565	0.00337577907397924	57
Adapalene	Rising	-1.20749	0.0836909871244635	0.167381974248927	anti_meta	1.2074888932281	OC	4.10254638188012e-07	0.0056497175141243	0.000564971751412428	0.00259887005649718	58
Sorafenib	Rising	-1.1227	0.173228346456693	0.317152103559871	anti_meta	1.12270071069113	OC	5.19632560914662e-07	0.00188323917137476	0.00288461538461538	0.00248406489931914	59
Vinorelbine	Rising	-1.1462	0.172166427546628	0.344332855093257	anti_meta	1.14620111951242	OC	4.14912169595386e-07	0.00299102691924227	0.00116959064327485	0.00189816515366182	60
Fostamatinib	Rising	-1.7562	1.88290202743528e-06	3.76580405487056e-06	anti_meta	1.75619540106286	PDAC	0.00113741805232257	0.0262304745063366	1	0.610492189802535	1
Apomorphine	Rising	-2.8078	1e-10	1e-10	anti_meta	2.80780411318005	PDAC	2.978550692613e-06	1	0.00318748188930745	0.401912489133585	2
Olopatadine	Rising	-1.89414	1.06120859024646e-10	2.12241718049292e-10	anti_meta	1.89414285512386	PDAC	0.000172423457408663	0.0507792860734037	0.495798319327731	0.317791	3
Theophylline	Rising	-2.62314	1e-10	2e-10	anti_meta	2.62313633961417	PDAC	1.52226839855539e-05	0.495726495726496	0.0168067226890756	0.208374631904044	4
Caffeine	Declining	-1.03394	0.380872483221476	0.597014925373134	anti_meta	1.03393509981077	PDAC	0.000171770357091369	0.000705716302046578	0.327731092436975	0.196920941983003	5
Miconazole	Rising	-1.49766	0.00101545469288466	0.00203090938576932	anti_meta	1.49766010988912	PDAC	8.23936606090201e-05	0.0108481262327416	0.243697478991597	0.150557737888055	6
Trimipramine	Rising	-2.38926	1e-10	2e-10	anti_meta	2.38926296615096	PDAC	3.11424156211512e-06	0.327635327635328	0.0062111801242236	0.134780839128665	7
Vandetanib	Rising	-2.13409	1e-10	2e-10	anti_meta	2.13409173073411	PDAC	4.8497790992939e-05	0.193162393162393	0.092436974789916	0.132727142138907	8
Quinine	Rising	-1.37373	0.00223451581466537	0.00446903162933075	anti_meta	1.37373046162006	PDAC	8.22148542471629e-05	0.00628456510809452	0.19327731092437	0.11848021259786	9
Cabozantinib	Rising	-2.21923	1e-10	2e-10	anti_meta	2.21922809073073	PDAC	1.91895414901331e-05	0.243589743589744	0.0276110444177671	0.114002524086558	10
Trimebutine	Rising	-1.91124	2.39841887282469e-08	4.79683774564938e-08	anti_meta	1.91123662997204	PDAC	8.06847161511224e-05	0.0586894586894587	0.135654261704682	0.104868340498593	11
Tivozanib	Rising	-2.0525	1e-10	2e-10	anti_meta	2.0525026165624	PDAC	5.21815765950413e-05	0.103513770180437	0.103641456582633	0.103590382021755	12
Procaine	Declining	-1.40671	0.00456023857608684	0.00456023857608684	posi_meta	1.4067100103211	PDAC	8.13763421189039e-05	0.00721153846153846	0.159663865546218	0.0986829347123465	13
Clotrimazole	Rising	-1.84592	4.15349039854448e-08	8.30698079708895e-08	anti_meta	1.84592106664289	PDAC	7.96996877388275e-05	0.0418803418803419	0.117647058823529	0.0873403720462544	14
Lamotrigine	Rising	-2.10232	1e-10	2e-10	anti_meta	2.10232389376273	PDAC	3.42106885974837e-06	0.15954415954416	0.00928792569659443	0.0693904192356205	15
Vinblastine	Rising	1.82861588148248	8.90895034423708e-08	1.78179006884742e-07	anti_meta	1.82861588148248	PDAC	4.83375134887531e-05	0.0394790394790395	0.0832696715049656	0.0657534186945952	16
Pizotifen	Rising	-2.08812	1e-10	2e-10	anti_meta	2.08812052235966	PDAC	3.03092800281377e-06	0.135531135531136	0.00420168067226891	0.0567334626158156	17
Pseudoephedrine	Declining	-2.05699	9.28063034938633e-08	9.28063034938633e-08	anti_meta	2.05699182658444	PDAC	3.28937192692942e-06	0.117521367521368	0.00786120899972892	0.0517252724083844	18
Albendazole	Rising	1.46536024107498	0.00100539103885345	0.00201078207770689	anti_meta	1.46536024107498	PDAC	4.72808585296814e-05	0.00946275946275946	0.0756302521008403	0.049163255045608	19
Alpelisib	Rising	-2.01462	1e-10	2e-10	anti_meta	2.0146227724295	PDAC	2.4179043430127e-05	0.0754985754985755	0.0289449112978525	0.0475663769781417	20
Afatinib	Rising	-2.01751	1.02941538602135e-10	2.05883077204269e-10	anti_meta	2.01751102191705	PDAC	1.64013194258154e-05	0.0831390831390831	0.023109243697479	0.0471211794741207	21
Mebendazole	Rising	-1.4468	0.00093767722086351	0.00187535444172702	anti_meta	1.44679657039931	PDAC	4.72143206333964e-05	0.00854700854700855	0.0691661279896574	0.0449184802125979	22
Donepezil	Declining	1.12492442255076	0.216457960644007	0.271043771043771	anti_meta	1.12492442255076	PDAC	3.76377660936072e-05	0.00153846153846154	0.063625450180072	0.0387906547234278	23
Ponatinib	Rising	-2.02334	1.30935961410229e-10	2.61871922820459e-10	anti_meta	2.02333696908711	PDAC	1.45329638612517e-06	0.0923076923076923	0	0.0369230769230769	24
Hexylresorcinol	Rising	0.946911789530412	0.629807692307692	0.827882960413081	anti_meta	0.946911789530412	PDAC	3.40331465538714e-05	0.000299895036737142	0.0588235294117647	0.0354140756617537	25
Menadione	Declining	-1.23329	0.0974553822734986	0.194910764546997	posi_meta	1.23328625704854	PDAC	3.33123194466522e-05	0.0027849803130702	0.0546218487394958	0.0338871013689256	26
Dicoumarol	Declining	1.42882396975485	0.00776545446831988	0.0155309089366398	anti_meta	1.42882396975485	PDAC	3.2567986806506e-05	0.00798654897015553	0.050914483440435	0.0337433096523232	27
Warfarin	Declining	-1.18864	0.143774069319641	0.287548138639281	posi_meta	1.18864161256172	PDAC	3.1074370329036e-05	0.00206927575348628	0.0476190476190476	0.0293991388728231	28
Mephentermine	Declining	-1.97856	2.17821909598922e-07	2.17821909598922e-07	anti_meta	1.97855785504677	PDAC	2.94059714031951e-06	0.0690335305719921	0.00255754475703325	0.0291479390830168	29
Carmustine	Rising	1.31448013526298	0.00133785735511288	0.00267571471022576	anti_meta	1.31448013526298	PDAC	3.10368106276346e-05	0.00455100455100455	0.0446704997788589	0.0286227016877172	30
Acenocoumarol	Rising	-1.43182	0.0012615349930395	0.002523069986079	anti_meta	1.43182435198638	PDAC	3.09525218751494e-05	0.00826210826210826	0.0420168067226891	0.0285149273384568	31
Epinephrine	Rising	-1.95931	1.1466214094498e-09	2.2932428188996e-09	anti_meta	1.95931189658801	PDAC	2.91982137433416e-06	0.0634920634920635	0.00158083035194276	0.026345323607991	32
Lovastatin	Declining	1.87708574414452	1.06670421853307e-05	1.06670421853307e-05	anti_meta	1.87708574414452	PDAC	1.43634002776831e-05	0.0445344129554656	0.0135184508586043	0.0259248356973488	33
Lidocaine	Declining	1.79834225387404	2.43091312932298e-05	2.89327845570503e-05	anti_meta	1.79834225387404	PDAC	1.56332032913732e-05	0.0317948717948718	0.0204081632653061	0.0249628466771324	34
Amitriptyline	Rising	-1.88901	1.58403390420451e-08	3.16806780840902e-08	anti_meta	1.88900751213353	PDAC	3.58363954745446e-06	0.0474833808167141	0.00960384153661465	0.0247556572486544	35
Phenprocoumon	Declining	1.33198354595355	0.00936734878936602	0.018734697578732	anti_meta	1.33198354595355	PDAC	3.09525218751494e-05	0.00526870389884088	0.0374331550802139	0.0245673746076647	36
Phenindione	Declining	-1.1585	0.171156893819334	0.342313787638669	anti_meta	1.15850230106357	PDAC	3.09525218751494e-05	0.00174428745857317	0.0396158463385354	0.0244672227865505	37
Palbociclib	Declining	1.73327329402846	0.00010082580080838	0.000201651601616761	anti_meta	1.73327329402846	PDAC	1.89729066643585e-05	0.0229700854700855	0.0252100840336134	0.0243140846082023	38
Clonidine	Rising	-1.89418	1.06525444257239e-08	2.13050888514478e-08	anti_meta	1.89418456090253	PDAC	2.92087988759806e-06	0.0544871794871795	0.00199254959715845	0.0229904015531669	39
Romidepsin	Declining	-1.82242	6.56439032284718e-06	6.56439032284718e-06	anti_meta	1.82242183754553	PDAC	1.44224339406708e-05	0.0353028613898179	0.0140056022408964	0.022524505900465	40
Pentoxifylline	Declining	-1.0826	0.293413173652695	0.293413173652695	anti_meta	1.08259500661099	PDAC	2.91943351232859e-05	0.00105820105820106	0.0354402630617464	0.0216874382603283	41
Vincristine	Rising	-1.20892	0.0596421471172962	0.119284294234592	anti_meta	1.2089151369118	PDAC	2.90602928264188e-05	0.00229758294274423	0.0336134453781513	0.0210871004039884	42
Cabazitaxel	Rising	-1.11791	0.146148989431525	0.29229797886305	anti_meta	1.11790626553326	PDAC	2.88640116588181e-05	0.00143860539900144	0.0319327731092437	0.0197351060251468	43
Panobinostat	Declining	-1.74959	7.3439110867499e-05	7.3439110867499e-05	anti_meta	1.74958642058175	PDAC	1.51832909556587e-05	0.0250712250712251	0.0156062424969988	0.0193922355266893	44
Neratinib	Rising	-1.71842	8.53550568703132e-06	1.70710113740626e-05	anti_meta	1.7184172051353	PDAC	1.54717811869783e-05	0.022015022015022	0.0174531351001939	0.0192778898661252	45
Copanlisib	Rising	-1.22437	0.0365654215259075	0.073130843051815	anti_meta	1.22437425235988	PDAC	2.46650394821472e-05	0.00253592561284869	0.0303813833225598	0.0192432002386754	46
Gefitinib	Rising	-1.69334	2.5080492877248e-06	5.01609857544961e-06	anti_meta	1.69334143225471	PDAC	1.54717811869783e-05	0.0187110187110187	0.0181335692171605	0.0183645490147038	47
Atorvastatin	Declining	1.75839203826873	0.000198482380560287	0.000396964761120573	anti_meta	1.75839203826873	PDAC	1.42557175321945e-05	0.0274725274725275	0.012176299091065	0.01829479044365	48
Maprotiline	Rising	-1.82308	7.87627159271654e-08	1.57525431854331e-07	anti_meta	1.82308255013527	PDAC	3.04414644868737e-06	0.0372960372960373	0.00504201680672269	0.0179436250024485	49
Tramadol	Declining	-1.79506	6.39117869344655e-05	0.000127823573868931	anti_meta	1.79505687346982	PDAC	3.29932189847036e-06	0.0302432610124918	0.00868822105113232	0.0173102370356761	50
Dacomitinib	Rising	-1.57624	9.12159099271202e-05	0.00018243181985424	anti_meta	1.57624346018103	PDAC	1.54717811869783e-05	0.0133779264214047	0.0188507835566659	0.0166616407025614	51
Erlotinib	Rising	-1.53404	0.000270302203383874	0.000540604406767748	anti_meta	1.5340436037801	PDAC	1.55936296408649e-05	0.0120355834641549	0.0196078431372549	0.0165789392680149	52
Lapatinib	Rising	-1.45819	0.00209551626345442	0.00419103252690885	anti_meta	1.45819122200073	PDAC	1.59874838405175e-05	0.00914679862048283	0.0212555610479486	0.0164120560769623	53
Crizotinib	Declining	-1.0074	0.583282738254626	0.583282738254626	posi_meta	1.00740001740332	PDAC	1.91563782930067e-05	0.000621600621600621	0.026369168356998	0.016070141262839	54
Stiripentol	Rising	-1.37348	0.00380265486304674	0.00760530972609348	anti_meta	1.37347711522532	PDAC	1.62122849228509e-05	0.00606961476526694	0.0221543162719633	0.0157204356692848	55
Fluvastatin	Declining	1.71356448166181	0.000139605640063092	0.000279211280126183	anti_meta	1.71356448166181	PDAC	1.41358930184482e-05	0.0211161387631976	0.0117647058823529	0.0155052790346908	56
Prochlorperazine	Rising	-1.81215	1.01581182166981e-07	2.03162364333963e-07	anti_meta	1.81214595618562	PDAC	2.9625958342717e-06	0.0334757834757835	0.00292701350203003	0.0151465214915314	57
Nicotinamide	Declining	-0.980366	0.502068965517241	0.616995073891626	anti_meta	0.980366111702795	PDAC	1.7064686943876e-05	0.000378186218894183	0.0241257793439957	0.0146267420939551	58
Ribavirin	Declining	1.6944511035502	0.0003755349226406	0.000751069845281201	anti_meta	1.6944511035502	PDAC	1.12516569921648e-05	0.0194681861348528	0.0106231171713969	0.0141611447567792	59
Vorinostat	Declining	-1.53843	0.00333589477846543	0.00667178955693085	anti_meta	1.5384334257815	PDAC	1.46522564516836e-05	0.0124643874643875	0.0150478796169631	0.0140144827559328	60
Epinastine	Rising	1.73940595184419	2.13559865152163e-07	4.27119730304326e-07	posi_meta	1.73940595184419	PDAC	3.01849926413546e-06	0.0239867659222498	0.00374607674395059	0.0118423524152703	61
Dasatinib	Rising	-1.77941	6.32944635517753e-07	1.26588927103551e-06	anti_meta	1.77940629884831	PDAC	2.44080346235506e-06	0.0288065843621399	0.000365363536719036	0.0117418518668874	62
Aripiprazole	Rising	-1.60888	2.44737942638499e-05	4.89475885276999e-05	anti_meta	1.60887502505253	PDAC	4.00979508359757e-06	0.0143745143745144	0.00993124522536287	0.0117085528850235	63
Carvedilol	Declining	1.62666185504704	0.00141707892149958	0.00283415784299916	anti_meta	1.62666185504704	PDAC	3.31672727220364e-06	0.0149075730471079	0.00898290350623008	0.0113527713225812	64
Dronedarone	Declining	1.60051855599916	0.00228226628985068	0.00386242563566196	anti_meta	1.60051855599916	PDAC	3.29822564361554e-06	0.0138651471984805	0.00840336134453781	0.0105880756861149	65
Haloperidol	Rising	-1.6864	4.29648373746138e-06	8.59296747492275e-06	anti_meta	1.68640080643905	PDAC	3.05540525871572e-06	0.0179937022042285	0.00541038333141476	0.0104437108805403	66
Loxapine	Declining	-1.56553	0.00435890707387332	0.00871781414774664	posi_meta	1.56553219404231	PDAC	3.29460378827173e-06	0.0129114384433533	0.00812784130045461	0.0100412801576141	67
Xanthinol	Rising	1.25528906752964	0.0166908290368837	0.0333816580737674	anti_meta	1.25528906752964	PDAC	1.44761911943823e-05	0.00318028225004969	0.014514896867838	0.0099810510207227	68
Belinostat	Rising	0.984658724181032	0.491400491400491	0.897163120567376	posi_meta	0.984658724181032	PDAC	1.51832909556587e-05	0.000457875457875457	0.0161918425906948	0.00989825573756707	69
Simvastatin	Declining	1.23384689712482	0.0890114080396639	0.0890114080396639	anti_meta	1.23384689712482	PDAC	1.43634002776831e-05	0.00291375291375291	0.0130520293223672	0.00899671875892151	70
Paroxetine	Declining	1.4910643555028	0.00710331909679224	0.0142066381935845	anti_meta	1.4910643555028	PDAC	3.19328811333778e-06	0.010482180293501	0.00735294117647059	0.00860463682328277	71
Enflurane	Declining	-1.70244	3.42262042995236e-05	6.84524085990473e-05	posi_meta	1.7024389414301	PDAC	1.93997155667749e-06	0.0202686202686203	0.000142429853297251	0.00819290601942646	72
Lisuride	Rising	-1.66741	1.44924115688367e-05	2.89848231376735e-05	anti_meta	1.66741319866868	PDAC	2.98996084464708e-06	0.0154660154660155	0.00332225913621262	0.00817976166813376	73
Moxisylyte	Rising	1.68111554160858	7.51150588931605e-07	1.50230117786321e-06	posi_meta	1.68111554160858	PDAC	2.92087988759806e-06	0.017313171159325	0.00188646887326359	0.00805714978768816	74
Ropinirole	Rising	-1.67301	7.70398722091097e-06	1.54079744418219e-05	anti_meta	1.67300817445836	PDAC	2.94839404843143e-06	0.0160516989785282	0.00267799427463293	0.00802747615619106	75
Aminophylline	Rising	-0.994669	0.5	0.516339869281046	anti_meta	0.994669416676609	PDAC	1.43243100138212e-05	0.000539000539000539	0.0126050420168067	0.00777862542568425	76
Mianserin	Declining	-1.47977	0.00431612240447274	0.00863224480894548	anti_meta	1.47977168386394	PDAC	3.09474348158509e-06	0.00979020979020979	0.00579950289975145	0.00739578565593479	77
Pravastatin	Rising	1.05857559659141	0.284916201117318	0.569832402234637	posi_meta	1.05857559659141	PDAC	1.41358930184482e-05	0.00096758587324625	0.0113692535837865	0.00720858649957037	78
Methyldopa	Rising	-1.67961	2.02954587710975e-06	4.05909175421951e-06	anti_meta	1.6796126318859	PDAC	2.870471408995e-06	0.0166666666666667	0.000848045640274459	0.00717549405083134	79
Mercaptopurine	Rising	-1.11106	0.0998105305102425	0.199621061020485	anti_meta	1.11106381253585	PDAC	1.12614004736796e-05	0.00124470998257406	0.010989010989011	0.00709129058643622	80
Asenapine	Rising	-1.39037	0.00127256194260048	0.00254512388520096	anti_meta	1.39036775636812	PDAC	3.16811915027988e-06	0.00673400673400673	0.00711053652230123	0.00695992460698343	81
Mirtazapine	Declining	1.51544654853669	0.00214033785743056	0.00428067571486113	anti_meta	1.51544654853669	PDAC	3.00026628153109e-06	0.0112284229931289	0.00346020761245675	0.0065674937647256	82
Nortriptyline	Declining	1.3973142200633	0.0406047356301589	0.0406047356301589	anti_meta	1.3973142200633	PDAC	3.09768614724437e-06	0.00696909927679159	0.00600240096038415	0.00638908028694713	83
Amoxapine	Rising	1.26874646975949	0.0151373133413725	0.0302746266827449	anti_meta	1.26874646975949	PDAC	3.22705971346562e-06	0.00360416023066626	0.00760304121648659	0.00600348882215846	84
Ziprasidone	Rising	-1.2613	0.00798264578668333	0.0159652915733667	anti_meta	1.26130468746177	PDAC	3.16334776325454e-06	0.00345950345950346	0.00687547746371276	0.00550908786202904	85
Phenoxybenzamine	Rising	-1.48026	0.000161800113145056	0.000323600226290111	anti_meta	1.48025858346445	PDAC	2.93155749246339e-06	0.0101297879075657	0.00221141088014153	0.00537876169111119	86
Tolazoline	Rising	1.37194677561948	0.00847598439409227	0.0169519687881845	posi_meta	1.37194677561948	PDAC	3.04255956293001e-06	0.00586080586080586	0.00486510393631137	0.00526338470610916	87
Desipramine	Declining	-1.28517	0.0687948356988482	0.137589671397696	anti_meta	1.28517210110713	PDAC	3.06844330225199e-06	0.00390418908937427	0.00560224089635854	0.00492302017356483	88
Clozapine	Declining	1.2043422946788	0.0843989769820972	0.0972222222222222	anti_meta	1.2043422946788	PDAC	3.12757016529297e-06	0.00218221494817239	0.00642609985170539	0.00472854589029219	89
Minocycline	Declining	-1.5339	0.00136026478768703	0.00272052957537407	posi_meta	1.53390163824565	PDAC	1.61294769446304e-06	0.0116239316239316	7.06164818868721e-05	0.00469194253870477	90
Dosulepin	Declining	-1.32503	0.0243630875354249	0.0487261750708498	anti_meta	1.32503084812989	PDAC	3.03173561037755e-06	0.0049002849002849	0.00436123816615254	0.00457685685980548	91
Trazodone	Rising	-1.42361	0.000620201148324742	0.00124040229664948	anti_meta	1.42361234592169	PDAC	2.93210180445719e-06	0.00771987868762062	0.00232433398891471	0.00448255186839708	92
Quetiapine	Declining	-1.05762	0.473762515851737	0.473762515851737	posi_meta	1.05761902445311	PDAC	3.13750569367851e-06	0.000878664430066299	0.00664743509344036	0.00433992682809074	93
Bromocriptine	Declining	1.28259203451841	0.059016393442623	0.118032786885246	anti_meta	1.28259203451841	PDAC	3.03788743690999e-06	0.00375234521575985	0.00469278620539125	0.00431660980953869	94
Droxidopa	Declining	1.36238587442735	0.0226469870124868	0.0452939740249737	anti_meta	1.36238587442735	PDAC	2.95469268723754e-06	0.00565787889731552	0.00280112044817927	0.00394382382783377	95
Guanfacine	Declining	-1.45538	0.0101918446230191	0.0203836892460382	anti_meta	1.45538363463576	PDAC	2.85097389581635e-06	0.00884173297966401	0.000600240096038415	0.00389683724948865	96
Escitalopram	Declining	1.22458050187534	0.0798722044728434	0.0873015873015873	anti_meta	1.22458050187534	PDAC	3.03383930087821e-06	0.00265906932573599	0.00452488687782805	0.00377855985699123	97
Guanabenz	Declining	-1.4129	0.0112798698795711	0.0135284950136985	anti_meta	1.41289925399529	PDAC	2.85097389581635e-06	0.00746167412834079	0.000681353622530093	0.00339348182485437	98
Pergolide	Declining	1.18241929182168	0.0722190172019959	0.0722190172019959	anti_meta	1.18241929182168	PDAC	3.02647728487591e-06	0.00195868945868946	0.00404606286959228	0.00321111350523115	99
Tizanidine	Rising	-1.22174	0.0419488178955316	0.0838976357910631	anti_meta	1.22173603179137	PDAC	3.00566466317125e-06	0.00241545893719807	0.00360144057623049	0.00312704792061752	100
Yohimbine	Rising	-1.17237	0.118727050183599	0.237454100367197	anti_meta	1.17236963935249	PDAC	3.0259389492352e-06	0.00185038329368226	0.0038942406230785	0.00307669769132	101
Xylometazoline	Declining	-1.31267	0.062266500622665	0.062266500622665	posi_meta	1.31267301378099	PDAC	2.92087988759806e-06	0.00438308130615823	0.00168067226890756	0.00276163588380783	102
Regorafenib	Rising	-1.38005	0.00566716874007256	0.0113343374801451	anti_meta	1.38005457664075	PDAC	1.9504163800958e-06	0.00650593187906621	0.000215470803706099	0.00273165523385014	103
Lurasidone	Rising	-1.31861	0.0024214850428355	0.00484297008567099	anti_meta	1.31861038761075	PDAC	2.88893558566687e-06	0.00472334682860999	0.00120048019207683	0.00260962684669009	104
Phentolamine	Rising	-1.32947	0.0190428080303542	0.0380856160607085	anti_meta	1.32946666854414	PDAC	2.87259260040814e-06	0.00508200508200508	0.000933706816059757	0.00259302612243789	105
Oxymetazoline	Rising	1.1120927660117	0.196685412737464	0.205426356589147	anti_meta	1.1120927660117	PDAC	2.96966008882307e-06	0.00134070722306016	0.00305576776165011	0.00236974354621413	106
Amlexanox	Rising	1.35934855748544	0.00714145793042296	0.0142829158608459	posi_meta	1.35934855748544	PDAC	2.05927482365308e-06	0.00546058879392213	0.000289771080846132	0.00235809816607653	107
Brimonidine	Declining	-1.28877	0.0741482965931864	0.148296593186373	anti_meta	1.2887650787226	PDAC	2.87295329533515e-06	0.00405982905982906	0.00102096913531768	0.00223651310512223	108
Moxonidine	Rising	1.25727585734501	0.0237157557371462	0.0474315114742924	anti_meta	1.25727585734501	PDAC	2.90945078371842e-06	0.00331825037707391	0.00148294611962432	0.00221706782260415	109
Celiprolol	Declining	-1.24307	0.0419390971459317	0.0838781942918634	anti_meta	1.24307397225461	PDAC	2.89267054805661e-06	0.00304548580410649	0.00129282482223659	0.00199388921498455	110
Rilmenidine	Declining	1.2958555965293	0.040201450200124	0.080402900400248	anti_meta	1.2958555965293	PDAC	2.82466600814523e-06	0.00421940928270042	0.000442282176028306	0.00195313301869715	111
Nefazodone	Declining	1.10439945038169	0.256578947368421	0.375739644970414	anti_meta	1.10439945038169	PDAC	2.92541090885306e-06	0.00115055884286654	0.00210084033613445	0.00172072773882729	112
Fenoldopam	Declining	-0.8866	0.722560975609756	0.968099861303745	anti_meta	0.886600106447508	PDAC	2.9384295538739e-06	0.000147362216327733	0.00243968555164001	0.0015227562175151	113
Tetryzoline	Declining	0.936814367412248	0.666666666666667	0.666666666666667	anti_meta	0.936814367412248	PDAC	2.92087988759806e-06	0.000222965440356745	0.0017825311942959	0.00115870489272024	114
Pramipexole	Rising	-1.14077	0.165333333333333	0.330666666666667	anti_meta	1.14076837671848	PDAC	2.8627077934696e-06	0.00164033497366831	0.000763941940412528	0.00111449915371484	115
Lofexidine	Declining	-1.03889	0.363281	0.408866995073892	posi_meta	1.03888705425605	PDAC	2.88377305108645e-06	0.000791389680278569	0.00110987791342952	0.000982482620169141	116
Prazosin	Rising	-0.869572	0.798491379310345	0.838396111786148	anti_meta	0.869571706536714	PDAC	2.90513960001485e-06	0	0.00138696255201109	0.000832177531206657	117
Naphazoline	Rising	0.882097849037452	0.554732535944679	0.965116279069767	anti_meta	0.882097849037452	PDAC	2.84079358148359e-06	7.30513551026381e-05	0.000520562207183758	0.00034155786635131	118
Eflornithine	Declining	1.69172962607064	0.00491876119494804	0.00983752238989609	anti_meta	1.69172962607064	PRAD	0.00140779308758091	0.0429688	1	0.617188	1
Phentermine	Declining	2.54903347380989	1.707772238757e-08	3.41554447751401e-08	anti_meta	2.54903347380989	PRAD	0.00012845017942542	1	0.071969696969697	0.443181818181818	2
Minocycline	Declining	1.34288521715074	0.0760719225449516	0.152143845089903	anti_meta	1.34288521715074	PRAD	0.00107717483070672	0.00675675675675676	0.489583333333333	0.296452702702703	3
Procarbazine	Declining	-2.43217	7.56484659235841e-07	1.51296931847168e-06	anti_meta	2.43216893999177	PRAD	0.000125781160659356	0.489583333333333	0.0358796296296296	0.217361111111111	4
Fostamatinib	Declining	1.12462462354748	0.265335235378031	0.530670470756063	anti_meta	1.12462462354748	PRAD	0.00060522942303743	0.000434027777777778	0.319444444444444	0.191840277777778	5
Troglitazone	Declining	1.34318789973646	0.0819112627986348	0.16382252559727	anti_meta	1.34318789973646	PRAD	0.00038015656625188	0.00752314814814815	0.234375	0.143634259259259	6
Mesalazine	Declining	-2.42086	1.36425575894452e-07	2.72851151788905e-07	anti_meta	2.42085573043495	PRAD	1.53402189032494e-06	0.319444444444444	0.000886524822695037	0.128309692671395	7
Curcumin	Rising	-1.68881	0.00700534384575947	0.0140106876915189	anti_meta	1.68880572041951	PRAD	0.000377687381399469	0.0392156862745098	0.183333333333333	0.125686274509804	8
Pargyline	Declining	2.36186458481624	9.91722576136543e-07	1.98344515227309e-06	anti_meta	2.36186458481624	PRAD	0.000125781160659356	0.234375	0.0392156862745098	0.117279411764706	9
Procaine	Declining	-2.17672	5.94725541617761e-06	1.18945108323552e-05	anti_meta	2.17672068481522	PRAD	0.000129035721372158	0.125	0.0925925925925926	0.105555555555556	10
Clozapine	Declining	-1.40855	0.0532859680284192	0.106571936056838	posi_meta	1.40855408408896	PRAD	0.000367870976432029	0.0169753086419753	0.149305555555556	0.0963734567901235	11
Zonisamide	Declining	2.17284621294278	4.3036238761439e-06	8.60724775228781e-06	anti_meta	2.17284621294278	PRAD	0.000128855383280811	0.106770833333333	0.08125	0.0914583333333333	12
Rutin	Declining	-2.29958	2.2230284779438e-06	4.44605695588759e-06	anti_meta	2.29958153720248	PRAD	3.64524015689296e-06	0.183333333333333	0.0235507246376812	0.087463768115942	13
Clomipramine	Rising	1.45793489221703	0.0558069381598793	0.111613876319759	anti_meta	1.45793489221703	PRAD	0.00036696803576728	0.02	0.125	0.083	14
Phenelzine	Declining	1.36229026633986	0.0570890042020927	0.114178008404185	anti_meta	1.36229026633986	PRAD	0.000132657383568323	0.00833333333333333	0.106770833333333	0.0673958333333333	15
Nomifensine	Rising	2.02267822662565	0.000515149640473861	0.00103029928094772	posi_meta	2.02267822662565	PRAD	0.000127132059289918	0.071969696969697	0.0576923076923077	0.0634032634032634	16
Trimipramine	Declining	-2.23131	1.34052159319004e-05	2.68104318638008e-05	anti_meta	2.23130731697509	PRAD	1.64202771227184e-06	0.149305555555556	0.00236742424242424	0.0611426767676768	17
Isocarboxazid	Rising	-2.10022	0.000276923495350769	0.000553846990701538	anti_meta	2.10021742263153	PRAD	0.000125781160659356	0.08125	0.0472222222222222	0.0608333333333333	18
Rasagiline	Declining	2.1154831416068	7.40874791177985e-05	0.000148174958235597	anti_meta	2.1154831416068	PRAD	3.05900075878504e-06	0.0925925925925926	0.02	0.049037037037037	19
Nialamide	Declining	-1.22742	0.16710182767624	0.33420365535248	anti_meta	1.22742025496051	PRAD	0.000127133646313019	0.00185185185185185	0.0642361111111111	0.0392824074074074	20
Zimelidine	Rising	1.3426275163127	0.0694444444444444	0.138888888888889	posi_meta	1.3426275163127	PRAD	0.000126126178776736	0.00603070175438597	0.0520833333333333	0.0336622807017544	21
Selegiline	Declining	-1.62402	0.00525059037677389	0.0105011807535478	posi_meta	1.6240219748356	PRAD	0.000125781160659356	0.0277777777777778	0.0328947368421053	0.0308479532163743	22
Regorafenib	Declining	1.72453033351904	0.00261176945317236	0.00522353890634473	anti_meta	1.72453033351904	PRAD	2.77261922533388e-06	0.0472222222222222	0.0131944444444444	0.0268055555555556	23
Moclobemide	Rising	0.970648509534982	0.494037478705281	0.906349206349206	anti_meta	0.970648509534982	PRAD	0.000125781160659356	0	0.0429688	0.0257812	24
Ketamine	Declining	1.92536912552769	0.000276654062269703	0.000553308124539405	anti_meta	1.92536912552769	PRAD	1.46012104041119e-06	0.0642361111111111	0	0.0256944444444445	25
Doxepin	Declining	1.82702702196007	0.000905783083243689	0.00181156616648738	anti_meta	1.82702702196007	PRAD	1.66982991086619e-06	0.0576923076923077	0.00290697674418605	0.0248211091234347	26
Minaprine	Rising	1.44297738586856	0.0476190476190476	0.0922818791946309	anti_meta	1.44297738586856	PRAD	0.000123970157615857	0.0184294871794872	0.0277777777777778	0.0240384615384615	27
Paroxetine	Rising	1.82046130753358	0.00175153154307324	0.00350306308614648	anti_meta	1.82046130753358	PRAD	2.13076279432151e-06	0.0520833333333333	0.00534188034188034	0.0240384615384615	28
Tranylcypromine	Rising	1.39698638956598	0.081570996978852	0.081570996978852	anti_meta	1.39698638956598	PRAD	0.000125781160659356	0.0131944444444444	0.0302083333333333	0.0234027777777778	29
Safinamide	Rising	1.58117959449222	0.0213049112186873	0.0426098224373745	anti_meta	1.58117959449222	PRAD	3.02201606231926e-06	0.0255681818181818	0.0184294871794872	0.021284965034965	30
Trimebutine	Declining	-1.67573	0.00374658494915579	0.00749316989831159	anti_meta	1.67573116579081	PRAD	1.80438690526046e-06	0.0358796296296296	0.00406504065040651	0.0167908762420958	31
Loxapine	Declining	1.64088904426748	0.00577651623285425	0.0115530324657085	anti_meta	1.64088904426748	PRAD	2.22212148442745e-06	0.0328947368421053	0.00603070175438597	0.0167763157894737	32
Tamoxifen	Declining	1.23998486743114	0.163306451612903	0.326612903225806	anti_meta	1.23998486743114	PRAD	4.6420339816651e-06	0.00236742424242424	0.0255681818181818	0.0162878787878788	33
Icosapent	Rising	1.38453982136921	0.0786802030456853	0.083756345177665	anti_meta	1.38453982136921	PRAD	2.96639368159935e-06	0.0110677083333333	0.0169753086419753	0.0146122685185185	34
Amitriptyline	Declining	-1.63358	0.00589021471093909	0.0117804294218782	posi_meta	1.63357908649132	PRAD	1.72119945627779e-06	0.0302083333333333	0.00347222222222222	0.0141666666666667	35
Amoxapine	Declining	1.57489498255295	0.013063945668557	0.026127891337114	anti_meta	1.57489498255295	PRAD	2.32824316829801e-06	0.0235507246376812	0.00752314814814815	0.0139341787439614	36
Rosiglitazone	Rising	-1.37489	0.0856219709208401	0.17124394184168	anti_meta	1.37489371961331	PRAD	2.89040805344576e-06	0.0101010101010101	0.015625	0.013415404040404	37
Pioglitazone	Declining	1.18076330761128	0.200501253132832	0.401002506265664	anti_meta	1.18076330761128	PRAD	3.60560469149248e-06	0.000886524822695037	0.0217013888888889	0.0133754432624113	38
Captopril	Declining	1.51411564018995	0.0161824781610294	0.0323649563220588	anti_meta	1.51411564018995	PRAD	2.22491934520946e-06	0.0217013888888889	0.00675675675675676	0.0127346096096096	39
Oxytetracycline	Declining	-1.40384	0.0461907310704088	0.0923814621408175	posi_meta	1.40383678038658	PRAD	2.60196250122425e-06	0.014367816091954	0.0101010101010101	0.0118077324973877	40
Aripiprazole	Declining	1.4075172110077	0.0632979944785392	0.126595988957078	anti_meta	1.4075172110077	PRAD	2.37736891146126e-06	0.015625	0.00833333333333333	0.01125	41
Donepezil	Rising	-1.38837	0.0708154506437768	0.141630901287554	anti_meta	1.38837300523603	PRAD	2.46247023594715e-06	0.0120967741935484	0.00919117647058824	0.0103534155597723	42
Sulindac	Rising	1.28760905708108	0.12589928057554	0.12589928057554	posi_meta	1.28760905708108	PRAD	2.87375185993568e-06	0.00406504065040651	0.014367816091954	0.010246705915335	43
Miconazole	Rising	-1.25235	0.16414686825054	0.245119305856833	anti_meta	1.25235395637887	PRAD	2.72840573485155e-06	0.00290697674418605	0.0120967741935484	0.00842085521380345	44
Dasatinib	Declining	1.26536943632407	0.1264	0.2528	anti_meta	1.26536943632407	PRAD	2.6491898571837e-06	0.00347222222222222	0.0110677083333333	0.00802951388888889	45
Mianserin	Declining	1.33708258370226	0.0906630581867388	0.181326116373478	anti_meta	1.33708258370226	PRAD	1.98754434504189e-06	0.00534188034188034	0.0046875	0.00494925213675214	46
Bezafibrate	Rising	1.37407031057536	0.0930930930930931	0.0930930930930931	anti_meta	1.37407031057536	PRAD	1.60567186913182e-06	0.00919117647058824	0.00185185185185185	0.00478758169934641	47
Imipramine	Rising	1.29004371642136	0.130434782608696	0.260869565217391	posi_meta	1.29004371642136	PRAD	1.58763925922673e-06	0.0046875	0.00135869565217391	0.00269021739130435	48
Lymecycline	Rising	1.21180005109366	0.196808510638298	0.386363636363636	anti_meta	1.21180005109366	PRAD	1.48870112967675e-06	0.00135869565217391	0.000434027777777778	0.000803894927536233	49
