# Supplementary material for: Construction of Metastasis Prediction Models and Screening of Anti-Metastatic Drugs Based on Pan-Cancer Single-Cell EMT Features
Source: Int J Mol Sci. 2025 Nov 29;26(23):11582. doi: 10.3390/ijms262311582 (PMC12692492; doi:10.3390/ijms262311582)
Supplement: Supplementary file 1 [file ijms-26-11582-s001.zip › Table S2.xlsx]

## Sheet: all
Table S2: Number of annotated cells per cancer type
CancerType	cell_type	Cell_Count
BC	B_cell	2000
BC	Endothelial_cell	12649
BC	Epithelial_cell	6737
BC	Fibroblast	12546
BC	Malignant_cell	19142
BC	Myeloid_cell	8474
BC	Plasma_cell	1970
BC	T_NK_cell	20120
BLCA	B_cell	1185
BLCA	Endothelial_cell	5635
BLCA	Epithelial_cell	15462
BLCA	Fibroblast	8916
BLCA	Malignant_cell	13206
BLCA	Myeloid_cell	4411
BLCA	Plasma_cell	1602
BLCA	T_NK_cell	14058
ccRCC	B_cell	773
ccRCC	Endothelial_cell	10299
ccRCC	Epithelial_cell	7433
ccRCC	Fibroblast	10546
ccRCC	Malignant_cell	15553
ccRCC	Mast_cell	673
ccRCC	Myeloid_cell	14268
ccRCC	Plasma_cell	1724
ccRCC	T_NK_cell	36192
CRC	B_cell	10409
CRC	Endothelial_cell	1720
CRC	Epithelial_cell	3849
CRC	Fibroblast	5303
CRC	Malignant_cell	17060
CRC	Mast_cell	1606
CRC	Myeloid_cell	9714
CRC	Plasma_cell	14598
CRC	T_NK_cell	44275
ESCC	Endothelial_cell	6367
ESCC	Epithelial_cell	17821
ESCC	Fibroblast	9186
ESCC	Malignant_cell	21036
ESCC	Mast_cell	2505
ESCC	Myeloid_cell	12332
ESCC	Plasma_cell	2395
ESCC	T_NK_cell	1875
GC	B_cell	6724
GC	Endothelial_cell	7070
GC	Epithelial_cell	6418
GC	Fibroblast	14815
GC	Malignant_cell	16851
GC	Mast_cell	3319
GC	Myeloid_cell	20421
GC	Plasma_cell	24645
GC	T_NK_cell	64944
HCC	B_cell	877
HCC	Endothelial_cell	5572
HCC	Epithelial_cell	3760
HCC	Fibroblast	2529
HCC	Malignant_cell	17381
HCC	Myeloid_cell	18998
HCC	Plasma_cell	1124
HCC	T_NK_cell	16620
HNSCC	B_cell	3169
HNSCC	Endothelial_cell	3154
HNSCC	Epithelial_cell	4927
HNSCC	Fibroblast	9991
HNSCC	Malignant_cell	24509
HNSCC	Mast_cell	504
HNSCC	Myeloid_cell	11557
HNSCC	Plasma_cell	4003
HNSCC	T_NK_cell	20313
LC	B_cell	41133
LC	Epithelial_cell	5559
LC	Fibroblast	2093
LC	Malignant_cell	17821
LC	Mast_cell	1986
LC	Myeloid_cell	54913
LC	Plasma_cell	34260
LC	T_NK_cell	85292
OC	B_cell	525
OC	Endothelial_cell	2212
OC	Epithelial_cell	1964
OC	Fibroblast	11747
OC	Malignant_cell	15293
OC	Myeloid_cell	9762
OC	Plasma_cell	1787
OC	T_NK_cell	17054
PDAC	B_cell	2593
PDAC	Endothelial_cell	750
PDAC	Epithelial_cell	1459
PDAC	Fibroblast	6975
PDAC	Malignant_cell	14793
PDAC	Mast_cell	902
PDAC	Myeloid_cell	12339
PDAC	Plasma_cell	868
PDAC	T_NK_cell	33653
PRAD	B_cell	3783
PRAD	Endothelial_cell	7456
PRAD	Epithelial_cell	3163
PRAD	Fibroblast	6446
PRAD	Malignant_cell	24187
PRAD	Mast_cell	3813
PRAD	Myeloid_cell	9537
PRAD	T_NK_cell	39567

## Sheet: sample
CancerType	orig.ident	cell_type	Cell_Count
BC	BC01TbL	B_cell	140
BC	BC01TbL	Endothelial_cell	21
BC	BC01TbL	Epithelial_cell	156
BC	BC01TbL	Fibroblast	130
BC	BC01TbL	Malignant_cell	171
BC	BC01TbL	Myeloid_cell	840
BC	BC01TbL	Plasma_cell	421
BC	BC01TbL	T_NK_cell	359
BC	BC02TcL	B_cell	2
BC	BC02TcL	Endothelial_cell	337
BC	BC02TcL	Epithelial_cell	56
BC	BC02TcL	Fibroblast	5636
BC	BC02TcL	Malignant_cell	1145
BC	BC02TcL	Myeloid_cell	829
BC	BC02TcL	Plasma_cell	77
BC	BC02TcL	T_NK_cell	9
BC	BC03TbL	B_cell	59
BC	BC03TbL	Endothelial_cell	354
BC	BC03TbL	Epithelial_cell	742
BC	BC03TbL	Fibroblast	78
BC	BC03TbL	Malignant_cell	608
BC	BC03TbL	Myeloid_cell	320
BC	BC03TbL	Plasma_cell	208
BC	BC03TbL	T_NK_cell	160
BC	BC04TcL	B_cell	284
BC	BC04TcL	Endothelial_cell	25
BC	BC04TcL	Epithelial_cell	177
BC	BC04TcL	Fibroblast	65
BC	BC04TcL	Malignant_cell	569
BC	BC04TcL	Myeloid_cell	296
BC	BC04TcL	Plasma_cell	364
BC	BC04TcL	T_NK_cell	1570
BC	BC05TbL	B_cell	2
BC	BC05TbL	Endothelial_cell	57
BC	BC05TbL	Epithelial_cell	1669
BC	BC05TbL	Fibroblast	69
BC	BC05TbL	Malignant_cell	4982
BC	BC05TbL	Myeloid_cell	79
BC	BC05TbL	Plasma_cell	10
BC	BC05TbL	T_NK_cell	1
BC	BC06TbL	B_cell	164
BC	BC06TbL	Endothelial_cell	712
BC	BC06TbL	Epithelial_cell	1957
BC	BC06TbL	Fibroblast	388
BC	BC06TbL	Malignant_cell	510
BC	BC06TbL	Myeloid_cell	103
BC	BC06TbL	Plasma_cell	101
BC	BC06TbL	T_NK_cell	956
BC	BC07TbL	B_cell	17
BC	BC07TbL	Endothelial_cell	3964
BC	BC07TbL	Epithelial_cell	57
BC	BC07TbL	Fibroblast	1229
BC	BC07TbL	Malignant_cell	147
BC	BC07TbL	Myeloid_cell	17
BC	BC07TbL	Plasma_cell	44
BC	BC07TbL	T_NK_cell	177
BC	BC08TcL	B_cell	267
BC	BC08TcL	Endothelial_cell	1342
BC	BC08TcL	Epithelial_cell	147
BC	BC08TcL	Fibroblast	510
BC	BC08TcL	Malignant_cell	78
BC	BC08TcL	Myeloid_cell	253
BC	BC08TcL	Plasma_cell	88
BC	BC08TcL	T_NK_cell	2572
BC	BC09TbL	B_cell	186
BC	BC09TbL	Endothelial_cell	3909
BC	BC09TbL	Epithelial_cell	1344
BC	BC09TbL	Fibroblast	1326
BC	BC09TbL	Malignant_cell	1035
BC	BC09TbL	Myeloid_cell	351
BC	BC09TbL	Plasma_cell	135
BC	BC09TbL	T_NK_cell	2878
BC	BC10TcL	B_cell	169
BC	BC10TcL	Endothelial_cell	206
BC	BC10TcL	Epithelial_cell	4
BC	BC10TcL	Fibroblast	171
BC	BC10TcL	Malignant_cell	373
BC	BC10TcL	Myeloid_cell	364
BC	BC10TcL	Plasma_cell	175
BC	BC10TcL	T_NK_cell	1391
BC	BC11TbN	B_cell	18
BC	BC11TbN	Endothelial_cell	99
BC	BC11TbN	Epithelial_cell	25
BC	BC11TbN	Fibroblast	45
BC	BC11TbN	Malignant_cell	177
BC	BC11TbN	Myeloid_cell	458
BC	BC11TbN	Plasma_cell	17
BC	BC11TbN	T_NK_cell	2408
BC	BC12TcL	B_cell	63
BC	BC12TcL	Endothelial_cell	100
BC	BC12TcL	Epithelial_cell	39
BC	BC12TcL	Fibroblast	262
BC	BC12TcL	Myeloid_cell	197
BC	BC12TcL	Plasma_cell	90
BC	BC12TcL	T_NK_cell	3379
BC	BC13TbN	B_cell	32
BC	BC13TbN	Endothelial_cell	158
BC	BC13TbN	Epithelial_cell	38
BC	BC13TbN	Fibroblast	592
BC	BC13TbN	Malignant_cell	292
BC	BC13TbN	Myeloid_cell	2804
BC	BC13TbN	Plasma_cell	27
BC	BC13TbN	T_NK_cell	1198
BC	BC14TbL	B_cell	433
BC	BC14TbL	Endothelial_cell	120
BC	BC14TbL	Epithelial_cell	29
BC	BC14TbL	Fibroblast	316
BC	BC14TbL	Malignant_cell	2105
BC	BC14TbL	Myeloid_cell	517
BC	BC14TbL	Plasma_cell	33
BC	BC14TbL	T_NK_cell	400
BC	BC15TbN	B_cell	8
BC	BC15TbN	Endothelial_cell	2
BC	BC15TbN	Epithelial_cell	31
BC	BC15TbN	Fibroblast	51
BC	BC15TbN	Malignant_cell	1111
BC	BC15TbN	Myeloid_cell	337
BC	BC15TbN	Plasma_cell	4
BC	BC15TbN	T_NK_cell	154
BC	BC16TcL	B_cell	8
BC	BC16TcL	Endothelial_cell	1015
BC	BC16TcL	Epithelial_cell	181
BC	BC16TcL	Fibroblast	835
BC	BC16TcL	Malignant_cell	1773
BC	BC16TcL	Myeloid_cell	87
BC	BC16TcL	Plasma_cell	38
BC	BC16TcL	T_NK_cell	283
BC	BC17TbN	B_cell	83
BC	BC17TbN	Endothelial_cell	211
BC	BC17TbN	Epithelial_cell	76
BC	BC17TbN	Fibroblast	695
BC	BC17TbN	Malignant_cell	1819
BC	BC17TbN	Myeloid_cell	194
BC	BC17TbN	Plasma_cell	92
BC	BC17TbN	T_NK_cell	235
BC	BC18TdM	B_cell	65
BC	BC18TdM	Endothelial_cell	17
BC	BC18TdM	Epithelial_cell	9
BC	BC18TdM	Fibroblast	148
BC	BC18TdM	Malignant_cell	2247
BC	BC18TdM	Myeloid_cell	428
BC	BC18TdM	Plasma_cell	46
BC	BC18TdM	T_NK_cell	1990
BLCA	BLCA01TcL	B_cell	63
BLCA	BLCA01TcL	Endothelial_cell	1843
BLCA	BLCA01TcL	Epithelial_cell	546
BLCA	BLCA01TcL	Fibroblast	3119
BLCA	BLCA01TcL	Malignant_cell	66
BLCA	BLCA01TcL	Myeloid_cell	652
BLCA	BLCA01TcL	Plasma_cell	88
BLCA	BLCA01TcL	T_NK_cell	3595
BLCA	BLCA02TbN	Epithelial_cell	3656
BLCA	BLCA02TbN	Malignant_cell	1418
BLCA	BLCA02TbN	Myeloid_cell	16
BLCA	BLCA02TbN	Plasma_cell	24
BLCA	BLCA02TbN	T_NK_cell	15
BLCA	BLCA03TcL	B_cell	957
BLCA	BLCA03TcL	Endothelial_cell	324
BLCA	BLCA03TcL	Epithelial_cell	201
BLCA	BLCA03TcL	Fibroblast	915
BLCA	BLCA03TcL	Malignant_cell	12
BLCA	BLCA03TcL	Myeloid_cell	1757
BLCA	BLCA03TcL	Plasma_cell	633
BLCA	BLCA03TcL	T_NK_cell	4547
BLCA	BLCA04TaN	B_cell	35
BLCA	BLCA04TaN	Endothelial_cell	662
BLCA	BLCA04TaN	Epithelial_cell	437
BLCA	BLCA04TaN	Fibroblast	1132
BLCA	BLCA04TaN	Malignant_cell	45
BLCA	BLCA04TaN	Myeloid_cell	769
BLCA	BLCA04TaN	Plasma_cell	77
BLCA	BLCA04TaN	T_NK_cell	3166
BLCA	BLCA05TcL	B_cell	107
BLCA	BLCA05TcL	Endothelial_cell	2011
BLCA	BLCA05TcL	Epithelial_cell	286
BLCA	BLCA05TcL	Fibroblast	2289
BLCA	BLCA05TcL	Malignant_cell	37
BLCA	BLCA05TcL	Myeloid_cell	348
BLCA	BLCA05TcL	Plasma_cell	668
BLCA	BLCA05TcL	T_NK_cell	1796
BLCA	BLCA06TcL	B_cell	15
BLCA	BLCA06TcL	Endothelial_cell	61
BLCA	BLCA06TcL	Epithelial_cell	2284
BLCA	BLCA06TcL	Fibroblast	133
BLCA	BLCA06TcL	Malignant_cell	2314
BLCA	BLCA06TcL	Myeloid_cell	143
BLCA	BLCA06TcL	Plasma_cell	15
BLCA	BLCA06TcL	T_NK_cell	397
BLCA	BLCA07TaN	B_cell	4
BLCA	BLCA07TaN	Endothelial_cell	591
BLCA	BLCA07TaN	Epithelial_cell	261
BLCA	BLCA07TaN	Fibroblast	919
BLCA	BLCA07TaN	Malignant_cell	3849
BLCA	BLCA07TaN	Myeloid_cell	160
BLCA	BLCA07TaN	Plasma_cell	26
BLCA	BLCA07TaN	T_NK_cell	170
BLCA	BLCA08TcN	B_cell	2
BLCA	BLCA08TcN	Endothelial_cell	40
BLCA	BLCA08TcN	Epithelial_cell	7707
BLCA	BLCA08TcN	Fibroblast	161
BLCA	BLCA08TcN	Malignant_cell	362
BLCA	BLCA08TcN	Myeloid_cell	215
BLCA	BLCA08TcN	Plasma_cell	33
BLCA	BLCA08TcN	T_NK_cell	122
BLCA	BLCA09TaN	B_cell	2
BLCA	BLCA09TaN	Endothelial_cell	103
BLCA	BLCA09TaN	Epithelial_cell	84
BLCA	BLCA09TaN	Fibroblast	248
BLCA	BLCA09TaN	Malignant_cell	5103
BLCA	BLCA09TaN	Myeloid_cell	351
BLCA	BLCA09TaN	Plasma_cell	38
BLCA	BLCA09TaN	T_NK_cell	250
ccRCC	ccRCC01TcU	B_cell	34
ccRCC	ccRCC01TcU	Endothelial_cell	1023
ccRCC	ccRCC01TcU	Epithelial_cell	128
ccRCC	ccRCC01TcU	Fibroblast	506
ccRCC	ccRCC01TcU	Malignant_cell	46
ccRCC	ccRCC01TcU	Mast_cell	246
ccRCC	ccRCC01TcU	Myeloid_cell	557
ccRCC	ccRCC01TcU	Plasma_cell	47
ccRCC	ccRCC01TcU	T_NK_cell	1276
ccRCC	ccRCC02TcN	B_cell	9
ccRCC	ccRCC02TcN	Endothelial_cell	1164
ccRCC	ccRCC02TcN	Epithelial_cell	168
ccRCC	ccRCC02TcN	Fibroblast	230
ccRCC	ccRCC02TcN	Malignant_cell	132
ccRCC	ccRCC02TcN	Mast_cell	1
ccRCC	ccRCC02TcN	Myeloid_cell	348
ccRCC	ccRCC02TcN	Plasma_cell	13
ccRCC	ccRCC02TcN	T_NK_cell	4327
ccRCC	ccRCC03TbN	B_cell	415
ccRCC	ccRCC03TbN	Endothelial_cell	496
ccRCC	ccRCC03TbN	Epithelial_cell	39
ccRCC	ccRCC03TbN	Fibroblast	2519
ccRCC	ccRCC03TbN	Malignant_cell	9
ccRCC	ccRCC03TbN	Mast_cell	84
ccRCC	ccRCC03TbN	Myeloid_cell	332
ccRCC	ccRCC03TbN	Plasma_cell	37
ccRCC	ccRCC03TbN	T_NK_cell	2801
ccRCC	ccRCC04TaU	B_cell	87
ccRCC	ccRCC04TaU	Endothelial_cell	57
ccRCC	ccRCC04TaU	Epithelial_cell	225
ccRCC	ccRCC04TaU	Fibroblast	81
ccRCC	ccRCC04TaU	Malignant_cell	234
ccRCC	ccRCC04TaU	Mast_cell	4
ccRCC	ccRCC04TaU	Myeloid_cell	296
ccRCC	ccRCC04TaU	Plasma_cell	43
ccRCC	ccRCC04TaU	T_NK_cell	6359
ccRCC	ccRCC05TcU	B_cell	6
ccRCC	ccRCC05TcU	Endothelial_cell	712
ccRCC	ccRCC05TcU	Epithelial_cell	321
ccRCC	ccRCC05TcU	Fibroblast	1208
ccRCC	ccRCC05TcU	Malignant_cell	223
ccRCC	ccRCC05TcU	Mast_cell	224
ccRCC	ccRCC05TcU	Myeloid_cell	675
ccRCC	ccRCC05TcU	Plasma_cell	9
ccRCC	ccRCC05TcU	T_NK_cell	2446
ccRCC	ccRCC06TaN	B_cell	1
ccRCC	ccRCC06TaN	Endothelial_cell	1625
ccRCC	ccRCC06TaN	Epithelial_cell	342
ccRCC	ccRCC06TaN	Fibroblast	2075
ccRCC	ccRCC06TaN	Malignant_cell	66
ccRCC	ccRCC06TaN	T_NK_cell	54
ccRCC	ccRCC07TbN	Endothelial_cell	816
ccRCC	ccRCC07TbN	Epithelial_cell	395
ccRCC	ccRCC07TbN	Fibroblast	648
ccRCC	ccRCC07TbN	Malignant_cell	2723
ccRCC	ccRCC07TbN	Plasma_cell	1
ccRCC	ccRCC07TbN	T_NK_cell	232
ccRCC	ccRCC08TcN	Endothelial_cell	502
ccRCC	ccRCC08TcN	Epithelial_cell	1400
ccRCC	ccRCC08TcN	Fibroblast	424
ccRCC	ccRCC08TcN	Malignant_cell	139
ccRCC	ccRCC08TcN	Mast_cell	2
ccRCC	ccRCC08TcN	Myeloid_cell	3
ccRCC	ccRCC08TcN	T_NK_cell	221
ccRCC	ccRCC09TcN	B_cell	30
ccRCC	ccRCC09TcN	Endothelial_cell	844
ccRCC	ccRCC09TcN	Epithelial_cell	1546
ccRCC	ccRCC09TcN	Fibroblast	472
ccRCC	ccRCC09TcN	Malignant_cell	438
ccRCC	ccRCC09TcN	Mast_cell	1
ccRCC	ccRCC09TcN	Myeloid_cell	7
ccRCC	ccRCC09TcN	Plasma_cell	1345
ccRCC	ccRCC09TcN	T_NK_cell	433
ccRCC	ccRCC10TcN	B_cell	1
ccRCC	ccRCC10TcN	Endothelial_cell	241
ccRCC	ccRCC10TcN	Epithelial_cell	1090
ccRCC	ccRCC10TcN	Fibroblast	351
ccRCC	ccRCC10TcN	Malignant_cell	2623
ccRCC	ccRCC10TcN	Myeloid_cell	21
ccRCC	ccRCC10TcN	Plasma_cell	14
ccRCC	ccRCC10TcN	T_NK_cell	515
ccRCC	ccRCC11TdM	B_cell	33
ccRCC	ccRCC11TdM	Endothelial_cell	80
ccRCC	ccRCC11TdM	Epithelial_cell	1498
ccRCC	ccRCC11TdM	Fibroblast	5
ccRCC	ccRCC11TdM	Malignant_cell	1058
ccRCC	ccRCC11TdM	Mast_cell	4
ccRCC	ccRCC11TdM	Myeloid_cell	2134
ccRCC	ccRCC11TdM	Plasma_cell	15
ccRCC	ccRCC11TdM	T_NK_cell	3077
ccRCC	ccRCC12TaN	B_cell	83
ccRCC	ccRCC12TaN	Endothelial_cell	4
ccRCC	ccRCC12TaN	Epithelial_cell	236
ccRCC	ccRCC12TaN	Malignant_cell	2947
ccRCC	ccRCC12TaN	Mast_cell	24
ccRCC	ccRCC12TaN	Myeloid_cell	2548
ccRCC	ccRCC12TaN	Plasma_cell	26
ccRCC	ccRCC12TaN	T_NK_cell	2420
ccRCC	ccRCC13TcN	B_cell	64
ccRCC	ccRCC13TcN	Endothelial_cell	2706
ccRCC	ccRCC13TcN	Epithelial_cell	27
ccRCC	ccRCC13TcN	Fibroblast	1760
ccRCC	ccRCC13TcN	Malignant_cell	98
ccRCC	ccRCC13TcN	Mast_cell	58
ccRCC	ccRCC13TcN	Myeloid_cell	5324
ccRCC	ccRCC13TcN	Plasma_cell	170
ccRCC	ccRCC13TcN	T_NK_cell	9457
ccRCC	ccRCC14TdM	B_cell	10
ccRCC	ccRCC14TdM	Endothelial_cell	29
ccRCC	ccRCC14TdM	Epithelial_cell	18
ccRCC	ccRCC14TdM	Fibroblast	267
ccRCC	ccRCC14TdM	Malignant_cell	4817
ccRCC	ccRCC14TdM	Mast_cell	25
ccRCC	ccRCC14TdM	Myeloid_cell	2023
ccRCC	ccRCC14TdM	Plasma_cell	4
ccRCC	ccRCC14TdM	T_NK_cell	2574
CRC	CRC01TdM	B_cell	202
CRC	CRC01TdM	Endothelial_cell	23
CRC	CRC01TdM	Epithelial_cell	26
CRC	CRC01TdM	Fibroblast	94
CRC	CRC01TdM	Malignant_cell	1450
CRC	CRC01TdM	Mast_cell	129
CRC	CRC01TdM	Myeloid_cell	388
CRC	CRC01TdM	Plasma_cell	913
CRC	CRC01TdM	T_NK_cell	1249
CRC	CRC02TdM	B_cell	34
CRC	CRC02TdM	Endothelial_cell	192
CRC	CRC02TdM	Epithelial_cell	5
CRC	CRC02TdM	Fibroblast	533
CRC	CRC02TdM	Malignant_cell	956
CRC	CRC02TdM	Mast_cell	180
CRC	CRC02TdM	Myeloid_cell	538
CRC	CRC02TdM	Plasma_cell	665
CRC	CRC02TdM	T_NK_cell	514
CRC	CRC03TdM	B_cell	51
CRC	CRC03TdM	Endothelial_cell	7
CRC	CRC03TdM	Epithelial_cell	22
CRC	CRC03TdM	Fibroblast	37
CRC	CRC03TdM	Malignant_cell	1541
CRC	CRC03TdM	Mast_cell	28
CRC	CRC03TdM	Myeloid_cell	247
CRC	CRC03TdM	Plasma_cell	155
CRC	CRC03TdM	T_NK_cell	375
CRC	CRC04TdM	B_cell	161
CRC	CRC04TdM	Endothelial_cell	26
CRC	CRC04TdM	Epithelial_cell	3
CRC	CRC04TdM	Fibroblast	97
CRC	CRC04TdM	Malignant_cell	350
CRC	CRC04TdM	Mast_cell	157
CRC	CRC04TdM	Myeloid_cell	748
CRC	CRC04TdM	Plasma_cell	648
CRC	CRC04TdM	T_NK_cell	537
CRC	CRC05TdM	B_cell	55
CRC	CRC05TdM	Endothelial_cell	12
CRC	CRC05TdM	Epithelial_cell	6
CRC	CRC05TdM	Fibroblast	3
CRC	CRC05TdM	Malignant_cell	606
CRC	CRC05TdM	Mast_cell	4
CRC	CRC05TdM	Myeloid_cell	2601
CRC	CRC05TdM	Plasma_cell	137
CRC	CRC05TdM	T_NK_cell	197
CRC	CRC06TdM	B_cell	26
CRC	CRC06TdM	Endothelial_cell	10
CRC	CRC06TdM	Epithelial_cell	58
CRC	CRC06TdM	Fibroblast	69
CRC	CRC06TdM	Malignant_cell	410
CRC	CRC06TdM	Mast_cell	8
CRC	CRC06TdM	Myeloid_cell	17
CRC	CRC06TdM	Plasma_cell	53
CRC	CRC06TdM	T_NK_cell	145
CRC	CRC07TdM	B_cell	586
CRC	CRC07TdM	Endothelial_cell	75
CRC	CRC07TdM	Epithelial_cell	42
CRC	CRC07TdM	Fibroblast	241
CRC	CRC07TdM	Malignant_cell	433
CRC	CRC07TdM	Mast_cell	115
CRC	CRC07TdM	Myeloid_cell	292
CRC	CRC07TdM	Plasma_cell	1232
CRC	CRC07TdM	T_NK_cell	1412
CRC	CRC08TdM	B_cell	380
CRC	CRC08TdM	Endothelial_cell	37
CRC	CRC08TdM	Epithelial_cell	58
CRC	CRC08TdM	Fibroblast	494
CRC	CRC08TdM	Malignant_cell	140
CRC	CRC08TdM	Mast_cell	57
CRC	CRC08TdM	Myeloid_cell	233
CRC	CRC08TdM	Plasma_cell	1767
CRC	CRC08TdM	T_NK_cell	2213
CRC	CRC09TdM	B_cell	459
CRC	CRC09TdM	Endothelial_cell	1
CRC	CRC09TdM	Epithelial_cell	211
CRC	CRC09TdM	Fibroblast	5
CRC	CRC09TdM	Malignant_cell	758
CRC	CRC09TdM	Mast_cell	133
CRC	CRC09TdM	Myeloid_cell	903
CRC	CRC09TdM	Plasma_cell	3085
CRC	CRC09TdM	T_NK_cell	2535
CRC	CRC10TdM	B_cell	297
CRC	CRC10TdM	Endothelial_cell	76
CRC	CRC10TdM	Epithelial_cell	74
CRC	CRC10TdM	Fibroblast	204
CRC	CRC10TdM	Malignant_cell	2496
CRC	CRC10TdM	Mast_cell	70
CRC	CRC10TdM	Myeloid_cell	1366
CRC	CRC10TdM	Plasma_cell	1223
CRC	CRC10TdM	T_NK_cell	1071
CRC	CRC11TdM	B_cell	2
CRC	CRC11TdM	Endothelial_cell	8
CRC	CRC11TdM	Epithelial_cell	85
CRC	CRC11TdM	Fibroblast	27
CRC	CRC11TdM	Malignant_cell	973
CRC	CRC11TdM	Mast_cell	4
CRC	CRC11TdM	Myeloid_cell	175
CRC	CRC11TdM	Plasma_cell	985
CRC	CRC11TdM	T_NK_cell	2031
CRC	CRC12TdM	B_cell	1197
CRC	CRC12TdM	Endothelial_cell	819
CRC	CRC12TdM	Epithelial_cell	243
CRC	CRC12TdM	Fibroblast	2505
CRC	CRC12TdM	Malignant_cell	644
CRC	CRC12TdM	Mast_cell	481
CRC	CRC12TdM	Myeloid_cell	236
CRC	CRC12TdM	Plasma_cell	284
CRC	CRC12TdM	T_NK_cell	4567
CRC	CRC13TdM	B_cell	32
CRC	CRC13TdM	Endothelial_cell	29
CRC	CRC13TdM	Epithelial_cell	7
CRC	CRC13TdM	Fibroblast	169
CRC	CRC13TdM	Malignant_cell	9
CRC	CRC13TdM	Mast_cell	73
CRC	CRC13TdM	Myeloid_cell	81
CRC	CRC13TdM	Plasma_cell	290
CRC	CRC13TdM	T_NK_cell	966
CRC	CRC14TdM	B_cell	120
CRC	CRC14TdM	Endothelial_cell	3
CRC	CRC14TdM	Epithelial_cell	301
CRC	CRC14TdM	Fibroblast	38
CRC	CRC14TdM	Malignant_cell	2057
CRC	CRC14TdM	Mast_cell	19
CRC	CRC14TdM	Myeloid_cell	1000
CRC	CRC14TdM	Plasma_cell	80
CRC	CRC14TdM	T_NK_cell	543
CRC	CRC15TcL	B_cell	3
CRC	CRC15TcL	Endothelial_cell	26
CRC	CRC15TcL	Epithelial_cell	111
CRC	CRC15TcL	Fibroblast	89
CRC	CRC15TcL	Malignant_cell	692
CRC	CRC15TcL	Mast_cell	1
CRC	CRC15TcL	Myeloid_cell	65
CRC	CRC15TcL	Plasma_cell	106
CRC	CRC15TcL	T_NK_cell	69
CRC	CRC16TdM	B_cell	23
CRC	CRC16TdM	Endothelial_cell	122
CRC	CRC16TdM	Epithelial_cell	96
CRC	CRC16TdM	Fibroblast	219
CRC	CRC16TdM	Malignant_cell	498
CRC	CRC16TdM	Mast_cell	3
CRC	CRC16TdM	Myeloid_cell	43
CRC	CRC16TdM	Plasma_cell	148
CRC	CRC16TdM	T_NK_cell	24
CRC	CRC17TcL	B_cell	5
CRC	CRC17TcL	Endothelial_cell	152
CRC	CRC17TcL	Epithelial_cell	53
CRC	CRC17TcL	Fibroblast	134
CRC	CRC17TcL	Malignant_cell	339
CRC	CRC17TcL	Mast_cell	11
CRC	CRC17TcL	Myeloid_cell	50
CRC	CRC17TcL	Plasma_cell	55
CRC	CRC17TcL	T_NK_cell	45
CRC	CRC18TbN	B_cell	40
CRC	CRC18TbN	Endothelial_cell	3
CRC	CRC18TbN	Epithelial_cell	228
CRC	CRC18TbN	Fibroblast	14
CRC	CRC18TbN	Malignant_cell	152
CRC	CRC18TbN	Myeloid_cell	30
CRC	CRC18TbN	Plasma_cell	297
CRC	CRC18TbN	T_NK_cell	3255
CRC	CRC19TcL	B_cell	20
CRC	CRC19TcL	Epithelial_cell	1
CRC	CRC19TcL	Malignant_cell	1
CRC	CRC19TcL	Plasma_cell	2
CRC	CRC19TcL	T_NK_cell	147
CRC	CRC20TaN	B_cell	192
CRC	CRC20TaN	Endothelial_cell	17
CRC	CRC20TaN	Epithelial_cell	117
CRC	CRC20TaN	Fibroblast	43
CRC	CRC20TaN	Malignant_cell	74
CRC	CRC20TaN	Mast_cell	30
CRC	CRC20TaN	Myeloid_cell	161
CRC	CRC20TaN	Plasma_cell	307
CRC	CRC20TaN	T_NK_cell	1236
CRC	CRC21TcL	B_cell	95
CRC	CRC21TcL	Endothelial_cell	7
CRC	CRC21TcL	Epithelial_cell	842
CRC	CRC21TcL	Fibroblast	71
CRC	CRC21TcL	Malignant_cell	260
CRC	CRC21TcL	Mast_cell	3
CRC	CRC21TcL	Myeloid_cell	33
CRC	CRC21TcL	Plasma_cell	132
CRC	CRC21TcL	T_NK_cell	853
CRC	CRC22TcL	B_cell	18
CRC	CRC22TcL	Endothelial_cell	8
CRC	CRC22TcL	Epithelial_cell	32
CRC	CRC22TcL	Fibroblast	32
CRC	CRC22TcL	Malignant_cell	155
CRC	CRC22TcL	Mast_cell	8
CRC	CRC22TcL	Myeloid_cell	78
CRC	CRC22TcL	Plasma_cell	277
CRC	CRC22TcL	T_NK_cell	258
CRC	CRC23TaN	B_cell	60
CRC	CRC23TaN	Endothelial_cell	21
CRC	CRC23TaN	Epithelial_cell	50
CRC	CRC23TaN	Fibroblast	10
CRC	CRC23TaN	Malignant_cell	89
CRC	CRC23TaN	Mast_cell	13
CRC	CRC23TaN	Myeloid_cell	121
CRC	CRC23TaN	Plasma_cell	16
CRC	CRC23TaN	T_NK_cell	1136
CRC	CRC24TaN	B_cell	1151
CRC	CRC24TaN	Endothelial_cell	3
CRC	CRC24TaN	Epithelial_cell	160
CRC	CRC24TaN	Fibroblast	15
CRC	CRC24TaN	Malignant_cell	124
CRC	CRC24TaN	Mast_cell	5
CRC	CRC24TaN	Myeloid_cell	9
CRC	CRC24TaN	Plasma_cell	200
CRC	CRC24TaN	T_NK_cell	1512
CRC	CRC25TbN	B_cell	1802
CRC	CRC25TbN	Endothelial_cell	13
CRC	CRC25TbN	Epithelial_cell	464
CRC	CRC25TbN	Fibroblast	31
CRC	CRC25TbN	Malignant_cell	641
CRC	CRC25TbN	Mast_cell	6
CRC	CRC25TbN	Myeloid_cell	47
CRC	CRC25TbN	Plasma_cell	162
CRC	CRC25TbN	T_NK_cell	3902
CRC	CRC26TaN	B_cell	551
CRC	CRC26TaN	Endothelial_cell	2
CRC	CRC26TaN	Epithelial_cell	104
CRC	CRC26TaN	Fibroblast	2
CRC	CRC26TaN	Malignant_cell	131
CRC	CRC26TaN	Mast_cell	1
CRC	CRC26TaN	Myeloid_cell	26
CRC	CRC26TaN	Plasma_cell	502
CRC	CRC26TaN	T_NK_cell	2537
CRC	CRC27TaN	B_cell	462
CRC	CRC27TaN	Endothelial_cell	3
CRC	CRC27TaN	Epithelial_cell	16
CRC	CRC27TaN	Fibroblast	5
CRC	CRC27TaN	Malignant_cell	4
CRC	CRC27TaN	Mast_cell	15
CRC	CRC27TaN	Myeloid_cell	7
CRC	CRC27TaN	Plasma_cell	496
CRC	CRC27TaN	T_NK_cell	1558
CRC	CRC28TcL	B_cell	1702
CRC	CRC28TcL	Endothelial_cell	19
CRC	CRC28TcL	Epithelial_cell	178
CRC	CRC28TcL	Fibroblast	87
CRC	CRC28TcL	Malignant_cell	847
CRC	CRC28TcL	Mast_cell	14
CRC	CRC28TcL	Myeloid_cell	52
CRC	CRC28TcL	Plasma_cell	263
CRC	CRC28TcL	T_NK_cell	5267
CRC	CRC29TcL	B_cell	636
CRC	CRC29TcL	Epithelial_cell	213
CRC	CRC29TcL	Fibroblast	27
CRC	CRC29TcL	Malignant_cell	172
CRC	CRC29TcL	Mast_cell	30
CRC	CRC29TcL	Myeloid_cell	40
CRC	CRC29TcL	Plasma_cell	65
CRC	CRC29TcL	T_NK_cell	3230
CRC	CRC30TbN	B_cell	47
CRC	CRC30TbN	Endothelial_cell	6
CRC	CRC30TbN	Epithelial_cell	43
CRC	CRC30TbN	Fibroblast	8
CRC	CRC30TbN	Malignant_cell	58
CRC	CRC30TbN	Mast_cell	8
CRC	CRC30TbN	Myeloid_cell	127
CRC	CRC30TbN	Plasma_cell	53
CRC	CRC30TbN	T_NK_cell	891
ESCC	ESCC01TcL	Endothelial_cell	569
ESCC	ESCC01TcL	Epithelial_cell	569
ESCC	ESCC01TcL	Fibroblast	347
ESCC	ESCC01TcL	Malignant_cell	6
ESCC	ESCC01TcL	Mast_cell	1366
ESCC	ESCC01TcL	Myeloid_cell	1429
ESCC	ESCC01TcL	Plasma_cell	70
ESCC	ESCC01TcL	T_NK_cell	417
ESCC	ESCC02TcU	Endothelial_cell	79
ESCC	ESCC02TcU	Epithelial_cell	2105
ESCC	ESCC02TcU	Fibroblast	111
ESCC	ESCC02TcU	Malignant_cell	180
ESCC	ESCC02TcU	Mast_cell	9
ESCC	ESCC02TcU	Myeloid_cell	686
ESCC	ESCC02TcU	Plasma_cell	165
ESCC	ESCC02TcU	T_NK_cell	82
ESCC	ESCC03TbN	Endothelial_cell	295
ESCC	ESCC03TbN	Epithelial_cell	375
ESCC	ESCC03TbN	Fibroblast	1580
ESCC	ESCC03TbN	Malignant_cell	2170
ESCC	ESCC03TbN	Mast_cell	2
ESCC	ESCC03TbN	Myeloid_cell	867
ESCC	ESCC03TbN	Plasma_cell	224
ESCC	ESCC03TbN	T_NK_cell	160
ESCC	ESCC04TcN	Endothelial_cell	980
ESCC	ESCC04TcN	Epithelial_cell	693
ESCC	ESCC04TcN	Fibroblast	1587
ESCC	ESCC04TcN	Malignant_cell	599
ESCC	ESCC04TcN	Mast_cell	10
ESCC	ESCC04TcN	Myeloid_cell	1273
ESCC	ESCC04TcN	Plasma_cell	490
ESCC	ESCC04TcN	T_NK_cell	168
ESCC	ESCC05TcU	Endothelial_cell	379
ESCC	ESCC05TcU	Epithelial_cell	2704
ESCC	ESCC05TcU	Fibroblast	648
ESCC	ESCC05TcU	Malignant_cell	171
ESCC	ESCC05TcU	Mast_cell	10
ESCC	ESCC05TcU	Myeloid_cell	1052
ESCC	ESCC05TcU	Plasma_cell	195
ESCC	ESCC05TcU	T_NK_cell	188
ESCC	ESCC06TcL	Endothelial_cell	184
ESCC	ESCC06TcL	Epithelial_cell	3688
ESCC	ESCC06TcL	Fibroblast	52
ESCC	ESCC06TcL	Malignant_cell	1232
ESCC	ESCC06TcL	Mast_cell	4
ESCC	ESCC06TcL	Myeloid_cell	165
ESCC	ESCC06TcL	Plasma_cell	176
ESCC	ESCC06TcL	T_NK_cell	48
ESCC	ESCC07TcU	Endothelial_cell	286
ESCC	ESCC07TcU	Epithelial_cell	1618
ESCC	ESCC07TcU	Fibroblast	1169
ESCC	ESCC07TcU	Malignant_cell	3028
ESCC	ESCC07TcU	Mast_cell	9
ESCC	ESCC07TcU	Myeloid_cell	2155
ESCC	ESCC07TcU	Plasma_cell	526
ESCC	ESCC07TcU	T_NK_cell	285
ESCC	ESCC08TbN	Endothelial_cell	43
ESCC	ESCC08TbN	Epithelial_cell	222
ESCC	ESCC08TbN	Fibroblast	47
ESCC	ESCC08TbN	Malignant_cell	5145
ESCC	ESCC08TbN	Mast_cell	2
ESCC	ESCC08TbN	Myeloid_cell	152
ESCC	ESCC08TbN	Plasma_cell	71
ESCC	ESCC08TbN	T_NK_cell	45
ESCC	ESCC09TbN	Endothelial_cell	123
ESCC	ESCC09TbN	Epithelial_cell	4978
ESCC	ESCC09TbN	Fibroblast	239
ESCC	ESCC09TbN	Malignant_cell	2916
ESCC	ESCC09TbN	Myeloid_cell	625
ESCC	ESCC09TbN	Plasma_cell	237
ESCC	ESCC09TbN	T_NK_cell	36
ESCC	ESCC10TcL	Endothelial_cell	3263
ESCC	ESCC10TcL	Epithelial_cell	272
ESCC	ESCC10TcL	Fibroblast	3129
ESCC	ESCC10TcL	Malignant_cell	56
ESCC	ESCC10TcL	Mast_cell	1088
ESCC	ESCC10TcL	Myeloid_cell	3226
ESCC	ESCC10TcL	Plasma_cell	59
ESCC	ESCC10TcL	T_NK_cell	410
ESCC	ESCC11TbL	Endothelial_cell	166
ESCC	ESCC11TbL	Epithelial_cell	597
ESCC	ESCC11TbL	Fibroblast	277
ESCC	ESCC11TbL	Malignant_cell	5533
ESCC	ESCC11TbL	Mast_cell	5
ESCC	ESCC11TbL	Myeloid_cell	702
ESCC	ESCC11TbL	Plasma_cell	182
ESCC	ESCC11TbL	T_NK_cell	36
GC	GC01TcL	B_cell	109
GC	GC01TcL	Endothelial_cell	39
GC	GC01TcL	Epithelial_cell	32
GC	GC01TcL	Fibroblast	53
GC	GC01TcL	Malignant_cell	73
GC	GC01TcL	Mast_cell	9
GC	GC01TcL	Myeloid_cell	159
GC	GC01TcL	Plasma_cell	161
GC	GC01TcL	T_NK_cell	969
GC	GC02TcN	B_cell	70
GC	GC02TcN	Endothelial_cell	340
GC	GC02TcN	Epithelial_cell	18
GC	GC02TcN	Fibroblast	829
GC	GC02TcN	Malignant_cell	54
GC	GC02TcN	Mast_cell	25
GC	GC02TcN	Myeloid_cell	1446
GC	GC02TcN	Plasma_cell	1461
GC	GC02TcN	T_NK_cell	6642
GC	GC03TbL	B_cell	288
GC	GC03TbL	Endothelial_cell	23
GC	GC03TbL	Epithelial_cell	4
GC	GC03TbL	Fibroblast	25
GC	GC03TbL	Malignant_cell	2
GC	GC03TbL	Mast_cell	11
GC	GC03TbL	Myeloid_cell	173
GC	GC03TbL	Plasma_cell	142
GC	GC03TbL	T_NK_cell	4409
GC	GC04TcL	B_cell	362
GC	GC04TcL	Epithelial_cell	73
GC	GC04TcL	Fibroblast	2
GC	GC04TcL	Malignant_cell	157
GC	GC04TcL	Mast_cell	3
GC	GC04TcL	Myeloid_cell	5
GC	GC04TcL	Plasma_cell	126
GC	GC04TcL	T_NK_cell	1624
GC	GC05TcL	B_cell	211
GC	GC05TcL	Endothelial_cell	5
GC	GC05TcL	Epithelial_cell	36
GC	GC05TcL	Fibroblast	19
GC	GC05TcL	Malignant_cell	114
GC	GC05TcL	Mast_cell	3
GC	GC05TcL	Myeloid_cell	27
GC	GC05TcL	Plasma_cell	111
GC	GC05TcL	T_NK_cell	523
GC	GC06TcN	B_cell	22
GC	GC06TcN	Endothelial_cell	10
GC	GC06TcN	Epithelial_cell	31
GC	GC06TcN	Fibroblast	24
GC	GC06TcN	Malignant_cell	106
GC	GC06TcN	Mast_cell	17
GC	GC06TcN	Myeloid_cell	81
GC	GC06TcN	Plasma_cell	85
GC	GC06TcN	T_NK_cell	282
GC	GC07TcL	B_cell	219
GC	GC07TcL	Endothelial_cell	36
GC	GC07TcL	Epithelial_cell	10
GC	GC07TcL	Fibroblast	58
GC	GC07TcL	Malignant_cell	44
GC	GC07TcL	Mast_cell	47
GC	GC07TcL	Myeloid_cell	171
GC	GC07TcL	Plasma_cell	269
GC	GC07TcL	T_NK_cell	1438
GC	GC08TbL	B_cell	147
GC	GC08TbL	Endothelial_cell	45
GC	GC08TbL	Epithelial_cell	9
GC	GC08TbL	Fibroblast	58
GC	GC08TbL	Malignant_cell	60
GC	GC08TbL	Mast_cell	74
GC	GC08TbL	Myeloid_cell	286
GC	GC08TbL	Plasma_cell	647
GC	GC08TbL	T_NK_cell	474
GC	GC09TaL	B_cell	19
GC	GC09TaL	Endothelial_cell	35
GC	GC09TaL	Epithelial_cell	22
GC	GC09TaL	Fibroblast	227
GC	GC09TaL	Malignant_cell	140
GC	GC09TaL	Mast_cell	89
GC	GC09TaL	Myeloid_cell	92
GC	GC09TaL	Plasma_cell	291
GC	GC09TaL	T_NK_cell	54
GC	GC10TaN	B_cell	14
GC	GC10TaN	Endothelial_cell	32
GC	GC10TaN	Epithelial_cell	32
GC	GC10TaN	Fibroblast	163
GC	GC10TaN	Malignant_cell	293
GC	GC10TaN	Mast_cell	62
GC	GC10TaN	Myeloid_cell	218
GC	GC10TaN	Plasma_cell	1463
GC	GC10TaN	T_NK_cell	71
GC	GC11TcL	Endothelial_cell	6
GC	GC11TcL	Epithelial_cell	14
GC	GC11TcL	Fibroblast	21
GC	GC11TcL	Malignant_cell	179
GC	GC11TcL	Mast_cell	3
GC	GC11TcL	Myeloid_cell	35
GC	GC11TcL	Plasma_cell	356
GC	GC11TcL	T_NK_cell	11
GC	GC12TbU	B_cell	99
GC	GC12TbU	Endothelial_cell	34
GC	GC12TbU	Epithelial_cell	51
GC	GC12TbU	Fibroblast	31
GC	GC12TbU	Malignant_cell	174
GC	GC12TbU	Mast_cell	79
GC	GC12TbU	Myeloid_cell	206
GC	GC12TbU	Plasma_cell	434
GC	GC12TbU	T_NK_cell	1385
GC	GC13TcU	B_cell	31
GC	GC13TcU	Endothelial_cell	76
GC	GC13TcU	Epithelial_cell	29
GC	GC13TcU	Fibroblast	209
GC	GC13TcU	Malignant_cell	228
GC	GC13TcU	Mast_cell	218
GC	GC13TcU	Myeloid_cell	739
GC	GC13TcU	Plasma_cell	1058
GC	GC13TcU	T_NK_cell	613
GC	GC14TcU	B_cell	64
GC	GC14TcU	Endothelial_cell	158
GC	GC14TcU	Epithelial_cell	306
GC	GC14TcU	Fibroblast	165
GC	GC14TcU	Malignant_cell	156
GC	GC14TcU	Mast_cell	31
GC	GC14TcU	Myeloid_cell	92
GC	GC14TcU	Plasma_cell	1274
GC	GC14TcU	T_NK_cell	1116
GC	GC15TbU	B_cell	95
GC	GC15TbU	Endothelial_cell	50
GC	GC15TbU	Epithelial_cell	96
GC	GC15TbU	Fibroblast	114
GC	GC15TbU	Malignant_cell	268
GC	GC15TbU	Mast_cell	61
GC	GC15TbU	Myeloid_cell	84
GC	GC15TbU	Plasma_cell	469
GC	GC15TbU	T_NK_cell	475
GC	GC16TdM	B_cell	282
GC	GC16TdM	Endothelial_cell	496
GC	GC16TdM	Epithelial_cell	13
GC	GC16TdM	Fibroblast	1210
GC	GC16TdM	Malignant_cell	298
GC	GC16TdM	Mast_cell	4
GC	GC16TdM	Myeloid_cell	459
GC	GC16TdM	Plasma_cell	81
GC	GC16TdM	T_NK_cell	3893
GC	GC17TbU	B_cell	5
GC	GC17TbU	Endothelial_cell	39
GC	GC17TbU	Epithelial_cell	67
GC	GC17TbU	Fibroblast	119
GC	GC17TbU	Malignant_cell	212
GC	GC17TbU	Mast_cell	126
GC	GC17TbU	Myeloid_cell	88
GC	GC17TbU	Plasma_cell	630
GC	GC17TbU	T_NK_cell	1102
GC	GC18TdM	B_cell	38
GC	GC18TdM	Endothelial_cell	34
GC	GC18TdM	Epithelial_cell	1
GC	GC18TdM	Fibroblast	70
GC	GC18TdM	Malignant_cell	21
GC	GC18TdM	Mast_cell	1
GC	GC18TdM	Myeloid_cell	121
GC	GC18TdM	T_NK_cell	242
GC	GC19TaU	B_cell	6
GC	GC19TaU	Endothelial_cell	115
GC	GC19TaU	Epithelial_cell	91
GC	GC19TaU	Fibroblast	370
GC	GC19TaU	Malignant_cell	343
GC	GC19TaU	Mast_cell	4
GC	GC19TaU	Myeloid_cell	73
GC	GC19TaU	Plasma_cell	54
GC	GC19TaU	T_NK_cell	1091
GC	GC20TcU	B_cell	655
GC	GC20TcU	Endothelial_cell	129
GC	GC20TcU	Epithelial_cell	170
GC	GC20TcU	Fibroblast	386
GC	GC20TcU	Malignant_cell	758
GC	GC20TcU	Mast_cell	64
GC	GC20TcU	Myeloid_cell	310
GC	GC20TcU	Plasma_cell	309
GC	GC20TcU	T_NK_cell	3804
GC	GC21TbU	B_cell	686
GC	GC21TbU	Endothelial_cell	515
GC	GC21TbU	Epithelial_cell	177
GC	GC21TbU	Fibroblast	620
GC	GC21TbU	Malignant_cell	920
GC	GC21TbU	Mast_cell	414
GC	GC21TbU	Myeloid_cell	970
GC	GC21TbU	Plasma_cell	1483
GC	GC21TbU	T_NK_cell	6815
GC	GC22TcU	B_cell	8
GC	GC22TcU	Endothelial_cell	68
GC	GC22TcU	Epithelial_cell	15
GC	GC22TcU	Fibroblast	71
GC	GC22TcU	Malignant_cell	271
GC	GC22TcU	Mast_cell	6
GC	GC22TcU	Myeloid_cell	415
GC	GC22TcU	Plasma_cell	33
GC	GC22TcU	T_NK_cell	591
GC	GC23TcU	B_cell	226
GC	GC23TcU	Endothelial_cell	39
GC	GC23TcU	Epithelial_cell	10
GC	GC23TcU	Fibroblast	2530
GC	GC23TcU	Malignant_cell	445
GC	GC23TcU	Mast_cell	2
GC	GC23TcU	Myeloid_cell	2683
GC	GC23TcU	Plasma_cell	70
GC	GC23TcU	T_NK_cell	1231
GC	GC24TbU	B_cell	381
GC	GC24TbU	Endothelial_cell	263
GC	GC24TbU	Epithelial_cell	383
GC	GC24TbU	Fibroblast	650
GC	GC24TbU	Malignant_cell	593
GC	GC24TbU	Mast_cell	398
GC	GC24TbU	Myeloid_cell	191
GC	GC24TbU	Plasma_cell	1636
GC	GC24TbU	T_NK_cell	1642
GC	GC25TcU	B_cell	4
GC	GC25TcU	Endothelial_cell	5
GC	GC25TcU	Fibroblast	3
GC	GC25TcU	Malignant_cell	7
GC	GC25TcU	Mast_cell	8
GC	GC25TcU	Myeloid_cell	327
GC	GC25TcU	Plasma_cell	3
GC	GC25TcU	T_NK_cell	31
GC	GC26TcU	B_cell	54
GC	GC26TcU	Endothelial_cell	65
GC	GC26TcU	Epithelial_cell	103
GC	GC26TcU	Fibroblast	210
GC	GC26TcU	Malignant_cell	350
GC	GC26TcU	Mast_cell	18
GC	GC26TcU	Myeloid_cell	454
GC	GC26TcU	Plasma_cell	325
GC	GC26TcU	T_NK_cell	708
GC	GC27TcU	B_cell	17
GC	GC27TcU	Endothelial_cell	81
GC	GC27TcU	Epithelial_cell	166
GC	GC27TcU	Fibroblast	245
GC	GC27TcU	Malignant_cell	188
GC	GC27TcU	Mast_cell	60
GC	GC27TcU	Myeloid_cell	146
GC	GC27TcU	Plasma_cell	676
GC	GC27TcU	T_NK_cell	922
GC	GC28TaU	B_cell	90
GC	GC28TaU	Endothelial_cell	891
GC	GC28TaU	Epithelial_cell	4
GC	GC28TaU	Fibroblast	87
GC	GC28TaU	Malignant_cell	144
GC	GC28TaU	Mast_cell	326
GC	GC28TaU	Myeloid_cell	535
GC	GC28TaU	Plasma_cell	174
GC	GC28TaU	T_NK_cell	2244
GC	GC29TcU	B_cell	170
GC	GC29TcU	Endothelial_cell	193
GC	GC29TcU	Epithelial_cell	208
GC	GC29TcU	Fibroblast	513
GC	GC29TcU	Malignant_cell	221
GC	GC29TcU	Mast_cell	48
GC	GC29TcU	Myeloid_cell	316
GC	GC29TcU	Plasma_cell	2613
GC	GC29TcU	T_NK_cell	1291
GC	GC30TbU	B_cell	20
GC	GC30TbU	Endothelial_cell	120
GC	GC30TbU	Epithelial_cell	27
GC	GC30TbU	Fibroblast	184
GC	GC30TbU	Malignant_cell	1074
GC	GC30TbU	Mast_cell	155
GC	GC30TbU	Myeloid_cell	328
GC	GC30TbU	Plasma_cell	467
GC	GC30TbU	T_NK_cell	738
GC	GC31TcU	B_cell	488
GC	GC31TcU	Endothelial_cell	76
GC	GC31TcU	Epithelial_cell	287
GC	GC31TcU	Fibroblast	173
GC	GC31TcU	Malignant_cell	228
GC	GC31TcU	Mast_cell	46
GC	GC31TcU	Myeloid_cell	99
GC	GC31TcU	Plasma_cell	831
GC	GC31TcU	T_NK_cell	1338
GC	GC32TaU	B_cell	107
GC	GC32TaU	Endothelial_cell	114
GC	GC32TaU	Epithelial_cell	211
GC	GC32TaU	Fibroblast	163
GC	GC32TaU	Malignant_cell	419
GC	GC32TaU	Mast_cell	61
GC	GC32TaU	Myeloid_cell	110
GC	GC32TaU	Plasma_cell	52
GC	GC32TaU	T_NK_cell	606
GC	GC33TcU	B_cell	208
GC	GC33TcU	Endothelial_cell	93
GC	GC33TcU	Epithelial_cell	62
GC	GC33TcU	Fibroblast	183
GC	GC33TcU	Malignant_cell	1239
GC	GC33TcU	Mast_cell	35
GC	GC33TcU	Myeloid_cell	278
GC	GC33TcU	Plasma_cell	571
GC	GC33TcU	T_NK_cell	2234
GC	GC34TcU	B_cell	786
GC	GC34TcU	Endothelial_cell	474
GC	GC34TcU	Epithelial_cell	9
GC	GC34TcU	Fibroblast	1012
GC	GC34TcU	Malignant_cell	1276
GC	GC34TcU	Mast_cell	123
GC	GC34TcU	Myeloid_cell	1243
GC	GC34TcU	Plasma_cell	351
GC	GC34TcU	T_NK_cell	6269
GC	GC35TdM	B_cell	138
GC	GC35TdM	Endothelial_cell	16
GC	GC35TdM	Epithelial_cell	196
GC	GC35TdM	Fibroblast	32
GC	GC35TdM	Malignant_cell	184
GC	GC35TdM	Mast_cell	47
GC	GC35TdM	Myeloid_cell	144
GC	GC35TdM	Plasma_cell	919
GC	GC35TdM	T_NK_cell	1480
GC	GC36TcU	B_cell	13
GC	GC36TcU	Endothelial_cell	138
GC	GC36TcU	Epithelial_cell	91
GC	GC36TcU	Fibroblast	352
GC	GC36TcU	Malignant_cell	459
GC	GC36TcU	Mast_cell	300
GC	GC36TcU	Myeloid_cell	583
GC	GC36TcU	Plasma_cell	1954
GC	GC36TcU	T_NK_cell	1007
GC	GC37TcU	B_cell	266
GC	GC37TcU	Endothelial_cell	671
GC	GC37TcU	Epithelial_cell	19
GC	GC37TcU	Fibroblast	539
GC	GC37TcU	Malignant_cell	41
GC	GC37TcU	Mast_cell	92
GC	GC37TcU	Myeloid_cell	1044
GC	GC37TcU	Plasma_cell	672
GC	GC37TcU	T_NK_cell	1130
GC	GC38TdM	B_cell	252
GC	GC38TdM	Endothelial_cell	46
GC	GC38TdM	Epithelial_cell	120
GC	GC38TdM	Fibroblast	87
GC	GC38TdM	Malignant_cell	202
GC	GC38TdM	Mast_cell	96
GC	GC38TdM	Myeloid_cell	3281
GC	GC38TdM	Plasma_cell	1086
GC	GC38TdM	T_NK_cell	674
GC	GC39TdM	B_cell	33
GC	GC39TdM	Endothelial_cell	624
GC	GC39TdM	Epithelial_cell	931
GC	GC39TdM	Fibroblast	627
GC	GC39TdM	Malignant_cell	1571
GC	GC39TdM	Mast_cell	58
GC	GC39TdM	Myeloid_cell	1940
GC	GC39TdM	Plasma_cell	542
GC	GC39TdM	T_NK_cell	2105
GC	GC40TdM	B_cell	41
GC	GC40TdM	Endothelial_cell	876
GC	GC40TdM	Epithelial_cell	2294
GC	GC40TdM	Fibroblast	2381
GC	GC40TdM	Malignant_cell	3339
GC	GC40TdM	Mast_cell	95
GC	GC40TdM	Myeloid_cell	469
GC	GC40TdM	Plasma_cell	766
GC	GC40TdM	T_NK_cell	1670
HCC	HCC01TaN	B_cell	4
HCC	HCC01TaN	Endothelial_cell	471
HCC	HCC01TaN	Epithelial_cell	1
HCC	HCC01TaN	Fibroblast	233
HCC	HCC01TaN	Malignant_cell	21
HCC	HCC01TaN	Myeloid_cell	1478
HCC	HCC01TaN	Plasma_cell	4
HCC	HCC01TaN	T_NK_cell	976
HCC	HCC02TaN	B_cell	19
HCC	HCC02TaN	Endothelial_cell	14
HCC	HCC02TaN	Epithelial_cell	3
HCC	HCC02TaN	Fibroblast	13
HCC	HCC02TaN	Malignant_cell	2225
HCC	HCC02TaN	Myeloid_cell	439
HCC	HCC02TaN	Plasma_cell	598
HCC	HCC02TaN	T_NK_cell	367
HCC	HCC03TaN	Endothelial_cell	12
HCC	HCC03TaN	Epithelial_cell	140
HCC	HCC03TaN	Fibroblast	7
HCC	HCC03TaN	Malignant_cell	3370
HCC	HCC03TaN	Myeloid_cell	993
HCC	HCC03TaN	Plasma_cell	33
HCC	HCC03TaN	T_NK_cell	16
HCC	HCC04TbN	B_cell	2
HCC	HCC04TbN	Endothelial_cell	27
HCC	HCC04TbN	Fibroblast	93
HCC	HCC04TbN	Malignant_cell	2338
HCC	HCC04TbN	Myeloid_cell	607
HCC	HCC04TbN	Plasma_cell	1
HCC	HCC04TbN	T_NK_cell	56
HCC	HCC05TcN	B_cell	35
HCC	HCC05TcN	Endothelial_cell	565
HCC	HCC05TcN	Epithelial_cell	11
HCC	HCC05TcN	Fibroblast	147
HCC	HCC05TcN	Malignant_cell	1131
HCC	HCC05TcN	Myeloid_cell	950
HCC	HCC05TcN	Plasma_cell	34
HCC	HCC05TcN	T_NK_cell	264
HCC	HCC06TcN	B_cell	311
HCC	HCC06TcN	Endothelial_cell	524
HCC	HCC06TcN	Epithelial_cell	10
HCC	HCC06TcN	Fibroblast	674
HCC	HCC06TcN	Malignant_cell	179
HCC	HCC06TcN	Myeloid_cell	779
HCC	HCC06TcN	Plasma_cell	143
HCC	HCC06TcN	T_NK_cell	1533
HCC	HCC07TcN	B_cell	7
HCC	HCC07TcN	Epithelial_cell	3
HCC	HCC07TcN	Fibroblast	11
HCC	HCC07TcN	Malignant_cell	61
HCC	HCC07TcN	Myeloid_cell	221
HCC	HCC07TcN	Plasma_cell	72
HCC	HCC07TcN	T_NK_cell	99
HCC	HCC08TcN	B_cell	9
HCC	HCC08TcN	Endothelial_cell	39
HCC	HCC08TcN	Epithelial_cell	131
HCC	HCC08TcN	Fibroblast	346
HCC	HCC08TcN	Malignant_cell	1667
HCC	HCC08TcN	Myeloid_cell	1113
HCC	HCC08TcN	Plasma_cell	11
HCC	HCC08TcN	T_NK_cell	1191
HCC	HCC09TdM	B_cell	18
HCC	HCC09TdM	Endothelial_cell	50
HCC	HCC09TdM	Epithelial_cell	14
HCC	HCC09TdM	Fibroblast	143
HCC	HCC09TdM	Malignant_cell	1504
HCC	HCC09TdM	Myeloid_cell	388
HCC	HCC09TdM	Plasma_cell	8
HCC	HCC09TdM	T_NK_cell	552
HCC	HCC10TdM	B_cell	14
HCC	HCC10TdM	Endothelial_cell	6
HCC	HCC10TdM	Epithelial_cell	81
HCC	HCC10TdM	Fibroblast	33
HCC	HCC10TdM	Malignant_cell	1049
HCC	HCC10TdM	Myeloid_cell	733
HCC	HCC10TdM	Plasma_cell	9
HCC	HCC10TdM	T_NK_cell	686
HCC	HCC11TbN	B_cell	358
HCC	HCC11TbN	Endothelial_cell	750
HCC	HCC11TbN	Epithelial_cell	111
HCC	HCC11TbN	Fibroblast	73
HCC	HCC11TbN	Malignant_cell	50
HCC	HCC11TbN	Myeloid_cell	1708
HCC	HCC11TbN	Plasma_cell	139
HCC	HCC11TbN	T_NK_cell	3273
HCC	HCC12TbN	B_cell	45
HCC	HCC12TbN	Endothelial_cell	178
HCC	HCC12TbN	Epithelial_cell	2222
HCC	HCC12TbN	Fibroblast	68
HCC	HCC12TbN	Malignant_cell	2040
HCC	HCC12TbN	Myeloid_cell	2264
HCC	HCC12TbN	Plasma_cell	19
HCC	HCC12TbN	T_NK_cell	2321
HCC	HCC13TbN	B_cell	13
HCC	HCC13TbN	Endothelial_cell	2177
HCC	HCC13TbN	Epithelial_cell	38
HCC	HCC13TbN	Fibroblast	154
HCC	HCC13TbN	Malignant_cell	74
HCC	HCC13TbN	Myeloid_cell	2643
HCC	HCC13TbN	Plasma_cell	2
HCC	HCC13TbN	T_NK_cell	2079
HCC	HCC14TbN	B_cell	42
HCC	HCC14TbN	Endothelial_cell	759
HCC	HCC14TbN	Epithelial_cell	995
HCC	HCC14TbN	Fibroblast	534
HCC	HCC14TbN	Malignant_cell	1672
HCC	HCC14TbN	Myeloid_cell	4682
HCC	HCC14TbN	Plasma_cell	51
HCC	HCC14TbN	T_NK_cell	3207
HNSCC	HNSCC01TdL	B_cell	53
HNSCC	HNSCC01TdL	Endothelial_cell	37
HNSCC	HNSCC01TdL	Epithelial_cell	3
HNSCC	HNSCC01TdL	Fibroblast	125
HNSCC	HNSCC01TdL	Malignant_cell	21
HNSCC	HNSCC01TdL	Mast_cell	5
HNSCC	HNSCC01TdL	Myeloid_cell	71
HNSCC	HNSCC01TdL	Plasma_cell	240
HNSCC	HNSCC01TdL	T_NK_cell	448
HNSCC	HNSCC02TdL	B_cell	46
HNSCC	HNSCC02TdL	Endothelial_cell	61
HNSCC	HNSCC02TdL	Epithelial_cell	43
HNSCC	HNSCC02TdL	Fibroblast	187
HNSCC	HNSCC02TdL	Malignant_cell	155
HNSCC	HNSCC02TdL	Mast_cell	7
HNSCC	HNSCC02TdL	Myeloid_cell	102
HNSCC	HNSCC02TdL	Plasma_cell	27
HNSCC	HNSCC02TdL	T_NK_cell	592
HNSCC	HNSCC03TdL	B_cell	308
HNSCC	HNSCC03TdL	Endothelial_cell	1372
HNSCC	HNSCC03TdL	Epithelial_cell	143
HNSCC	HNSCC03TdL	Fibroblast	1482
HNSCC	HNSCC03TdL	Malignant_cell	232
HNSCC	HNSCC03TdL	Mast_cell	44
HNSCC	HNSCC03TdL	Myeloid_cell	205
HNSCC	HNSCC03TdL	Plasma_cell	208
HNSCC	HNSCC03TdL	T_NK_cell	2091
HNSCC	HNSCC04TdL	B_cell	131
HNSCC	HNSCC04TdL	Endothelial_cell	319
HNSCC	HNSCC04TdL	Epithelial_cell	121
HNSCC	HNSCC04TdL	Fibroblast	1498
HNSCC	HNSCC04TdL	Malignant_cell	244
HNSCC	HNSCC04TdL	Mast_cell	26
HNSCC	HNSCC04TdL	Myeloid_cell	711
HNSCC	HNSCC04TdL	Plasma_cell	147
HNSCC	HNSCC04TdL	T_NK_cell	974
HNSCC	HNSCC05TdL	B_cell	27
HNSCC	HNSCC05TdL	Endothelial_cell	36
HNSCC	HNSCC05TdL	Epithelial_cell	67
HNSCC	HNSCC05TdL	Fibroblast	864
HNSCC	HNSCC05TdL	Malignant_cell	637
HNSCC	HNSCC05TdL	Mast_cell	11
HNSCC	HNSCC05TdL	Myeloid_cell	871
HNSCC	HNSCC05TdL	Plasma_cell	40
HNSCC	HNSCC05TdL	T_NK_cell	710
HNSCC	HNSCC06TdL	B_cell	38
HNSCC	HNSCC06TdL	Endothelial_cell	295
HNSCC	HNSCC06TdL	Epithelial_cell	57
HNSCC	HNSCC06TdL	Fibroblast	1783
HNSCC	HNSCC06TdL	Malignant_cell	1126
HNSCC	HNSCC06TdL	Mast_cell	15
HNSCC	HNSCC06TdL	Myeloid_cell	338
HNSCC	HNSCC06TdL	Plasma_cell	82
HNSCC	HNSCC06TdL	T_NK_cell	467
HNSCC	HNSCC07TdL	B_cell	7
HNSCC	HNSCC07TdL	Endothelial_cell	102
HNSCC	HNSCC07TdL	Epithelial_cell	95
HNSCC	HNSCC07TdL	Fibroblast	640
HNSCC	HNSCC07TdL	Malignant_cell	870
HNSCC	HNSCC07TdL	Mast_cell	4
HNSCC	HNSCC07TdL	Myeloid_cell	353
HNSCC	HNSCC07TdL	Plasma_cell	77
HNSCC	HNSCC07TdL	T_NK_cell	268
HNSCC	HNSCC08TaN	B_cell	6
HNSCC	HNSCC08TaN	Endothelial_cell	58
HNSCC	HNSCC08TaN	Fibroblast	304
HNSCC	HNSCC08TaN	Malignant_cell	87
HNSCC	HNSCC08TaN	Mast_cell	33
HNSCC	HNSCC08TaN	Myeloid_cell	98
HNSCC	HNSCC08TaN	Plasma_cell	32
HNSCC	HNSCC08TaN	T_NK_cell	41
HNSCC	HNSCC09TdL	B_cell	12
HNSCC	HNSCC09TdL	Endothelial_cell	46
HNSCC	HNSCC09TdL	Epithelial_cell	7
HNSCC	HNSCC09TdL	Fibroblast	106
HNSCC	HNSCC09TdL	Malignant_cell	10
HNSCC	HNSCC09TdL	Mast_cell	5
HNSCC	HNSCC09TdL	Myeloid_cell	169
HNSCC	HNSCC09TdL	Plasma_cell	98
HNSCC	HNSCC09TdL	T_NK_cell	860
HNSCC	HNSCC10TdN	B_cell	1
HNSCC	HNSCC10TdN	Endothelial_cell	14
HNSCC	HNSCC10TdN	Epithelial_cell	1
HNSCC	HNSCC10TdN	Fibroblast	46
HNSCC	HNSCC10TdN	Malignant_cell	69
HNSCC	HNSCC10TdN	Mast_cell	11
HNSCC	HNSCC10TdN	Myeloid_cell	131
HNSCC	HNSCC10TdN	Plasma_cell	6
HNSCC	HNSCC10TdN	T_NK_cell	140
HNSCC	HNSCC11TdL	Endothelial_cell	17
HNSCC	HNSCC11TdL	Epithelial_cell	6
HNSCC	HNSCC11TdL	Fibroblast	7
HNSCC	HNSCC11TdL	Malignant_cell	195
HNSCC	HNSCC11TdL	Myeloid_cell	3
HNSCC	HNSCC11TdL	Plasma_cell	42
HNSCC	HNSCC11TdL	T_NK_cell	27
HNSCC	HNSCC12TcL	B_cell	192
HNSCC	HNSCC12TcL	Endothelial_cell	35
HNSCC	HNSCC12TcL	Fibroblast	224
HNSCC	HNSCC12TcL	Malignant_cell	14
HNSCC	HNSCC12TcL	Mast_cell	45
HNSCC	HNSCC12TcL	Myeloid_cell	434
HNSCC	HNSCC12TcL	Plasma_cell	98
HNSCC	HNSCC12TcL	T_NK_cell	201
HNSCC	HNSCC13TbN	B_cell	7
HNSCC	HNSCC13TbN	Endothelial_cell	36
HNSCC	HNSCC13TbN	Fibroblast	120
HNSCC	HNSCC13TbN	Malignant_cell	9
HNSCC	HNSCC13TbN	Mast_cell	11
HNSCC	HNSCC13TbN	Myeloid_cell	149
HNSCC	HNSCC13TbN	Plasma_cell	21
HNSCC	HNSCC13TbN	T_NK_cell	139
HNSCC	HNSCC14TaN	B_cell	2
HNSCC	HNSCC14TaN	Endothelial_cell	6
HNSCC	HNSCC14TaN	Epithelial_cell	2
HNSCC	HNSCC14TaN	Fibroblast	12
HNSCC	HNSCC14TaN	Malignant_cell	695
HNSCC	HNSCC14TaN	Mast_cell	27
HNSCC	HNSCC14TaN	Myeloid_cell	147
HNSCC	HNSCC14TaN	Plasma_cell	56
HNSCC	HNSCC14TaN	T_NK_cell	48
HNSCC	HNSCC15TbN	B_cell	224
HNSCC	HNSCC15TbN	Endothelial_cell	5
HNSCC	HNSCC15TbN	Epithelial_cell	113
HNSCC	HNSCC15TbN	Fibroblast	66
HNSCC	HNSCC15TbN	Malignant_cell	51
HNSCC	HNSCC15TbN	Mast_cell	13
HNSCC	HNSCC15TbN	Myeloid_cell	28
HNSCC	HNSCC15TbN	Plasma_cell	56
HNSCC	HNSCC15TbN	T_NK_cell	269
HNSCC	HNSCC16TaN	B_cell	28
HNSCC	HNSCC16TaN	Endothelial_cell	93
HNSCC	HNSCC16TaN	Epithelial_cell	3
HNSCC	HNSCC16TaN	Fibroblast	449
HNSCC	HNSCC16TaN	Malignant_cell	38
HNSCC	HNSCC16TaN	Mast_cell	5
HNSCC	HNSCC16TaN	Myeloid_cell	444
HNSCC	HNSCC16TaN	Plasma_cell	296
HNSCC	HNSCC16TaN	T_NK_cell	299
HNSCC	HNSCC17TdL	Fibroblast	102
HNSCC	HNSCC17TdL	Malignant_cell	103
HNSCC	HNSCC17TdL	Myeloid_cell	230
HNSCC	HNSCC17TdL	T_NK_cell	27
HNSCC	HNSCC18TdL	B_cell	311
HNSCC	HNSCC18TdL	Endothelial_cell	7
HNSCC	HNSCC18TdL	Fibroblast	9
HNSCC	HNSCC18TdL	Malignant_cell	49
HNSCC	HNSCC18TdL	Mast_cell	2
HNSCC	HNSCC18TdL	Myeloid_cell	92
HNSCC	HNSCC18TdL	Plasma_cell	219
HNSCC	HNSCC18TdL	T_NK_cell	378
HNSCC	HNSCC19TbN	B_cell	24
HNSCC	HNSCC19TbN	Endothelial_cell	3
HNSCC	HNSCC19TbN	Epithelial_cell	2
HNSCC	HNSCC19TbN	Fibroblast	9
HNSCC	HNSCC19TbN	Malignant_cell	35
HNSCC	HNSCC19TbN	Mast_cell	1
HNSCC	HNSCC19TbN	Myeloid_cell	396
HNSCC	HNSCC19TbN	Plasma_cell	237
HNSCC	HNSCC19TbN	T_NK_cell	150
HNSCC	HNSCC20TbN	Endothelial_cell	9
HNSCC	HNSCC20TbN	Epithelial_cell	1
HNSCC	HNSCC20TbN	Fibroblast	42
HNSCC	HNSCC20TbN	Malignant_cell	5
HNSCC	HNSCC20TbN	Mast_cell	1
HNSCC	HNSCC20TbN	Myeloid_cell	73
HNSCC	HNSCC20TbN	Plasma_cell	17
HNSCC	HNSCC20TbN	T_NK_cell	18
HNSCC	HNSCC21TdL	B_cell	39
HNSCC	HNSCC21TdL	Endothelial_cell	18
HNSCC	HNSCC21TdL	Fibroblast	26
HNSCC	HNSCC21TdL	Malignant_cell	18
HNSCC	HNSCC21TdL	Mast_cell	10
HNSCC	HNSCC21TdL	Myeloid_cell	43
HNSCC	HNSCC21TdL	Plasma_cell	25
HNSCC	HNSCC21TdL	T_NK_cell	313
HNSCC	HNSCC22TdL	B_cell	23
HNSCC	HNSCC22TdL	Endothelial_cell	18
HNSCC	HNSCC22TdL	Epithelial_cell	2
HNSCC	HNSCC22TdL	Fibroblast	47
HNSCC	HNSCC22TdL	Malignant_cell	36
HNSCC	HNSCC22TdL	Mast_cell	13
HNSCC	HNSCC22TdL	Myeloid_cell	268
HNSCC	HNSCC22TdL	Plasma_cell	163
HNSCC	HNSCC22TdL	T_NK_cell	387
HNSCC	HNSCC23TcN	Epithelial_cell	1
HNSCC	HNSCC23TcN	Fibroblast	4
HNSCC	HNSCC23TcN	Malignant_cell	1377
HNSCC	HNSCC23TcN	Mast_cell	1
HNSCC	HNSCC23TcN	Myeloid_cell	70
HNSCC	HNSCC23TcN	Plasma_cell	11
HNSCC	HNSCC23TcN	T_NK_cell	10
HNSCC	HNSCC24TcL	B_cell	65
HNSCC	HNSCC24TcL	Endothelial_cell	14
HNSCC	HNSCC24TcL	Epithelial_cell	68
HNSCC	HNSCC24TcL	Fibroblast	10
HNSCC	HNSCC24TcL	Malignant_cell	190
HNSCC	HNSCC24TcL	Mast_cell	3
HNSCC	HNSCC24TcL	Myeloid_cell	79
HNSCC	HNSCC24TcL	Plasma_cell	121
HNSCC	HNSCC24TcL	T_NK_cell	796
HNSCC	HNSCC25TcL	B_cell	12
HNSCC	HNSCC25TcL	Endothelial_cell	33
HNSCC	HNSCC25TcL	Fibroblast	582
HNSCC	HNSCC25TcL	Malignant_cell	187
HNSCC	HNSCC25TcL	Mast_cell	58
HNSCC	HNSCC25TcL	Myeloid_cell	357
HNSCC	HNSCC25TcL	Plasma_cell	127
HNSCC	HNSCC25TcL	T_NK_cell	290
HNSCC	HNSCC26TaN	B_cell	33
HNSCC	HNSCC26TaN	Endothelial_cell	16
HNSCC	HNSCC26TaN	Epithelial_cell	6
HNSCC	HNSCC26TaN	Fibroblast	45
HNSCC	HNSCC26TaN	Malignant_cell	556
HNSCC	HNSCC26TaN	Myeloid_cell	114
HNSCC	HNSCC26TaN	Plasma_cell	105
HNSCC	HNSCC26TaN	T_NK_cell	146
HNSCC	HNSCC27TdL	B_cell	209
HNSCC	HNSCC27TdL	Endothelial_cell	3
HNSCC	HNSCC27TdL	Fibroblast	3
HNSCC	HNSCC27TdL	Malignant_cell	3
HNSCC	HNSCC27TdL	Mast_cell	11
HNSCC	HNSCC27TdL	Myeloid_cell	118
HNSCC	HNSCC27TdL	Plasma_cell	67
HNSCC	HNSCC27TdL	T_NK_cell	1921
HNSCC	HNSCC28TdN	B_cell	202
HNSCC	HNSCC28TdN	Endothelial_cell	43
HNSCC	HNSCC28TdN	Epithelial_cell	10
HNSCC	HNSCC28TdN	Fibroblast	24
HNSCC	HNSCC28TdN	Malignant_cell	10
HNSCC	HNSCC28TdN	Mast_cell	6
HNSCC	HNSCC28TdN	Myeloid_cell	196
HNSCC	HNSCC28TdN	Plasma_cell	112
HNSCC	HNSCC28TdN	T_NK_cell	1310
HNSCC	HNSCC29TcL	B_cell	163
HNSCC	HNSCC29TcL	Epithelial_cell	3
HNSCC	HNSCC29TcL	Fibroblast	1
HNSCC	HNSCC29TcL	Malignant_cell	1
HNSCC	HNSCC29TcL	Myeloid_cell	40
HNSCC	HNSCC29TcL	Plasma_cell	79
HNSCC	HNSCC29TcL	T_NK_cell	506
HNSCC	HNSCC30TbN	B_cell	256
HNSCC	HNSCC30TbN	Epithelial_cell	3
HNSCC	HNSCC30TbN	Fibroblast	3
HNSCC	HNSCC30TbN	Malignant_cell	14
HNSCC	HNSCC30TbN	Myeloid_cell	29
HNSCC	HNSCC30TbN	Plasma_cell	33
HNSCC	HNSCC30TbN	T_NK_cell	734
HNSCC	HNSCC31TcL	B_cell	338
HNSCC	HNSCC31TcL	Endothelial_cell	5
HNSCC	HNSCC31TcL	Epithelial_cell	43
HNSCC	HNSCC31TcL	Fibroblast	30
HNSCC	HNSCC31TcL	Malignant_cell	64
HNSCC	HNSCC31TcL	Mast_cell	61
HNSCC	HNSCC31TcL	Myeloid_cell	1487
HNSCC	HNSCC31TcL	Plasma_cell	454
HNSCC	HNSCC31TcL	T_NK_cell	2500
HNSCC	HNSCC32TdL	B_cell	43
HNSCC	HNSCC32TdL	Endothelial_cell	10
HNSCC	HNSCC32TdL	Epithelial_cell	99
HNSCC	HNSCC32TdL	Fibroblast	17
HNSCC	HNSCC32TdL	Malignant_cell	5489
HNSCC	HNSCC32TdL	Mast_cell	14
HNSCC	HNSCC32TdL	Myeloid_cell	711
HNSCC	HNSCC32TdL	Plasma_cell	58
HNSCC	HNSCC32TdL	T_NK_cell	764
HNSCC	HNSCC33TdL	B_cell	36
HNSCC	HNSCC33TdL	Endothelial_cell	18
HNSCC	HNSCC33TdL	Epithelial_cell	24
HNSCC	HNSCC33TdL	Fibroblast	17
HNSCC	HNSCC33TdL	Malignant_cell	7921
HNSCC	HNSCC33TdL	Mast_cell	1
HNSCC	HNSCC33TdL	Myeloid_cell	846
HNSCC	HNSCC33TdL	Plasma_cell	160
HNSCC	HNSCC33TdL	T_NK_cell	520
HNSCC	HNSCC34TbN	B_cell	25
HNSCC	HNSCC34TbN	Endothelial_cell	258
HNSCC	HNSCC34TbN	Epithelial_cell	900
HNSCC	HNSCC34TbN	Fibroblast	146
HNSCC	HNSCC34TbN	Malignant_cell	1760
HNSCC	HNSCC34TbN	Mast_cell	13
HNSCC	HNSCC34TbN	Myeloid_cell	974
HNSCC	HNSCC34TbN	Plasma_cell	173
HNSCC	HNSCC34TbN	T_NK_cell	803
HNSCC	HNSCC35TbN	B_cell	308
HNSCC	HNSCC35TbN	Endothelial_cell	167
HNSCC	HNSCC35TbN	Epithelial_cell	3104
HNSCC	HNSCC35TbN	Fibroblast	961
HNSCC	HNSCC35TbN	Malignant_cell	2238
HNSCC	HNSCC35TbN	Mast_cell	47
HNSCC	HNSCC35TbN	Myeloid_cell	1180
HNSCC	HNSCC35TbN	Plasma_cell	316
HNSCC	HNSCC35TbN	T_NK_cell	1166
LC	LC01TcU	B_cell	47
LC	LC01TcU	Epithelial_cell	17
LC	LC01TcU	Fibroblast	12
LC	LC01TcU	Malignant_cell	14
LC	LC01TcU	Mast_cell	1
LC	LC01TcU	Myeloid_cell	62
LC	LC01TcU	Plasma_cell	288
LC	LC01TcU	T_NK_cell	416
LC	LC02TdM	B_cell	2
LC	LC02TdM	Epithelial_cell	2
LC	LC02TdM	Fibroblast	110
LC	LC02TdM	Malignant_cell	71
LC	LC02TdM	Mast_cell	2
LC	LC02TdM	Myeloid_cell	93
LC	LC02TdM	Plasma_cell	28
LC	LC02TdM	T_NK_cell	86
LC	LC03TbU	Epithelial_cell	16
LC	LC03TbU	Fibroblast	44
LC	LC03TbU	Malignant_cell	822
LC	LC03TbU	Mast_cell	8
LC	LC03TbU	Myeloid_cell	89
LC	LC03TbU	Plasma_cell	39
LC	LC03TbU	T_NK_cell	148
LC	LC04TbU	B_cell	7
LC	LC04TbU	Epithelial_cell	42
LC	LC04TbU	Fibroblast	13
LC	LC04TbU	Malignant_cell	605
LC	LC04TbU	Mast_cell	4
LC	LC04TbU	Myeloid_cell	366
LC	LC04TbU	Plasma_cell	51
LC	LC04TbU	T_NK_cell	288
LC	LC05TaN	B_cell	105
LC	LC05TaN	Epithelial_cell	5
LC	LC05TaN	Fibroblast	1
LC	LC05TaN	Malignant_cell	18
LC	LC05TaN	Mast_cell	10
LC	LC05TaN	Myeloid_cell	74
LC	LC05TaN	Plasma_cell	248
LC	LC05TaN	T_NK_cell	1803
LC	LC06TaN	B_cell	5
LC	LC06TaN	Epithelial_cell	31
LC	LC06TaN	Fibroblast	17
LC	LC06TaN	Malignant_cell	60
LC	LC06TaN	Mast_cell	1
LC	LC06TaN	Myeloid_cell	143
LC	LC06TaN	Plasma_cell	31
LC	LC06TaN	T_NK_cell	201
LC	LC07TaN	B_cell	42
LC	LC07TaN	Epithelial_cell	39
LC	LC07TaN	Fibroblast	35
LC	LC07TaN	Malignant_cell	471
LC	LC07TaN	Mast_cell	2
LC	LC07TaN	Myeloid_cell	620
LC	LC07TaN	Plasma_cell	170
LC	LC07TaN	T_NK_cell	1166
LC	LC08TaN	B_cell	9
LC	LC08TaN	Epithelial_cell	20
LC	LC08TaN	Fibroblast	15
LC	LC08TaN	Malignant_cell	22
LC	LC08TaN	Mast_cell	2
LC	LC08TaN	Myeloid_cell	73
LC	LC08TaN	Plasma_cell	66
LC	LC08TaN	T_NK_cell	472
LC	LC09TbN	B_cell	36
LC	LC09TbN	Epithelial_cell	22
LC	LC09TbN	Fibroblast	44
LC	LC09TbN	Malignant_cell	190
LC	LC09TbN	Mast_cell	6
LC	LC09TbN	Myeloid_cell	183
LC	LC09TbN	Plasma_cell	353
LC	LC09TbN	T_NK_cell	155
LC	LC10TcN	B_cell	522
LC	LC10TcN	Epithelial_cell	73
LC	LC10TcN	Fibroblast	201
LC	LC10TcN	Malignant_cell	163
LC	LC10TcN	Mast_cell	713
LC	LC10TcN	Myeloid_cell	563
LC	LC10TcN	Plasma_cell	1358
LC	LC10TcN	T_NK_cell	4019
LC	LC11TbN	B_cell	1348
LC	LC11TbN	Epithelial_cell	263
LC	LC11TbN	Fibroblast	53
LC	LC11TbN	Malignant_cell	2771
LC	LC11TbN	Mast_cell	318
LC	LC11TbN	Myeloid_cell	5152
LC	LC11TbN	Plasma_cell	3117
LC	LC11TbN	T_NK_cell	7732
LC	LC12TbN	B_cell	3201
LC	LC12TbN	Epithelial_cell	295
LC	LC12TbN	Fibroblast	20
LC	LC12TbN	Malignant_cell	414
LC	LC12TbN	Mast_cell	31
LC	LC12TbN	Myeloid_cell	2366
LC	LC12TbN	Plasma_cell	668
LC	LC12TbN	T_NK_cell	4900
LC	LC13TaN	B_cell	1339
LC	LC13TaN	Epithelial_cell	1164
LC	LC13TaN	Fibroblast	56
LC	LC13TaN	Malignant_cell	3094
LC	LC13TaN	Mast_cell	226
LC	LC13TaN	Myeloid_cell	6823
LC	LC13TaN	Plasma_cell	6776
LC	LC13TaN	T_NK_cell	7799
LC	LC14TbL	B_cell	10816
LC	LC14TbL	Epithelial_cell	257
LC	LC14TbL	Fibroblast	608
LC	LC14TbL	Malignant_cell	195
LC	LC14TbL	Mast_cell	222
LC	LC14TbL	Myeloid_cell	11593
LC	LC14TbL	Plasma_cell	2891
LC	LC14TbL	T_NK_cell	15368
LC	LC15TcL	B_cell	13574
LC	LC15TcL	Epithelial_cell	2140
LC	LC15TcL	Fibroblast	354
LC	LC15TcL	Malignant_cell	2653
LC	LC15TcL	Mast_cell	338
LC	LC15TcL	Myeloid_cell	5004
LC	LC15TcL	Plasma_cell	12275
LC	LC15TcL	T_NK_cell	21427
LC	LC16TaN	B_cell	7766
LC	LC16TaN	Epithelial_cell	929
LC	LC16TaN	Fibroblast	352
LC	LC16TaN	Malignant_cell	616
LC	LC16TaN	Mast_cell	57
LC	LC16TaN	Myeloid_cell	13529
LC	LC16TaN	Plasma_cell	3688
LC	LC16TaN	T_NK_cell	11933
LC	LC17TbN	B_cell	2314
LC	LC17TbN	Epithelial_cell	244
LC	LC17TbN	Fibroblast	158
LC	LC17TbN	Malignant_cell	5642
LC	LC17TbN	Mast_cell	45
LC	LC17TbN	Myeloid_cell	8180
LC	LC17TbN	Plasma_cell	2213
LC	LC17TbN	T_NK_cell	7379
OC	OC01TcL	B_cell	75
OC	OC01TcL	Endothelial_cell	55
OC	OC01TcL	Epithelial_cell	48
OC	OC01TcL	Fibroblast	56
OC	OC01TcL	Malignant_cell	841
OC	OC01TcL	Myeloid_cell	1739
OC	OC01TcL	Plasma_cell	234
OC	OC01TcL	T_NK_cell	3170
OC	OC02TbN	B_cell	48
OC	OC02TbN	Endothelial_cell	282
OC	OC02TbN	Epithelial_cell	28
OC	OC02TbN	Fibroblast	412
OC	OC02TbN	Malignant_cell	913
OC	OC02TbN	Myeloid_cell	660
OC	OC02TbN	Plasma_cell	8
OC	OC02TbN	T_NK_cell	308
OC	OC03TaN	B_cell	61
OC	OC03TaN	Endothelial_cell	7
OC	OC03TaN	Epithelial_cell	64
OC	OC03TaN	Fibroblast	18
OC	OC03TaN	Malignant_cell	255
OC	OC03TaN	Myeloid_cell	476
OC	OC03TaN	Plasma_cell	170
OC	OC03TaN	T_NK_cell	2710
OC	OC04TaN	B_cell	6
OC	OC04TaN	Endothelial_cell	15
OC	OC04TaN	Epithelial_cell	33
OC	OC04TaN	Fibroblast	68
OC	OC04TaN	Malignant_cell	508
OC	OC04TaN	Myeloid_cell	367
OC	OC04TaN	Plasma_cell	19
OC	OC04TaN	T_NK_cell	434
OC	OC05TbN	B_cell	125
OC	OC05TbN	Endothelial_cell	24
OC	OC05TbN	Epithelial_cell	56
OC	OC05TbN	Fibroblast	128
OC	OC05TbN	Malignant_cell	205
OC	OC05TbN	Myeloid_cell	435
OC	OC05TbN	Plasma_cell	339
OC	OC05TbN	T_NK_cell	3351
OC	OC06TcL	B_cell	15
OC	OC06TcL	Endothelial_cell	27
OC	OC06TcL	Epithelial_cell	33
OC	OC06TcL	Fibroblast	1446
OC	OC06TcL	Malignant_cell	1181
OC	OC06TcL	Myeloid_cell	507
OC	OC06TcL	Plasma_cell	10
OC	OC06TcL	T_NK_cell	523
OC	OC07TaN	B_cell	107
OC	OC07TaN	Endothelial_cell	5
OC	OC07TaN	Epithelial_cell	38
OC	OC07TaN	Fibroblast	4
OC	OC07TaN	Malignant_cell	570
OC	OC07TaN	Myeloid_cell	229
OC	OC07TaN	Plasma_cell	655
OC	OC07TaN	T_NK_cell	2545
OC	OC08TaN	B_cell	2
OC	OC08TaN	Endothelial_cell	894
OC	OC08TaN	Epithelial_cell	946
OC	OC08TaN	Fibroblast	1231
OC	OC08TaN	Malignant_cell	2517
OC	OC08TaN	Myeloid_cell	18
OC	OC08TaN	Plasma_cell	1
OC	OC08TaN	T_NK_cell	105
OC	OC09TbN	B_cell	4
OC	OC09TbN	Endothelial_cell	325
OC	OC09TbN	Epithelial_cell	128
OC	OC09TbN	Fibroblast	1440
OC	OC09TbN	Malignant_cell	2736
OC	OC09TbN	Myeloid_cell	1002
OC	OC09TbN	Plasma_cell	179
OC	OC09TbN	T_NK_cell	1318
OC	OC10TcL	B_cell	2
OC	OC10TcL	Endothelial_cell	11
OC	OC10TcL	Epithelial_cell	11
OC	OC10TcL	Fibroblast	1970
OC	OC10TcL	Malignant_cell	2967
OC	OC10TcL	Myeloid_cell	958
OC	OC10TcL	Plasma_cell	7
OC	OC10TcL	T_NK_cell	370
OC	OC11TdM	B_cell	16
OC	OC11TdM	Endothelial_cell	356
OC	OC11TdM	Epithelial_cell	82
OC	OC11TdM	Fibroblast	3014
OC	OC11TdM	Malignant_cell	1978
OC	OC11TdM	Myeloid_cell	1802
OC	OC11TdM	Plasma_cell	137
OC	OC11TdM	T_NK_cell	782
OC	OC12TcL	B_cell	41
OC	OC12TcL	Endothelial_cell	206
OC	OC12TcL	Epithelial_cell	434
OC	OC12TcL	Fibroblast	1920
OC	OC12TcL	Malignant_cell	556
OC	OC12TcL	Myeloid_cell	1070
OC	OC12TcL	Plasma_cell	20
OC	OC12TcL	T_NK_cell	1047
OC	OC13TaN	B_cell	23
OC	OC13TaN	Endothelial_cell	5
OC	OC13TaN	Epithelial_cell	63
OC	OC13TaN	Fibroblast	40
OC	OC13TaN	Malignant_cell	66
OC	OC13TaN	Myeloid_cell	499
OC	OC13TaN	Plasma_cell	8
OC	OC13TaN	T_NK_cell	391
PDAC	PDAC01TcN	B_cell	14
PDAC	PDAC01TcN	Endothelial_cell	63
PDAC	PDAC01TcN	Epithelial_cell	294
PDAC	PDAC01TcN	Fibroblast	123
PDAC	PDAC01TcN	Malignant_cell	555
PDAC	PDAC01TcN	Mast_cell	44
PDAC	PDAC01TcN	Myeloid_cell	122
PDAC	PDAC01TcN	Plasma_cell	45
PDAC	PDAC01TcN	T_NK_cell	647
PDAC	PDAC02TdM	B_cell	345
PDAC	PDAC02TdM	Endothelial_cell	2
PDAC	PDAC02TdM	Epithelial_cell	30
PDAC	PDAC02TdM	Mast_cell	10
PDAC	PDAC02TdM	Myeloid_cell	474
PDAC	PDAC02TdM	Plasma_cell	61
PDAC	PDAC02TdM	T_NK_cell	5168
PDAC	PDAC03TdM	B_cell	493
PDAC	PDAC03TdM	Endothelial_cell	6
PDAC	PDAC03TdM	Epithelial_cell	17
PDAC	PDAC03TdM	Fibroblast	16
PDAC	PDAC03TdM	Malignant_cell	109
PDAC	PDAC03TdM	Mast_cell	6
PDAC	PDAC03TdM	Myeloid_cell	166
PDAC	PDAC03TdM	Plasma_cell	52
PDAC	PDAC03TdM	T_NK_cell	956
PDAC	PDAC04TdM	B_cell	28
PDAC	PDAC04TdM	Epithelial_cell	11
PDAC	PDAC04TdM	Fibroblast	17
PDAC	PDAC04TdM	Malignant_cell	375
PDAC	PDAC04TdM	Mast_cell	3
PDAC	PDAC04TdM	Myeloid_cell	481
PDAC	PDAC04TdM	Plasma_cell	15
PDAC	PDAC04TdM	T_NK_cell	820
PDAC	PDAC05TdM	B_cell	65
PDAC	PDAC05TdM	Epithelial_cell	4
PDAC	PDAC05TdM	Malignant_cell	1
PDAC	PDAC05TdM	Myeloid_cell	53
PDAC	PDAC05TdM	Plasma_cell	12
PDAC	PDAC05TdM	T_NK_cell	494
PDAC	PDAC06TdM	B_cell	40
PDAC	PDAC06TdM	Epithelial_cell	8
PDAC	PDAC06TdM	Fibroblast	2
PDAC	PDAC06TdM	Malignant_cell	9
PDAC	PDAC06TdM	Mast_cell	2
PDAC	PDAC06TdM	Myeloid_cell	89
PDAC	PDAC06TdM	Plasma_cell	18
PDAC	PDAC06TdM	T_NK_cell	502
PDAC	PDAC07TdM	B_cell	26
PDAC	PDAC07TdM	Fibroblast	1
PDAC	PDAC07TdM	Malignant_cell	69
PDAC	PDAC07TdM	Mast_cell	4
PDAC	PDAC07TdM	Myeloid_cell	181
PDAC	PDAC07TdM	Plasma_cell	6
PDAC	PDAC07TdM	T_NK_cell	1449
PDAC	PDAC08TcN	B_cell	43
PDAC	PDAC08TcN	Endothelial_cell	1
PDAC	PDAC08TcN	Epithelial_cell	25
PDAC	PDAC08TcN	Fibroblast	35
PDAC	PDAC08TcN	Malignant_cell	325
PDAC	PDAC08TcN	Mast_cell	12
PDAC	PDAC08TcN	Myeloid_cell	1435
PDAC	PDAC08TcN	Plasma_cell	8
PDAC	PDAC08TcN	T_NK_cell	325
PDAC	PDAC09TdM	B_cell	65
PDAC	PDAC09TdM	Endothelial_cell	12
PDAC	PDAC09TdM	Epithelial_cell	66
PDAC	PDAC09TdM	Fibroblast	112
PDAC	PDAC09TdM	Malignant_cell	39
PDAC	PDAC09TdM	Mast_cell	5
PDAC	PDAC09TdM	Myeloid_cell	58
PDAC	PDAC09TdM	Plasma_cell	4
PDAC	PDAC09TdM	T_NK_cell	619
PDAC	PDAC10TdM	B_cell	7
PDAC	PDAC10TdM	Endothelial_cell	9
PDAC	PDAC10TdM	Epithelial_cell	12
PDAC	PDAC10TdM	Fibroblast	38
PDAC	PDAC10TdM	Malignant_cell	1088
PDAC	PDAC10TdM	Myeloid_cell	98
PDAC	PDAC10TdM	Plasma_cell	4
PDAC	PDAC10TdM	T_NK_cell	2
PDAC	PDAC11TcN	B_cell	67
PDAC	PDAC11TcN	Endothelial_cell	9
PDAC	PDAC11TcN	Epithelial_cell	28
PDAC	PDAC11TcN	Fibroblast	22
PDAC	PDAC11TcN	Malignant_cell	84
PDAC	PDAC11TcN	Mast_cell	9
PDAC	PDAC11TcN	Myeloid_cell	621
PDAC	PDAC11TcN	Plasma_cell	54
PDAC	PDAC11TcN	T_NK_cell	1197
PDAC	PDAC12TcN	B_cell	121
PDAC	PDAC12TcN	Endothelial_cell	1
PDAC	PDAC12TcN	Epithelial_cell	13
PDAC	PDAC12TcN	Fibroblast	23
PDAC	PDAC12TcN	Malignant_cell	141
PDAC	PDAC12TcN	Mast_cell	2
PDAC	PDAC12TcN	Myeloid_cell	250
PDAC	PDAC12TcN	Plasma_cell	3
PDAC	PDAC12TcN	T_NK_cell	1065
PDAC	PDAC13TdM	B_cell	301
PDAC	PDAC13TdM	Endothelial_cell	3
PDAC	PDAC13TdM	Epithelial_cell	11
PDAC	PDAC13TdM	Fibroblast	6
PDAC	PDAC13TdM	Malignant_cell	130
PDAC	PDAC13TdM	Mast_cell	1
PDAC	PDAC13TdM	Myeloid_cell	459
PDAC	PDAC13TdM	Plasma_cell	17
PDAC	PDAC13TdM	T_NK_cell	1831
PDAC	PDAC14TdM	B_cell	19
PDAC	PDAC14TdM	Epithelial_cell	9
PDAC	PDAC14TdM	Fibroblast	2
PDAC	PDAC14TdM	Malignant_cell	971
PDAC	PDAC14TdM	Mast_cell	7
PDAC	PDAC14TdM	Myeloid_cell	570
PDAC	PDAC14TdM	Plasma_cell	17
PDAC	PDAC14TdM	T_NK_cell	548
PDAC	PDAC15TcN	B_cell	73
PDAC	PDAC15TcN	Endothelial_cell	215
PDAC	PDAC15TcN	Epithelial_cell	37
PDAC	PDAC15TcN	Fibroblast	232
PDAC	PDAC15TcN	Malignant_cell	224
PDAC	PDAC15TcN	Mast_cell	33
PDAC	PDAC15TcN	Myeloid_cell	248
PDAC	PDAC15TcN	Plasma_cell	50
PDAC	PDAC15TcN	T_NK_cell	1022
PDAC	PDAC16TdM	B_cell	4
PDAC	PDAC16TdM	Epithelial_cell	1
PDAC	PDAC16TdM	Fibroblast	5
PDAC	PDAC16TdM	Malignant_cell	98
PDAC	PDAC16TdM	Myeloid_cell	18
PDAC	PDAC16TdM	T_NK_cell	30
PDAC	PDAC17TdM	B_cell	145
PDAC	PDAC17TdM	Endothelial_cell	23
PDAC	PDAC17TdM	Epithelial_cell	10
PDAC	PDAC17TdM	Fibroblast	135
PDAC	PDAC17TdM	Malignant_cell	153
PDAC	PDAC17TdM	Mast_cell	5
PDAC	PDAC17TdM	Myeloid_cell	684
PDAC	PDAC17TdM	Plasma_cell	28
PDAC	PDAC17TdM	T_NK_cell	2412
PDAC	PDAC18TdM	B_cell	139
PDAC	PDAC18TdM	Epithelial_cell	22
PDAC	PDAC18TdM	Fibroblast	18
PDAC	PDAC18TdM	Malignant_cell	172
PDAC	PDAC18TdM	Mast_cell	1
PDAC	PDAC18TdM	Myeloid_cell	1470
PDAC	PDAC18TdM	Plasma_cell	15
PDAC	PDAC18TdM	T_NK_cell	775
PDAC	PDAC19TcN	B_cell	17
PDAC	PDAC19TcN	Endothelial_cell	95
PDAC	PDAC19TcN	Epithelial_cell	302
PDAC	PDAC19TcN	Fibroblast	81
PDAC	PDAC19TcN	Malignant_cell	803
PDAC	PDAC19TcN	Mast_cell	28
PDAC	PDAC19TcN	Myeloid_cell	239
PDAC	PDAC19TcN	Plasma_cell	15
PDAC	PDAC19TcN	T_NK_cell	737
PDAC	PDAC20TdM	B_cell	103
PDAC	PDAC20TdM	Endothelial_cell	1
PDAC	PDAC20TdM	Epithelial_cell	14
PDAC	PDAC20TdM	Fibroblast	2
PDAC	PDAC20TdM	Malignant_cell	88
PDAC	PDAC20TdM	Mast_cell	6
PDAC	PDAC20TdM	Myeloid_cell	372
PDAC	PDAC20TdM	Plasma_cell	15
PDAC	PDAC20TdM	T_NK_cell	1285
PDAC	PDAC21TdM	B_cell	30
PDAC	PDAC21TdM	Endothelial_cell	4
PDAC	PDAC21TdM	Epithelial_cell	23
PDAC	PDAC21TdM	Fibroblast	42
PDAC	PDAC21TdM	Malignant_cell	163
PDAC	PDAC21TdM	Mast_cell	3
PDAC	PDAC21TdM	Myeloid_cell	868
PDAC	PDAC21TdM	Plasma_cell	23
PDAC	PDAC21TdM	T_NK_cell	1106
PDAC	PDAC22TcU	Endothelial_cell	19
PDAC	PDAC22TcU	Epithelial_cell	68
PDAC	PDAC22TcU	Fibroblast	264
PDAC	PDAC22TcU	Malignant_cell	62
PDAC	PDAC22TcU	Mast_cell	14
PDAC	PDAC22TcU	Myeloid_cell	12
PDAC	PDAC22TcU	Plasma_cell	27
PDAC	PDAC22TcU	T_NK_cell	62
PDAC	PDAC23TcU	B_cell	6
PDAC	PDAC23TcU	Epithelial_cell	2
PDAC	PDAC23TcU	Fibroblast	3
PDAC	PDAC23TcU	Malignant_cell	21
PDAC	PDAC23TcU	Myeloid_cell	14
PDAC	PDAC23TcU	Plasma_cell	4
PDAC	PDAC23TcU	T_NK_cell	45
PDAC	PDAC24TbL	Endothelial_cell	22
PDAC	PDAC24TbL	Epithelial_cell	10
PDAC	PDAC24TbL	Fibroblast	193
PDAC	PDAC24TbL	Malignant_cell	354
PDAC	PDAC24TbL	Myeloid_cell	12
PDAC	PDAC24TbL	Plasma_cell	14
PDAC	PDAC25TbL	Endothelial_cell	5
PDAC	PDAC25TbL	Epithelial_cell	216
PDAC	PDAC25TbL	Fibroblast	265
PDAC	PDAC25TbL	Malignant_cell	192
PDAC	PDAC25TbL	Mast_cell	1
PDAC	PDAC25TbL	Plasma_cell	27
PDAC	PDAC25TbL	T_NK_cell	65
PDAC	PDAC26TbL	Endothelial_cell	17
PDAC	PDAC26TbL	Epithelial_cell	4
PDAC	PDAC26TbL	Fibroblast	507
PDAC	PDAC26TbL	Malignant_cell	28
PDAC	PDAC26TbL	Myeloid_cell	68
PDAC	PDAC26TbL	Plasma_cell	7
PDAC	PDAC26TbL	T_NK_cell	16
PDAC	PDAC27TbL	B_cell	3
PDAC	PDAC27TbL	Endothelial_cell	16
PDAC	PDAC27TbL	Epithelial_cell	4
PDAC	PDAC27TbL	Fibroblast	256
PDAC	PDAC27TbL	Malignant_cell	315
PDAC	PDAC27TbL	Myeloid_cell	47
PDAC	PDAC27TbL	Plasma_cell	7
PDAC	PDAC27TbL	T_NK_cell	2
PDAC	PDAC28TbN	B_cell	11
PDAC	PDAC28TbN	Endothelial_cell	11
PDAC	PDAC28TbN	Epithelial_cell	16
PDAC	PDAC28TbN	Fibroblast	152
PDAC	PDAC28TbN	Malignant_cell	160
PDAC	PDAC28TbN	Mast_cell	6
PDAC	PDAC28TbN	Myeloid_cell	584
PDAC	PDAC28TbN	Plasma_cell	9
PDAC	PDAC28TbN	T_NK_cell	60
PDAC	PDAC29TbN	B_cell	1
PDAC	PDAC29TbN	Endothelial_cell	14
PDAC	PDAC29TbN	Epithelial_cell	13
PDAC	PDAC29TbN	Fibroblast	161
PDAC	PDAC29TbN	Malignant_cell	734
PDAC	PDAC29TbN	Mast_cell	5
PDAC	PDAC29TbN	Myeloid_cell	98
PDAC	PDAC29TbN	Plasma_cell	2
PDAC	PDAC29TbN	T_NK_cell	1
PDAC	PDAC30TbL	Endothelial_cell	23
PDAC	PDAC30TbL	Epithelial_cell	3
PDAC	PDAC30TbL	Fibroblast	239
PDAC	PDAC30TbL	Malignant_cell	196
PDAC	PDAC30TbL	Mast_cell	6
PDAC	PDAC30TbL	Myeloid_cell	263
PDAC	PDAC30TbL	T_NK_cell	2
PDAC	PDAC31TbN	B_cell	3
PDAC	PDAC31TbN	Fibroblast	129
PDAC	PDAC31TbN	Malignant_cell	1149
PDAC	PDAC31TbN	Myeloid_cell	78
PDAC	PDAC31TbN	Plasma_cell	3
PDAC	PDAC32TdM	B_cell	5
PDAC	PDAC32TdM	Endothelial_cell	30
PDAC	PDAC32TdM	Epithelial_cell	49
PDAC	PDAC32TdM	Fibroblast	429
PDAC	PDAC32TdM	Malignant_cell	4185
PDAC	PDAC32TdM	Mast_cell	129
PDAC	PDAC32TdM	Myeloid_cell	309
PDAC	PDAC32TdM	Plasma_cell	72
PDAC	PDAC32TdM	T_NK_cell	829
PDAC	PDAC33TdM	B_cell	138
PDAC	PDAC33TdM	Endothelial_cell	140
PDAC	PDAC33TdM	Epithelial_cell	96
PDAC	PDAC33TdM	Fibroblast	2942
PDAC	PDAC33TdM	Malignant_cell	120
PDAC	PDAC33TdM	Mast_cell	478
PDAC	PDAC33TdM	Myeloid_cell	1219
PDAC	PDAC33TdM	Plasma_cell	122
PDAC	PDAC33TdM	T_NK_cell	5697
PDAC	PDAC34TdM	B_cell	281
PDAC	PDAC34TdM	Endothelial_cell	9
PDAC	PDAC34TdM	Epithelial_cell	41
PDAC	PDAC34TdM	Fibroblast	523
PDAC	PDAC34TdM	Malignant_cell	1680
PDAC	PDAC34TdM	Mast_cell	82
PDAC	PDAC34TdM	Myeloid_cell	679
PDAC	PDAC34TdM	Plasma_cell	112
PDAC	PDAC34TdM	T_NK_cell	3884
PRAD	PRAD01TbN	B_cell	118
PRAD	PRAD01TbN	Endothelial_cell	553
PRAD	PRAD01TbN	Epithelial_cell	123
PRAD	PRAD01TbN	Fibroblast	541
PRAD	PRAD01TbN	Malignant_cell	217
PRAD	PRAD01TbN	Mast_cell	27
PRAD	PRAD01TbN	Myeloid_cell	105
PRAD	PRAD01TbN	T_NK_cell	2072
PRAD	PRAD02TcN	B_cell	343
PRAD	PRAD02TcN	Endothelial_cell	79
PRAD	PRAD02TcN	Epithelial_cell	49
PRAD	PRAD02TcN	Fibroblast	69
PRAD	PRAD02TcN	Malignant_cell	78
PRAD	PRAD02TcN	Mast_cell	178
PRAD	PRAD02TcN	Myeloid_cell	683
PRAD	PRAD02TcN	T_NK_cell	3376
PRAD	PRAD03TcN	Endothelial_cell	360
PRAD	PRAD03TcN	Epithelial_cell	18
PRAD	PRAD03TcN	Fibroblast	334
PRAD	PRAD03TcN	Malignant_cell	14
PRAD	PRAD03TcN	Mast_cell	145
PRAD	PRAD03TcN	Myeloid_cell	287
PRAD	PRAD03TcN	T_NK_cell	780
PRAD	PRAD04TcN	B_cell	78
PRAD	PRAD04TcN	Endothelial_cell	105
PRAD	PRAD04TcN	Epithelial_cell	87
PRAD	PRAD04TcN	Fibroblast	74
PRAD	PRAD04TcN	Malignant_cell	168
PRAD	PRAD04TcN	Mast_cell	73
PRAD	PRAD04TcN	Myeloid_cell	128
PRAD	PRAD04TcN	T_NK_cell	1317
PRAD	PRAD05TdL	B_cell	164
PRAD	PRAD05TdL	Endothelial_cell	91
PRAD	PRAD05TdL	Epithelial_cell	110
PRAD	PRAD05TdL	Fibroblast	73
PRAD	PRAD05TdL	Malignant_cell	193
PRAD	PRAD05TdL	Mast_cell	24
PRAD	PRAD05TdL	Myeloid_cell	120
PRAD	PRAD05TdL	T_NK_cell	2403
PRAD	PRAD06TcN	B_cell	1
PRAD	PRAD06TcN	Endothelial_cell	121
PRAD	PRAD06TcN	Epithelial_cell	106
PRAD	PRAD06TcN	Fibroblast	61
PRAD	PRAD06TcN	Malignant_cell	166
PRAD	PRAD06TcN	Mast_cell	22
PRAD	PRAD06TcN	Myeloid_cell	232
PRAD	PRAD06TcN	T_NK_cell	796
PRAD	PRAD07TbN	Endothelial_cell	118
PRAD	PRAD07TbN	Epithelial_cell	190
[truncated: 181 more rows]
