# Supplementary material for: Construction of Metastasis Prediction Models and Screening of Anti-Metastatic Drugs Based on Pan-Cancer Single-Cell EMT Features
Source: Int J Mol Sci. 2025 Nov 29;26(23):11582. doi: 10.3390/ijms262311582 (PMC12692492; doi:10.3390/ijms262311582)
Supplement: Supplementary file 1 [file ijms-26-11582-s001.zip › Table S3.xlsx]

## Sheet: BC
Table S3: Correlation between WGCNA and NMF
Trait	Module	cor	pval	significance
Metastasis	BC1	0.357081381976889	0	***
Stress	BC1	0.376917381363694	0	***
Proliferation	BC1	0.447839268280391	0	***
Protein Synthesis	BC1	0.0111658187104512	0.346660046653734
Immune Regulation	BC1	-0.0798277	3.48127006673914e-12	***
Ribosome	BC1	-0.5	0	***
Metastasis	BC2	-0.0376195	0.00113486884124114	**
Stress	BC2	-0.456093	0	***
Proliferation	BC2	-0.0604628	1.44834903766469e-07	***
Protein Synthesis	BC2	0.184653883635126	0	***
Immune Regulation	BC2	0.462252812857356	0	***
Ribosome	BC2	0.456236779595399	0	***
Metastasis	BC3	-0.143881	0	***
Stress	BC3	-0.5	0	***
Proliferation	BC3	-0.470541	0	***
Protein Synthesis	BC3	0.144277769324976	0	***
Immune Regulation	BC3	0.206394420092694	0	***
Ribosome	BC3	0.5	0	***
Metastasis	BC4	-0.303576	0	***
Stress	BC4	0.380670178098134	0	***
Proliferation	BC4	-0.32107	0	***
Protein Synthesis	BC4	-0.328922	0	***
Immune Regulation	BC4	-0.123208	0	***
Ribosome	BC4	0.130005066490973	0	***
Metastasis	BC5	0.0680345259168773	3.15932879857428e-09	***
Stress	BC5	0.0491983353749084	1.91428300529328e-05	***
Proliferation	BC5	-0.00250379	0.82660570211148
Protein Synthesis	BC5	-0.149283	0	***
Immune Regulation	BC5	-0.115244	0	***
Ribosome	BC5	0.126271023984993	0	***
Metastasis	BC6	0.240952955157674	0	***
Stress	BC6	-0.1776	0	***
Proliferation	BC6	0.277035270778995	0	***
Protein Synthesis	BC6	0.223273925455501	0	***
Immune Regulation	BC6	0.366661110539839	0	***
Ribosome	BC6	0.0332867182584981	0.00401536427939435	**
Metastasis	BC7	0.0731428853836071	1.91456796362734e-10	***
Stress	BC7	0.149699567213013	0	***
Proliferation	BC7	0.0492184964894519	1.91428300529328e-05	***
Protein Synthesis	BC7	0.0662362884332924	8.09473841802453e-09	***
Immune Regulation	BC7	-0.296384	0	***
Ribosome	BC7	-0.27814	0	***
Metastasis	BC8	-0.141212	0	***
Stress	BC8	-0.247368	0	***
Proliferation	BC8	-0.389592	0	***
Protein Synthesis	BC8	0.150685596534156	0	***
Immune Regulation	BC8	-0.068122	3.05393212472968e-09	***
Ribosome	BC8	0.285925480564712	0	***
Metastasis	BC9	-0.0859475	6.66509101431305e-14	***
Stress	BC9	0.00547497784115034	0.638583857776993
Proliferation	BC9	0.0106654577407054	0.362058170581361
Protein Synthesis	BC9	-0.0332688	0.00401536427939435	**
Immune Regulation	BC9	0.100515983693529	0	***
Ribosome	BC9	-0.0297783	0.0101117118069155	*
Metastasis	BC10	-0.246007	0	***
Stress	BC10	0.203962677464361	0	***
Proliferation	BC10	-0.30817	0	***
Protein Synthesis	BC10	-0.218254	0	***
Immune Regulation	BC10	-0.256195	0	***
Ribosome	BC10	0.145158052727611	0	***
Metastasis	BC11	-0.226983	0	***
Stress	BC11	0.194533333007808	0	***
Proliferation	BC11	0.174570246959198	0	***
Protein Synthesis	BC11	-0.00932606	0.423345583569713
Immune Regulation	BC11	-0.0821473	8.07354183507414e-13	***
Ribosome	BC11	-0.241206	0	***
Metastasis	BC12	-0.234126	0	***
Stress	BC12	0.225971896571146	0	***
Proliferation	BC12	-0.253174	0	***
Protein Synthesis	BC12	-0.237303	0	***
Immune Regulation	BC12	0.0532285193801875	3.78959619098396e-06	***
Ribosome	BC12	0.153726208698422	0	***
Metastasis	BC13	0.117707649681067	0	***
Stress	BC13	-0.141684	0	***
Proliferation	BC13	-0.0170312	0.148559205201154
Protein Synthesis	BC13	0.0960298507127252	0	***
Immune Regulation	BC13	0.117953461571324	0	***
Ribosome	BC13	0.151350473369455	0	***
Metastasis	BC14	0.0162093042544076	0.16839823098313
Stress	BC14	-0.164346	0	***
Proliferation	BC14	0.337929738299781	0	***
Protein Synthesis	BC14	0.0861010584374658	6.09036630651514e-14	***
Immune Regulation	BC14	0.111256081925607	0	***
Ribosome	BC14	-0.0109733	0.351665468771069
Metastasis	BC15	-0.232259	0	***
Stress	BC15	-0.0685634	2.4388600650127e-09	***
Proliferation	BC15	-0.430858	0	***
Protein Synthesis	BC15	-0.163049	0	***
Immune Regulation	BC15	0.0492212165124137	1.91428300529328e-05	***
Ribosome	BC15	0.5	0	***
Metastasis	BC16	-0.196751	0	***
Stress	BC16	0.232589148315615	0	***
Proliferation	BC16	-0.0143278	0.22398579069848
Protein Synthesis	BC16	-0.24715	0	***
Immune Regulation	BC16	-0.234235	0	***
Ribosome	BC16	-0.0880724	1.60644444606631e-14	***

## Sheet: BLCA
Trait	Module	cor	pval	significance
Metabolism	BLCA1	0.124343346780855	0	***
Metastasis	BLCA1	0.263286438848805	0	***
Ribosome	BLCA1	0.481822223244254	0	***
Stress	BLCA1	-0.405198	0	***
Proliferation	BLCA1	0.074262767181437	7.60671786300312e-08	***
Protein Synthesis	BLCA1	0.0635704604532567	4.31622599130001e-06	***
Immune Regulation	BLCA1	0.00592171265783914	0.676631106997659
Metabolism	BLCA2	-0.0748698	6.03647241420685e-08	***
Metastasis	BLCA2	0.129258444595716	0	***
Ribosome	BLCA2	0.227209603222777	0	***
Stress	BLCA2	-0.202105	0	***
Proliferation	BLCA2	-0.0851598	6.95264586643892e-10	***
Protein Synthesis	BLCA2	-0.142803	0	***
Immune Regulation	BLCA2	-0.199982	0	***
Metabolism	BLCA3	0.0936399612982657	1.16251251049768e-11	***
Metastasis	BLCA3	-0.296723	0	***
Ribosome	BLCA3	-0.213508	0	***
Stress	BLCA3	0.0579270502980314	2.84611235004404e-05	***
Proliferation	BLCA3	-0.0445437	0.00133526221998803	**
Protein Synthesis	BLCA3	-0.34515	0	***
Immune Regulation	BLCA3	-0.278812	0	***
Metabolism	BLCA4	0.5	0	***
Metastasis	BLCA4	0.0135455444157812	0.334495605912725
Ribosome	BLCA4	0.45646351771389	0	***
Stress	BLCA4	-0.440381	0	***
Proliferation	BLCA4	0.431652787853508	0	***
Protein Synthesis	BLCA4	-0.192998	0	***
Immune Regulation	BLCA4	0.0141516262022642	0.317358847999963
Metabolism	BLCA5	0.479843043077334	0	***
Metastasis	BLCA5	-0.0291371	0.0368260499832018	*
Ribosome	BLCA5	0.470106713378155	0	***
Stress	BLCA5	-0.5	0	***
Proliferation	BLCA5	0.315525359381014	0	***
Protein Synthesis	BLCA5	-0.438371	0	***
Immune Regulation	BLCA5	-0.277119	0	***
Metabolism	BLCA6	-0.240571	0	***
Metastasis	BLCA6	0.226561348214825	0	***
Ribosome	BLCA6	-0.00484622	0.724716445795776
Stress	BLCA6	0.291425533918753	0	***
Proliferation	BLCA6	-0.036984	0.00785173144795037	**
Protein Synthesis	BLCA6	0.422074461550925	0	***
Immune Regulation	BLCA6	0.409777308899649	0	***
Metabolism	BLCA7	0.162727879510546	0	***
Metastasis	BLCA7	0.246084271396874	0	***
Ribosome	BLCA7	0.5	0	***
Stress	BLCA7	-0.317056	0	***
Proliferation	BLCA7	0.173570732831211	0	***
Protein Synthesis	BLCA7	0.0165025380160884	0.24438701630149
Immune Regulation	BLCA7	0.12226442932437	0	***
Metabolism	BLCA8	-0.124968	0	***
Metastasis	BLCA8	-0.235602	0	***
Ribosome	BLCA8	-0.13983	0	***
Stress	BLCA8	0.090026444018093	6.94266866219095e-11	***
Proliferation	BLCA8	-0.260679	0	***
Protein Synthesis	BLCA8	-0.314954	0	***
Immune Regulation	BLCA8	-0.241809	0	***
Metabolism	BLCA9	0.5	0	***
Metastasis	BLCA9	-0.242613	0	***
Ribosome	BLCA9	0.12702205404202	0	***
Stress	BLCA9	-0.277407	0	***
Proliferation	BLCA9	0.485905999270811	0	***
Protein Synthesis	BLCA9	-0.294373	0	***
Immune Regulation	BLCA9	-0.106892	8.63506796930677e-15	***
Metabolism	BLCA10	0.5	0	***
Metastasis	BLCA10	-0.320782	0	***
Ribosome	BLCA10	-0.0838441	1.25278745232122e-09	***
Stress	BLCA10	-0.109668	1.75959875600968e-15	***
Proliferation	BLCA10	0.358767806495662	0	***
Protein Synthesis	BLCA10	-0.314318	0	***
Immune Regulation	BLCA10	-0.158093	0	***

## Sheet: ccRCC
Trait	Module	cor	pval	significance
Stress	CCRCC1	-0.190454	0	***
Oxidative Phosphorylation	CCRCC1	-0.5	0	***
RNA Processing	CCRCC1	0.5	0	***
Ribosome	CCRCC1	0.5	0	***
Immune Regulation	CCRCC1	-0.5	0	***
Metastasis	CCRCC1	-0.5	0	***
Stress	CCRCC2	0.326241655948849	0	***
Oxidative Phosphorylation	CCRCC2	0.452256826256271	0	***
RNA Processing	CCRCC2	-0.5	0	***
Ribosome	CCRCC2	-0.5	0	***
Immune Regulation	CCRCC2	0.449761498058769	0	***
Metastasis	CCRCC2	0.46519812442346	0	***
Stress	CCRCC3	0.181669049569032	0	***
Oxidative Phosphorylation	CCRCC3	0.5	0	***
RNA Processing	CCRCC3	-0.5	0	***
Ribosome	CCRCC3	-0.5	0	***
Immune Regulation	CCRCC3	0.5	0	***
Metastasis	CCRCC3	0.5	0	***
Stress	CCRCC4	-0.00810628	0.559992204771559
Oxidative Phosphorylation	CCRCC4	-0.0235241	0.0733294510995156	.
RNA Processing	CCRCC4	0.0227471228985934	0.0809012882613756	.
Ribosome	CCRCC4	-0.00159226	0.900078774925521
Immune Regulation	CCRCC4	0.00329940511353711	0.822126496905358
Metastasis	CCRCC4	-0.0240106	0.0699194133046211	.
Stress	CCRCC5	-0.270009	0	***
Oxidative Phosphorylation	CCRCC5	-0.304611	0	***
RNA Processing	CCRCC5	0.344021437297509	0	***
Ribosome	CCRCC5	0.334800227293658	0	***
Immune Regulation	CCRCC5	-0.278445	0	***
Metastasis	CCRCC5	-0.35745	0	***

## Sheet: CRC
Trait	Module	cor	pval	significance
Proliferation	CRC1	0.0526574544930596	1.42996513539981e-05	***
Stress	CRC1	0.5	0	***
Immune Regulation	CRC1	-0.314075	0	***
Metastasis	CRC1	0.274887459586798	0	***
Inflammatory Response	CRC1	0.14699392233605	0	***
Oxidative Phosphorylation	CRC1	-0.431631	0	***
Ribosome	CRC1	-0.499903	0	***
Proliferation	CRC2	0.16937350183229	0	***
Stress	CRC2	-0.389517	0	***
Immune Regulation	CRC2	0.5	0	***
Metastasis	CRC2	-0.0986346	6.21724893790088e-16	***
Inflammatory Response	CRC2	-0.0722309	2.80216179761843e-09	***
Oxidative Phosphorylation	CRC2	0.5	0	***
Ribosome	CRC2	0.471516848161048	0	***
Proliferation	CRC3	0.266115753165449	0	***
Stress	CRC3	0.192699784607449	0	***
Immune Regulation	CRC3	0.0552606652363998	5.56998012387013e-06	***
Metastasis	CRC3	0.169667051697131	0	***
Inflammatory Response	CRC3	0.203074671649533	0	***
Oxidative Phosphorylation	CRC3	0.0955535658733433	3.58687438725051e-15	***
Ribosome	CRC3	-0.275066	0	***
Proliferation	CRC4	0.423314234587435	0	***
Stress	CRC4	0.0142116197050528	0.240462858882973
Immune Regulation	CRC4	-0.0528185	1.3875058888016e-05	***
Metastasis	CRC4	-0.0650319	8.84435996291918e-08	***
Inflammatory Response	CRC4	0.0272675216935304	0.0250045982956862	*
Oxidative Phosphorylation	CRC4	0.0768891605014406	2.52398657529795e-10	***
Ribosome	CRC4	-0.0850896	2.48286987677467e-12	***
Proliferation	CRC5	-0.253652	0	***
Stress	CRC5	-0.135825	0	***
Immune Regulation	CRC5	-0.177997	0	***
Metastasis	CRC5	-0.239022	0	***
Inflammatory Response	CRC5	-0.120735	0	***
Oxidative Phosphorylation	CRC5	-0.33879	0	***
Ribosome	CRC5	0.318850518623174	0	***

## Sheet: ESCC
Trait	Module	cor	pval	significance
Metastasis	ESCC1	0.493817084750357	0	***
Epithelial Differentiation	ESCC1	0.125924981578923	0	***
Ribosome	ESCC1	-0.0459238	2.92266856232182e-05	***
RNA Processing	ESCC1	-0.30236	0	***
Proliferation	ESCC1	0.00215733711867822	0.843146382182076
Stress	ESCC1	0.00431393034788586	0.737498383079113
Immune Regulation	ESCC1	-0.160932	0	***
Metastasis	ESCC2	-0.237504	0	***
Epithelial Differentiation	ESCC2	-0.216653	0	***
Ribosome	ESCC2	0.141581376885479	0	***
RNA Processing	ESCC2	0.0662500045667721	1.51992070391615e-09	***
Proliferation	ESCC2	-0.00364577	0.760643006849544
Stress	ESCC2	0.0847836146008586	8.82177214161611e-15	***
Immune Regulation	ESCC2	0.159445636976428	0	***
Metastasis	ESCC3	0.0607795039379126	3.02475845168569e-08	***
Epithelial Differentiation	ESCC3	0.5	0	***
Ribosome	ESCC3	-0.163069	0	***
RNA Processing	ESCC3	0.211307840826858	0	***
Proliferation	ESCC3	0.101223427335605	0	***
Stress	ESCC3	-0.173581	0	***
Immune Regulation	ESCC3	-0.106269	0	***
Metastasis	ESCC4	0.428281217289366	0	***
Epithelial Differentiation	ESCC4	0.0163668176677756	0.148434769659085
Ribosome	ESCC4	0.470321117905771	0	***
RNA Processing	ESCC4	-0.496199	0	***
Proliferation	ESCC4	0.0435152572278087	7.43157895836922e-05	***
Stress	ESCC4	-0.366477	0	***
Immune Regulation	ESCC4	-0.225257	0	***
Metastasis	ESCC5	0.0600245741002757	4.38564670135477e-08	***
Epithelial Differentiation	ESCC5	-0.240487	0	***
Ribosome	ESCC5	-0.129529	0	***
RNA Processing	ESCC5	-0.0871081	1.81336427355442e-15	***
Proliferation	ESCC5	0.5	0	***
Stress	ESCC5	-0.0576943	1.4137241101894e-07	***
Immune Regulation	ESCC5	-0.00354428	0.760643006849544
Metastasis	ESCC6	-0.288803	0	***
Epithelial Differentiation	ESCC6	-0.193131	0	***
Ribosome	ESCC6	-0.0886231	6.40010920078031e-16	***
RNA Processing	ESCC6	0.155883949574326	0	***
Proliferation	ESCC6	0.00633046641217592	0.611396987904199
Stress	ESCC6	0.0951728215076794	0	***
Immune Regulation	ESCC6	0.122930241564778	0	***
Metastasis	ESCC7	-0.296528	0	***
Epithelial Differentiation	ESCC7	-0.285679	0	***
Ribosome	ESCC7	-0.103017	0	***
RNA Processing	ESCC7	0.159912274562272	0	***
Proliferation	ESCC7	0.188647512039748	0	***
Stress	ESCC7	0.119478069582972	0	***
Immune Regulation	ESCC7	-0.0869042	1.81336427355442e-15	***

## Sheet: GC
Trait	Module	cor	pval	significance
Immune Regulation	GC1	0.0650699203995945	1.23545170055897e-07	***
Metabolism	GC1	0.174374337588906	0	***
Stress	GC1	0.0618699557368163	4.87796844423121e-07	***
Ribosome	GC1	-0.130831	0	***
Metastasis	GC1	-0.0694704	1.58525566895662e-08	***
Oxidative Phosphorylation	GC1	0.021860634219599	0.0775451801417219	.
Proliferation	GC1	-0.109556	0	***
Immune Regulation	GC2	0.5	0	***
Metabolism	GC2	-0.0431703	0.000457298294064046	***
Stress	GC2	-0.112944	0	***
Ribosome	GC2	-0.0580418	2.38849647436102e-06	***
Metastasis	GC2	-0.11234	0	***
Oxidative Phosphorylation	GC2	0.140316513703149	0	***
Proliferation	GC2	-0.0548376	8.17199545229878e-06	***
Immune Regulation	GC3	-0.153252	0	***
Metabolism	GC3	0.0562391239009611	4.77003640860908e-06	***
Stress	GC3	0.473699391836251	0	***
Ribosome	GC3	-0.228558	0	***
Metastasis	GC3	-0.00631791	0.604017092761955
Oxidative Phosphorylation	GC3	-0.332482	0	***
Proliferation	GC3	0.211032136641889	0	***
Immune Regulation	GC4	-0.219032	0	***
Metabolism	GC4	0.0811003866959885	3.81143537783589e-11	***
Stress	GC4	-0.047129	0.000130589949031778	***
Ribosome	GC4	0.14690260614059	0	***
Metastasis	GC4	0.209769583863473	0	***
Oxidative Phosphorylation	GC4	0.09110515504357	1.0508026373917e-13	***
Proliferation	GC4	-0.105846	0	***
Immune Regulation	GC5	0.113412649558186	0	***
Metabolism	GC5	0.5	0	***
Stress	GC5	0.370232213051444	0	***
Ribosome	GC5	-0.5	0	***
Metastasis	GC5	-0.0722537	4.06667388371624e-09	***
Oxidative Phosphorylation	GC5	-0.0399283	0.00119076185560196	**
Proliferation	GC5	-0.183052	0	***
Immune Regulation	GC6	0.132397664054638	0	***
Metabolism	GC6	-0.5	0	***
Stress	GC6	-0.5	0	***
Ribosome	GC6	0.5	0	***
Metastasis	GC6	-0.218192	0	***
Oxidative Phosphorylation	GC6	0.189318231215336	0	***
Proliferation	GC6	0.107148237137388	0	***
Immune Regulation	GC7	0.421466398844973	0	***
Metabolism	GC7	-0.307529	0	***
Stress	GC7	-0.152692	0	***
Ribosome	GC7	0.0968822662854797	2.56004368031213e-15	***
Metastasis	GC7	0.0226154957675161	0.0688886042750803	.
Oxidative Phosphorylation	GC7	0.183358575952088	0	***
Proliferation	GC7	0.0886349640325785	4.81491389968546e-13	***
Immune Regulation	GC8	0.14890051783241	0	***
Metabolism	GC8	-0.160778	0	***
Stress	GC8	0.282031531524403	0	***
Ribosome	GC8	-0.1362	0	***
Metastasis	GC8	0.108093329809656	0	***
Oxidative Phosphorylation	GC8	-0.00859143	0.48497260878852
Proliferation	GC8	0.164417379394648	0	***
Immune Regulation	GC9	0.0868362455231975	1.41378537491993e-12	***
Metabolism	GC9	-0.0754055	8.17270445051504e-10	***
Stress	GC9	-0.0638014	2.13539671278795e-07	***
Ribosome	GC9	0.0187856639427987	0.129983402809199
Metastasis	GC9	0.232931402262863	0	***
Oxidative Phosphorylation	GC9	0.119256731235316	0	***
Proliferation	GC9	-0.0170778	0.166877156042816
Immune Regulation	GC10	-0.242398	0	***
Metabolism	GC10	0.204916790744142	0	***
Stress	GC10	0.203800768392912	0	***
Ribosome	GC10	-0.184529	0	***
Metastasis	GC10	0.216298444157986	0	***
Oxidative Phosphorylation	GC10	0.0961954641262614	3.90798504668055e-15	***
Proliferation	GC10	-0.0436985	0.000391573047567674	***
Immune Regulation	GC11	0.21780428535127	0	***
Metabolism	GC11	-0.270344	0	***
Stress	GC11	-0.297144	0	***
Ribosome	GC11	0.295235788970254	0	***
Metastasis	GC11	-0.226112	0	***
Oxidative Phosphorylation	GC11	-0.0380897	0.00199210728904213	**
Proliferation	GC11	0.0438391206800407	0.000378551046125457	***
Immune Regulation	GC12	-0.172435	0	***
Metabolism	GC12	-0.167238	0	***
Stress	GC12	-0.0164123	0.182764381664369
Ribosome	GC12	0.127787852848011	0	***
Metastasis	GC12	-0.0576652	2.75261760903947e-06	***
Oxidative Phosphorylation	GC12	-0.155402	0	***
Proliferation	GC12	0.296396539300874	0	***
Immune Regulation	GC13	-0.0492937	6.2645655500906e-05	***
Metabolism	GC13	-0.113669	0	***
Stress	GC13	-0.0563545	4.60759424621695e-06	***
Ribosome	GC13	0.146666239612979	0	***
Metastasis	GC13	0.214616363206858	0	***
Oxidative Phosphorylation	GC13	0.105190710402399	0	***
Proliferation	GC13	0.0301212421910845	0.014850801183001	*
Immune Regulation	GC14	-0.077148	3.29030378700488e-10	***
Metabolism	GC14	-0.181654	0	***
Stress	GC14	0.0962272302042308	3.90798504668055e-15	***
Ribosome	GC14	0.0221998205845371	0.0736273981730915	.
Metastasis	GC14	0.063971904816808	2.00283674046648e-07	***
Oxidative Phosphorylation	GC14	-0.0402955	0.00108057047957098	**
Proliferation	GC14	0.0175795038011019	0.155929716510996
Immune Regulation	GC15	-0.162164	0	***
Metabolism	GC15	-0.313279	0	***
Stress	GC15	0.0140787332351837	0.252285459931023
Ribosome	GC15	0.128765727901188	0	***
Metastasis	GC15	-0.025026	0.043823901542632	*
Oxidative Phosphorylation	GC15	-0.0838985	7.91170132411148e-12	***
Proliferation	GC15	0.0994505488860988	3.71179041068709e-16	***
Immune Regulation	GC16	-0.0629029	3.14280592957535e-07	***
Metabolism	GC16	-0.208932	0	***
Stress	GC16	-0.107641	0	***
Ribosome	GC16	0.119371220359739	0	***
Metastasis	GC16	-0.0594829	1.33216644797544e-06	***
Oxidative Phosphorylation	GC16	0.0344192612607428	0.00527467012436183	**
Proliferation	GC16	-0.0820024	2.3201115103196e-11	***

## Sheet: HCC
Trait	Module	cor	pval	significance
Metabolism	HCC1	-0.465756	0	***
Immune Regulation	HCC1	-0.0496428	4.03494115592817e-05	***
Cellular Adhesion	HCC1	-0.357261	0	***
Stress	HCC1	-0.0569128	2.42990195047536e-06	***
Proliferation	HCC1	-0.00254957	0.831684210794126
Metastasis	HCC1	0.450315147448715	0	***
Ribosome	HCC1	0.5	0	***
Metabolism	HCC2	0.417231087368861	0	***
Immune Regulation	HCC2	-0.299871	0	***
Cellular Adhesion	HCC2	-0.257688	0	***
Stress	HCC2	-0.195042	0	***
Proliferation	HCC2	-0.383035	0	***
Metastasis	HCC2	0.0861072922037718	8.65070198710383e-13	***
Ribosome	HCC2	0.00726688651595532	0.559169961347436
Metabolism	HCC3	0.353811145153714	0	***
Immune Regulation	HCC3	-0.15647	0	***
Cellular Adhesion	HCC3	-0.0867225	6.02684568917766e-13	***
Stress	HCC3	-0.2629	0	***
Proliferation	HCC3	-0.223519	0	***
Metastasis	HCC3	0.231019224457674	0	***
Ribosome	HCC3	0.0678520189901721	1.81889923369896e-08	***
Metabolism	HCC4	0.5	0	***
Immune Regulation	HCC4	-0.297971	0	***
Cellular Adhesion	HCC4	0.00553075270565075	0.653233863025835
Stress	HCC4	-0.190414	0	***
Proliferation	HCC4	-0.374826	0	***
Metastasis	HCC4	-0.227998	0	***
Ribosome	HCC4	-0.441256	0	***
Metabolism	HCC5	-0.0753128	4.07814456157426e-10	***
Immune Regulation	HCC5	0.026630493268918	0.0286212305365428	*
Cellular Adhesion	HCC5	0.200071258091983	0	***
Stress	HCC5	0.287806628546783	0	***
Proliferation	HCC5	0.199625203229626	0	***
Metastasis	HCC5	-0.248781	0	***
Ribosome	HCC5	-0.333335	0	***
Metabolism	HCC6	-0.135202	0	***
Immune Regulation	HCC6	-0.0163579	0.182108762625997
Cellular Adhesion	HCC6	-0.151164	0	***
Stress	HCC6	-0.152096	0	***
Proliferation	HCC6	-0.0224417	0.0655968374067908	.
Metastasis	HCC6	0.459454440838743	0	***
Ribosome	HCC6	0.381508359943637	0	***
Metabolism	HCC7	0.107577971457965	0	***
Immune Regulation	HCC7	-0.076329	2.3887338773676e-10	***
Cellular Adhesion	HCC7	0.0876958090951316	3.35109717752857e-13	***
Stress	HCC7	-0.258407	0	***
Proliferation	HCC7	-0.200352	0	***
Metastasis	HCC7	-0.141164	0	***
Ribosome	HCC7	0.121351202452647	0	***
Metabolism	HCC8	-0.115727	0	***
Immune Regulation	HCC8	0.187280820757288	0	***
Cellular Adhesion	HCC8	0.201963708978045	0	***
Stress	HCC8	-0.0681032	1.63478725682013e-08	***
Proliferation	HCC8	0.184967810642116	0	***
Metastasis	HCC8	0.307958494225042	0	***
Ribosome	HCC8	0.160593182771078	0	***
Metabolism	HCC9	-0.176189	0	***
Immune Regulation	HCC9	0.0390111894628835	0.00127274682183975	**
Cellular Adhesion	HCC9	0.00873845543470552	0.485222406338499
Stress	HCC9	0.0667044604193532	3.11932379336299e-08	***
Proliferation	HCC9	0.298708471887504	0	***
Metastasis	HCC9	0.0822541618290596	8.6044313436736e-12	***
Ribosome	HCC9	0.106107101477391	0	***
Metabolism	HCC10	0.138627615559545	0	***
Immune Regulation	HCC10	-0.0266625	0.0286212305365428	*
Cellular Adhesion	HCC10	0.0941621218934068	5.26074910130074e-15	***
Stress	HCC10	-0.0820606	9.47574598823995e-12	***
Proliferation	HCC10	-0.0440098	0.000278104944166528	***
Metastasis	HCC10	-0.329188	0	***
Ribosome	HCC10	-0.0437646	0.000296802404061073	***
Metabolism	HCC11	-0.5	0	***
Immune Regulation	HCC11	0.0885029735484815	2.05485834109603e-13	***
Cellular Adhesion	HCC11	-0.0929723	1.16133517896639e-14	***
Stress	HCC11	0.5	0	***
Proliferation	HCC11	0.455530513754941	0	***
Metastasis	HCC11	0.154108925316299	0	***
Ribosome	HCC11	0.206307793827936	0	***

## Sheet: HNSCC
Trait	Module	cor	pval	significance
Epithelial Differentiation	HNSCC1	0.460907328142402	0	***
Immune Regulation	HNSCC1	-0.11638	0	***
Proliferation	HNSCC1	-0.401349	0	***
Metastasis	HNSCC1	-0.264832	0	***
Ribosome	HNSCC1	-0.307962	0	***
Stress	HNSCC1	0.333000145020975	0	***
Epithelial Differentiation	HNSCC2	-0.113381	0	***
Immune Regulation	HNSCC2	-0.17327	0	***
Proliferation	HNSCC2	-0.086074	0	***
Metastasis	HNSCC2	-0.449447	0	***
Ribosome	HNSCC2	0.380450931140373	0	***
Stress	HNSCC2	-0.224277	0	***
Epithelial Differentiation	HNSCC3	0.477046134286229	0	***
Immune Regulation	HNSCC3	-0.0994717	0	***
Proliferation	HNSCC3	-0.303415	0	***
Metastasis	HNSCC3	-0.0181196	0.0750838225025331	.
Ribosome	HNSCC3	-0.326168	0	***
Stress	HNSCC3	0.0656907766104106	8.3739839921028e-11	***
Epithelial Differentiation	HNSCC4	-0.209858	0	***
Immune Regulation	HNSCC4	-0.271388	0	***
Proliferation	HNSCC4	-0.00831744	0.416557170360139
Metastasis	HNSCC4	-0.19058	0	***
Ribosome	HNSCC4	0.5	0	***
Stress	HNSCC4	-0.228889	0	***
Epithelial Differentiation	HNSCC5	-0.207234	0	***
Immune Regulation	HNSCC5	-0.291235	0	***
Proliferation	HNSCC5	0.00166092631964324	0.869387914847292
Metastasis	HNSCC5	-0.363862	0	***
Ribosome	HNSCC5	0.130585785561212	0	***
Stress	HNSCC5	0.28041263922863	0	***
Epithelial Differentiation	HNSCC6	0.0702465107569451	3.78552361870914e-12	***
Immune Regulation	HNSCC6	-0.310466	0	***
Proliferation	HNSCC6	-0.185524	0	***
Metastasis	HNSCC6	-0.0359139	0.000406306758667219	***
Ribosome	HNSCC6	0.278262407893533	0	***
Stress	HNSCC6	0.109644286896805	0	***
Epithelial Differentiation	HNSCC7	-0.340164	0	***
Immune Regulation	HNSCC7	0.0529189852300327	1.73986278717564e-07	***
Proliferation	HNSCC7	0.359437719676412	0	***
Metastasis	HNSCC7	0.296570627079198	0	***
Ribosome	HNSCC7	0.386416343355458	0	***
Stress	HNSCC7	-0.32591	0	***
Epithelial Differentiation	HNSCC8	-0.329816	0	***
Immune Regulation	HNSCC8	0.416878870528319	0	***
Proliferation	HNSCC8	0.474423797028232	0	***
Metastasis	HNSCC8	0.5	0	***
Ribosome	HNSCC8	-0.0856154	0	***
Stress	HNSCC8	-0.301829	0	***
Epithelial Differentiation	HNSCC9	-0.311174	0	***
Immune Regulation	HNSCC9	0.167768167071154	0	***
Proliferation	HNSCC9	0.300669367591346	0	***
Metastasis	HNSCC9	0.374269545599233	0	***
Ribosome	HNSCC9	-0.114012	0	***
Stress	HNSCC9	-0.0192761	0.0590006445946542	.
Epithelial Differentiation	HNSCC10	0.173158152605598	0	***
Immune Regulation	HNSCC10	0.458840634289045	0	***
Proliferation	HNSCC10	0.0854992168363745	0	***
Metastasis	HNSCC10	0.261166349055964	0	***
Ribosome	HNSCC10	-0.304395	0	***
Stress	HNSCC10	-0.24579	0	***
Epithelial Differentiation	HNSCC11	-0.287451	0	***
Immune Regulation	HNSCC11	0.179405329639397	0	***
Proliferation	HNSCC11	0.436701893939598	0	***
Metastasis	HNSCC11	0.301670939572332	0	***
Ribosome	HNSCC11	-0.0245274	0.016133428080383	*
Stress	HNSCC11	-0.147724	0	***

## Sheet: LC
Trait	Module	cor	pval	significance
Immune Regulation	LC1	0.4249683450989	0	***
Stress	LC1	0.204161994823342	0	***
Ribosome	LC1	-0.0827593	3.26757200532186e-12	***
Proliferation	LC1	0.112468589084874	0	***
Metastasis	LC1	-0.0575322	1.38485025091497e-06	***
Epithelial Differentiation	LC1	0.0294782469139262	0.0138907779761303	*
Pulmonary Function	LC1	0.0257661484154158	0.0316474482836373	*
Immune Regulation	LC2	-0.127243	0	***
Stress	LC2	-0.0383552	0.00131907082906737	**
Ribosome	LC2	0.0453962393586642	0.000142609686166097	***
Proliferation	LC2	-0.0966415	6.10622663543836e-16	***
Metastasis	LC2	0.227440317629529	0	***
Epithelial Differentiation	LC2	0.300127888474485	0	***
Pulmonary Function	LC2	-0.208423	0	***
Immune Regulation	LC3	-0.117232	0	***
Stress	LC3	0.361308474427791	0	***
Ribosome	LC3	-0.344398	0	***
Proliferation	LC3	-0.359015	0	***
Metastasis	LC3	-0.0908729	1.97055178201265e-14	***
Epithelial Differentiation	LC3	-0.377946	0	***
Pulmonary Function	LC3	0.5	0	***
Immune Regulation	LC4	-0.314447	0	***
Stress	LC4	0.445917230998927	0	***
Ribosome	LC4	-0.184955	0	***
Proliferation	LC4	0.127556347425975	0	***
Metastasis	LC4	0.175073531676233	0	***
Epithelial Differentiation	LC4	0.268224768239738	0	***
Pulmonary Function	LC4	0.388153413541687	0	***
Immune Regulation	LC5	-0.147909	0	***
Stress	LC5	0.36082629680299	0	***
Ribosome	LC5	-0.304784	0	***
Proliferation	LC5	-0.00179876	0.879305980283918
Metastasis	LC5	0.12144605580555	0	***
Epithelial Differentiation	LC5	0.169119293898377	0	***
Pulmonary Function	LC5	0.358331807460395	0	***
Immune Regulation	LC6	-0.120753	0	***
Stress	LC6	-0.386583	0	***
Ribosome	LC6	0.5	0	***
Proliferation	LC6	0.168245481606555	0	***
Metastasis	LC6	0.0933632739610544	3.5994599114163e-15	***
Epithelial Differentiation	LC6	0.392380633280603	0	***
Pulmonary Function	LC6	-0.433896	0	***
Immune Regulation	LC7	0.5	0	***
Stress	LC7	-0.258384	0	***
Ribosome	LC7	0.347332892257131	0	***
Proliferation	LC7	-0.0101496	0.396688419301327
Metastasis	LC7	-0.189398	0	***
Epithelial Differentiation	LC7	-0.273556	0	***
Pulmonary Function	LC7	-0.467881	0	***
Immune Regulation	LC8	0.0189484084133276	0.112580049651482
Stress	LC8	0.235057754257323	0	***
Ribosome	LC8	-0.257724	0	***
Proliferation	LC8	-0.209614	0	***
Metastasis	LC8	-0.0754244	2.25296756161514e-10	***
Epithelial Differentiation	LC8	-0.159083	0	***
Pulmonary Function	LC8	0.308260031070036	0	***
Immune Regulation	LC9	-0.0998924	0	***
Stress	LC9	0.248169127269659	0	***
Ribosome	LC9	-0.0910409	1.76870012888559e-14	***
Proliferation	LC9	0.0246430668657298	0.0395189651002258	*
Metastasis	LC9	0.0741310667304573	4.50833839396283e-10	***
Epithelial Differentiation	LC9	0.0564506364394368	2.15692488277538e-06	***
Pulmonary Function	LC9	0.0868997900225108	2.54751775230488e-13	***
Immune Regulation	LC10	-0.204306	0	***
Stress	LC10	0.379117472012271	0	***
Ribosome	LC10	-0.300163	0	***
Proliferation	LC10	-0.0405098	0.000695784309689168	***
Metastasis	LC10	0.23626451402333	0	***
Epithelial Differentiation	LC10	0.303262843919289	0	***
Pulmonary Function	LC10	0.256920574627451	0	***
Immune Regulation	LC11	-0.222757	0	***
Stress	LC11	-0.0577227	1.29629992846533e-06	***
Ribosome	LC11	0.307682254435787	0	***
Proliferation	LC11	0.285792982647479	0	***
Metastasis	LC11	0.0497163944329111	3.07315277227894e-05	***
Epithelial Differentiation	LC11	0.5	0	***
Pulmonary Function	LC11	-0.0233376	0.0507708893459709	.

## Sheet: OC
Trait	Module	cor	pval	significance
Metastasis	OC1	0.0757839814260127	4.12679597161514e-09	***
Stress	OC1	-0.0499151	0.00011964551155209	***
Epithelial Differentiation	OC1	-0.197351	0	***
Ribosome	OC1	0.165243490084162	0	***
Proliferation	OC1	0.103112574518178	1.07018219422884e-15	***
Immune Regulation	OC1	-0.203082	0	***
RNA Processing	OC1	-0.101383	2.80778984292298e-15	***
Metastasis	OC2	-0.0653441	4.21040298966668e-07	***
Stress	OC2	-0.281573	0	***
Epithelial Differentiation	OC2	0.143320968193261	0	***
Ribosome	OC2	0.437068896079042	0	***
Proliferation	OC2	0.449484696558475	0	***
Immune Regulation	OC2	-0.226083	0	***
RNA Processing	OC2	0.180883227533563	0	***
Metastasis	OC3	0.211921162607703	0	***
Stress	OC3	0.224521641480839	0	***
Epithelial Differentiation	OC3	-0.193548	0	***
Ribosome	OC3	-0.0382681	0.00325662060796233	**
Proliferation	OC3	0.352344394166729	0	***
Immune Regulation	OC3	-0.126814	0	***
RNA Processing	OC3	0.225744270804272	0	***
Metastasis	OC4	-0.150125	0	***
Stress	OC4	0.494004614262252	0	***
Epithelial Differentiation	OC4	-0.477147	0	***
Ribosome	OC4	-0.426671	0	***
Proliferation	OC4	-0.459746	0	***
Immune Regulation	OC4	0.0807455150959646	3.66740977455874e-10	***
RNA Processing	OC4	-0.123084	0	***
Metastasis	OC5	0.137424748106678	0	***
Stress	OC5	-0.299784	0	***
Epithelial Differentiation	OC5	0.356099287694219	0	***
Ribosome	OC5	0.177564328441512	0	***
Proliferation	OC5	0.17357653460552	0	***
Immune Regulation	OC5	-0.0104793	0.421123352513787
RNA Processing	OC5	-0.199998	0	***
Metastasis	OC6	-0.0573604	9.34985472841987e-06	***
Stress	OC6	-0.175838	0	***
Epithelial Differentiation	OC6	0.184709575903797	0	***
Ribosome	OC6	0.187400234935201	0	***
Proliferation	OC6	0.301273644608815	0	***
Immune Regulation	OC6	0.00117534437059953	0.9267724061917
RNA Processing	OC6	0.497982734441684	0	***
Metastasis	OC7	-0.299049	0	***
Stress	OC7	-0.5	0	***
Epithelial Differentiation	OC7	0.456404879348558	0	***
Ribosome	OC7	0.5	0	***
Proliferation	OC7	0.181434618620352	0	***
Immune Regulation	OC7	-0.0503802	0.000104196449654805	***
RNA Processing	OC7	0.138650607523461	0	***
Metastasis	OC8	0.24897414183404	0	***
Stress	OC8	0.00414651143287504	0.753445339304936
Epithelial Differentiation	OC8	0.103172463841137	7.25345709421769e-16	***
Ribosome	OC8	-0.0846333	4.91609008891054e-11	***
Proliferation	OC8	0.137531221934796	0	***
Immune Regulation	OC8	0.245474250114169	0	***
RNA Processing	OC8	0.13667776779795	0	***
Metastasis	OC9	-0.0168644	0.199442515377085
Stress	OC9	0.0682708167873465	1.25013945987047e-07	***
Epithelial Differentiation	OC9	-0.0425923	0.00105614132975002	**
Ribosome	OC9	-0.0397823	0.00222068055028697	**
Proliferation	OC9	0.024428951138853	0.0631560796836965	.
Immune Regulation	OC9	-0.0115716	0.377074372761435
RNA Processing	OC9	0.121344387278664	0	***
Metastasis	OC10	0.0932089870647666	4.19807778283799e-13	***
Stress	OC10	0.0118185533893173	0.370511772702398
Epithelial Differentiation	OC10	-0.0343133	0.00848890625519612	**
Ribosome	OC10	-0.0307227	0.0187512848089868	*
Proliferation	OC10	0.0860696602916296	2.30762143400632e-11	***
Immune Regulation	OC10	0.0663824947920376	2.76364971537231e-07	***
RNA Processing	OC10	0.0640969635054163	6.94202949239278e-07	***
Metastasis	OC11	-0.409025	0	***
Stress	OC11	-0.302341	0	***
Epithelial Differentiation	OC11	0.211507672133522	0	***
Ribosome	OC11	0.235820136056671	0	***
Proliferation	OC11	-0.239904	0	***
Immune Regulation	OC11	0.0430017668950338	0.000952662799306679	***
RNA Processing	OC11	-0.0947469	1.72042935453476e-13	***
Metastasis	OC12	-0.108202	0	***
Stress	OC12	-0.5	0	***
Epithelial Differentiation	OC12	0.5	0	***
Ribosome	OC12	0.473097906022767	0	***
Proliferation	OC12	0.210547485606536	0	***
Immune Regulation	OC12	-0.0217661	0.096601635887395	.
RNA Processing	OC12	-0.0782013	1.29324977136265e-09	***
Metastasis	OC13	-0.0498295	0.000121432903128789	***
Stress	OC13	-0.175793	0	***
Epithelial Differentiation	OC13	-0.0221228	0.0920662727490889	.
Ribosome	OC13	0.174403222835647	0	***
Proliferation	OC13	0.361194943004523	0	***
Immune Regulation	OC13	-0.100518	4.83563806281179e-15	***
RNA Processing	OC13	-0.0176025	0.181628655177233
Metastasis	OC14	0.0297846948496007	0.0225975798960025	*
Stress	OC14	-0.0423648	0.00111188916564005	**
Epithelial Differentiation	OC14	-0.0140001	0.288317846276022
Ribosome	OC14	0.130869305402128	0	***
Proliferation	OC14	0.257631080929203	0	***
Immune Regulation	OC14	-0.204951	0	***
RNA Processing	OC14	-0.024262	0.064332377930935	.

[truncated: 2 more sheets: PDAC, PRAD]
