# Supplementary material for: Construction of Metastasis Prediction Models and Screening of Anti-Metastatic Drugs Based on Pan-Cancer Single-Cell EMT Features
Source: Int J Mol Sci. 2025 Nov 29;26(23):11582. doi: 10.3390/ijms262311582 (PMC12692492; doi:10.3390/ijms262311582)
Supplement: Supplementary file 1 [file ijms-26-11582-s001.zip › Table S4.xlsx]

## Sheet: BC
Table S4: WGCNA genes
X	gene_name	module
1	UQCR10	BC1
2	MT-RNR2	BC1
3	RAB14	BC1
4	AKR1A1	BC1
5	IFITM2	BC1
6	GPX1	BC6
7	CALM1	BC1
8	MSL1	BC1
9	CALM2	BC6
10	ROMO1	BC1
11	TXN	BC1
12	HSP90AA1	BC1
13	CDC42	BC1
14	UBB	BC1
15	MT-RNR1	BC1
16	HSP90AB1	BC1
17	COX7A2	BC1
18	HSP90B1	BC1
19	PTMA	BC1
20	S100P	BC1
21	NEMF	BC1
22	RPS27	BC1
23	MMADHC	BC6
24	RAB31	BC1
25	PSMA7	BC1
26	PSME1	BC6
27	DUT	BC6
28	ATP5MPL	BC1
29	ZNF22	BC6
30	ANAPC11	BC6
31	S100A11	BC6
32	KLF9	BC1
33	RPL31	BC1
34	RPL23	BC1
35	YTHDC1	BC1
36	SAT1	BC1
37	PABPC1	BC1
38	LARP7	BC1
39	MTHFD2	BC1
40	SYAP1	BC1
41	TMEM208	BC1
42	S100A8	BC1
43	ABRACL	BC6
44	SET	BC1
45	SNRPE	BC6
46	BEX5	BC1
47	CEP350	BC1
48	DNAJC19	BC1
49	KIF2A	BC1
50	COX17	BC1
51	GNPTG	BC1
52	MRPL18	BC1
53	ACTG1	BC6
54	PDIA3	BC1
55	TMCO1	BC1
56	EBAG9	BC1
57	RNU2-63P	BC1
58	CBX1	BC1
59	CCDC167	BC1
60	NDUFS6	BC6
61	GRB2	BC1
62	U2SURP	BC1
63	ARPC2	BC1
64	ID2	BC1
65	KMT2C	BC1
66	NFKBIZ	BC1
67	MAP3K5	BC1
68	CCDC59	BC1
69	CSNK2A1	BC1
70	PSMA4	BC1
71	SERF2	BC6
72	KTN1	BC1
73	CALML5	BC6
74	SRSF11	BC6
75	CD2AP	BC1
76	SPCS1	BC6
77	SUPT20H	BC1
78	XRCC5	BC1
79	FKBP3	BC6
80	PTTG1IP	BC1
81	PSMD7	BC6
82	SYTL2	BC1
83	BFAR	BC6
84	CAPS	BC1
85	ZMAT2	BC1
86	ABLIM1	BC1
87	AKAP9	BC1
88	APLP2	BC6
89	FKBP2	BC1
90	ELF2	BC1
91	RAB2A	BC1
92	C8orf59	BC6
93	FAM177A1	BC1
94	TLN1	BC1
95	APOD	BC1
96	RBM39	BC1
97	VPS13C	BC1
98	GTF2H5	BC1
99	STAMBP	BC6
100	MAPKAP1	BC1
101	MT1X	BC1
102	CBX5	BC1
103	SYNE2	BC1
104	HECTD1	BC1
105	SELENOS	BC1
106	CAP1	BC1
107	SEC62	BC1
108	XBP1	BC1
109	HADHA	BC1
110	MCUB	BC1
111	METAP2	BC1
112	CASP6	BC1
113	CDK11B	BC1
114	CUL5	BC6
115	ZMYND8	BC1
116	SH3BGRL	BC1
117	PA2G4	BC1
118	SP110	BC1
119	SUCLG1	BC1
120	NOL7	BC1
121	USP47	BC1
122	NDUFAF3	BC1
123	MT-ATP8	BC1
124	RRBP1	BC1
125	ALG3	BC1
126	AREG	BC1
127	RYBP	BC1
128	TAF7	BC1
129	PSMB1	BC1
130	PITX1	BC1
131	SSR1	BC6
132	TAF9	BC6
133	JTB	BC6
134	SCAF11	BC1
135	MGP	BC6
136	CD46	BC1
137	SERINC3	BC1
138	HIST1H4C	BC1
139	UQCRQ	BC1
140	C11orf58	BC1
141	HP1BP3	BC1
142	MTDH	BC6
143	TNFSF10	BC1
144	RTN3	BC1
145	ZNF24	BC1
146	EIF2S2	BC1
147	SREK1	BC1
148	RF00003	BC1
149	PSMD10	BC1
150	OST4	BC1
151	MRPS35	BC1
152	ARPC3	BC1
153	NOP58	BC1
154	C19orf70	BC1
155	ZRSR2	BC1
156	IRX3	BC1
157	ATIC	BC1
158	EIF5B	BC1
159	S100A9	BC1
160	C2orf49	BC1
161	RAB11A	BC1
162	SF3B5	BC1
163	DDX5	BC1
164	MRPS10	BC1
165	OAS1	BC1
166	SLC9A3R1	BC1
167	SRP14	BC1
168	PSMC6	BC1
169	TPR	BC1
170	FAM192A	BC1
171	LGALS9	BC1
172	NUFIP2	BC1
173	NDUFA10	BC6
174	WASHC4	BC1
175	MORF4L1	BC1
176	PEBP1	BC6
177	UFSP2	BC1
178	ZC3H13	BC1
179	DENR	BC1
180	PERP	BC1
181	ZCCHC6	BC1
182	SLU7	BC1
183	SF3B6	BC1
184	RSRC2	BC1
185	TBC1D15	BC1
186	ERH	BC6
187	TCEAL4	BC1
188	VPS35	BC1
189	H2AFY	BC1
190	MT2A	BC1
191	ZFHX3	BC1
192	TCEAL8	BC1
193	PPP2R5E	BC1
194	YWHAB	BC1
195	EZR	BC1
196	GCC2	BC1
197	SEPT7	BC1
198	SNRPC	BC1
199	SVIP	BC1
200	PHF3	BC1
201	S100A7	BC1
202	GLO1	BC1
203	RPS26	BC1
204	HIF1A	BC1
205	EIF4G3	BC1
206	ATRX	BC1
207	PARP1	BC6
208	LINC00467	BC1
209	SMARCD2	BC1
210	CHCHD2	BC6
211	PPCS	BC1
212	MRPS21	BC6
213	RSF1	BC1
214	SLIRP	BC1
215	NSL1	BC1
216	EIF2AK2	BC1
217	SCD	BC1
218	RWDD1	BC1
219	ACAT2	BC1
220	GPATCH4	BC6
221	HEBP2	BC1
222	KIF5B	BC1
223	KIFAP3	BC1
224	GNS	BC1
225	UBQLN1	BC1
226	NHP2	BC1
227	CBWD1	BC1
228	EFCAB14	BC1
229	PRKRIP1	BC1
230	SRP72	BC1
231	TRAM1	BC6
232	MT-TE	BC1
233	ANKRD22	BC1
234	SENP6	BC1
235	TOX4	BC6
236	UBAP2	BC1
237	MIA3	BC1
238	TNRC6B	BC1
239	ZFR	BC6
240	SKP1	BC1
241	HNRNPK	BC1
242	ACIN1	BC1
243	AC103591.3	BC1
244	CYTOR	BC1
245	DECR2	BC1
246	PRRC2C	BC1
247	UBTF	BC1
248	CHURC1	BC1
249	DHX8	BC1
250	AAED1	BC6
251	CEP162	BC1
252	OR7E38P	BC1
253	CBX3	BC1
254	SON	BC1
255	NUCKS1	BC1
256	LRRC75A-AS1	BC1
257	DARS	BC1
258	SURF6	BC1
259	MINOS1	BC6
260	TPM3	BC1
261	RBBP6	BC1
262	TPM4	BC1
263	DDX1	BC1
264	SAMD11	BC1
265	PWP1	BC1
266	SRPK1	BC6
267	TRIP11	BC1
268	RBM25	BC1
269	ZCCHC11	BC6
270	GNL3	BC1
271	CACYBP	BC1
272	H2AFV	BC6
273	SLTM	BC1
274	SECISBP2	BC1
275	MRPL1	BC1
276	GGNBP2	BC1
277	CAPZB	BC1
278	UHMK1	BC6
279	SNRPD2	BC1
280	ERLEC1	BC1
281	COPS2	BC1
282	PRDX1	BC6
283	PRPF40A	BC1
284	STRN3	BC1
285	PSAP	BC1
286	LINC00649	BC1
287	EPRS	BC1
288	SQLE	BC1
289	SUDS3	BC1
290	PRR14L	BC1
291	DAD1	BC6
292	ISG20	BC1
293	NDUFA3	BC1
294	SNRPB2	BC1
295	CANX	BC1
296	ATF6	BC1
297	ATP6V1G1	BC1
298	STAG2	BC1
299	PFDN1	BC1
300	HNRNPM	BC1
301	UBE3A	BC1
302	HNRNPC	BC6
303	PBRM1	BC1
304	KYNU	BC1
305	CNIH4	BC6
306	ANP32B	BC1
307	TIMM13	BC6
308	AZGP1	BC1
309	TAOK1	BC1
310	DYNC1I2	BC1
311	SEC31A	BC1
312	DDX18	BC1
313	SAR1A	BC6
314	PDCD6	BC1
315	EPB41L1	BC1
316	SECISBP2L	BC1
317	KAT6B	BC1
318	EID1	BC1
319	UBE2R2	BC1
320	SSRP1	BC1
321	CAMK2N1	BC1
322	PRKACB	BC1
323	SMARCA5	BC1
324	HIST1H1C	BC1
325	USP8	BC1
326	ISG20L2	BC1
327	MRPS18B	BC1
328	CREB3L4	BC1
329	RBMX	BC1
330	BBX	BC1
331	LRRFIP1	BC1
332	SUPT16H	BC6
333	SNRPD3	BC1
334	PDCD10	BC6
335	HPF1	BC1
336	R3HCC1L	BC1
337	CTSA	BC1
338	ALCAM	BC1
339	EAPP	BC1
340	FAM96B	BC1
341	HIST1H2BD	BC1
342	NDUFA2	BC1
343	GOLM1	BC1
344	LEO1	BC1
345	CYB5A	BC1
346	TAX1BP1	BC1
347	RPL26L1	BC6
348	FAM213A	BC1
349	MRPL19	BC6
350	GOLGB1	BC1
351	ITSN2	BC1
352	RNF181	BC1
353	MPHOSPH6	BC1
354	HNRNPD	BC1
355	TMBIM6	BC1
356	ZKSCAN1	BC1
357	CSTA	BC1
358	EIF3J	BC1
359	TERF2IP	BC1
360	REST	BC1
361	SOX4	BC1
362	CLSTN1	BC1
363	PSMB4	BC1
364	RPL7L1	BC1
365	MCFD2	BC6
366	SFSWAP	BC1
367	ELMOD2	BC1
368	ATP6V0E1	BC1
369	SSSCA1	BC1
370	LCN2	BC1
371	PRPF6	BC1
372	HSPB1	BC1
373	GINM1	BC1
374	AIMP1	BC1
375	MAP3K13	BC1
376	DYNLT1	BC1
377	TBL1XR1	BC1
378	HNRNPR	BC6
379	UQCR11	BC1
380	BCLAF1	BC1
381	LMAN1	BC1
382	LARS	BC1
383	CETN2	BC1
384	SLK	BC1
385	ACBD3	BC1
386	NME6	BC1
387	PAK1	BC1
388	CWC22	BC1
389	AC007969.1	BC1
390	TIMM17B	BC1
391	PSMB5	BC6
392	NDUFB2	BC1
393	RALA	BC1
394	WFDC21P	BC1
395	SORL1	BC1
396	PTPRF	BC1
397	KARS	BC6
398	DDX52	BC1
399	KMT5B	BC1
400	TIMM17A	BC6
401	TMEM87A	BC1
402	ACTR2	BC1
403	TMED10	BC1
404	GABARAPL2	BC6
405	DDX27	BC1
406	ASF1A	BC6
407	RBX1	BC6
408	LITAF	BC1
409	ASCC3	BC1
410	SNX3	BC6
411	C9orf78	BC1
412	TCF25	BC1
413	KIAA1143	BC1
414	NDUFB1	BC1
415	RBM3	BC1
416	MPHOSPH10	BC6
417	NUCB2	BC1
418	SHOC2	BC1
419	DCTN3	BC1
420	ATP6V0B	BC6
421	PAPOLA	BC6
422	HMGB3	BC1
423	ZC3H7B	BC1
424	DPY30	BC6
425	CCDC125	BC1
426	ARHGDIB	BC6
427	FRG1	BC1
428	HIST1H2BG	BC1
429	KIF3A	BC1
430	SMARCA4	BC6
431	PSMD3	BC1
432	DCAF7	BC1
433	CCDC43	BC1
434	THRAP3	BC1
435	NOL8	BC1
436	IBTK	BC1
437	DSTN	BC1
438	SUMO2	BC6
439	ARRDC1	BC1
440	COA3	BC1
441	ADSS	BC1
442	BAZ1B	BC6
443	RSL1D1	BC6
444	FUNDC1	BC1
445	NDUFB5	BC1
446	ACP1	BC6
447	SH2D4A	BC1
448	THAP5	BC1
449	UTP4	BC6
450	TCP1	BC1
451	RPAP3	BC1
452	DHRS4-AS1	BC1
453	SLC12A2	BC1
454	COX20	BC6
455	BABAM2	BC1
456	CTAGE5	BC1
457	THOC2	BC1
458	FAM46A	BC1
459	TRMT10A	BC1
460	TMOD3	BC1
461	NDUFA1	BC1
462	TERF2	BC1
463	PIK3R1	BC1
464	WDR61	BC1
465	AL021453.1	BC1
466	FAM208B	BC6
467	CYB5B	BC6
468	ATP6V1E1	BC1
469	RTF1	BC1
470	GUSB	BC1
471	FOXP1	BC1
472	IK	BC1
473	AC022400.7	BC1
474	ESF1	BC1
475	MED4	BC1
476	RAD23B	BC1
477	DNAJC10	BC1
478	CCT6A	BC6
479	FLOT1	BC1
480	CNP	BC1
481	GGCT	BC6
482	Z93930.2	BC1
483	HDAC2	BC1
484	AP2B1	BC1
485	SYNGR2	BC1
486	RGS16	BC1
487	MDK	BC1
488	HSPA5	BC1
489	TMEM170A	BC6
490	TRMT112	BC1
491	LAPTM4A	BC1
492	RARA	BC1
493	ENSA	BC1
494	SPTLC2	BC1
495	HES1	BC1
496	NIPSNAP1	BC1
497	MED10	BC6
498	DYNC1LI2	BC1
499	RAD17	BC1
500	ANAPC16	BC6
501	CD82	BC1
502	LYRM2	BC1
503	RHOA	BC6
504	ACTR6	BC1
505	NDUFB3	BC1
506	ZDHHC12	BC6
507	EIF2A	BC6
508	ITSN1	BC1
509	SMIM30	BC1
510	PTP4A1	BC6
511	SF3B1	BC1
512	TMA16	BC1
513	DAAM1	BC1
514	BBS2	BC1
515	SLC31A1	BC1
516	BSG	BC1
517	REEP5	BC1
518	ICA1	BC1
519	TCIM	BC1
520	SMAP1	BC1
521	USP7	BC1
522	RPF2	BC1
523	C1orf43	BC1
524	HIST1H4J	BC1
525	DIEXF	BC6
526	PCBD2	BC1
527	ATP2B1	BC6
528	OCIAD1	BC1
529	KIAA0040	BC1
530	PHF20L1	BC1
531	PPDPF	BC1
532	HSPA9	BC1
533	TMEM165	BC1
534	DYNC1H1	BC1
535	PRDX3	BC1
536	CEP97	BC1
537	VEZF1	BC1
538	TMPO	BC1
539	NBR1	BC1
540	SF3B2	BC1
541	NQO1	BC1
542	PPP1R12A	BC1
543	SYNCRIP	BC6
544	CSNK2B	BC6
545	CFAP97	BC1
546	IFT20	BC1
547	UCHL5	BC6
548	RSRC1	BC1
549	SETD2	BC1
550	PPFIBP2	BC1
551	COIL	BC1
552	HSBP1	BC6
553	CDC73	BC1
554	GPR160	BC1
555	PHIP	BC1
556	SNRPG	BC6
557	DAZAP2	BC1
558	MTATP6P1	BC1
559	CDKN1B	BC1
560	SCNM1	BC1
561	CAPNS1	BC1
562	SLC38A1	BC1
563	SDHC	BC6
564	ZCRB1	BC1
565	HTATSF1	BC1
566	PQLC3	BC6
567	TMED9	BC1
568	PDP1	BC1
569	SCFD1	BC6
570	TROVE2	BC1
571	EXOSC8	BC6
572	MT-TP	BC1
573	APOO	BC1
574	CD164	BC1
575	MYADM	BC1
576	EIF3A	BC1
577	UBLCP1	BC1
578	SEPT2	BC6
579	MRPS14	BC1
580	TCEA1P2	BC1
581	REEP3	BC6
582	CYB561	BC1
583	FKBP1A	BC6
584	RPL41P5	BC1
585	LIMA1	BC1
586	LGALS8	BC1
587	GPCPD1	BC1
588	DNAJC15	BC1
589	ANP32A	BC6
590	PPHLN1	BC1
591	PTPN11	BC1
592	EMB	BC1
593	IQGAP1	BC1
594	PPID	BC1
595	BCL7A	BC1
596	NKAP	BC1
597	ANKRD36C	BC1
598	NAE1	BC1
599	MIEN1	BC1
600	PIP	BC1
601	CFDP1	BC1
602	CAMK2G	BC1
603	R3HDM2	BC1
604	HINT2	BC1
605	MT-TT	BC1
606	RPL12P4	BC1
607	ACOT2	BC1
608	TBL1X	BC1
609	FRA10AC1	BC1
610	PPIL4	BC1
611	NDUFA6	BC1
612	ARF1	BC6
613	RSU1	BC6
614	LRIF1	BC1
615	PNISR	BC1
616	PPP2R5C	BC6
617	SUZ12	BC1
618	CTNNA1	BC1
619	CCDC186	BC1
620	TMEM205	BC1
621	MESD	BC1
622	AKAP11	BC1
623	AC021078.1	BC1
624	GHITM	BC6
625	HIST1H2AE	BC1
626	EHMT1	BC1
627	NDUFC1	BC1
628	RPL13AP25	BC1
629	FUCA2	BC1
630	PRR13	BC1
631	GALNT7	BC1
632	HMGN1P38	BC1
633	ATP5S	BC6
634	PBDC1	BC1
635	DHRS7	BC1
636	ATP6V1D	BC1
637	CASP8AP2	BC1
638	USP22	BC1
639	UGCG	BC1
640	ENAH	BC1
641	CIR1	BC1
642	FAM96A	BC6
643	SPPL2A	BC1
644	CLUHP3	BC1
645	MFF	BC6
646	TP53I11	BC1
647	CRBN	BC1
648	ARHGAP12	BC1
649	DNAJC1	BC1
650	ERGIC3	BC6
651	TM9SF3	BC1
652	ARF6	BC6
653	WASL	BC1
654	SBDSP1	BC1
655	STRBP	BC1
656	YAE1D1	BC1
657	CKLF	BC6
658	CTCF	BC1
659	RHBDD2	BC6
660	HMGN5	BC1
661	C21orf59	BC1
662	TXN2	BC1
663	RPN2	BC1
664	RUFY2	BC1
665	FXR1	BC1
666	C4orf3	BC1
667	SREK1IP1	BC1
668	KRT10	BC1
669	TMEM18	BC1
670	BIK	BC1
671	MUS81	BC1
672	TMED4	BC1
673	NAA40	BC1
674	SEPT7P2	BC1
675	AK9	BC1
676	RNF13	BC1
677	AC098934.1	BC1
678	YIPF3	BC6
679	FAM110A	BC1
680	SERINC2	BC6
681	MORF4L2	BC1
682	MT-TV	BC1
683	CLIP1	BC1
684	CNOT2	BC1
685	VPS35L	BC1
686	SDAD1	BC1
687	ATP6AP1	BC1
688	MTIF3	BC1
689	UBAP1	BC1
690	EMC4	BC6
691	C14orf119	BC6
692	CRIP2	BC1
693	SP140L	BC1
694	NFE2L1	BC1
695	SEC63	BC1
696	FAHD2CP	BC1
697	AL049873.1	BC1
698	OIP5-AS1	BC1
699	IMPACT	BC6
700	MTREX	BC1
701	VTA1	BC1
702	ASPH	BC1
703	DHRS7B	BC1
704	USP10	BC1
705	LRRC37BP1	BC1
706	AMZ2P1	BC1
707	GGPS1	BC6
708	ANKIB1	BC1
709	COX6A1	BC1
710	SERINC1	BC1
711	PUM3	BC1
712	RDH11	BC1
713	COL4A3BP	BC1
714	NSRP1	BC1
715	C19orf24	BC1
716	GADD45G	BC1
717	ZNF638	BC1
718	ANO10	BC1
719	CASC3	BC1
720	SIGMAR1	BC1
721	PSMB7	BC6
722	RPN1	BC6
723	DCUN1D1	BC1
724	MT-TL1	BC1
725	GRN	BC1
726	EEA1	BC1
727	GOSR1	BC1
728	SUCO	BC1
729	SMC4	BC6
730	NOP10	BC6
731	QPRT	BC1
732	NPW	BC1
733	NUDT4	BC1
734	2025-03-06	BC1
735	PSMD2	BC1
736	SNRNP27	BC1
737	BRD8	BC1
738	CEP95	BC1
739	TCERG1	BC1
740	UBIAD1	BC1
741	TTF1	BC1
742	CDS1	BC1
743	RPS7P1	BC1
744	HIGD1A	BC1
745	CDK2AP2	BC1
746	LDLRAD4	BC1
747	PRPF4B	BC1
748	ETFB	BC1
749	MRPL36	BC6
750	SHTN1	BC1
751	SWAP70	BC1
752	KPNB1	BC1
753	TMEM191A	BC1
754	ABCF1	BC1
755	UBE2V2	BC6
756	SLC28A3	BC1
757	TMEM11	BC1
758	BRCC3	BC1
759	MYO6	BC1
760	TMEM260	BC1
761	BAZ2A	BC1
762	ECE1	BC1
763	TTC1	BC1
764	RNVU1-6	BC1
765	NCKAP5	BC1
766	IQGAP2	BC1
767	LMAN2	BC1
768	RAB3GAP1	BC1
769	NANS	BC1
770	UBE2E2	BC1
771	TMEM97	BC1
772	MED13L	BC1
773	DNAJC3	BC6
774	FRG1HP	BC1
775	BCCIP	BC1
776	KNOP1	BC1
777	RAB3D	BC1
778	SEC13	BC6
779	CEBPZOS	BC1
780	CKAP4	BC1
781	ZCCHC2	BC1
782	BRD3	BC1
783	PDCL3	BC1
784	GTF3C6	BC6
785	AC007681.1	BC1
786	ERGIC2	BC6
787	ARSD	BC1
788	CD24	BC1
789	TAF1B	BC1
790	FTSJ3	BC1
791	COPZ1	BC6
792	SNW1	BC1
793	FAF2	BC1
794	CEBPZ	BC1
795	ABCF3	BC1
796	BRD9	BC1
797	UTP11	BC1
798	NIP7	BC6
799	UFL1	BC1
800	CYSLTR1	BC1
801	F11R	BC1
802	LTF	BC1
803	AC109326.1	BC1
804	RAB1B	BC1
805	CLPTM1L	BC1
806	FCHO2	BC1
807	SYK	BC1
808	ODR4	BC1
809	ST20	BC6
810	PDIA4	BC6
811	MINDY1	BC1
812	NUP62	BC1
813	NDUFS2	BC1
814	RPL34P18	BC1
815	FAM208A	BC1
816	PARP4	BC1
817	GNAI2	BC1
818	NECTIN4	BC1
819	IST1	BC1
820	REXO4	BC1
821	ATP8B1	BC1
822	CPSF2	BC6
823	SEPT10	BC6
824	PHAX	BC1
825	ZMPSTE24	BC1
826	ERG28	BC1
827	CHD6	BC1
828	APMAP	BC1
829	MRPL24	BC1
830	FOXO3	BC1
831	PDLIM5	BC1
832	FRG1BP	BC1
833	AC005154.1	BC1
834	CXXC5	BC1
835	ATAD1	BC1
836	SDHA	BC1
837	MMP15	BC1
838	SEMA3C	BC1
839	C22orf46	BC1
840	CD55	BC1
841	AC073861.1	BC1
842	ATL3	BC1
843	SLC7A6OS	BC6
844	POLR2B	BC1
845	ERBIN	BC1
846	RNF219	BC6
847	AL590867.2	BC1
848	MTCO1P12	BC1
849	OSTC	BC6
850	VPS25	BC1
851	PSEN1	BC1
852	ANKRD17	BC1
853	EGFL7	BC1
854	AC116533.1	BC1
855	ORMDL2	BC1
856	DGKD	BC1
857	TMEM51	BC1
858	GLG1	BC1
859	ECPAS	BC1
860	HACD3	BC1
861	TRAPPC2B	BC1
862	AC099336.2	BC1
863	CTTN	BC1
864	TULP4	BC1
865	SPDEF	BC1
866	GATAD1	BC1
867	TLE1	BC1
868	RPL3P4	BC1
869	PGRMC2	BC1
870	CLCN3	BC1
871	ANKRD36BP1	BC1
872	SPTSSA	BC1
873	MYNN	BC1
874	SMIM1	BC1
875	ACTR10	BC1
876	CLNS1A	BC6
877	CHML	BC1
878	C6orf203	BC6
879	CDCP1	BC1
880	NVL	BC1
881	RPL21P28	BC1
882	PLGRKT	BC1
883	PRSS8	BC1
884	TMEM132A	BC1
885	SMIM22	BC1
886	NCSTN	BC1
887	GALE	BC1
888	SMARCC1	BC1
889	RPL32P3	BC1
890	HEATR6	BC1
891	AC092803.2	BC1
892	PRRC2B	BC1
893	COPS8	BC6
894	PDXDC1	BC1
895	PRKCD	BC1
896	PTOV1	BC1
897	ACTL6A	BC1
898	ADIRF	BC1
899	ZNF317	BC1
900	HMGB1P5	BC1
901	ZNF766	BC1
902	MARVELD2	BC1
903	AC092069.1	BC1
904	XIAP	BC1
905	CDH1	BC1
906	HMGN2P5	BC1
907	CACUL1	BC1
908	SMC3	BC6
909	GOLGA2	BC1
910	RANBP9	BC1
911	UCP2	BC1
912	ST3GAL5	BC1
913	SMARCC2	BC1
914	TMEM192	BC1
915	FAM206A	BC1
916	MGEA5	BC1
917	SMAD1	BC1
918	ZBED5	BC1
919	MXRA5	BC1
920	ATP6V0D1	BC1
921	AC245060.4	BC1
922	C1DP1	BC1
923	POLR2H	BC1
924	PRPF4	BC1
925	AP2M1	BC6
926	HRASLS2	BC1
927	SFT2D1	BC6
928	TTC14	BC1
929	MLEC	BC1
930	RNVU1-3	BC1
931	ZNF609	BC1
932	PABPC1P3	BC1
933	ZNF480	BC1
934	DUSP4	BC1
935	SMN1	BC1
936	CERS6	BC1
937	SRP9	BC6
938	AP3S1	BC6
939	CHTF8	BC6
940	C1orf21	BC1
941	FAM129B	BC6
942	EIF4G1	BC1
943	MPV17L	BC1
944	TMED3	BC6
945	ZNF271P	BC1
946	PPT1	BC1
947	SNX14	BC1
948	CBFB	BC6
949	FDFT1	BC1
950	FEZ2	BC6
951	MAGI3	BC1
952	RPL23AP42	BC1
953	MGST2	BC1
954	GSE1	BC1
955	JUP	BC1
956	MGLL	BC1
957	AL031777.3	BC1
958	TNIK	BC1
959	PTMAP5	BC1
960	RAB35	BC1
961	HNRNPCP2	BC1
962	ETFA	BC1
963	NLK	BC1
964	PBX1	BC1
965	CD99	BC1
966	ST8SIA6-AS1	BC1
967	MYEF2	BC1
968	HIST2H2BE	BC1
969	PAPD5	BC6
970	SMC6	BC6
971	ATG14	BC1
972	AAGAB	BC6
973	TMEM131	BC1
974	AIMP2	BC6
975	TDG	BC1
976	CRNKL1	BC1
977	CCND1	BC6
978	TMEM154	BC1
979	ZCCHC10	BC1
980	CCDC174	BC1
981	PTMAP2	BC1
982	ACSL3	BC1
983	ILF3-AS1	BC6
984	ATP2B4	BC1
985	TMEM45A	BC1
986	PFN2	BC6
987	SLC44A2	BC1
988	ZNF91	BC1
989	FCF1	BC1
990	CSF3R	BC1
991	ALDH6A1	BC1
992	EPCAM	BC1
993	MNAT1	BC1
994	RNF44	BC1
995	MAP2K3	BC1
996	EMC10	BC1
997	IVD	BC6
998	SLC40A1	BC1
999	SYCP2	BC1
1000	GNB4	BC1
1001	TINCR	BC1
1002	MED24	BC1
1003	YIPF4	BC6
1004	IGF2R	BC1
1005	GALNT6	BC1
1006	EIPR1	BC1
1007	CENPBD1P1	BC1
1008	FUT3	BC1
1009	EIF3J-AS1	BC6
1010	SEPT11	BC6
1011	SYTL3	BC1
1012	STAG3L4	BC1
1013	FAM111A	BC1
1014	INIP	BC1
1015	HSP90AB3P	BC1
1016	PSMC1	BC1
1017	AGPAT2	BC1
1018	CRAT	BC1
1019	BCLAF3	BC1
1020	TBC1D9	BC1
1021	PPFIA1	BC1
1022	MT-TM	BC1
1023	OS9	BC1
1024	C12orf60	BC1
1025	SDC1	BC1
1026	FABP6	BC1
1027	HRH1	BC6
1028	TMEM86A	BC1
1029	SCARB2	BC1
1030	TRIM14	BC1
1031	AC008771.1	BC1
1032	PSMD5	BC1
1033	ERGIC1	BC1
1034	AC026412.1	BC1
1035	DEGS1	BC1
1036	LRRFIP1P1	BC1
1037	DEGS2	BC1
1038	CNIH1	BC1
1039	ATPAF1	BC6
1040	MSMO1	BC1
1041	AHSA2P	BC1
1042	GPATCH11	BC1
1043	ORMDL3	BC1
1044	ZNRF1	BC1
1045	PRRC1	BC1
1046	C3orf14	BC1
1047	LIMCH1	BC1
1048	URM1	BC6
1049	RPS6KA2	BC1
1050	LINC00963	BC1
1051	UBE2J1	BC6
1052	MTSS1	BC1
1053	AC099560.2	BC1
1054	AES	BC1
1055	ECM1	BC1
1056	MAN2A1	BC1
1057	MFN1	BC1
1058	GLTP	BC1
1059	PALB2	BC1
1060	CORO2A	BC1
1061	KDM5B	BC1
1062	TCEA3	BC1
1063	RPL13P12	BC1
1064	PTPA	BC1
1065	FAM84B	BC6
1066	CUTALP	BC1
1067	SPIN1	BC1
1068	PCMT1	BC6
1069	EEF1E1	BC1
1070	MIR4458HG	BC1
1071	MIPOL1	BC1
1072	UBE2Q2P1	BC1
1073	MFSD6	BC1
1074	CCDC122	BC1
1075	KCTD3	BC1
1076	VWA1	BC1
1077	ZNF528	BC1
1078	COMTD1	BC1
1079	PEX11A	BC1
1080	ME1	BC1
1081	TMSB4XP4	BC1
1082	YIPF5	BC1
1083	EMP2	BC6
1084	HERC2P9	BC1
1085	AC024293.1	BC1
1086	CROCCP2	BC1
1087	AGA	BC1
1088	EIF2B4	BC1
1089	HIST2H2BC	BC1
1090	STAG3L5P-PVRIG2P-PILRB	BC1
1091	Z74021.1	BC1
1092	C16orf45	BC1
1093	ZNF486	BC1
1094	ZNF703	BC1
1095	HINT3	BC1
1096	WIPF2	BC1
1097	HILPDA	BC1
1098	DDI2	BC1
1099	ITFG1	BC6
1100	CETN3	BC1
1101	MORC4	BC1
1102	EEF1AKMT4	BC1
1103	PAICS	BC6
1104	MT-TS2	BC1
1105	IL13RA1	BC1
1106	PXMP4	BC1
1107	C5orf38	BC1
1108	INSR	BC1
1109	HAUS2	BC6
1110	AC006001.3	BC1
1111	RPL6P27	BC1
1112	MRPL50	BC1
1113	MBOAT7	BC1
1114	NPM1P27	BC1
1115	TSPAN31	BC1
1116	PPP2R1A	BC1
1117	TUG1	BC1
1118	SEZ6L2	BC1
1119	MUM1	BC1
1120	TSTD2	BC1
1121	PDIA3P1	BC1
1122	TTC3P1	BC1
1123	PDLIM1	BC1
1124	AC005912.1	BC1
1125	EEF1DP1	BC1
1126	HSD17B1	BC1
1127	PAPSS2	BC1
1128	MMEL1	BC1
1129	ELMO3	BC1
1130	AL355338.1	BC1
1131	NOL3	BC1
1132	CSNK2A3	BC1
1133	MED25	BC1
1134	GLB1	BC1
1135	GATA3	BC1
1136	SRD5A3	BC1
1137	SNRPGP10	BC1
1138	SCRN1	BC6
1139	SMIM37	BC1
1140	CMAHP	BC1
1141	RNF20	BC1
1142	TFAP2A	BC1
1143	ZNF626	BC1
1144	ADGRL1	BC1
1145	PON2	BC1
1146	SCRN3	BC1
1147	KF456478.1	BC1
1148	RPP25L	BC1
1149	TSPAN1	BC1
1150	ACP2	BC1
1151	SC5D	BC1
1152	MCEE	BC6
1153	PARP2	BC6
1154	TMEM199	BC1
1155	RMND5B	BC1
1156	GSDMB	BC1
1157	AL138963.3	BC1
1158	MT-TI	BC1
1159	ZNF252P	BC1
1160	TMEM8B	BC1
1161	HMGB1P8	BC1
1162	MAPK13	BC6
1163	GRB7	BC1
1164	CDH8	BC1
1165	PRR15L	BC1
1166	CACYBPP2	BC1
1167	SRGAP1	BC1
1168	ERBB2	BC1
1169	ASCL2	BC1
1170	BRD3OS	BC1
1171	HERC2P2	BC1
1172	RPL10AP6	BC1
1173	FAM45A	BC1
1174	PTK6	BC1
1175	CATSPER2P1	BC1
1176	SEMA3E	BC1
1177	TK2	BC1
1178	AP001453.2	BC1
1179	MARVELD3	BC1
1180	CAPN13	BC1
1181	SERHL2	BC1
1182	ANG	BC1
1183	PMS2P1	BC1
1184	MT2P1	BC1
1185	STAG3L2	BC1
1186	CPE	BC1
1187	RPS13P2	BC1
1188	TRIB2	BC1
1189	RNVU1-4	BC1
1190	HOXB-AS1	BC1
1191	CANT1	BC6
1192	ARHGEF38	BC1
1193	RPL24P2	BC1
1194	ST6GALNAC4	BC1
1195	DUSP6	BC1
1196	ELOVL6	BC1
1197	HSP90AA2P	BC1
1198	BX284668.5	BC1
1199	SLC1A4	BC1
1200	HNRNPA3P6	BC1
1201	MAP7	BC1
1202	AC007388.1	BC1
1203	PSPHP1	BC1
1204	SIX1	BC1
1205	FAUP1	BC1
1206	FAM174B	BC1
1207	EXOC3-AS1	BC1
1208	RPL14P1	BC1
1209	RPS23P8	BC1
1210	C6orf106	BC6
1211	RPL23AP2	BC1
1212	LDHD	BC1
1213	RPL21P16	BC1
1214	ZNF552	BC1
1215	AC004453.1	BC1
1216	HIST1H3H	BC1
1217	AC016739.1	BC1
1218	SLC46A3	BC1
1219	RPL13AP5	BC1
1220	SPACA9	BC1
1221	LRRC26	BC1
1222	KCNK1	BC1
1223	N4BP3	BC1
1224	LNX1	BC1
1225	GPR107	BC1
1226	MYORG	BC1
1227	SNRPGP2	BC1
1228	RPL5P34	BC1
1229	ADGRG1	BC1
1230	SLC7A8	BC1
1231	RPL18AP3	BC1
1232	MORF4L1P1	BC1
1233	SMARCA1	BC1
1234	RNU4ATAC	BC1
1235	MIR1244-2	BC1
1236	OXTR	BC1
1237	RARA-AS1	BC1
1238	CDC6	BC1
1239	C9orf66	BC1
1240	EIF2B5	BC1
1241	TMEM69	BC1
1242	MTND2P28	BC1
1243	MFSD2A	BC1
1244	EEF1B2P6	BC1
1245	PIGM	BC1
1246	CCDC127	BC1
1247	RBP5	BC1
1248	F12	BC1
1249	EIF2S2P4	BC1
1250	SLC52A3	BC6
1251	EPHB3	BC1
1252	SEC16A	BC1
1253	AC007537.1	BC1
1254	TEX2	BC1
1255	AC011472.3	BC1
1256	OLFM1	BC1
1257	PPP1R9A	BC1
1258	RPL15P3	BC1
1259	RPS28P7	BC1
1260	RPS2P46	BC1
1261	HMGB1P6	BC1
1262	MIF-AS1	BC1
1263	IGFBP2	BC1
1264	AL035661.1	BC1
1265	AC006970.2	BC1
1266	AC079250.1	BC1
1267	RPS27AP16	BC1
1268	AC034236.1	BC1
1269	MT-TC	BC1
1270	FFAR2	BC1
1271	RPL22P1	BC1
1272	TRIB3	BC6
1273	RPL39P3	BC1
1274	ZG16B	BC1
1275	ALDH3B2	BC1
1276	H3F3AP4	BC1
1277	TMEM79	BC1
1278	AC106795.1	BC1
1279	NOSTRIN	BC1
1280	SIDT1	BC1
1281	CEACAM6	BC1
1282	KMO	BC1
1283	RPS18P9	BC1
1284	ERP27	BC1
1285	ERMP1	BC1
1286	HOXC9	BC1
1287	ABCC11	BC1
1288	AC139769.1	BC1
1289	RPS7P10	BC1
1290	MTCO3P12	BC1
1291	DCAF12	BC1
1292	RPL7AP6	BC1
1293	SPTSSB	BC6
1294	AC132008.2	BC1
1295	RPS19P1	BC1
1296	RAB5B	BC1
1297	PTMAP8	BC1
1298	SLC2A10	BC1
1299	MLPH	BC1
1300	HRK	BC1
1301	ARFGEF3	BC1
1302	KIAA1324	BC1
1303	AC026462.1	BC1
1304	FTH1P10	BC1
1305	C19orf81	BC1
1306	YBX1P1	BC1
1307	MIR1282	BC1
1308	AC115223.1	BC1
1309	PGAP3	BC1
1310	RPL7P9	BC1
1311	BCLAF1P2	BC1
1312	NPM1P39	BC1
1313	BCAS1	BC1
1314	TMPRSS4	BC1
1315	AL035458.1	BC1
1316	AP001324.1	BC1
1317	RPS3AP6	BC1
1318	FRG1JP	BC1
1319	ESRP2	BC1
1320	PNMT	BC1
1321	STS	BC1
1322	MIR1244-4	BC1
1323	LYRM9	BC1
1324	BX679664.3	BC1
1325	NOXA1	BC1
1326	TMC5	BC1
1327	MPP3	BC1
1328	RPL10P16	BC1
1329	AC131235.1	BC1
1330	RNU1-85P	BC1
1331	AC104667.2	BC1
1332	CREB3L1	BC1
1333	PPP1R1A	BC1
1334	AC246787.1	BC1
1335	AC015712.1	BC1
1336	AKR7A3	BC1
1337	TXNP6	BC1
1338	AQP5	BC6
1339	LINC00607	BC1
1340	FOXA1	BC1
1341	MAOB	BC1
1342	AC026403.1	BC1
1343	TH	BC1
1344	NATD1	BC1
1345	RPL10P9	BC1
1346	RPL24P8	BC1
1347	AL009174.1	BC1
1348	TXNP4	BC1
1349	FA2H	BC1
1350	CPHL1P	BC1
1351	FTH1P8	BC1
1352	TMEM40	BC1
1353	AC008038.1	BC1
1354	NDUFB4P12	BC1
1355	SETP14	BC1
1356	RPS3AP26	BC1
1357	CLCA2	BC1
1358	AC025154.2	BC1
1359	ITGB6	BC1
1360	DNAJC22	BC1
1361	SDR16C5	BC6
1362	GATA2-AS1	BC1
1363	NUPR2	BC1
1364	SLC44A4	BC1
1365	TOX3	BC1
1366	AC110619.1	BC1
1367	TTC6	BC1
1368	HS6ST3	BC1
1369	CCDC160	BC1
1370	AL365357.1	BC1
1371	SCGB2A2	BC1
1372	AC044784.1	BC1
1373	HGD	BC1
1374	LINC00504	BC1
1375	CEACAM5	BC1
1376	HOXC10	BC1
1377	PAX9	BC1
1378	ERVE-1	BC1
1379	GJC3	BC1
1380	AL157702.2	BC1
1381	AZGP1P1	BC1
1382	CES3	BC1
1383	KCNJ12	BC1
1384	TMEM45B	BC1
1385	AC009119.1	BC1
1386	IL12A-AS1	BC1
1387	C9orf152	BC1
1388	ACOX2	BC1
1389	AC106712.1	BC1
1390	LINC01213	BC1
1391	ANO3	BC1
1392	AC087294.1	BC1
1393	FIBCD1	BC1
1394	LINC01468	BC1
1395	CYP4Z2P	BC1
1396	ABCA12	BC1
1397	SNPH	BC1
1398	RPL10P6	BC1
1399	SPINK8	BC1
1400	AC008556.1	BC1
1401	FGFR4	BC1
1402	AC093001.1	BC1
1403	GCNT3	BC1
1404	ARHGEF38-IT1	BC1
1405	IRX4	BC6
1406	C2CD4A	BC1
1407	AC010329.1	BC1
1408	AL133370.1	BC1
1409	TFAP2B	BC1
1410	LINC01807	BC1
1411	FAM221B	BC1
1412	SERHL	BC1
1413	SMIM31	BC1
1414	PLA2G10	BC1
1415	IYD	BC1
1416	CLEC3A	BC1
1417	AL121790.1	BC1
1418	AC025183.1	BC1
1419	SLC5A8	BC1
1420	FOXA3	BC1
1421	B4GALNT2	BC1
1422	SPATA16	BC1
1423	S100A7A	BC1
1424	GDPD4	BC1
1425	LINC00052	BC1
1426	H3F3B	BC4
1427	TRA2B	BC10
1428	COL3A1	BC11
1429	MARCKS	BC11
1430	MXD1	BC10
1431	DDX3X	BC10
1432	COX7A1	BC12
1433	CST3	BC12
1434	MT-ND4	BC11
1435	ACAP2	BC11
1436	ISG15	BC12
1437	C19orf12	BC11
1438	CCNL1	BC10
1439	HDGFL3	BC11
1440	FCMR	BC11
1441	PRSS23	BC12
1442	RPL35	BC15
1443	IFI35	BC11
1444	PPP1R15A	BC10
1445	KMT2E	BC11
1446	COL1A2	BC11
1447	ASAH1	BC11
1448	PFDN5	BC15
1449	VAMP2	BC11
1450	BTG2	BC4
1451	UBE2D3	BC12
1452	NCOR1	BC11
1453	MZB1	BC11
1454	IFI6	BC12
1455	PCM1	BC11
1456	RPL14	BC15
1457	COX6C	BC11
1458	RAB11FIP1	BC4
1459	IL6ST	BC4
1460	PPP1R2	BC15
1461	RPS15	BC4
1462	RPS24	BC15
1463	SNHG8	BC10
1464	ASXL1	BC10
1465	RPL6	BC15
1466	RAD21	BC11
1467	SARAF	BC12
1468	RPL34	BC15
1469	NSMCE1	BC12
1470	YBX3	BC10
1471	ICAM1	BC15
1472	TBCB	BC11
1473	CXCL13	BC12
1474	HNRNPA1	BC15
1475	LGALS3BP	BC12
1476	ATF3	BC10
1477	PAFAH1B1	BC11
1478	BTF3	BC12
1479	RGS10	BC12
1480	LDLRAD3	BC11
1481	CCNI	BC12
1482	VPS37A	BC11
1483	NACA	BC15
1484	PKIB	BC11
1485	NBN	BC11
1486	IRF7	BC4
1487	CKMT1B	BC11
1488	PTPN1	BC11
1489	SLC25A6	BC12
1490	ARMC1	BC11
1491	LUM	BC11
1492	CPNE3	BC11
1493	CHD4	BC11
1494	EPB41	BC11
1495	IER2	BC10
1496	DCLK1	BC11
1497	CTSF	BC12
1498	TMEM176A	BC11
1499	SMIM14	BC12
1500	FBXO21	BC11
1501	CTPS2	BC12
1502	EEF2	BC15
1503	PHF14	BC11
1504	H1FX	BC10
1505	SLC38A2	BC10
1506	GLS	BC10
1507	RNASET2	BC12
1508	UNC45A	BC11
1509	MAN1A1	BC11
1510	SPSB3	BC12
1511	ATXN7L3B	BC11
1512	PMAIP1	BC10
1513	STK39	BC12
1514	SERTAD3	BC4
1515	PIM2	BC12
1516	TNFAIP3	BC4
1517	ACP5	BC12
1518	NDUFS7	BC12
1519	GSTCD	BC11
1520	CIRBP	BC4
1521	ZFP36	BC4
1522	ANKRD37	BC10
1523	ERP29	BC12
1524	HSPA8	BC15
1525	CEP89	BC11
1526	TRIM24	BC11
1527	IFIT1	BC12
1528	MCL1	BC10
1529	JHY	BC11
1530	STOM	BC12
1531	NFIL3	BC10
1532	N4BP2L1	BC12
1533	ERRFI1	BC15
1534	YPEL5	BC4
1535	ETS2	BC15
1536	MAX	BC12
1537	DNAJB6	BC15
1538	MKRN1	BC12
1539	MT-TW	BC11
1540	WDR13	BC12
1541	DCN	BC11
1542	SNX10	BC11
1543	IRF1	BC10
1544	TMEM176B	BC11
1545	ACBD5	BC11
1546	MAGED2	BC11
1547	VPS51	BC15
1548	NAMPT	BC15
1549	IDS	BC11
1550	AP000769.1	BC11
1551	CRABP2	BC11
1552	ENO2	BC11
1553	UFC1	BC12
1554	DPYSL2	BC11
1555	FADS2	BC11
1556	NFKBID	BC12
1557	BLOC1S1	BC12
1558	CEP290	BC11
1559	TNFRSF14	BC12
1560	IER3	BC10
1561	NCDN	BC11
1562	EFNA1	BC4
1563	SPARC	BC11
1564	PCSK7	BC15
1565	XRCC1	BC11
1566	GPSM3	BC12
1567	DPP7	BC12
1568	ZFAS1	BC10
1569	WDR60	BC11
1570	TIPARP	BC10
1571	CEBPD	BC10
1572	SARS	BC11
1573	TSPAN13	BC12
1574	SAMD9	BC12
1575	BUB3	BC11
1576	NRIP1	BC11
1577	BAG1	BC15
1578	EPB41L4A-AS1	BC15
1579	SLC25A25	BC4
1580	RELL1	BC11
1581	C4orf48	BC11
1582	RHOBTB3	BC12
1583	SKAP1	BC12
1584	PSCA	BC12
1585	BEX3	BC11
1586	AGR3	BC11
1587	TMEM218	BC12
1588	SLC1A5	BC12
1589	KLF2	BC10
1590	FOSB	BC10
1591	RUNX1	BC10
1592	CASK	BC11
1593	NUMA1	BC11
1594	CLDN4	BC4
1595	TLE4	BC10
1596	UTP23	BC11
1597	GAS5	BC10
1598	SUSD3	BC12
1599	HBA1	BC11
1600	HOXB7	BC12
1601	ARMT1	BC11
1602	STEAP1	BC12
1603	NDRG1	BC10
1604	CLDN7	BC12
1605	RP9P	BC11
1606	ABHD14B	BC12
1607	ZNF426	BC12
1608	DDRGK1	BC12
1609	CNTNAP2	BC11
1610	MAP1B	BC11
1611	ARFIP2	BC12
1612	NOP53	BC10
1613	SLC39A6	BC11
1614	VIRMA	BC11
1615	CFD	BC12
1616	DHRSX	BC12
1617	PARVA	BC11
1618	CXCL3	BC10
1619	WWP1	BC11
1620	STK19	BC15
1621	CYTH2	BC4
1622	UGDH	BC4
1623	FAM104B	BC12
1624	RAB18	BC11
1625	HOXB2	BC12
1626	TMEM54	BC11
1627	H2AFJ	BC11
1628	RAB30	BC11
1629	HNRNPH1	BC10
1630	FAM114A1	BC11
1631	PTBP1	BC15
1632	NRIP3	BC11
1633	BCL3	BC12
1634	PTPN13	BC11
1635	DNAJB4	BC10
1636	JUNB	BC4
1637	PGM2L1	BC11
1638	CXCL2	BC10
1639	ELOVL5	BC12
1640	TSG101	BC11
1641	AHNAK	BC10
1642	HSPB1P1	BC11
1643	RILPL2	BC15
1644	FUT2	BC12
1645	HNRNPAB	BC10
1646	LINC01881	BC11
1647	KCNK6	BC12
1648	JCHAIN	BC12
1649	TUBA1A	BC11
1650	PMP22	BC11
1651	MED16	BC12
1652	GPRC5C	BC12
1653	STAU2	BC11
1654	KIAA0232	BC11
1655	PEG10	BC11
1656	CLU	BC11
1657	ECI2	BC12
1658	GNAI3	BC15
1659	ZNHIT3	BC11
1660	CISD3	BC11
1661	CMBL	BC11
1662	WDR24	BC12
1663	FUT8	BC11
1664	FUCA1	BC12
1665	C5orf42	BC11
1666	PDK4	BC4
1667	DAXX	BC11
1668	ARFGEF1	BC11
1669	EIF1B	BC12
1670	IGBP1	BC12
1671	NFKB2	BC15
1672	SLITRK6	BC11
1673	HOPX	BC12
1674	SAT2	BC4
1675	LSG1	BC11
1676	COL1A1	BC11
1677	HIPK2	BC12
1678	C12orf57	BC11
1679	ELF3	BC4
1680	LINC00869	BC11
1681	TJP3	BC12
1682	MAGEH1	BC12
1683	PARP12	BC12
1684	CLSTN2	BC11
1685	GRAMD1A	BC12
1686	KLF4	BC4
1687	TIFA	BC12
1688	SIAH2	BC12
1689	RBFOX2	BC11
1690	COPB1	BC11
1691	BAIAP2-AS1	BC11
1692	SARM1	BC12
1693	TMEM164	BC12
1694	EXOC7	BC12
1695	CADM1	BC11
1696	GDI1	BC11
1697	DNAJB9	BC12
1698	KIAA0319L	BC11
1699	HOXA5	BC4
1700	RPL9P9	BC11
1701	SF1	BC15
1702	RAE1	BC11
1703	LMNA	BC15
1704	FBP1	BC11
1705	EFHC1	BC12
1706	ABHD3	BC12
1707	MRPL54	BC12
1708	RHOC	BC11
1709	ARL5B	BC15
1710	FNIP1	BC4
1711	PRAF2	BC11
1712	TRAF5	BC11
1713	TP53TG1	BC12
1714	ADCK2	BC12
1715	MIR205HG	BC10
1716	NR2F2	BC4
1717	ABR	BC11
1718	PJA1	BC11
1719	UBQLN2	BC12
1720	SPAG1	BC11
1721	AGL	BC11
1722	BOD1L1	BC10
1723	CRNDE	BC15
1724	LINC01578	BC10
1725	TFPI2	BC12
1726	VAV3	BC11
1727	ZNF101	BC12
1728	MAPT	BC11
1729	CCDC170	BC12
1730	FAM105A	BC12
1731	SCAND1	BC12
1732	SERTAD1	BC10
1733	STARD10	BC11
1734	TMEM9B	BC12
1735	WDR45	BC12
1736	NELL2	BC12
1737	PLK3	BC4
1738	IFT22	BC12
1739	CDKN1C	BC10
1740	MIDN	BC4
1741	DUSP5	BC4
1742	HSD17B14	BC11
1743	NES	BC11
1744	ADIPOR2	BC11
1745	CERS4	BC11
1746	PIGA	BC12
1747	BRF2	BC11
1748	TCEAL3	BC11
1749	SNHG12	BC10
1750	TMEM99	BC12
1751	TCEA2	BC11
1752	LPP	BC15
1753	HNRNPA0	BC12
1754	PNPLA4	BC12
1755	ARID5A	BC15
1756	NAPA	BC15
1757	LDLR	BC4
1758	SGMS1	BC11
1759	HSD17B11	BC12
1760	BMI1	BC12
1761	VAT1	BC11
1762	TGIF1	BC15
1763	IFI30	BC10
1764	PHLDA1	BC15
1765	TPGS1	BC4
1766	SYTL1	BC12
1767	NXPE3	BC11
1768	EGOT	BC12
1769	FBXL5	BC11
1770	REPIN1	BC12
1771	ASB13	BC11
1772	CSRNP1	BC4
1773	TMEM173	BC11
1774	JMJD6	BC15
1775	WNT5A	BC12
1776	DANCR	BC10
1777	PTPRN2	BC11
1778	TGM2	BC12
1779	CHN2	BC12
1780	PEA15	BC12
1781	MAFF	BC10
1782	P4HTM	BC12
1783	TICAM1	BC12
1784	PCSK1N	BC11
1785	ABCC5	BC11
1786	FAM129A	BC12
1787	TPD52	BC11
1788	BCL2	BC4
1789	SPTAN1	BC10
1790	NKX3-1	BC12
1791	MAP9	BC11
1792	PIP4P2	BC11
1793	YPEL2	BC4
1794	TCEAL1	BC11
1795	CYB5R1	BC12
1796	CCNG2	BC12
1797	CELF4	BC11
1798	RTN1	BC11
1799	PQBP1	BC12
1800	ASRGL1	BC12
1801	FLYWCH2	BC12
1802	SSBP2	BC11
1803	EVA1B	BC4
1804	CCDC85B	BC15
1805	TMBIM4	BC12
1806	WEE1	BC10
1807	MIGA1	BC11
1808	GLT8D1	BC12
1809	PPP1R37	BC11
1810	ASPN	BC11
1811	FMO5	BC12
1812	SMIM29	BC11
1813	RAB27B	BC11
1814	MTHFR	BC12
1815	RAMP1	BC12
1816	YTHDF1	BC11
1817	SIRT1	BC10
1818	PCLO	BC11
1819	GLUD1	BC12
1820	ACSF2	BC12
1821	PCMTD2	BC11
1822	NPDC1	BC12
1823	DOC2B	BC12
1824	AQP3	BC12
1825	ZC2HC1A	BC11
1826	HMG20B	BC12
1827	R3HDM4	BC12
1828	BCL2L1	BC12
1829	SLC37A1	BC12
1830	NRCAM	BC11
1831	ZC3H12A	BC15
1832	PPM1H	BC12
1833	RABGGTB	BC15
1834	CCDC126	BC12
1835	HIP1	BC11
1836	ANKRD30A	BC4
1837	TMEM181	BC11
1838	MSMB	BC11
1839	FAM198B	BC11
1840	FUZ	BC12
1841	NOVA1	BC11
1842	GDF15	BC12
1843	WWC3	BC12
1844	BAG3	BC4
1845	CLGN	BC12
1846	RIMS2	BC11
1847	TMEM127	BC11
1848	CCNG1	BC15
1849	HOXB4	BC12
1850	GTF2H2B	BC11
1851	SPEF2	BC11
1852	IFT122	BC11
1853	SMPD1	BC12
1854	ENTPD5	BC12
1855	QSOX1	BC12
1856	BCAS4	BC11
1857	TOM1L2	BC12
1858	AR	BC11
1859	SLC46A1	BC12
1860	OCEL1	BC12
1861	KCNQ1OT1	BC10
1862	FAM53C	BC4
1863	OPHN1	BC12
1864	FAAH2	BC12
1865	FAM102A	BC4
1866	ZNF768	BC11
1867	IMMP2L	BC15
1868	FAM174A	BC12
1869	IKBKB	BC12
1870	LINC01681	BC11
1871	ID4	BC10
1872	ANGPTL4	BC4
1873	SHROOM3	BC4
1874	HOXB3	BC12
1875	DDX39B	BC10
1876	C17orf58	BC11
1877	FGFR1OP	BC12
1878	EFHD1	BC4
1879	TGFBR3L	BC12
1880	SOCS3	BC15
1881	MCCC2	BC12
1882	PVALB	BC11
1883	ARAF	BC12
1884	P2RX4	BC12
1885	DNASE1	BC11
1886	NPNT	BC11
1887	SCNN1B	BC11
1888	HIST1H2BK	BC11
1889	NECAB3	BC12
1890	KIF5C	BC11
1891	MIR22HG	BC10
1892	RLN2	BC12
1893	CMTM8	BC11
1894	TNNT1	BC11
1895	AL049555.1	BC11
1896	SLC7A2	BC11
1897	TBX3	BC10
1898	MARC2	BC12
1899	TMEM109	BC12
1900	HEY1	BC11
1901	RBM27	BC10
1902	PILRB	BC4
1903	TTC21A	BC12
1904	DRC3	BC12
1905	GPR137	BC12
1906	SMOC2	BC12
1907	ARSG	BC12
1908	RETREG1	BC11
1909	PTHLH	BC12
1910	AC141586.1	BC11
1911	ACSS1	BC12
1912	MPZL3	BC12
1913	SCIN	BC12
1914	IGSF8	BC12
1915	ANKRD50	BC11
1916	TTLL7	BC11
1917	ANKHD1	BC10
1918	PAXIP1-AS1	BC12
1919	AFF3	BC4
1920	ITPKC	BC10
1921	PIK3R3	BC10
1922	SLC29A3	BC12
1923	KDM4B	BC4
1924	2025-03-09	BC11
1925	AGR2	BC12
1926	KCNJ6	BC11
1927	GLIPR1L2	BC12
1928	LRRC6	BC11
1929	CHPF2	BC12
1930	TRAF4	BC4
1931	FXYD6	BC11
1932	CITED4	BC10
1933	ATL1	BC11
1934	GLCE	BC11
1935	RAC1P2	BC11
1936	PLD6	BC12
1937	BCAM	BC4
1938	ALDH1A1	BC11
1939	ARSA	BC12
1940	SLC43A1	BC12
1941	SLC22A18AS	BC11
1942	FHL2	BC15
1943	STMN3	BC11
1944	SARNP	BC10
1945	CX3CL1	BC15
1946	PLAT	BC12
1947	PCGF2	BC12
1948	KCTD6	BC11
1949	SNCG	BC11
1950	ARHGEF5	BC4
1951	BAMBI	BC4
1952	SIDT2	BC12
1953	C20orf204	BC11
1954	TMEM144	BC12
1955	IGF1R	BC4
1956	NAT1	BC11
1957	C5orf30	BC11
1958	PIFO	BC12
1959	ANKRD30B	BC11
1960	ZDHHC14	BC12
1961	DNAJC12	BC11
1962	GGACT	BC12
1963	VANGL1	BC11
1964	RPH3AL	BC12
1965	ZBTB44	BC15
1966	ZNF433	BC12
1967	TMEM150C	BC11
1968	SLC25A33	BC15
1969	ACADSB	BC11
1970	PLIN5	BC11
1971	STRADB	BC12
1972	GALNT5	BC12
1973	CYP2J2	BC11
1974	STAP2	BC12
1975	TESMIN	BC11
1976	KLC2	BC11
1977	FMOD	BC12
1978	RIMS1	BC11
1979	NFATC4	BC11
1980	HOXA7	BC12
1981	ARMCX1	BC12
1982	KMT5C	BC12
1983	GAMT	BC11
1984	GPRC5A	BC12
1985	GBGT1	BC12
1986	SPATA20	BC12
1987	ARHGAP6	BC12
1988	SYT7	BC11
1989	TGFB3	BC12
1990	ELMSAN1	BC4
1991	GGT5	BC12
1992	DTNA	BC11
1993	HS3ST1	BC11
1994	P3H3	BC12
1995	CA12	BC12
1996	TMEM25	BC12
1997	FSIP1	BC11
1998	KLHDC9	BC12
[truncated: 243 more rows]

## Sheet: BLCA
X	gene_name	module
1	ENO1	BLCA1
2	SFN	BLCA6
3	ZNF593	BLCA7
4	RPL22	BLCA7
5	CITED4	BLCA1
6	UQCRH	BLCA7
7	TACSTD2	BLCA1
8	CLCA4	BLCA1
9	CAPZA1	BLCA6
10	S100A8	BLCA6
11	S100A9	BLCA6
12	S100A11	BLCA7
13	CYB5R1	BLCA1
14	CFH	BLCA1
15	SCCPDH	BLCA6
16	IRF6	BLCA1
17	RNF2	BLCA6
18	ELF3	BLCA6
19	BTG2	BLCA6
20	RRP15	BLCA6
21	ATF3	BLCA6
22	NENF	BLCA7
23	TSNAX	BLCA6
24	PHLDA3	BLCA1
25	NUCKS1	BLCA6
26	COX20	BLCA6
27	CLCA2	BLCA6
28	ID3	BLCA1
29	RPL11	BLCA7
30	MUC1	BLCA6
31	SNRPE	BLCA7
32	RIT1	BLCA6
33	LAMTOR2	BLCA7
34	RBM8A	BLCA7
35	RPS8	BLCA7
36	JTB	BLCA6
37	RAB13	BLCA7
38	RPS27	BLCA7
39	BCL10	BLCA6
40	FDPS	BLCA6
41	FAM76A	BLCA6
42	MRPS21	BLCA7
43	MRPL20	BLCA7
44	SH3BGRL3	BLCA7
45	MRPL55	BLCA6
46	RNF187	BLCA1
47	YBX1	BLCA7
48	JUN	BLCA6
49	LAMTOR5	BLCA7
50	NDUFS5	BLCA7
51	GUK1	BLCA7
52	IFI16	BLCA6
53	IFI6	BLCA6
54	ISG15	BLCA6
55	LINC00467	BLCA6
56	CRABP2	BLCA6
57	RPL5	BLCA7
58	MDM4	BLCA6
59	C1orf56	BLCA6
60	CDC42SE1	BLCA6
61	LMNA	BLCA6
62	CDC42	BLCA6
63	S100A2	BLCA6
64	S100A16	BLCA6
65	ID2	BLCA6
66	IAH1	BLCA6
67	ADAM17	BLCA6
68	RPS7	BLCA7
69	PPP1CB	BLCA6
70	OST4	BLCA7
71	CALM2	BLCA7
72	VAMP8	BLCA7
73	RPL31	BLCA7
74	DUSP2	BLCA1
75	COX5B	BLCA7
76	INPP1	BLCA1
77	IGFBP5	BLCA1
78	ARPC2	BLCA7
79	RPL37A	BLCA6
80	BZW1	BLCA1
81	EEF1B2	BLCA7
82	CHCHD5	BLCA7
83	SUMO1	BLCA7
84	MZT2A	BLCA7
85	HSPE1	BLCA7
86	RHOB	BLCA6
87	PTMA	BLCA7
88	RPS27A	BLCA7
89	CLK1	BLCA6
90	NDUFB3	BLCA7
91	IGKC	BLCA6
92	PCBP1	BLCA7
93	EIF5B	BLCA6
94	ITGA6	BLCA1
95	DBI	BLCA7
96	LSM3	BLCA7
97	RPL14	BLCA7
98	CTNNB1	BLCA6
99	MANF	BLCA6
100	SPCS1	BLCA7
101	RPSA	BLCA7
102	CSTA	BLCA7
103	FAM162A	BLCA1
104	TM4SF1	BLCA6
105	TNFSF10	BLCA6
106	HES1	BLCA6
107	RPL35A	BLCA7
108	PFN2	BLCA1
109	RAP2B	BLCA6
110	AP2M1	BLCA1
111	RPL24	BLCA7
112	BRK1	BLCA7
113	RPL15	BLCA7
114	TMEM45A	BLCA6
115	BHLHE40	BLCA6
116	RPL29	BLCA7
117	TWF2	BLCA1
118	IMPDH2	BLCA1
119	TMEM40	BLCA6
120	RPL32	BLCA7
121	CD47	BLCA6
122	SRPRB	BLCA6
123	GPX1	BLCA6
124	TMA7	BLCA7
125	ARPC4	BLCA6
126	SHISA5	BLCA1
127	CCDC12	BLCA6
128	S100P	BLCA6
129	C4orf3	BLCA1
130	CXCL8	BLCA6
131	RASSF6	BLCA1
132	RPS3A	BLCA7
133	MSMO1	BLCA6
134	AREG	BLCA6
135	NDUFC1	BLCA7
136	RPL9	BLCA7
137	RPL34	BLCA7
138	RPL37	BLCA7
139	COX7C	BLCA7
140	UQCRQ	BLCA7
141	HMGCS1	BLCA6
142	ATP6V0E1	BLCA7
143	PPIC	BLCA6
144	DUSP1	BLCA6
145	PRELID1	BLCA7
146	HIGD2A	BLCA7
147	MSX2	BLCA1
148	HNRNPA0	BLCA1
149	NDUFS6	BLCA7
150	NHP2	BLCA7
151	SKP1	BLCA7
152	HINT1	BLCA7
153	NDUFA2	BLCA7
154	TBCA	BLCA6
155	BTF3	BLCA7
156	ATOX1	BLCA7
157	NPM1	BLCA7
158	HNRNPH1	BLCA6
159	RPS14	BLCA7
160	EGR1	BLCA6
161	RPS23	BLCA7
162	FOXQ1	BLCA1
163	ID4	BLCA1
164	UQCC2	BLCA7
165	RPS10	BLCA6
166	PRDM1	BLCA6
167	TMEM14A	BLCA7
168	SNX3	BLCA7
169	RWDD1	BLCA7
170	PERP	BLCA7
171	RPS12	BLCA7
172	SF3B5	BLCA7
173	PNRC1	BLCA1
174	CDKN1A	BLCA1
175	TSPYL1	BLCA6
176	WTAP	BLCA6
177	CLIC1	BLCA1
178	EEF1A1	BLCA7
179	HSPA1B	BLCA6
180	GMNN	BLCA6
181	HLA-B	BLCA6
182	IER3	BLCA6
183	RPL10A	BLCA7
184	COX7A2	BLCA7
185	RPS18	BLCA7
186	CUTA	BLCA7
187	ZFAND2A	BLCA6
188	NDUFA4	BLCA7
189	ARL4A	BLCA6
190	TRA2A	BLCA6
191	SEC61G	BLCA7
192	CYCS	BLCA6
193	ARPC1A	BLCA6
194	FAM133B	BLCA6
195	LSM5	BLCA7
196	CHCHD2	BLCA7
197	FIS1	BLCA7
198	ZNHIT1	BLCA7
199	LAMTOR4	BLCA7
200	GPNMB	BLCA6
201	IFRD1	BLCA6
202	NDUFB2	BLCA7
203	HSPB1	BLCA6
204	ACTB	BLCA7
205	SUMF2	BLCA6
206	POLR2J	BLCA7
207	POLR2J3	BLCA6
208	PSMA2	BLCA6
209	TP53TG1	BLCA7
210	PPIA	BLCA7
211	RAC1	BLCA7
212	KDELR2	BLCA6
213	ATP6V1F	BLCA7
214	TOMM7	BLCA7
215	ARHGEF35	BLCA6
216	TMSB4X	BLCA6
217	SLC25A6	BLCA6
218	EIF2S3	BLCA6
219	RBM3	BLCA1
220	RPS4X	BLCA7
221	SLC25A5	BLCA7
222	TCEAL8	BLCA6
223	UXT	BLCA7
224	LAGE3	BLCA7
225	COX7B	BLCA7
226	EBP	BLCA6
227	RPL36A	BLCA7
228	PLP2	BLCA1
229	RPL10	BLCA7
230	TCEAL4	BLCA6
231	RPL39	BLCA7
232	NDUFA1	BLCA7
233	PGK1	BLCA1
234	SAT1	BLCA6
235	CLU	BLCA6
236	DEFB1	BLCA6
237	FABP4	BLCA1
238	FABP5	BLCA6
239	RPL30	BLCA7
240	UQCRB	BLCA7
241	FAM83A	BLCA6
242	SNAI2	BLCA6
243	MYC	BLCA6
244	LY6D	BLCA6
245	RPL7	BLCA6
246	LY6K	BLCA6
247	EPPK1	BLCA6
248	EIF3E	BLCA6
249	RPS20	BLCA6
250	COX6C	BLCA7
251	EEF1D	BLCA7
252	RPL8	BLCA7
253	RPS6	BLCA7
254	TXN	BLCA7
255	RPL35	BLCA7
256	KLF4	BLCA6
257	AQP3	BLCA6
258	RPL12	BLCA7
259	EDF1	BLCA7
260	B4GALT1	BLCA6
261	ATP6V1G1	BLCA7
262	RPL7A	BLCA7
263	SET	BLCA6
264	KCNQ1OT1	BLCA6
265	RPS13	BLCA7
266	FTH1	BLCA1
267	CD59	BLCA6
268	MALAT1	BLCA6
269	FAU	BLCA7
270	RAB38	BLCA6
271	LDHA	BLCA1
272	RPS3	BLCA7
273	PRDX5	BLCA7
274	RPLP2	BLCA7
275	CRACR2B	BLCA6
276	POLR2L	BLCA7
277	SYT8	BLCA6
278	COX8A	BLCA7
279	PHLDA2	BLCA6
280	MPZL2	BLCA1
281	CTSD	BLCA6
282	MRPL11	BLCA1
283	NDUFC2	BLCA6
284	RPS25	BLCA7
285	GSTP1	BLCA7
286	RPL27A	BLCA6
287	AKR1C3	BLCA1
288	GATA3	BLCA1
289	KLF6	BLCA6
290	AKR1C2	BLCA6
291	AKR1C1	BLCA6
292	COMMD3	BLCA6
293	VDAC2	BLCA1
294	RPS24	BLCA7
295	CRTAC1	BLCA1
296	PDLIM1	BLCA1
297	GSTO1	BLCA1
298	PGAM1	BLCA1
299	PLAU	BLCA1
300	SAR1A	BLCA6
301	DDIT4	BLCA1
302	IDI1	BLCA6
303	KLRK1-AS1	BLCA1
304	THAP2	BLCA6
305	TMEM19	BLCA6
306	KRT5	BLCA6
307	SLC35E3	BLCA6
308	NUP107	BLCA6
309	RAB21	BLCA6
310	TESC	BLCA1
311	TSPAN8	BLCA6
312	RPLP0	BLCA7
313	YEATS4	BLCA6
314	OS9	BLCA6
315	TSPAN31	BLCA6
316	CDK4	BLCA6
317	METTL1	BLCA6
318	TSFM	BLCA6
319	COX6A1	BLCA7
320	DYNLL1	BLCA7
321	C12orf57	BLCA7
322	TPI1	BLCA1
323	PTMS	BLCA1
324	ZNF385A	BLCA1
325	NACA	BLCA7
326	PFDN5	BLCA6
327	GAPDH	BLCA1
328	HNRNPA1	BLCA7
329	RPL41	BLCA7
330	MYL6	BLCA7
331	CLEC2B	BLCA6
332	RPL6	BLCA7
333	DDIT3	BLCA6
334	MDM2	BLCA6
335	POMP	BLCA7
336	POLR1D	BLCA1
337	TPT1	BLCA7
338	RPL21	BLCA6
339	COMMD6	BLCA7
340	ARF6	BLCA6
341	DHRS7	BLCA1
342	ERH	BLCA7
343	SPTSSA	BLCA6
344	FOS	BLCA6
345	IFI27L2	BLCA6
346	RPL36AL	BLCA7
347	IFI27	BLCA6
348	IRF2BPL	BLCA6
349	KTN1	BLCA6
350	SLIRP	BLCA6
351	RPS29	BLCA6
352	HSP90AA1	BLCA6
353	NPC2	BLCA6
354	PSME1	BLCA7
355	NEDD8	BLCA6
356	NDUFB1	BLCA6
357	MRPL52	BLCA7
358	ZFP36L1	BLCA6
359	NUDT14	BLCA1
360	GCHFR	BLCA6
361	RPL4	BLCA7
362	COX5A	BLCA7
363	RHOV	BLCA6
364	PSMA4	BLCA7
365	RPS17	BLCA6
366	SRP14	BLCA7
367	MORF4L1	BLCA7
368	NOP10	BLCA7
369	EIF3J	BLCA6
370	RPLP1	BLCA7
371	CTSH	BLCA1
372	SERF2	BLCA7
373	B2M	BLCA6
374	IMP3	BLCA1
375	RPS2	BLCA6
376	SMIM22	BLCA7
377	NDUFB10	BLCA7
378	RPS15A	BLCA7
379	CRNDE	BLCA6
380	CAPNS2	BLCA6
381	TRAPPC2L	BLCA7
382	CYBA	BLCA1
383	COX4I1	BLCA7
384	APRT	BLCA7
385	C16orf74	BLCA1
386	PYCARD	BLCA7
387	MT1X	BLCA6
388	AMFR	BLCA6
389	HSBP1	BLCA7
390	ALDOA	BLCA1
391	RPL13	BLCA7
392	HERPUD1	BLCA6
393	NUPR1	BLCA6
394	LITAF	BLCA6
395	ZG16B	BLCA6
396	PFN1	BLCA7
397	UBB	BLCA7
398	RPL23	BLCA7
399	KRT17	BLCA1
400	KRT13	BLCA6
401	ARL4D	BLCA1
402	EIF1	BLCA1
403	RPL38	BLCA7
404	EIF4A3	BLCA1
405	PSMC5	BLCA1
406	RPL27	BLCA7
407	RAB5C	BLCA1
408	VAMP2	BLCA6
409	RPL26	BLCA7
410	ST6GALNAC2	BLCA1
411	EIF5A	BLCA6
412	MRPL12	BLCA6
413	ALDOC	BLCA1
414	RAB34	BLCA1
415	RPL23A	BLCA7
416	SUMO2	BLCA7
417	KRT10	BLCA7
418	ARHGDIA	BLCA1
419	ANAPC11	BLCA7
420	YWHAE	BLCA6
421	PMAIP1	BLCA6
422	INO80C	BLCA6
423	BMP2	BLCA6
424	TMEM230	BLCA6
425	DSTN	BLCA6
426	CEBPB	BLCA6
427	PFDN4	BLCA6
428	PSMA7	BLCA7
429	CST3	BLCA7
430	EIF2S2	BLCA6
431	RPS21	BLCA7
432	TFAP2C	BLCA6
433	SRSF6	BLCA6
434	SNRPB	BLCA1
435	PPDPF	BLCA7
436	ID1	BLCA6
437	SDCBP2	BLCA6
438	FKBP1A	BLCA7
439	EIF6	BLCA7
440	COMMD7	BLCA6
441	SLPI	BLCA6
442	ZFAS1	BLCA7
443	RIN2	BLCA6
444	DPM1	BLCA6
445	PLPP2	BLCA1
446	CIRBP	BLCA6
447	CNN2	BLCA1
448	POLR2E	BLCA1
449	OAZ1	BLCA7
450	RPL36	BLCA7
451	PTPRS	BLCA6
452	UQCR11	BLCA7
453	EEF2	BLCA1
454	GPX4	BLCA7
455	NDUFA13	BLCA7
456	DMKN	BLCA6
457	CHMP2A	BLCA7
458	COX6B1	BLCA7
459	RPS19	BLCA7
460	RPS5	BLCA7
461	BCAM	BLCA1
462	BLVRB	BLCA6
463	LYPD3	BLCA6
464	FOSB	BLCA6
465	RPL18A	BLCA7
466	ZFP36	BLCA6
467	RPS16	BLCA7
468	LDLR	BLCA6
469	AP2S1	BLCA7
470	NDUFA11	BLCA7
471	PPP1R15A	BLCA6
472	FTL	BLCA7
473	FXYD5	BLCA6
474	GADD45GIP1	BLCA7
475	RPL28	BLCA7
476	NDUFS7	BLCA7
477	EIF3G	BLCA1
478	STAP2	BLCA1
479	UBL5	BLCA7
480	RPS15	BLCA7
481	RPS28	BLCA7
482	RAB11B	BLCA1
483	RPL18	BLCA7
484	RPS11	BLCA7
485	TIMM13	BLCA7
486	NDUFB7	BLCA7
487	CXCL17	BLCA6
488	DNAJB1	BLCA6
489	RPL13A	BLCA6
490	WDR83OS	BLCA6
491	JUNB	BLCA6
492	PRMT1	BLCA1
493	EIF3K	BLCA7
494	IER2	BLCA1
495	ALKBH7	BLCA7
496	C19orf53	BLCA7
497	C19orf33	BLCA7
498	RPS9	BLCA7
499	SNRPD2	BLCA7
500	APOE	BLCA6
501	APOC1	BLCA6
502	UBA52	BLCA7
503	MIDN	BLCA6
504	FXYD3	BLCA6
505	RPL3	BLCA7
506	ST13	BLCA7
507	SMDT1	BLCA7
508	LGALS1	BLCA6
509	TSPO	BLCA7
510	CHCHD10	BLCA7
511	NDUFA6	BLCA7
512	APOBEC3C	BLCA6
513	TIMP3	BLCA1
514	CRELD2	BLCA6
515	SNU13	BLCA7
516	RANBP1	BLCA7
517	TOMM22	BLCA7
518	TYMP	BLCA6
519	DDT	BLCA7
520	TMEM50B	BLCA6
521	YBEY	BLCA6
522	ETS2	BLCA1
523	SOD1	BLCA7
524	SUMO3	BLCA6
525	CSTB	BLCA1
526	MT-ND1	BLCA6
527	MT-ND2	BLCA6
528	MT-CO1	BLCA6
529	MT-CO2	BLCA6
530	MT-ATP6	BLCA6
531	MT-CO3	BLCA6
532	MT-ND4	BLCA6
533	MT-CYB	BLCA6
534	ATP5D	BLCA6
535	TCEB2	BLCA6
536	SELK	BLCA6
537	C19orf43	BLCA6
538	ATP5E	BLCA6
539	SHFM1	BLCA6
540	ATPIF1	BLCA6
541	H3F3B	BLCA6
542	ATP5G2	BLCA6
543	ATP5G3	BLCA6
544	ATP5J	BLCA6
545	C14orf2	BLCA6
546	H3F3A	BLCA6
547	H2AFZ	BLCA6
548	ATP5C1	BLCA6
549	NGFRAP1	BLCA6
550	ATP5L	BLCA6
551	ATP5H	BLCA6
552	ATP5I	BLCA6
553	MYEOV2	BLCA6
554	MINOS1	BLCA6
555	USMG5	BLCA6
556	C19orf70	BLCA6
557	SEPW1	BLCA6
558	WBP5	BLCA6
559	HN1	BLCA6
560	GNB2L1	BLCA6
561	C11orf31	BLCA6
562	LINC00493	BLCA6
563	ATP5J2	BLCA6
564	ATP5O	BLCA6
565	H2AFJ	BLCA6
566	AC090498.1	BLCA6
567	RERE	BLCA3
568	KAZN	BLCA3
569	CTPS1	BLCA8
570	OSBPL9	BLCA8
571	GNG5	BLCA9
572	FAF1	BLCA3
573	PKN2	BLCA3
574	ABCD3	BLCA10
575	ARHGAP29	BLCA8
576	VANGL2	BLCA9
577	MGST3	BLCA9
578	NCSTN	BLCA9
579	NME7	BLCA10
580	SFT2D2	BLCA10
581	PIGM	BLCA9
582	POU2F1	BLCA3
583	KIFAP3	BLCA10
584	COPA	BLCA9
585	DCAF8	BLCA10
586	TARBP1	BLCA8
587	COP1	BLCA3
588	UHMK1	BLCA10
589	NEK7	BLCA8
590	GPR137B	BLCA8
591	XPR1	BLCA3
592	DUSP23	BLCA9
593	IGSF9	BLCA9
594	PBX1	BLCA3
595	TAGLN2	BLCA9
596	B4GALT3	BLCA9
597	FCER1G	BLCA9
598	PCP4L1	BLCA9
599	STMN1	BLCA9
600	HMGCS2	BLCA9
601	POGK	BLCA10
602	PATJ	BLCA3
603	PEX19	BLCA9
604	RASAL2	BLCA8
605	GNB1	BLCA10
606	MARCKSL1	BLCA9
607	F11R	BLCA9
608	USF1	BLCA10
609	NECTIN4	BLCA10
610	KLHDC9	BLCA9
611	PFDN2	BLCA9
612	NIT1	BLCA9
613	SDHC	BLCA9
614	NDUFS2	BLCA9
615	TMCO1	BLCA9
616	SSBP3	BLCA10
617	FCRLB	BLCA9
618	ATF6	BLCA10
619	DENND1B	BLCA3
620	INAVA	BLCA10
621	TMEM9	BLCA9
622	FNBP1L	BLCA10
623	MAN1C1	BLCA10
624	MACF1	BLCA3
625	RABGAP1L	BLCA3
626	S100A4	BLCA9
627	SRBD1	BLCA3
628	PRKCE	BLCA3
629	MAP4K3	BLCA3
630	NBAS	BLCA3
631	USP34	BLCA3
632	EPCAM	BLCA9
633	CAMKMT	BLCA3
634	SLC8A1	BLCA10
635	TGFA	BLCA10
636	BIRC6	BLCA3
637	NCKAP5	BLCA8
638	NPAS2	BLCA3
639	PARD3B	BLCA3
640	SLC20A1	BLCA10
641	TMEM163	BLCA10
642	LNPK	BLCA10
643	RBMS1	BLCA8
644	SCHLAP1	BLCA8
645	ITM2C	BLCA9
646	AGAP1	BLCA3
647	KCNS3	BLCA10
648	PELI1	BLCA10
649	EXOC6B	BLCA8
650	DGKD	BLCA8
651	ENSG00000236449	BLCA9
652	SOS1	BLCA3
653	PUM2	BLCA3
654	FN1	BLCA8
655	GFPT1	BLCA8
656	AAK1	BLCA8
657	IKZF2	BLCA3
658	PTH2R	BLCA8
659	NCOA1	BLCA3
660	TAMM41	BLCA10
661	ENSG00000189229	BLCA10
662	VGLL4	BLCA10
663	TBC1D5	BLCA3
664	SUMF1	BLCA10
665	SETMAR	BLCA9
666	PTPRG	BLCA10
667	SMARCC1	BLCA10
668	MAGI1	BLCA3
669	VGLL3	BLCA8
670	CBLB	BLCA10
671	FHIT	BLCA3
672	HCLS1	BLCA10
673	FAM3D	BLCA9
674	PODXL2	BLCA10
675	PPM1L	BLCA3
676	RARRES1	BLCA9
677	FNDC3B	BLCA3
678	NAALADL2	BLCA3
679	IQCJ-SCHIP1	BLCA10
680	GRAMD1C	BLCA10
681	KLHL24	BLCA10
682	ACAP2	BLCA10
683	APOD	BLCA9
684	ZBTB20	BLCA3
685	THRB	BLCA8
686	ARL8B	BLCA10
687	CCDC14	BLCA10
688	TRNT1	BLCA10
689	CRBN	BLCA10
690	TSEN2	BLCA10
691	PLS1	BLCA10
692	XCR1	BLCA9
693	PPARG	BLCA3
694	KALRN	BLCA3
695	ITPR1	BLCA10
696	LPP	BLCA3
697	TOP2B	BLCA10
698	TMCC1	BLCA3
699	EXOC1	BLCA10
700	HOPX	BLCA9
701	RBM47	BLCA3
702	ANKRD17	BLCA8
703	FRYL	BLCA3
704	PARM1	BLCA10
705	CDS1	BLCA10
706	H2AZ1	BLCA9
707	TBCK	BLCA3
708	LRBA	BLCA3
709	ENSG00000246090	BLCA10
710	CCSER1	BLCA3
711	RAPGEF2	BLCA8
712	MAML3	BLCA3
713	GALNT7	BLCA10
714	STOX2	BLCA10
715	NIPAL1	BLCA10
716	SPATA5	BLCA3
717	SULT1E1	BLCA10
718	MAPK10	BLCA3
719	WDFY3	BLCA3
720	HSD17B11	BLCA9
721	KIAA1109	BLCA3
722	SPARCL1	BLCA10
723	HADH	BLCA9
724	CAMK2D	BLCA8
725	AFF1	BLCA3
726	C4orf48	BLCA9
727	LPCAT1	BLCA10
728	SEMA5A	BLCA3
729	PURPL	BLCA8
730	TRIO	BLCA3
731	LINC02109	BLCA8
732	NIPBL	BLCA3
733	GOLPH3	BLCA10
734	SELENOP	BLCA9
735	FAM172A	BLCA3
736	FBXL17	BLCA3
737	NNT	BLCA10
738	BASP1	BLCA10
739	GPX3	BLCA9
740	FBN2	BLCA8
741	DAP	BLCA10
742	SPARC	BLCA10
743	AMACR	BLCA9
744	TMEM267	BLCA10
745	SLC1A3	BLCA8
746	MCCC2	BLCA10
747	GMDS	BLCA3
748	SOX4	BLCA9
749	DCDC2	BLCA8
750	ZFAND3	BLCA3
751	CASC15	BLCA10
752	BTBD9	BLCA3
753	SNAP91	BLCA10
754	ENSG00000237643	BLCA9
755	HSP90AB1	BLCA9
756	CD2AP	BLCA3
757	ANKS1A	BLCA8
758	HDAC2	BLCA9
759	ADGRG6	BLCA8
760	FUT9	BLCA8
761	PKIB	BLCA10
762	NHSL1	BLCA3
763	HEBP2	BLCA9
764	AKAP12	BLCA10
765	ARID1B	BLCA3
766	BCKDHB	BLCA10
767	SH3BGRL2	BLCA10
768	PSORS1C2	BLCA9
769	CCHCR1	BLCA10
770	TCF19	BLCA9
771	POU5F1	BLCA10
772	H1-4	BLCA9
773	MRPL14	BLCA9
774	VEGFA	BLCA10
775	ENSG00000124593	BLCA9
776	PTPRK	BLCA3
777	MRPS18A	BLCA9
778	PDE10A	BLCA3
779	H4C3	BLCA9
780	ENSG00000229618	BLCA8
781	SDK1	BLCA3
782	IGF2BP3	BLCA8
783	GLCCI1	BLCA8
784	TMEM248	BLCA9
785	ASL	BLCA9
786	ZNF117	BLCA9
787	SBDS	BLCA9
788	VKORC1L1	BLCA10
789	ERV3-1	BLCA10
790	BBS9	BLCA8
791	COL1A2	BLCA10
792	PPP1R9A	BLCA8
793	LINC00174	BLCA10
794	TES	BLCA9
795	IMMP2L	BLCA8
796	SND1	BLCA8
797	STMP1	BLCA9
798	CREB3L2	BLCA8
799	TSPAN12	BLCA10
800	ENSG00000226965	BLCA8
801	CADPS2	BLCA10
802	EXOC4	BLCA8
803	MKLN1	BLCA3
804	FOXP2	BLCA8
805	ZNF92	BLCA10
806	BRAF	BLCA3
807	CLDN3	BLCA9
808	ST7	BLCA8
809	COG5	BLCA8
810	SMURF1	BLCA3
811	KMT2C	BLCA3
812	ZNF138	BLCA10
813	ENSG00000285702	BLCA10
814	EGFR	BLCA8
815	TAX1BP1	BLCA10
816	ZNF736	BLCA10
817	ZNF680	BLCA10
818	ZNF273	BLCA10
819	ZNF107	BLCA10
820	RPS6KA3	BLCA10
821	ENSG00000288546	BLCA10
822	POF1B	BLCA10
823	FTX	BLCA3
824	FIRRE	BLCA10
825	MAGEA3	BLCA9
826	HMGB3	BLCA9
827	MAGED1	BLCA10
828	PNCK	BLCA10
829	SMARCA1	BLCA9
830	TSPAN6	BLCA9
831	SYTL4	BLCA10
832	PLCXD1	BLCA10
833	ACSL4	BLCA10
834	SMS	BLCA9
835	MBNL3	BLCA8
836	RAB11FIP1	BLCA9
837	PLPBP	BLCA9
838	ERLIN2	BLCA9
839	PCMTD1	BLCA10
840	SPIDR	BLCA3
841	TCEA1	BLCA9
842	SNTG1	BLCA10
843	PAG1	BLCA10
844	TCIM	BLCA10
845	LINC01414	BLCA10
846	STK3	BLCA8
847	ASAP1	BLCA8
848	MAL2	BLCA10
849	NCOA2	BLCA3
850	PVT1	BLCA8
851	PTK2	BLCA3
852	PSCA	BLCA9
853	CASC9	BLCA10
854	ARFGEF1	BLCA3
855	TRAPPC9	BLCA8
856	SAMD12	BLCA3
857	VPS13B	BLCA3
858	ENSG00000260912	BLCA10
859	ACER2	BLCA10
860	GNAQ	BLCA8
861	RASEF	BLCA10
862	GOLM1	BLCA10
863	APBA1	BLCA8
864	DAPK1	BLCA8
865	ZCCHC7	BLCA8
866	GLIS3	BLCA8
867	IGF2	BLCA9
868	MAML2	BLCA8
869	ARHGAP42	BLCA10
870	ARRB1	BLCA10
871	MMP7	BLCA9
872	SPCS2	BLCA9
873	TMEM123	BLCA10
874	UPK2	BLCA9
875	MS4A7	BLCA9
876	TALDO1	BLCA9
877	H19	BLCA9
878	TH	BLCA9
879	SWAP70	BLCA10
880	REXO2	BLCA9
881	EIF4G2	BLCA9
882	UCP2	BLCA9
883	TEAD1	BLCA8
884	SHANK2	BLCA8
885	CAPN5	BLCA10
886	APLP2	BLCA10
887	IFITM2	BLCA10
888	PLAAT3	BLCA9
889	MDK	BLCA9
890	HYOU1	BLCA10
891	SIK3	BLCA8
892	ARHGAP32	BLCA3
893	DIP2C	BLCA8
894	VIM	BLCA10
895	JMJD1C	BLCA3
896	LRMDA	BLCA3
897	ANK3	BLCA3
898	ADD3	BLCA10
899	PARD3	BLCA3
900	NT5C2	BLCA3
901	LCOR	BLCA3
902	VTI1A	BLCA3
903	NEBL	BLCA8
904	DOCK1	BLCA3
905	PSAP	BLCA10
906	MMRN2	BLCA10
907	SNCG	BLCA9
908	ADIRF	BLCA9
909	FAM25A	BLCA9
910	ETV6	BLCA3
911	FAR2	BLCA10
912	H2AJ	BLCA9
913	EPS8	BLCA3
914	SINHCAF	BLCA10
915	TMEM117	BLCA3
916	DUSP6	BLCA9
917	MYBPC1	BLCA10
918	TMTC2	BLCA3
919	KSR2	BLCA10
920	TAOK3	BLCA10
921	PEBP1	BLCA9
922	BHLHE41	BLCA9
923	A2M	BLCA10
924	DYRK2	BLCA10
925	GLTP	BLCA9
926	TAC3	BLCA9
927	MED13L	BLCA3
928	TXNRD1	BLCA8
929	HSP90B1	BLCA9
930	ANO6	BLCA3
931	KRAS	BLCA9
932	GRIP1	BLCA3
933	PLEKHA5	BLCA3
934	ERBB3	BLCA10
935	DUSP16	BLCA8
936	ATF7IP	BLCA10
937	ENOX1	BLCA8
938	FLT1	BLCA10
939	TM9SF2	BLCA10
940	COL4A2	BLCA10
941	UGGT2	BLCA3
942	COL4A1	BLCA10
943	FAM155A	BLCA10
944	PCCA	BLCA3
945	OBI1	BLCA10
946	DLEU1	BLCA3
947	MBNL2	BLCA3
948	CRIP2	BLCA9
949	PRKD1	BLCA10
950	RNASE1	BLCA9
951	RAD51B	BLCA3
952	THSD4	BLCA8
953	ADAM10	BLCA8
954	IGF1R	BLCA3
955	TCF12	BLCA3
956	ABHD2	BLCA10
957	ADAMTS17	BLCA8
958	FAM214A	BLCA3
959	VPS35	BLCA9
960	GPT2	BLCA10
961	TOX3	BLCA3
962	NQO1	BLCA9
963	PSME3IP1	BLCA10
964	CDH1	BLCA10
965	TUBB3	BLCA9
966	CARHSP1	BLCA9
967	TEPP	BLCA9
968	MYO1D	BLCA3
969	NF1	BLCA3
970	TMEM98	BLCA9
971	ETV4	BLCA10
972	CCDC144NL-AS1	BLCA8
973	TANC2	BLCA3
974	HOXB7	BLCA9
975	SKAP1	BLCA10
976	ABCA6	BLCA10
977	SSH2	BLCA3
978	MSI2	BLCA3
979	BCAS3	BLCA3
980	TEX14	BLCA10
981	KRT20	BLCA9
982	RAMP2	BLCA10
983	COL1A1	BLCA10
984	TAF15	BLCA10
985	DLGAP1	BLCA8
986	YES1	BLCA10
987	ENSG00000266602	BLCA10
988	RALBP1	BLCA9
989	GAREM1	BLCA3
990	MYO5B	BLCA3
991	TTR	BLCA9
992	TCF4	BLCA10
993	PTPRM	BLCA3
994	ARHGAP28	BLCA8
995	PPP4R1	BLCA10
996	ZNF407	BLCA3
997	RALGAPA2	BLCA3
998	TGM2	BLCA8
999	PLCB1	BLCA3
1000	LINC01524	BLCA8
1001	CHD6	BLCA3
1002	ZNF66	BLCA10
1003	ZNF737	BLCA10
1004	LINC00278	BLCA3
1005	TTTY14	BLCA10
1006	UTY	BLCA3
1007	UPK3A	BLCA9
1008	LARGE1	BLCA3
1009	ENSG00000278932	BLCA8
1010	DYRK1A	BLCA3
1011	CLIC6	BLCA10
1012	ENSG00000224905	BLCA10
1013	TMPRSS2	BLCA10
1014	TFF3	BLCA10
1015	TIAM1	BLCA10
1016	GUCA2A	BLCA9
1017	APOA2	BLCA9
1018	ENSG00000229642	BLCA10
1019	CRISP3	BLCA9
1020	PAGE2	BLCA9
1021	UNC13C	BLCA8
1022	ANKFN1	BLCA10
1023	ENSG00000288714	BLCA8
1024	LINC02476	BLCA8
1025	ENSG00000287923	BLCA10
1026	LINC02484	BLCA8
1027	LINC02506	BLCA10
1028	ENSG00000251574	BLCA8
1029	PHGR1	BLCA9
1030	ENSG00000226022	BLCA10
1031	AADACL2-AS1	BLCA8
1032	ENSG00000233928	BLCA10

## Sheet: ccRCC
X	gene_name	module
1	ISG15	CCRCC2
2	TNFRSF18	CCRCC3
3	SDF4	CCRCC3
4	CPSF3L	CCRCC3
5	C1orf86	CCRCC3
6	C1orf174	CCRCC3
7	ACOT7	CCRCC2
8	THAP3	CCRCC3
9	VAMP3	CCRCC3
10	CLSTN1	CCRCC3
11	APITD1	CCRCC3
12	EXOSC10	CCRCC3
13	AGTRAP	CCRCC3
14	PLOD1	CCRCC3
15	MIIP	CCRCC3
16	SZRD1	CCRCC3
17	MFAP2	CCRCC3
18	SDHB	CCRCC3
19	EMC1	CCRCC3
20	MRTO4	CCRCC3
21	AKR7A2	CCRCC3
22	CAPZB	CCRCC3
23	MUL1	CCRCC3
24	DDOST	CCRCC3
25	ECE1	CCRCC3
26	USP48	CCRCC3
27	HSPG2	CCRCC3
28	EPHB2	CCRCC3
29	HNRNPR	CCRCC3
30	PITHD1	CCRCC3
31	LYPLA2	CCRCC3
32	SRRM1	CCRCC3
33	CLIC4	CCRCC3
34	C1orf63	CCRCC3
35	TMEM57	CCRCC3
36	LDLRAP1	CCRCC3
37	SEPN1	CCRCC3
38	STMN1	CCRCC3
39	ZNF593	CCRCC3
40	SH3BGRL3	CCRCC3
41	HMGN2	CCRCC3
42	NUDC	CCRCC3
43	TMEM222	CCRCC3
44	IFI6	CCRCC3
45	XKR8	CCRCC3
46	ATPIF1	CCRCC3
47	YTHDF2	CCRCC3
48	SRSF4	CCRCC3
49	SNRNP40	CCRCC3
50	PEF1	CCRCC3
51	SPOCD1	CCRCC3
52	TMEM39B	CCRCC3
53	EIF3I	CCRCC3
54	MARCKSL1	CCRCC3
55	RBBP4	CCRCC3
56	SYNC	CCRCC3
57	YARS	CCRCC3
58	AK2	CCRCC3
59	ZMYM6NB	CCRCC3
60	PSMB2	CCRCC3
61	C1orf216	CCRCC3
62	ADPRHL2	CCRCC3
63	TRAPPC3	CCRCC3
64	THRAP3	CCRCC3
65	MRPS15	CCRCC3
66	DNALI1	CCRCC3
67	GNL2	CCRCC3
68	C1orf122	CCRCC3
69	SF3A3	CCRCC3
70	UTP11L	CCRCC3
71	MACF1	CCRCC3
72	KIAA0754	CCRCC3
73	PPIE	CCRCC3
74	CAP1	CCRCC3
75	ZMPSTE24	CCRCC3
76	NFYC	CCRCC3
77	PPCS	CCRCC3
78	PPIH	CCRCC3
79	LEPRE1	CCRCC3
80	C1orf50	CCRCC3
81	CCDC23	CCRCC3
82	ELOVL1	CCRCC3
83	MED8	CCRCC3
84	KDM4A	CCRCC3
85	IPO13	CCRCC3
86	DMAP1	CCRCC3
87	ERI3	CCRCC3
88	TMEM53	CCRCC3
89	EIF2B3	CCRCC3
90	HECTD3	CCRCC3
91	UROD	CCRCC3
92	AKR1A1	CCRCC3
93	UQCRH	CCRCC3
94	RNF11	CCRCC3
95	EPS15	CCRCC3
96	NRD1	CCRCC3
97	RAB3B	CCRCC3
98	TXNDC12	CCRCC3
99	BTF3L4	CCRCC3
100	ZCCHC11	CCRCC3
101	SCP2	CCRCC3
102	C1orf123	CCRCC3
103	MAGOH	CCRCC3
104	LRRC42	CCRCC3
105	MRPL37	CCRCC3
106	USP1	CCRCC3
107	AK4	CCRCC3
108	MIER1	CCRCC3
109	SRSF11	CCRCC3
110	ZZZ3	CCRCC3
111	USP33	CCRCC3
112	FUBP1	CCRCC3
113	GNG5	CCRCC3
114	GBP3	CCRCC3
115	TMED5	CCRCC3
116	FNBP1L	CCRCC3
117	DNTTIP2	CCRCC3
118	ARHGAP29	CCRCC3
119	CNN3	CCRCC3
120	RWDD3	CCRCC3
121	HIAT1	CCRCC3
122	RTCA	CCRCC3
123	PSMA5	CCRCC3
124	GNAI3	CCRCC3
125	AMPD2	CCRCC3
126	GSTM4	CCRCC3
127	GSTM2	CCRCC3
128	SLC16A4	CCRCC3
129	ATP5F1	CCRCC3
130	SLC16A1	CCRCC3
131	OLFML3	CCRCC3
132	BCAS2	CCRCC3
133	CSDE1	CCRCC3
134	VANGL1	CCRCC3
135	CD58	CCRCC3
136	WARS2	CCRCC3
137	PHGDH	CCRCC3
138	NOTCH2	CCRCC3
139	PDE4DIP	CCRCC3
140	NBPF10	CCRCC3
141	LIX1L	CCRCC3
142	RBM8A	CCRCC3
143	PEX11B	CCRCC3
144	PIAS3	CCRCC3
145	NUDT17	CCRCC3
146	POLR3C	CCRCC3
147	CHD1L	CCRCC3
148	GPR89B	CCRCC3
149	NBPF14	CCRCC3
150	NBPF15	CCRCC3
151	HIST2H2BF	CCRCC2
152	HIST2H2AA3	CCRCC2
153	HIST2H2BE	CCRCC2
154	BOLA1	CCRCC3
155	SF3B4	CCRCC3
156	MTMR11	CCRCC3
157	VPS45	CCRCC3
158	PLEKHO1	CCRCC3
159	ANP32E	CCRCC3
160	APH1A	CCRCC3
161	C1orf54	CCRCC3
162	C1orf51	CCRCC3
163	MRPS21	CCRCC3
164	PRPF3	CCRCC3
165	TARS2	CCRCC3
166	ECM1	CCRCC3
167	ADAMTSL4	CCRCC3
168	ENSA	CCRCC3
169	GOLPH3L	CCRCC3
170	ARNT	CCRCC3
171	SETDB1	CCRCC3
172	CERS2	CCRCC3
173	PRUNE	CCRCC3
174	CDC42SE1	CCRCC3
175	MLLT11	CCRCC2
176	SCNM1	CCRCC3
177	VPS72	CCRCC3
178	PIP5K1A	CCRCC3
179	PSMD4	CCRCC3
180	ZNF687	CCRCC3
181	PI4KB	CCRCC3
182	SELENBP1	CCRCC3
183	PSMB4	CCRCC3
184	POGZ	CCRCC3
185	CGN	CCRCC3
186	TUFT1	CCRCC3
187	MRPL9	CCRCC3
188	THEM4	CCRCC3
189	S100A16	CCRCC3
190	CHTOP	CCRCC3
191	SNAPIN	CCRCC3
192	ILF2	CCRCC3
193	INTS3	CCRCC3
194	SLC27A3	CCRCC3
195	GATAD2B	CCRCC3
196	SLC39A1	CCRCC3
197	JTB	CCRCC3
198	RAB13	CCRCC3
199	TPM3	CCRCC3
200	C1orf43	CCRCC3
201	UBAP2L	CCRCC3
202	HAX1	CCRCC3
203	IL6R	CCRCC3
204	UBE2Q1	CCRCC2
205	ADAR	CCRCC3
206	PMVK	CCRCC3
207	PBXIP1	CCRCC3
208	PYGO2	CCRCC3
209	SHC1	CCRCC3
210	CKS1B	CCRCC3
211	FLAD1	CCRCC3
212	ZBTB7B	CCRCC3
213	ADAM15	CCRCC3
214	EFNA4	CCRCC3
215	SLC50A1	CCRCC3
216	DPM3	CCRCC3
217	KRTCAP2	CCRCC3
218	MTX1	CCRCC3
219	GBA	CCRCC3
220	FAM189B	CCRCC3
221	SCAMP3	CCRCC3
222	CLK2	CCRCC3
223	FDPS	CCRCC3
224	RUSC1	CCRCC3
225	ASH1L	CCRCC3
226	MSTO1	CCRCC3
227	YY1AP1	CCRCC3
228	DAP3	CCRCC3
229	GON4L	CCRCC3
230	SYT11	CCRCC3
231	KIAA0907	CCRCC3
232	ARHGEF2	CCRCC3
233	SSR2	CCRCC3
234	UBQLN4	CCRCC3
235	LAMTOR2	CCRCC3
236	LMNA	CCRCC3
237	SMG5	CCRCC3
238	TMEM79	CCRCC3
239	C1orf85	CCRCC3
240	CCT3	CCRCC3
241	APOA1BP	CCRCC3
242	GPATCH4	CCRCC3
243	CRABP2	CCRCC3
244	ISG20L2	CCRCC3
245	MRPL24	CCRCC3
246	PRCC	CCRCC3
247	KIRREL	CCRCC3
248	IFI16	CCRCC2
249	DUSP23	CCRCC3
250	TAGLN2	CCRCC3
251	PIGM	CCRCC3
252	IGSF8	CCRCC3
253	PEA15	CCRCC3
254	DCAF8	CCRCC3
255	PEX19	CCRCC3
256	COPA	CCRCC3
257	NCSTN	CCRCC3
258	VANGL2	CCRCC3
259	TSTD1	CCRCC3
260	USF1	CCRCC3
261	PFDN2	CCRCC3
262	NIT1	CCRCC3
263	DEDD	CCRCC3
264	UFC1	CCRCC3
265	USP21	CCRCC3
266	PPOX	CCRCC3
267	B4GALT3	CCRCC3
268	NDUFS2	CCRCC3
269	TOMM40L	CCRCC3
270	SDHC	CCRCC3
271	HSPA6	CCRCC2
272	DUSP12	CCRCC3
273	ATF6	CCRCC3
274	UHMK1	CCRCC3
275	UAP1	CCRCC3
276	RGS4	CCRCC3
277	PBX1	CCRCC3
278	MGST3	CCRCC3
279	ALDH9A1	CCRCC3
280	TMCO1	CCRCC3
281	UCK2	CCRCC3
282	POGK	CCRCC3
283	TADA1	CCRCC3
284	CREG1	CCRCC3
285	MPZL1	CCRCC2
286	DCAF6	CCRCC3
287	TIPRL	CCRCC3
288	SFT2D2	CCRCC3
289	NME7	CCRCC3
290	BLZF1	CCRCC3
291	KIFAP3	CCRCC3
292	GORAB	CCRCC3
293	PRRC2C	CCRCC3
294	VAMP4	CCRCC3
295	METTL13	CCRCC3
296	PIGC	CCRCC3
297	SUCO	CCRCC3
298	KLHL20	CCRCC3
299	DARS2	CCRCC3
300	RC3H1	CCRCC3
301	RABGAP1L	CCRCC3
302	CACYBP	CCRCC3
303	MRPS14	CCRCC3
304	RFWD2	CCRCC3
305	RASAL2	CCRCC3
306	RALGPS2	CCRCC3
307	TOR3A	CCRCC3
308	ABL2	CCRCC3
309	TOR1AIP2	CCRCC3
310	TOR1AIP1	CCRCC3
311	CEP350	CCRCC3
312	QSOX1	CCRCC3
313	XPR1	CCRCC3
314	STX6	CCRCC3
315	MR1	CCRCC3
316	RNASEL	CCRCC3
317	DHX9	CCRCC3
318	LAMC1	CCRCC2
319	SMG7	CCRCC3
320	ARPC5	CCRCC3
321	COLGALT2	CCRCC2
322	TSEN15	CCRCC3
323	C1orf21	CCRCC2
324	EDEM3	CCRCC3
325	RNF2	CCRCC3
326	TRMT1L	CCRCC3
327	IVNS1ABP	CCRCC3
328	TPR	CCRCC3
329	C1orf27	CCRCC3
330	UCHL5	CCRCC3
331	TROVE2	CCRCC3
332	GLRX2	CCRCC3
333	CDC73	CCRCC3
334	KCNT2	CCRCC2
335	C1orf53	CCRCC3
336	ZNF281	CCRCC3
337	DDX59	CCRCC3
338	CAMSAP2	CCRCC3
339	C1orf106	CCRCC3
340	TMEM9	CCRCC3
341	CSRP1	CCRCC3
342	AC096677.1	CCRCC3
343	NAV1	CCRCC3
344	IPO9-AS1	CCRCC3
345	IPO9	CCRCC3
346	SHISA4	CCRCC3
347	TIMM17A	CCRCC3
348	RNPEP	CCRCC3
349	KDM5B	CCRCC3
350	PCAT6	CCRCC3
351	RABIF	CCRCC3
352	ADIPOR1	CCRCC3
353	CYB5R1	CCRCC3
354	TMEM183A	CCRCC3
355	PRELP	CCRCC3
356	ATP2B4	CCRCC3
357	ZC3H11A	CCRCC3
358	SNRPE	CCRCC3
359	GOLT1A	CCRCC3
360	PLEKHA6	CCRCC2
361	MDM4	CCRCC2
362	LRRN2	CCRCC2
363	NFASC	CCRCC3
364	RBBP5	CCRCC3
365	DSTYK	CCRCC3
366	NUCKS1	CCRCC3
367	RAB7L1	CCRCC3
368	IKBKE	CCRCC3
369	EIF2D	CCRCC3
370	CD55	CCRCC3
371	CD46	CCRCC3
372	PLXNA2	CCRCC3
373	LAMB3	CCRCC3
374	G0S2	CCRCC3
375	HSD11B1	CCRCC3
376	DIEXF	CCRCC3
377	RCOR3	CCRCC3
378	TRAF5	CCRCC3
379	INTS7	CCRCC3
380	TMEM206	CCRCC3
381	NSL1	CCRCC3
382	ANGEL2	CCRCC3
383	SMYD2	CCRCC3
384	PTPN14	CCRCC2
385	GPATCH2	CCRCC3
386	RRP15	CCRCC3
387	LYPLAL1	CCRCC3
388	EPRS	CCRCC3
389	BPNT1	CCRCC3
390	IARS2	CCRCC3
391	RAB3GAP2	CCRCC3
392	HLX	CCRCC3
393	MIA3	CCRCC3
394	AIDA	CCRCC3
395	BROX	CCRCC3
396	TLR5	CCRCC3
397	CAPN2	CCRCC3
398	FBXO28	CCRCC3
399	DEGS1	CCRCC3
400	NVL	CCRCC3
401	CNIH4	CCRCC3
402	ENAH	CCRCC3
403	SRP9	CCRCC3
404	EPHX1	CCRCC3
405	SDE2	CCRCC3
406	H3F3A	CCRCC3
407	PARP1	CCRCC3
408	PSEN2	CCRCC3
409	ADCK3	CCRCC3
410	CDC42BPA	CCRCC3
411	SNAP47	CCRCC3
412	JMJD4	CCRCC3
413	ARF1	CCRCC3
414	C1orf35	CCRCC3
415	MRPL55	CCRCC3
416	GUK1	CCRCC3
417	TRIM11	CCRCC3
418	HIST3H2A	CCRCC3
419	RAB4A	CCRCC3
420	NUP133	CCRCC3
421	COG2	CCRCC3
422	TTC13	CCRCC3
423	ARV1	CCRCC3
424	C1orf131	CCRCC3
425	GNPAT	CCRCC3
426	EXOC8	CCRCC3
427	SPRTN	CCRCC3
428	COA6	CCRCC3
429	TOMM20	CCRCC3
430	ARID4B	CCRCC3
431	GGPS1	CCRCC3
432	TBCE	CCRCC3
433	LYST	CCRCC3
434	NID1	CCRCC3
435	LGALS8	CCRCC3
436	HEATR1	CCRCC3
437	ACTN2	CCRCC3
438	MTR	CCRCC3
439	FH	CCRCC3
440	CEP170	CCRCC3
441	SDCCAG8	CCRCC3
442	AKT3	CCRCC3
443	ZBTB18	CCRCC3
444	ADSS	CCRCC3
445	DESI2	CCRCC3
446	COX20	CCRCC3
447	HNRNPU-AS1	CCRCC3
448	HNRNPU	CCRCC3
449	SMYD3	CCRCC3
450	TFB2M	CCRCC3
451	CNST	CCRCC3
452	SCCPDH	CCRCC3
453	AHCTF1	CCRCC3
454	ZNF124	CCRCC3
455	SH3BP5L	CCRCC3
456	ZNF672	CCRCC3
457	ZNF692	CCRCC3
458	ACP1	CCRCC3
459	TMEM18	CCRCC3
460	TSSC1	CCRCC3
461	RNASEH1	CCRCC3
462	CMPK2	CCRCC2
463	RSAD2	CCRCC2
464	RNF144A	CCRCC2
465	KIDINS220	CCRCC3
466	ITGB1BP1	CCRCC3
467	CPSF3	CCRCC3
468	IAH1	CCRCC3
469	YWHAQ	CCRCC3
470	PDIA6	CCRCC3
471	PQLC3	CCRCC3
472	NBAS	CCRCC3
473	DDX1	CCRCC3
474	FAM49A	CCRCC3
475	SMC6	CCRCC3
476	RDH14	CCRCC3
477	LAPTM4A	CCRCC3
478	SDC1	CCRCC3
479	HS1BP3	CCRCC3
480	C2orf43	CCRCC3
481	UBXN2A	CCRCC3
482	SF3B14	CCRCC3
483	TP53I3	CCRCC3
484	ITSN2	CCRCC3
485	PTRHD1	CCRCC3
486	EFR3B	CCRCC3
487	DNMT3A	CCRCC3
488	DTNB	CCRCC3
489	ASXL2	CCRCC3
490	KIF3C	CCRCC3
491	RAB10	CCRCC3
492	HADHA	CCRCC3
493	HADHB	CCRCC3
494	EPT1	CCRCC3
495	MAPRE3	CCRCC3
496	TMEM214	CCRCC3
497	PREB	CCRCC3
498	SLC5A6	CCRCC3
499	ATRAID	CCRCC3
500	MPV17	CCRCC3
501	GTF3C2	CCRCC3
502	SNX17	CCRCC3
503	PPM1G	CCRCC3
504	NRBP1	CCRCC3
505	ZNF512	CCRCC3
506	GPN1	CCRCC3
507	SUPT7L	CCRCC3
508	SLC4A1AP	CCRCC3
509	MRPL33	CCRCC3
510	BRE	CCRCC3
511	TRMT61B	CCRCC3
512	WDR43	CCRCC3
513	YPEL5	CCRCC3
514	LBH	CCRCC3
515	MEMO1	CCRCC3
516	DPY30	CCRCC3
517	SLC30A6	CCRCC3
518	YIPF4	CCRCC3
519	BIRC6	CCRCC3
520	TTC27	CCRCC3
521	FAM98A	CCRCC3
522	CRIM1	CCRCC3
523	FEZ2	CCRCC3
524	GPATCH11	CCRCC3
525	EIF2AK2	CCRCC3
526	CEBPZ-AS1	CCRCC3
527	CEBPZ	CCRCC3
528	PRKD3	CCRCC3
529	CYP1B1	CCRCC2
530	HNRNPLL	CCRCC3
531	SRSF7	CCRCC3
532	GEMIN6	CCRCC3
533	MORN2	CCRCC3
534	AC007246.3	CCRCC3
535	THUMPD2	CCRCC3
536	EML4	CCRCC3
537	COX7A2L	CCRCC3
538	THADA	CCRCC3
539	ZFP36L2	CCRCC2
540	LRPPRC	CCRCC3
541	PREPL	CCRCC3
542	CAMKMT	CCRCC3
543	PIGF	CCRCC3
544	CRIPT	CCRCC3
545	MCFD2	CCRCC3
546	CALM2	CCRCC3
547	AC073283.4	CCRCC3
548	MSH2	CCRCC3
549	MSH6	CCRCC3
550	FOXN2	CCRCC3
551	GPR75-ASB3	CCRCC3
552	ERLEC1	CCRCC3
553	SPTBN1	CCRCC3
554	RTN4	CCRCC3
555	MTIF2	CCRCC3
556	CCDC104	CCRCC3
557	SMEK2	CCRCC3
558	PNPT1	CCRCC3
559	AC007743.1	CCRCC3
560	FANCL	CCRCC3
561	PEX13	CCRCC3
562	KIAA1841	CCRCC3
563	AHSA2	CCRCC3
564	XPO1	CCRCC3
565	FAM161A	CCRCC3
566	CCT4	CCRCC3
567	COMMD1	CCRCC3
568	MDH1	CCRCC3
569	PELI1	CCRCC3
570	AFTPH	CCRCC3
571	RAB1A	CCRCC3
572	ACTR2	CCRCC3
573	ETAA1	CCRCC3
574	C1D	CCRCC3
575	PNO1	CCRCC3
576	GFPT1	CCRCC3
577	NFU1	CCRCC3
578	GMCL1	CCRCC3
579	SNRNP27	CCRCC3
580	PCBP1	CCRCC3
581	TIA1	CCRCC3
582	PCYOX1	CCRCC3
583	SNRPG	CCRCC3
584	FAM136A	CCRCC3
585	NAGK	CCRCC3
586	MPHOSPH10	CCRCC3
587	ZNF638	CCRCC3
588	DYSF	CCRCC3
589	EXOC6B	CCRCC3
590	SPR	CCRCC3
591	SMYD5	CCRCC3
592	PRADC1	CCRCC3
593	CCT7	CCRCC3
594	ALMS1	CCRCC3
595	TPRKB	CCRCC3
596	DUSP11	CCRCC3
597	STAMBP	CCRCC3
598	DGUOK	CCRCC3
599	BOLA3	CCRCC3
600	BOLA3-AS1	CCRCC3
601	MOB1A	CCRCC3
602	MTHFD2	CCRCC3
603	DCTN1	CCRCC3
604	WDR54	CCRCC3
605	RTKN	CCRCC3
606	WBP1	CCRCC3
607	TTC31	CCRCC3
608	PCGF1	CCRCC3
609	AUP1	CCRCC3
610	HTRA2	CCRCC3
611	DOK1	CCRCC3
612	POLE4	CCRCC3
613	MRPL19	CCRCC3
614	GCFC2	CCRCC3
615	SUCLG1	CCRCC3
616	TGOLN2	CCRCC3
617	ELMOD3	CCRCC3
618	CAPG	CCRCC3
619	MAT2A	CCRCC3
620	GGCX	CCRCC3
621	VAMP5	CCRCC3
622	RNF181	CCRCC3
623	USP39	CCRCC3
624	POLR1A	CCRCC3
625	PTCD3	CCRCC3
626	IMMT	CCRCC3
627	MRPL35	CCRCC3
628	KDM3A	CCRCC3
629	CHMP3	CCRCC3
630	LINC00152	CCRCC3
631	KRCC1	CCRCC3
632	EIF2AK3	CCRCC3
633	MAL	CCRCC3
634	MRPS5	CCRCC3
635	FAHD2A	CCRCC3
636	STARD7	CCRCC3
637	CIAO1	CCRCC3
638	SNRNP200	CCRCC3
639	KANSL3	CCRCC3
640	LMAN2L	CCRCC3
641	ANKRD39	CCRCC3
642	FAHD2B	CCRCC3
643	ANKRD36	CCRCC3
644	AC159540.1	CCRCC3
645	ACTR1B	CCRCC3
646	COA5	CCRCC3
647	UNC50	CCRCC3
648	TXNDC9	CCRCC3
649	EIF5B	CCRCC3
650	PDCL3	CCRCC3
651	RNF149	CCRCC3
652	C2orf49	CCRCC3
653	FHL2	CCRCC3
654	GCC2	CCRCC3
655	AC012487.2	CCRCC3
656	LIMS1	CCRCC3
657	RANBP2	CCRCC3
658	LINC00116	CCRCC3
659	MIR4435-1HG	CCRCC3
660	TMEM87B	CCRCC3
661	ZC3H6	CCRCC3
662	CHCHD5	CCRCC3
663	ACTR3	CCRCC3
664	DDX18	CCRCC3
665	CCDC93	CCRCC3
666	STEAP3	CCRCC3
667	DBI	CCRCC3
668	TMEM177	CCRCC3
669	RALB	CCRCC3
670	CLASP1	CCRCC2
671	NIFK	CCRCC3
672	TSN	CCRCC3
673	BIN1	CCRCC3
674	ERCC3	CCRCC3
675	IWS1	CCRCC3
676	LIMS2	CCRCC3
677	WDR33	CCRCC3
678	POLR2D	CCRCC3
679	SAP130	CCRCC3
680	UGGT1	CCRCC3
681	HS6ST1	CCRCC3
682	CCDC74B	CCRCC2
683	SMPD4	CCRCC3
684	CCDC115	CCRCC3
685	IMP4	CCRCC3
686	PLEKHB2	CCRCC3
687	CCDC74A	CCRCC3
688	LYPD1	CCRCC2
689	NCKAP5	CCRCC2
690	CCNT2	CCRCC3
691	RAB3GAP1	CCRCC3
692	R3HDM1	CCRCC3
693	UBXN4	CCRCC3
694	MCM6	CCRCC3
695	DARS	CCRCC3
696	AC093391.2	CCRCC3
697	AC097721.2	CCRCC3
698	ZEB2	CCRCC3
699	TEX41	CCRCC3
700	ORC4	CCRCC3
701	MMADHC	CCRCC3
702	RBM43	CCRCC3
703	NMI	CCRCC3
704	RIF1	CCRCC3
705	ARL5A	CCRCC3
706	STAM2	CCRCC3
707	PRPF40A	CCRCC3
708	ARL6IP6	CCRCC3
709	WDSUB1	CCRCC3
710	BAZ2B	CCRCC3
711	AC009961.3	CCRCC3
712	TANK	CCRCC3
713	PSMD14	CCRCC3
714	IFIH1	CCRCC2
715	GCA	CCRCC3
716	GRB14	CCRCC3
717	PPIG	CCRCC3
718	SSB	CCRCC3
719	METTL5	CCRCC3
720	AC007405.6	CCRCC3
721	GORASP2	CCRCC3
722	TLK1	CCRCC3
723	CYBRD1	CCRCC3
724	DYNC1I2	CCRCC3
725	SLC25A12	CCRCC3
726	HAT1	CCRCC3
727	METAP1D	CCRCC3
728	AC093818.1	CCRCC3
729	MLTK	CCRCC3
730	SP3	CCRCC3
731	OLA1	CCRCC3
732	CIR1	CCRCC3
733	SCRN3	CCRCC3
734	ATF2	CCRCC3
735	ATP5G3	CCRCC3
736	KIAA1715	CCRCC3
737	MTX2	CCRCC3
738	HNRNPA3	CCRCC3
739	TTC30B	CCRCC3
740	TTC30A	CCRCC3
741	PRKRA	CCRCC3
742	FKBP7	CCRCC3
743	TTN-AS1	CCRCC3
744	CWC22	CCRCC3
745	UBE2E3	CCRCC3
746	ITGA4	CCRCC3
747	DNAJC10	CCRCC3
748	ZC3H15	CCRCC3
749	WDR75	CCRCC3
750	ASNSD1	CCRCC3
751	OSGEPL1	CCRCC3
752	ORMDL1	CCRCC3
753	PMS1	CCRCC3
754	HIBCH	CCRCC3
755	GLS	CCRCC3
756	STAT1	CCRCC3
757	MYO1B	CCRCC3
758	SLC39A10	CCRCC3
759	GTF3C3	CCRCC3
760	SF3B1	CCRCC3
761	HSPD1	CCRCC3
762	C2orf69	CCRCC3
763	C2orf47	CCRCC3
764	SPATS2L	CCRCC3
765	KCTD18	CCRCC3
766	BZW1	CCRCC3
767	NIF3L1	CCRCC3
768	ORC2	CCRCC3
769	NDUFB3	CCRCC3
770	CFLAR	CCRCC3
771	CASP8	CCRCC3
772	TRAK2	CCRCC3
773	STRADB	CCRCC3
774	SUMO1	CCRCC3
775	NOP58	CCRCC3
776	WDR12	CCRCC3
777	NBEAL1	CCRCC3
778	CYP20A1	CCRCC3
779	ABI2	CCRCC3
780	RAPH1	CCRCC3
781	NDUFS1	CCRCC3
782	EEF1B2	CCRCC3
783	FASTKD2	CCRCC3
784	CREB1	CCRCC3
785	IDH1	CCRCC3
786	LANCL1	CCRCC3
787	ATIC	CCRCC3
788	PECR	CCRCC3
789	XRCC5	CCRCC3
790	SMARCAL1	CCRCC3
791	IGFBP2	CCRCC3
792	ARPC2	CCRCC3
793	AAMP	CCRCC3
794	PNKD	CCRCC3
795	TMBIM1	CCRCC3
796	CTDSP1	CCRCC3
797	CNPPD1	CCRCC3
798	ATG9A	CCRCC3
799	PTPRN	CCRCC3
800	SPEG	CCRCC3
801	GMPPA	CCRCC3
802	MRPL44	CCRCC3
803	MFF	CCRCC3
804	TRIP12	CCRCC3
805	SP110	CCRCC2
806	SP100	CCRCC2
807	ITM2C	CCRCC3
808	PSMD1	CCRCC3
809	EIF4E2	CCRCC3
810	C2orf82	CCRCC3
811	ARL4C	CCRCC3
812	MLPH	CCRCC3
813	TWIST2	CCRCC3
814	NDUFA10	CCRCC3
815	MYEOV2	CCRCC3
816	SNED1	CCRCC2
817	HDLBP	CCRCC3
818	D2HGDH	CCRCC2
819	TRNT1	CCRCC3
820	CRBN	CCRCC3
821	SUMF1	CCRCC3
822	ITPR1	CCRCC3
823	ARL8B	CCRCC3
824	SETD5-AS1	CCRCC3
825	THUMPD3	CCRCC3
826	MTMR14	CCRCC3
827	CAMK1	CCRCC3
828	TADA3	CCRCC3
829	JAGN1	CCRCC3
830	IL17RC	CCRCC3
831	CRELD1	CCRCC3
832	EMC3	CCRCC3
833	BRK1	CCRCC3
834	SEC13	CCRCC3
835	VGLL4	CCRCC3
836	TAMM41	CCRCC3
837	TMEM43	CCRCC3
838	LSM3	CCRCC3
839	FGD5-AS1	CCRCC3
840	MRPS25	CCRCC3
841	METTL6	CCRCC3
842	HACL1	CCRCC3
843	BTD	CCRCC3
844	DPH3	CCRCC3
845	RFTN1	CCRCC3
846	TBC1D5	CCRCC3
847	RAB5A	CCRCC3
848	UBE2E1	CCRCC3
849	OXSM	CCRCC3
850	CMC1	CCRCC3
851	AZI2	CCRCC3
852	GPD1L	CCRCC3
853	CMTM7	CCRCC3
854	CMTM6	CCRCC3
855	GLB1	CCRCC3
856	CRTAP	CCRCC3
857	PDCD6IP	CCRCC3
858	TRANK1	CCRCC2
859	MLH1	CCRCC3
860	LRRFIP2	CCRCC3
861	GOLGA4	CCRCC3
862	PLCD1	CCRCC3
863	MYD88	CCRCC3
864	WDR48	CCRCC3
865	EIF1B	CCRCC3
866	SEC22C	CCRCC3
867	SS18L2	CCRCC3
868	NKTR	CCRCC3
869	HIGD1A	CCRCC3
870	ANO10	CCRCC3
871	TCAIM	CCRCC3
872	TMEM42	CCRCC3
873	ZDHHC3	CCRCC3
874	EXOSC7	CCRCC3
875	CDCP1	CCRCC3
876	CCDC12	CCRCC3
877	SETD2	CCRCC3
878	ELP6	CCRCC3
879	SMARCC1	CCRCC3
880	DHX30	CCRCC3
881	MAP4	CCRCC3
882	NME6	CCRCC3
883	TMA7	CCRCC3
884	TREX1	CCRCC3
885	SHISA5	CCRCC3
886	UQCRC1	CCRCC3
887	NCKIPSD	CCRCC3
888	PRKAR2A	CCRCC3
889	SLC25A20	CCRCC3
890	ARIH2	CCRCC3
891	P4HTM	CCRCC3
892	DALRD3	CCRCC3
893	NDUFAF3	CCRCC3
894	IMPDH2	CCRCC3
895	QRICH1	CCRCC3
896	LAMB2	CCRCC3
897	CCDC71	CCRCC3
898	CCDC36	CCRCC3
899	USP4	CCRCC3
900	GPX1	CCRCC3
901	RHOA	CCRCC3
902	TCTA	CCRCC3
903	DAG1	CCRCC3
904	APEH	CCRCC3
905	GMPPB	CCRCC3
906	UBA7	CCRCC3
907	RBM6	CCRCC3
908	IFRD2	CCRCC3
909	TUSC2	CCRCC3
910	NPRL2	CCRCC3
911	CYB561D2	CCRCC3
912	TMEM115	CCRCC3
913	MAPKAPK3	CCRCC3
914	MANF	CCRCC3
915	TEX264	CCRCC3
916	RRP9	CCRCC3
917	PARP3	CCRCC3
918	PCBP4	CCRCC3
919	ABHD14B	CCRCC3
920	ACY1	CCRCC3
921	ALAS1	CCRCC3
922	GNL3	CCRCC3
923	GLT8D1	CCRCC3
924	SPCS1	CCRCC3
925	TKT	CCRCC3
926	SELK	CCRCC3
927	FAM208A	CCRCC3
928	APPL1	CCRCC3
929	ARF4	CCRCC3
930	PDHB	CCRCC3
931	C3orf14	CCRCC3
932	THOC7	CCRCC3
933	PSMD6	CCRCC3
934	PRICKLE2	CCRCC3
935	ADAMTS9-AS2	CCRCC3
936	LRIG1	CCRCC3
937	SUCLG2	CCRCC3
938	TMF1	CCRCC3
939	UBA3	CCRCC3
940	ARL6IP5	CCRCC3
941	GXYLT2	CCRCC3
942	PPP4R2	CCRCC3
943	ZNF717	CCRCC3
944	ROBO1	CCRCC3
945	GBE1	CCRCC3
946	CHMP2B	CCRCC3
947	CGGBP1	CCRCC3
948	C3orf38	CCRCC3
949	PROS1	CCRCC3
950	ARL13B	CCRCC3
951	MTRNR2L12	CCRCC3
952	CRYBG3	CCRCC3
953	MINA	CCRCC3
954	DCBLD2	CCRCC3
955	CMSS1	CCRCC3
956	TBC1D23	CCRCC3
957	NIT2	CCRCC3
958	TOMM70A	CCRCC3
959	TFG	CCRCC3
960	SENP7	CCRCC3
961	TRMT10C	CCRCC3
962	PCNP	CCRCC3
963	ZBTB11	CCRCC3
964	ZBTB11-AS1	CCRCC3
965	ALCAM	CCRCC3
966	CBLB	CCRCC3
967	LINC00883	CCRCC3
968	BBX	CCRCC3
969	CD47	CCRCC3
970	IFT57	CCRCC3
971	PVRL3	CCRCC3
972	ABHD10	CCRCC3
973	ATG3	CCRCC3
974	SLC35A5	CCRCC3
975	CCDC80	CCRCC3
976	C3orf17	CCRCC3
977	SPICE1	CCRCC3
978	NAA50	CCRCC3
979	KIAA1407	CCRCC3
980	QTRTD1	CCRCC3
981	ZBTB20	CCRCC2
982	B4GALT4	CCRCC3
983	TMEM39A	CCRCC3
984	POGLUT1	CCRCC3
985	TIMMDC1	CCRCC3
986	GSK3B	CCRCC3
987	NDUFB4	CCRCC3
988	RABL3	CCRCC3
989	GOLGB1	CCRCC3
990	IQCB1	CCRCC3
991	CCDC58	CCRCC3
992	FAM162A	CCRCC3
993	KPNA1	CCRCC3
994	PARP9	CCRCC2
995	DTX3L	CCRCC3
996	PARP14	CCRCC2
997	PDIA5	CCRCC3
998	PTPLB	CCRCC3
999	MYLK	CCRCC3
1000	CCDC14	CCRCC3
1001	KALRN	CCRCC3
1002	UMPS	CCRCC3
1003	ZNF148	CCRCC3
1004	SNX4	CCRCC3
1005	SLC41A3	CCRCC3
1006	CHCHD6	CCRCC3
1007	TPRA1	CCRCC3
1008	ABTB1	CCRCC3
1009	MGLL	CCRCC3
1010	SEC61A1	CCRCC3
1011	RUVBL1	CCRCC3
1012	EEFSEC	CCRCC3
1013	RAB7A	CCRCC3
1014	ACAD9	CCRCC3
1015	CNBP	CCRCC3
1016	COPG1	CCRCC3
1017	HMCES	CCRCC3
1018	PIK3R4	CCRCC3
1019	ATP2C1	CCRCC3
1020	ASTE1	CCRCC3
1021	MRPL3	CCRCC3
1022	DNAJC13	CCRCC3
1023	ACAD11	CCRCC3
1024	UBA5	CCRCC3
1025	TOPBP1	CCRCC3
1026	SRPRB	CCRCC3
1027	RAB6B	CCRCC3
1028	AMOTL2	CCRCC3
1029	ANAPC13	CCRCC3
1030	CEP63	CCRCC3
1031	PCCB	CCRCC3
1032	STAG1	CCRCC3
1033	SLC35G2	CCRCC3
1034	NCK1	CCRCC3
1035	FAIM	CCRCC3
1036	MRPS22	CCRCC3
1037	COPB2	CCRCC3
1038	NMNAT3	CCRCC3
1039	SLC25A36	CCRCC3
1040	ACPL2	CCRCC3
1041	ZBTB38	CCRCC3
1042	RASA2	CCRCC3
1043	RNF7	CCRCC3
1044	ATP1B3	CCRCC3
1045	TFDP2	CCRCC3
1046	GK5	CCRCC3
1047	XRN1	CCRCC3
1048	ATR	CCRCC3
1049	U2SURP	CCRCC3
1050	PLOD2	CCRCC3
1051	GYG1	CCRCC3
1052	HLTF	CCRCC3
1053	TM4SF1	CCRCC3
1054	TM4SF4	CCRCC3
1055	WWTR1	CCRCC3
1056	WWTR1-AS1	CCRCC3
1057	COMMD2	CCRCC3
1058	RNF13	CCRCC3
1059	PFN2	CCRCC3
1060	SERP1	CCRCC3
1061	EIF2A	CCRCC3
1062	SELT	CCRCC3
1063	MBNL1	CCRCC2
1064	SLC33A1	CCRCC3
1065	GMPS	CCRCC3
1066	RSRC1	CCRCC3
1067	GFM1	CCRCC3
1068	LXN	CCRCC3
1069	MFSD1	CCRCC3
1070	IQCJ-SCHIP1	CCRCC3
1071	SMC4	CCRCC3
1072	KPNA4	CCRCC3
1073	NMD3	CCRCC3
1074	PDCD10	CCRCC3
1075	GOLIM4	CCRCC3
1076	MYNN	CCRCC3
1077	PHC3	CCRCC3
1078	PRKCI	CCRCC3
1079	EIF5A2	CCRCC3
1080	SLC2A2	CCRCC2
1081	TNIK	CCRCC3
1082	PLD1	CCRCC3
1083	FNDC3B	CCRCC3
1084	TNFSF10	CCRCC2
1085	NCEH1	CCRCC3
1086	ECT2	CCRCC3
1087	MFN1	CCRCC3
1088	GNB4	CCRCC3
1089	ACTL6A	CCRCC3
1090	MRPL47	CCRCC3
1091	NDUFB5	CCRCC3
1092	TTC14	CCRCC2
1093	FXR1	CCRCC3
1094	DNAJC19	CCRCC3
1095	KLHL24	CCRCC3
1096	YEATS2	CCRCC3
1097	PARL	CCRCC3
1098	ABCC5	CCRCC3
1099	EIF2B5	CCRCC3
1100	AP2M1	CCRCC3
1101	ABCF3	CCRCC3
1102	ALG3	CCRCC3
1103	ECE2	CCRCC3
1104	PSMD2	CCRCC3
1105	EIF4G1	CCRCC3
1106	POLR2H	CCRCC3
1107	MAGEF1	CCRCC3
1108	TMEM41A	CCRCC3
1109	TRA2B	CCRCC3
1110	DGKG	CCRCC3
1111	TBCCD1	CCRCC3
1112	DNAJB11	CCRCC3
1113	EIF4A2	CCRCC3
1114	RFC4	CCRCC3
1115	LPP	CCRCC3
1116	CCDC50	CCRCC3
1117	LSG1	CCRCC3
1118	XXYLT1	CCRCC3
1119	ACAP2	CCRCC3
1120	PPP1R2	CCRCC3
1121	LINC00969	CCRCC3
1122	PCYT1A	CCRCC3
1123	RNF168	CCRCC3
1124	WDR53	CCRCC3
1125	PAK2	CCRCC3
1126	NCBP2	CCRCC3
1127	MFI2	CCRCC2
1128	KIAA0226	CCRCC3
1129	LRCH3	CCRCC3
1130	ZNF721	CCRCC3
1131	ATP5I	CCRCC3
1132	NELFA	CCRCC3
1133	C4orf48	CCRCC3
1134	RNF4	CCRCC3
1135	MFSD10	CCRCC3
1136	NSG1	CCRCC3
1137	CRMP1	CCRCC3
1138	MAN2B2	CCRCC3
1139	AFAP1	CCRCC3
1140	WDR1	CCRCC3
1141	CPEB2	CCRCC3
1142	FBXL5	CCRCC3
1143	FAM114A1	CCRCC3
1144	LIMCH1	CCRCC3
1145	TMEM33	CCRCC3
1146	SLC30A9	CCRCC3
1147	OCIAD1	CCRCC3
1148	SGCB	CCRCC3
1149	FIP1L1	CCRCC3
1150	CHIC2	CCRCC3
1151	PDGFRA	CCRCC3
1152	SRD5A3	CCRCC3
1153	PAICS	CCRCC3
1154	SRP72	CCRCC3
1155	NOA1	CCRCC3
1156	UGT2B7	CCRCC3
1157	GRSF1	CCRCC3
1158	ANKRD17	CCRCC3
1159	NAAA	CCRCC3
1160	SDAD1	CCRCC3
1161	CCNI	CCRCC3
1162	HNRNPDL	CCRCC3
1163	ENOPH1	CCRCC3
1164	SCD5	CCRCC3
1165	SEC31A	CCRCC3
1166	FAM175A	CCRCC3
1167	PKD2	CCRCC2
1168	HERC6	CCRCC2
1169	HERC5	CCRCC2
1170	PYURF	CCRCC3
1171	PDLIM5	CCRCC3
1172	TSPAN5	CCRCC3
1173	METAP1	CCRCC3
1174	ADH5	CCRCC3
1175	TBCK	CCRCC3
1176	OSTC	CCRCC3
1177	CCDC109B	CCRCC3
1178	CASP6	CCRCC3
1179	PLA2G12A	CCRCC3
1180	LARP7	CCRCC3
1181	ARSJ	CCRCC2
1182	METTL14	CCRCC3
1183	SEC24D	CCRCC3
1184	C4orf3	CCRCC3
1185	ANXA5	CCRCC3
1186	FGF2	CCRCC3
1187	SPATA5	CCRCC3
1188	JADE1	CCRCC3
1189	ELF2	CCRCC3
1190	SMAD1	CCRCC3
1191	LSM6	CCRCC3
1192	PET112	CCRCC3
1193	ARFIP1	CCRCC3
1194	PLRG1	CCRCC3
1195	GUCY1B3	CCRCC2
1196	PPID	CCRCC3
1197	PALLD	CCRCC3
1198	NEK1	CCRCC3
1199	C4orf27	CCRCC3
1200	DCTD	CCRCC3
1201	KIAA1430	CCRCC3
1202	FAT1	CCRCC3
1203	CCDC127	CCRCC3
1204	PDCD6	CCRCC3
1205	C5orf55	CCRCC3
1206	CTD-2228K2.5	CCRCC3
1207	MRPL36	CCRCC3
1208	NDUFS6	CCRCC3
1209	KIAA0947	CCRCC3
1210	MED10	CCRCC3
1211	CCT5	CCRCC3
1212	TRIO	CCRCC3
1213	ZNF622	CCRCC3
1214	BASP1	CCRCC3
1215	DROSHA	CCRCC3
1216	GOLPH3	CCRCC3
1217	ZFR	CCRCC3
1218	TARS	CCRCC3
1219	ADAMTS12	CCRCC2
1220	AMACR	CCRCC3
1221	BRIX1	CCRCC3
1222	PRLR	CCRCC3
1223	NIPBL	CCRCC3
1224	C5orf42	CCRCC3
1225	NUP155	CCRCC3
1226	C5orf51	CCRCC3
1227	NIM1K	CCRCC3
1228	C5orf28	CCRCC3
1229	PAIP1	CCRCC3
1230	MRPS30	CCRCC3
1231	CTD-2366F13.1	CCRCC3
1232	NDUFS4	CCRCC3
1233	GPX8	CCRCC3
1234	DHX29	CCRCC3
1235	SKIV2L2	CCRCC3
1236	PPAP2A	CCRCC3
1237	PLK2	CCRCC3
1238	SMIM15	CCRCC3
1239	KIF2A	CCRCC3
1240	DIMT1	CCRCC3
1241	IPO11	CCRCC3
1242	CWC27	CCRCC3
1243	ERBB2IP	CCRCC3
1244	SREK1	CCRCC3
1245	SLC30A5	CCRCC3
1246	CDK7	CCRCC3
1247	TAF9	CCRCC3
1248	BDP1	CCRCC3
1249	MAP1B	CCRCC3
1250	MRPS27	CCRCC3
1251	TNPO1	CCRCC3
1252	UTP15	CCRCC3
1253	ENC1	CCRCC3
1254	HEXB	CCRCC3
1255	GFM2	CCRCC3
1256	NSA2	CCRCC3
1257	COL4A3BP	CCRCC3
1258	POLK	CCRCC3
1259	AGGF1	CCRCC3
1260	WDR41	CCRCC3
1261	AP3B1	CCRCC3
1262	CTD-2037K23.2	CCRCC3
1263	PAPD4	CCRCC3
1264	CTD-2015H6.3	CCRCC3
1265	MSH3	CCRCC3
1266	SSBP2	CCRCC3
1267	ATG10	CCRCC3
1268	TMEM167A	CCRCC3
1269	XRCC4	CCRCC3
1270	VCAN	CCRCC3
1271	EDIL3	CCRCC2
1272	RASA1	CCRCC3
1273	CCNH	CCRCC3
1274	NR2F1	CCRCC3
1275	ANKRD32	CCRCC3
1276	TTC37	CCRCC3
1277	ERAP1	CCRCC3
1278	ERAP2	CCRCC3
1279	RIOK2	CCRCC3
1280	RGMB	CCRCC2
1281	SLC25A46	CCRCC3
1282	WDR36	CCRCC3
1283	EPB41L4A	CCRCC3
1284	EPB41L4A-AS1	CCRCC3
1285	APC	CCRCC3
1286	REEP5	CCRCC3
1287	DCP2	CCRCC3
1288	YTHDC2	CCRCC3
1289	PGGT1B	CCRCC3
1290	CCDC112	CCRCC3
1291	TICAM2	CCRCC3
1292	AC010226.4	CCRCC3
1293	ATG12	CCRCC3
1294	AP3S1	CCRCC3
1295	COMMD10	CCRCC3
1296	DMXL1	CCRCC3
1297	HSD17B4	CCRCC3
1298	PRR16	CCRCC3
1299	SRFBP1	CCRCC3
1300	SNX2	CCRCC3
1301	PPIC	CCRCC3
1302	CSNK1G3	CCRCC3
1303	GRAMD3	CCRCC3
1304	ALDH7A1	CCRCC3
1305	PHAX	CCRCC3
1306	PRRC1	CCRCC3
1307	CTC-228N24.3	CCRCC3
1308	ISOC1	CCRCC3
1309	RAPGEF6	CCRCC3
1310	P4HA2	CCRCC3
1311	C5orf56	CCRCC2
1312	RAD50	CCRCC3
1313	KIF3A	CCRCC3
1314	AFF4	CCRCC3
1315	HSPA4	CCRCC3
1316	C5orf15	CCRCC3
1317	VDAC1	CCRCC3
1318	PPP2CA	CCRCC3
1319	CDKN2AIPNL	CCRCC3
1320	SAR1B	CCRCC3
1321	SEC24A	CCRCC3
1322	CAMLG	CCRCC3
1323	DDX46	CCRCC3
1324	C5orf24	CCRCC3
1325	TXNDC15	CCRCC3
1326	H2AFY	CCRCC3
1327	SMAD5	CCRCC3
1328	SPOCK1	CCRCC3
1329	HNRNPA0	CCRCC3
1330	FAM13B	CCRCC3
1331	NME5	CCRCC3
1332	BRD8	CCRCC3
1333	CDC23	CCRCC3
1334	ETF1	CCRCC3
1335	HSPA9	CCRCC3
1336	CTNNA1	CCRCC3
1337	SIL1	CCRCC3
1338	MATR3	CCRCC3
1339	PAIP2	CCRCC3
1340	TMEM173	CCRCC3
1341	UBE2D2	CCRCC3
1342	CXXC5	CCRCC3
1343	CYSTM1	CCRCC3
1344	PFDN1	CCRCC3
1345	SRA1	CCRCC3
1346	EIF4EBP3	CCRCC3
1347	SLC35A4	CCRCC3
1348	NDUFA2	CCRCC3
1349	TMCO6	CCRCC3
1350	IK	CCRCC3
1351	WDR55	CCRCC3
1352	HARS	CCRCC3
1353	HARS2	CCRCC3
1354	ZMAT2	CCRCC3
1355	PCDHAC2	CCRCC3
1356	PCDHB7	CCRCC3
1357	PCDHB14	CCRCC3
1358	TAF7	CCRCC3
1359	PCDHGA7	CCRCC3
1360	PCDHGB4	CCRCC3
1361	PCDHGC3	CCRCC3
1362	HDAC3	CCRCC3
1363	ARAP3	CCRCC3
1364	KIAA0141	CCRCC3
1365	RNF14	CCRCC3
1366	GNPDA1	CCRCC3
1367	NDFIP1	CCRCC3
1368	NR3C1	CCRCC3
1369	YIPF5	CCRCC3
1370	PRELID2	CCRCC3
1371	LARS	CCRCC3
1372	RBM27	CCRCC3
1373	TCERG1	CCRCC3
1374	DPYSL3	CCRCC3
1375	FBXO38	CCRCC3
1376	GRPEL2	CCRCC3
1377	CSNK1A1	CCRCC3
1378	TIGD6	CCRCC3
1379	HMGXB3	CCRCC3
1380	TCOF1	CCRCC3
1381	RBM22	CCRCC3
1382	DCTN4	CCRCC3
1383	ANXA6	CCRCC3
1384	GM2A	CCRCC3
1385	SLC36A1	CCRCC3
1386	SPARC	CCRCC3
1387	ATOX1	CCRCC3
1388	G3BP1	CCRCC3
1389	FAM114A2	CCRCC3
1390	MFAP3	CCRCC3
1391	FAXDC2	CCRCC3
1392	CNOT8	CCRCC3
1393	GEMIN5	CCRCC3
1394	MRPL22	CCRCC3
1395	HAVCR1	CCRCC3
1396	MED7	CCRCC3
1397	ADAM19	CCRCC3
1398	THG1L	CCRCC3
1399	CLINT1	CCRCC3
1400	EBF1	CCRCC2
1401	RNF145	CCRCC3
1402	UBLCP1	CCRCC3
1403	TTC1	CCRCC3
1404	PWWP2A	CCRCC3
1405	C5orf54	CCRCC3
1406	SLU7	CCRCC3
1407	NUDCD2	CCRCC3
1408	MAT2B	CCRCC3
1409	TENM2	CCRCC3
1410	RARS	CCRCC3
1411	SLIT3	CCRCC3
1412	SPDL1	CCRCC3
1413	KCNIP1	CCRCC3
1414	FBXW11	CCRCC3
1415	STK10	CCRCC3
1416	SH3PXD2B	CCRCC3
1417	ERGIC1	CCRCC3
1418	ATP6V0E1	CCRCC3
1419	BNIP1	CCRCC3
1420	SFXN1	CCRCC3
1421	THOC3	CCRCC3
1422	SIMC1	CCRCC3
1423	KIAA1191	CCRCC3
1424	NOP16	CCRCC3
1425	HIGD2A	CCRCC3
1426	FAF2	CCRCC3
1427	TSPAN17	CCRCC3
1428	UIMC1	CCRCC3
1429	FGFR4	CCRCC3
1430	NSD1	CCRCC3
1431	RAB24	CCRCC3
1432	PRELID1	CCRCC3
1433	LMAN2	CCRCC3
1434	DBN1	CCRCC3
1435	PDLIM7	CCRCC3
1436	DDX41	CCRCC3
1437	TMED9	CCRCC3
1438	B4GALT7	CCRCC3
1439	NHP2	CCRCC3
1440	RUFY1	CCRCC3
1441	CANX	CCRCC3
1442	SQSTM1	CCRCC3
1443	C5orf45	CCRCC3
1444	TBC1D9B	CCRCC3
1445	RNF130	CCRCC3
1446	GFPT2	CCRCC3
1447	FLT4	CCRCC3
1448	MGAT1	CCRCC3
1449	LINC00847	CCRCC3
1450	BTNL9	CCRCC3
1451	TRIM41	CCRCC3
1452	GNB2L1	CCRCC3
1453	CTC-338M12.4	CCRCC3
1454	TRIM52	CCRCC3
1455	TRIM52-AS1	CCRCC3
1456	DUSP22	CCRCC3
1457	GMDS	CCRCC3
1458	GMDS-AS1	CCRCC3
1459	SERPINB1	CCRCC3
1460	SERPINB6	CCRCC3
1461	NQO2	CCRCC3
1462	RIPK1	CCRCC3
1463	BPHL	CCRCC3
1464	TUBB2A	CCRCC3
1465	PSMG4	CCRCC3
1466	FAM50B	CCRCC3
1467	PRPF4B	CCRCC3
1468	ECI2	CCRCC3
1469	LYRM4	CCRCC3
1470	FARS2	CCRCC3
1471	SSR1	CCRCC3
1472	RIOK1	CCRCC3
1473	SNRNP48	CCRCC3
1474	SLC35B3	CCRCC3
1475	TFAP2A	CCRCC3
1476	PAK1IP1	CCRCC3
1477	TMEM14C	CCRCC3
1478	TMEM14B	CCRCC3
1479	TBC1D7	CCRCC3
1480	SIRT5	CCRCC3
1481	NOL7	CCRCC3
1482	MCUR1	CCRCC3
1483	DTNBP1	CCRCC3
1484	CAP2	CCRCC3
1485	TPMT	CCRCC3
1486	DEK	CCRCC3
1487	E2F3	CCRCC3
1488	DCDC2	CCRCC3
1489	MRS2	CCRCC3
1490	TDP2	CCRCC3
1491	ACOT13	CCRCC3
1492	GMNN	CCRCC3
1493	TRIM38	CCRCC3
1494	HFE	CCRCC3
1495	HIST1H4C	CCRCC3
1496	HIST1H2BC	CCRCC2
1497	HIST1H2AC	CCRCC3
1498	HIST1H1E	CCRCC3
1499	HIST1H2BD	CCRCC2
1500	HIST1H2BF	CCRCC3
1501	HIST1H2AE	CCRCC3
1502	HIST1H4H	CCRCC2
1503	BTN3A2	CCRCC3
1504	BTN3A1	CCRCC3
1505	BTN3A3	CCRCC3
1506	BTN2A1	CCRCC3
1507	HMGN4	CCRCC3
1508	ABT1	CCRCC3
1509	ZNF322	CCRCC3
1510	HIST1H2BJ	CCRCC3
1511	HIST1H2AG	CCRCC3
1512	HIST1H2BK	CCRCC3
1513	HIST1H3H	CCRCC3
1514	HIST1H2BN	CCRCC3
1515	ZKSCAN8	CCRCC3
1516	ZKSCAN4	CCRCC3
1517	TRIM27	CCRCC3
1518	GABBR1	CCRCC3
1519	HLA-F	CCRCC3
1520	ZNRD1	CCRCC3
1521	PPP1R11	CCRCC3
1522	TRIM26	CCRCC3
1523	HCG18	CCRCC3
1524	TRIM39	CCRCC3
1525	HLA-E	CCRCC3
1526	PRR3	CCRCC3
1527	ABCF1	CCRCC3
1528	PPP1R10	CCRCC3
1529	MRPS18B	CCRCC3
1530	ATAT1	CCRCC3
1531	C6orf136	CCRCC3
1532	DHX16	CCRCC3
1533	PPP1R18	CCRCC3
1534	NRM	CCRCC3
1535	TUBB	CCRCC3
1536	FLOT1	CCRCC3
1537	DDR1	CCRCC3
1538	PSORS1C1	CCRCC3
1539	HLA-C	CCRCC3
1540	MICA	CCRCC3
1541	NFKBIL1	CCRCC3
1542	PRRC2A	CCRCC3
1543	BAG6	CCRCC3
1544	C6orf47	CCRCC3
1545	GPANK1	CCRCC3
1546	ABHD16A	CCRCC3
1547	DDAH2	CCRCC3
1548	CLIC1	CCRCC3
1549	VARS	CCRCC3
1550	LSM2	CCRCC3
1551	NEU1	CCRCC3
1552	EHMT2	CCRCC3
1553	CFB	CCRCC3
1554	NELFE	CCRCC3
1555	SKIV2L	CCRCC3
1556	DXO	CCRCC3
1557	STK19	CCRCC3
1558	ATF6B	CCRCC3
1559	FKBPL	CCRCC3
1560	AGPAT1	CCRCC3
1561	RNF5	CCRCC3
1562	HLA-DRB5	CCRCC2
1563	PSMB8	CCRCC3
1564	TAPSAR1	CCRCC3
1565	PSMB9	CCRCC3
1566	TAP1	CCRCC3
1567	BRD2	CCRCC3
1568	RXRB	CCRCC3
1569	SLC39A7	CCRCC3
1570	RING1	CCRCC3
1571	VPS52	CCRCC3
1572	B3GALT4	CCRCC3
1573	WDR46	CCRCC3
1574	PFDN6	CCRCC3
1575	RGL2	CCRCC3
1576	TAPBP	CCRCC3
1577	DAXX	CCRCC3
1578	PHF1	CCRCC3
1579	CUTA	CCRCC3
1580	SYNGAP1	CCRCC2
1581	ZBTB9	CCRCC3
1582	BAK1	CCRCC3
1583	UQCC2	CCRCC3
1584	HMGA1	CCRCC3
1585	C6orf1	CCRCC3
1586	SNRPC	CCRCC3
1587	TAF11	CCRCC3
1588	ZNF76	CCRCC3
1589	SRPK1	CCRCC3
1590	KCTD20	CCRCC3
1591	STK38	CCRCC3
1592	SRSF3	CCRCC3
1593	PPIL1	CCRCC3
1594	C6orf89	CCRCC3
1595	MTCH1	CCRCC3
1596	COX6A1P2	CCRCC3
1597	RNF8	CCRCC3
1598	CCDC167	CCRCC3
1599	MRPS10	CCRCC3
1600	CNPY3	CCRCC3
1601	PPP2R5D	CCRCC3
1602	MEA1	CCRCC3
1603	KLHDC3	CCRCC3
1604	DNPH1	CCRCC3
1605	YIPF3	CCRCC3
1606	RSPH9	CCRCC3
1607	MRPS18A	CCRCC3
1608	MRPL14	CCRCC3
1609	TMEM63B	CCRCC3
1610	SLC29A1	CCRCC3
1611	SLC35B2	CCRCC3
1612	CDC5L	CCRCC3
1613	TNFRSF21	CCRCC3
1614	CD2AP	CCRCC3
1615	C6orf141	CCRCC3
1616	TMEM14A	CCRCC3
1617	COL21A1	CCRCC3
1618	DST	CCRCC3
1619	PHF3	CCRCC3
1620	LMBRD1	CCRCC3
1621	SMAP1	CCRCC3
1622	LINC00472	CCRCC3
1623	SLC17A5	CCRCC3
1624	PHIP	CCRCC3
1625	FAM46A	CCRCC3
1626	NT5E	CCRCC3
1627	SYNCRIP	CCRCC3
1628	RNGTT	CCRCC3
1629	UBE2J1	CCRCC3
1630	LYRM2	CCRCC3
1631	MAP3K7	CCRCC3
1632	EPHA7	CCRCC3
1633	MANEA	CCRCC3
1634	UFL1	CCRCC3
1635	GPR63	CCRCC3
1636	NDUFAF4	CCRCC3
1637	FBXL4	CCRCC3
1638	COQ3	CCRCC3
1639	PNISR	CCRCC3
1640	CCNC	CCRCC3
1641	ASCC3	CCRCC3
1642	BVES	CCRCC3
1643	ATG5	CCRCC3
1644	AIM1	CCRCC3
1645	QRSL1	CCRCC3
1646	C6orf203	CCRCC3
1647	SEC63	CCRCC3
1648	OSTM1	CCRCC3
1649	SNX3	CCRCC3
1650	LACE1	CCRCC3
1651	CD164	CCRCC3
1652	PPIL6	CCRCC3
1653	SMPD2	CCRCC3
1654	MICAL1	CCRCC3
1655	FIG4	CCRCC3
1656	WASF1	CCRCC3
1657	CDC40	CCRCC3
1658	CDK19	CCRCC3
1659	AMD1	CCRCC3
1660	GTF3C6	CCRCC3
1661	KIAA1919	CCRCC3
1662	TRAF3IP2	CCRCC3
1663	FYN	CCRCC3
1664	TUBE1	CCRCC3
1665	FAM229B	CCRCC3
1666	HDAC2	CCRCC3
1667	FRK	CCRCC3
1668	NT5DC1	CCRCC3
1669	TSPYL4	CCRCC3
1670	DSE	CCRCC3
1671	TSPYL1	CCRCC3
1672	FAM26F	CCRCC3
1673	RWDD1	CCRCC3
1674	ZUFSP	CCRCC3
1675	GOPC	CCRCC3
1676	DCBLD1	CCRCC3
1677	NUS1	CCRCC3
1678	MCM9	CCRCC3
1679	ASF1A	CCRCC3
1680	TBC1D32	CCRCC3
1681	GJA1	CCRCC3
1682	HSF2	CCRCC3
1683	SERINC1	CCRCC3
1684	HDDC2	CCRCC3
1685	HINT3	CCRCC3
1686	TRMT11	CCRCC3
1687	CENPW	CCRCC3
1688	RNF146	CCRCC3
1689	ECHDC1	CCRCC3
1690	PTPRK	CCRCC3
1691	ARHGAP18	CCRCC3
1692	L3MBTL3	CCRCC3
1693	EPB41L2	CCRCC3
1694	AKAP7	CCRCC3
1695	MED23	CCRCC3
1696	MOXD1	CCRCC3
1697	STX7	CCRCC3
1698	TBPL1	CCRCC3
1699	SLC2A12	CCRCC3
1700	HBS1L	CCRCC3
1701	AHI1	CCRCC3
1702	BCLAF1	CCRCC3
1703	PEX7	CCRCC3
1704	IFNGR1	CCRCC3
1705	PERP	CCRCC3
1706	KIAA1244	CCRCC3
1707	HEBP2	CCRCC3
1708	NHSL1	CCRCC3
1709	CCDC28A	CCRCC3
1710	ABRACL	CCRCC3
1711	VTA1	CCRCC3
1712	AIG1	CCRCC3
1713	PEX3	CCRCC3
1714	FUCA2	CCRCC3
1715	LTV1	CCRCC3
1716	SF3B5	CCRCC3
1717	UTRN	CCRCC3
1718	SHPRH	CCRCC3
1719	RAB32	CCRCC3
1720	TAB2	CCRCC3
1721	GINM1	CCRCC3
1722	LATS1	CCRCC3
1723	PCMT1	CCRCC3
1724	MTRF1L	CCRCC3
1725	SNX9	CCRCC3
1726	DYNLT1	CCRCC3
1727	TCP1	CCRCC3
1728	MRPL18	CCRCC3
1729	SLC22A3	CCRCC3
1730	MAP3K4	CCRCC3
1731	SFT2D1	CCRCC3
1732	MPC1	CCRCC3
1733	C6orf120	CCRCC3
1734	FAM120B	CCRCC3
1735	PSMB1	CCRCC3
1736	TBP	CCRCC3
1737	HEATR2	CCRCC3
1738	GET4	CCRCC3
1739	COX19	CCRCC3
1740	C7orf50	CCRCC3
1741	GPER1	CCRCC3
1742	MICALL2	CCRCC3
1743	PSMG3	CCRCC3
1744	FTSJ2	CCRCC3
1745	NUDT1	CCRCC3
1746	LFNG	CCRCC3
1747	BRAT1	CCRCC3
1748	FSCN1	CCRCC3
1749	RNF216	CCRCC3
1750	PMS2	CCRCC3
1751	AIMP2	CCRCC3
1752	EIF2AK1	CCRCC3
1753	FAM220A	CCRCC3
1754	KDELR2	CCRCC3
1755	ZDHHC4	CCRCC3
1756	C1GALT1	CCRCC3
1757	NDUFA4	CCRCC3
1758	PHF14	CCRCC3
1759	TMEM106B	CCRCC3
1760	ANKMY2	CCRCC3
1761	BZW2	CCRCC3
1762	AC003075.4	CCRCC3
1763	AHR	CCRCC2
1764	TWISTNB	CCRCC3
1765	CDCA7L	CCRCC3
1766	FAM126A	CCRCC3
1767	KLHL7	CCRCC3
1768	NUPL2	CCRCC3
1769	GPNMB	CCRCC3
1770	MALSU1	CCRCC3
1771	DFNA5	CCRCC3
1772	CBX3	CCRCC3
1773	AC004540.5	CCRCC3
1774	HOTAIRM1	CCRCC3
1775	HOXA3	CCRCC3
1776	HOXA9	CCRCC3
1777	HOXA10-AS	CCRCC3
1778	HOXA10	CCRCC3
1779	TAX1BP1	CCRCC3
1780	JAZF1	CCRCC3
1781	CREB5	CCRCC3
1782	GGCT	CCRCC3
1783	GARS	CCRCC3
1784	FAM188B	CCRCC3
1785	PDE1C	CCRCC3
1786	LSM5	CCRCC3
1787	AVL9	CCRCC3
1788	FKBP9	CCRCC3
1789	HERPUD2	CCRCC3
1790	EEPD1	CCRCC3
1791	EPDR1	CCRCC3
1792	STARD3NL	CCRCC3
1793	AMPH	CCRCC3
1794	VPS41	CCRCC3
1795	YAE1D1	CCRCC3
1796	RALA	CCRCC3
1797	MPLKIP	CCRCC3
1798	GLI3	CCRCC3
1799	MRPL32	CCRCC3
1800	STK17A	CCRCC3
1801	COA1	CCRCC3
1802	BLVRA	CCRCC3
1803	MRPS24	CCRCC3
1804	URGCP	CCRCC3
1805	UBE2D4	CCRCC3
1806	DBNL	CCRCC3
1807	POLM	CCRCC3
1808	POLD2	CCRCC3
1809	YKT6	CCRCC3
1810	NUDCD3	CCRCC3
1811	DDX56	CCRCC3
1812	TMED4	CCRCC3
1813	OGDH	CCRCC3
1814	PPIA	CCRCC3
1815	TBRG4	CCRCC3
1816	HUS1	CCRCC3
1817	LANCL2	CCRCC3
1818	GBAS	CCRCC3
1819	PSPH	CCRCC3
1820	CCT6A	CCRCC3
1821	SUMF2	CCRCC3
1822	CHCHD2	CCRCC3
1823	ZNF680	CCRCC3
1824	ZNF107	CCRCC3
1825	ZNF138	CCRCC3
1826	ERV3-1	CCRCC3
1827	GUSB	CCRCC3
1828	ASL	CCRCC3
1829	SBDS	CCRCC3
1830	TYW1	CCRCC3
1831	NSUN5	CCRCC3
1832	BAZ1B	CCRCC3
1833	TBL2	CCRCC3
1834	DNAJC30	CCRCC3
1835	WBSCR22	CCRCC3
1836	LINC00035	CCRCC3
1837	ABHD11	CCRCC3
1838	EIF4H	CCRCC3
1839	RFC2	CCRCC3
1840	GTF2I	CCRCC3
1841	POM121C	CCRCC3
1842	CCL26	CCRCC3
1843	RHBDD2	CCRCC3
1844	STYXL1	CCRCC3
1845	MDH2	CCRCC3
1846	YWHAG	CCRCC3
1847	ZP3	CCRCC3
1848	DTX2	CCRCC3
1849	POMZP3	CCRCC3
1850	RSBN1L-AS1	CCRCC3
1851	RSBN1L	CCRCC3
1852	TMEM60	CCRCC3
1853	GNAI1	CCRCC3
1854	SEMA3C	CCRCC3
1855	HGF	CCRCC3
1856	SEMA3A	CCRCC3
1857	TP53TG1	CCRCC3
1858	CROT	CCRCC3
1859	SRI	CCRCC3
1860	GTPBP10	CCRCC3
1861	MTERF	CCRCC3
1862	AKAP9	CCRCC3
1863	CYP51A1	CCRCC3
1864	KRIT1	CCRCC3
1865	GATAD1	CCRCC3
1866	RBM48	CCRCC3
1867	FAM133B	CCRCC3
1868	CDK6	CCRCC3
1869	SAMD9	CCRCC3
1870	SAMD9L	CCRCC2
1871	CCDC132	CCRCC3
1872	BET1	CCRCC3
1873	COL1A2	CCRCC3
1874	PPP1R9A	CCRCC3
1875	PON2	CCRCC3
1876	SLC25A13	CCRCC3
1877	SHFM1	CCRCC3
1878	ACN9	CCRCC3
1879	ARPC1A	CCRCC3
1880	ARPC1B	CCRCC3
1881	PDAP1	CCRCC3
1882	BUD31	CCRCC3
1883	ATP5J2	CCRCC3
1884	ZKSCAN5	CCRCC3
1885	FAM200A	CCRCC3
1886	ZSCAN25	CCRCC3
1887	TRIM4	CCRCC3
1888	ZKSCAN1	CCRCC3
1889	ZNF3	CCRCC3
1890	COPS6	CCRCC3
1891	AP4M1	CCRCC3
1892	TAF6	CCRCC3
1893	CNPY4	CCRCC3
1894	LAMTOR4	CCRCC3
1895	GAL3ST4	CCRCC3
1896	TSC22D4	CCRCC3
1897	MOSPD3	CCRCC3
1898	POP7	CCRCC3
1899	TRIP6	CCRCC3
1900	SRRT	CCRCC3
1901	AP1S1	CCRCC3
1902	VGF	CCRCC3
1903	PLOD3	CCRCC3
1904	ZNHIT1	CCRCC3
1905	FIS1	CCRCC3
1906	RABL5	CCRCC3
1907	CUX1	CCRCC3
1908	PRKRIP1	CCRCC3
1909	ALKBH4	CCRCC3
1910	LRWD1	CCRCC3
1911	POLR2J3	CCRCC3
1912	NAPEPLD	CCRCC3
1913	PMPCB	CCRCC3
1914	DNAJC2	CCRCC3
1915	PSMC2	CCRCC3
1916	ORC5	CCRCC3
1917	KMT2E	CCRCC3
1918	SRPK2	CCRCC3
1919	PUS7	CCRCC3
1920	RINT1	CCRCC3
1921	ATXN7L1	CCRCC3
1922	CDHR3	CCRCC3
1923	SYPL1	CCRCC3
1924	HBP1	CCRCC3
1925	COG5	CCRCC3
1926	DUS4L	CCRCC3
1927	BCAP29	CCRCC3
1928	CBLL1	CCRCC3
1929	DLD	CCRCC3
1930	IMMP2L	CCRCC3
1931	C7orf60	CCRCC3
1932	LINC00998	CCRCC3
1933	CAV2	CCRCC3
1934	CAV1	CCRCC3
1935	MET	CCRCC3
1936	CAPZA2	CCRCC3
1937	ST7	CCRCC3
1938	NAA38	CCRCC3
1939	ZNF800	CCRCC3
1940	ARF5	CCRCC3
1941	SND1	CCRCC3
1942	RBM28	CCRCC3
1943	IMPDH1	CCRCC3
1944	CALU	CCRCC3
1945	FLNC	CCRCC3
1946	ATP6V1F	CCRCC3
1947	TNPO3	CCRCC3
1948	SMO	CCRCC3
1949	UBE2H	CCRCC3
1950	ZC3HC1	CCRCC3
1951	TMEM209	CCRCC3
1952	CEP41	CCRCC3
1953	LINC-PINT	CCRCC2
1954	MKLN1	CCRCC3
1955	PLXNA4	CCRCC3
1956	CHCHD3	CCRCC3
1957	EXOC4	CCRCC3
1958	C7orf49	CCRCC3
1959	TMEM140	CCRCC2
1960	CNOT4	CCRCC3
1961	NUP205	CCRCC3
1962	C7orf73	CCRCC3
1963	MTPN	CCRCC3
1964	TRIM24	CCRCC3
1965	ZC3HAV1L	CCRCC3
1966	C7orf55	CCRCC3
1967	C7orf55-LUC7L2	CCRCC3
1968	SLC37A3	CCRCC3
1969	NDUFB2	CCRCC3
1970	MRPS33	CCRCC3
1971	TMEM178B	CCRCC3
1972	AGK	CCRCC3
1973	SSBP1	CCRCC3
1974	EPHB6	CCRCC3
1975	GSTK1	CCRCC3
1976	CASP2	CCRCC3
1977	ZYX	CCRCC3
1978	FAM115C	CCRCC3
1979	FAM115A	CCRCC3
1980	CUL1	CCRCC3
1981	PDIA4	CCRCC3
1982	ZNF467	CCRCC3
1983	ZNF862	CCRCC3
1984	ATP6V0E2	CCRCC3
1985	NOS3	CCRCC3
1986	ABCB8	CCRCC3
1987	CDK5	CCRCC3
1988	SLC4A2	CCRCC3
1989	FASTK	CCRCC3
1990	TMUB1	CCRCC3
1991	ABCF2	CCRCC3
1992	SMARCD3	CCRCC3
1993	RHEB	CCRCC3
1994	GALNT11	CCRCC3
1995	KMT2C	CCRCC3
1996	PAXIP1-AS2	CCRCC3
1997	INSIG1	CCRCC3
1998	C7orf13	CCRCC3
1999	LMBR1	CCRCC3
[truncated: 5,563 more rows]

## Sheet: CRC
X	gene_name	module
1	KLHL17	CRC1
2	HES4	CRC1
3	AGRN	CRC1
4	RNF223	CRC1
5	C1orf159	CRC1
6	AL390719.2	CRC1
7	ACAP3	CRC1
8	INTS11	CRC1
9	DVL1	CRC1
10	CCNL2	CRC1
11	ATAD3B	CRC1
12	MIB2	CRC1
13	CDK11B	CRC1
14	SLC35E2B	CRC1
15	CDK11A	CRC1
16	AL139246.5	CRC1
17	TNFRSF14-AS1	CRC1
18	TNFRSF14	CRC1
19	AL354743.2	CRC1
20	ARHGEF16	CRC1
21	MEGF6	CRC1
22	TNFRSF25	CRC1
23	PLEKHG5	CRC1
24	ZBTB48	CRC1
25	CAMTA1-DT	CRC1
26	RERE	CRC1
27	SPSB1	CRC1
28	CASZ1	CRC1
29	AL021155.5	CRC1
30	FBLIM1	CRC1
31	AL450998.2	CRC1
32	SPEN	CRC1
33	BX284668.6	CRC1
34	ARHGEF10L	CRC1
35	HSPG2	CRC1
36	GALE	CRC1
37	SRSF10	CRC1
38	RSRP1	CRC1
39	CNKSR1	CRC1
40	UBXN11	CRC1
41	SLC9A1	CRC1
42	SYTL1	CRC1
43	SNHG12	CRC1
44	AZIN2	CRC1
45	SFPQ	CRC1
46	SH3D21	CRC1
47	ZC3H12A	CRC1
48	POU3F1	CRC1
49	MACF1	CRC1
50	MYCL	CRC1
51	MFSD2A	CRC1
52	COL9A2	CRC1
53	SZT2	CRC1
54	PLK3	CRC1
55	PTCH2	CRC1
56	MUTYH	CRC1
57	MAST2	CRC1
58	PIK3R3	CRC1
59	FAAH	CRC1
60	ECHDC2	CRC1
61	JUN	CRC1
62	PATJ	CRC1
63	SRSF11	CRC1
64	ZRANB2	CRC1
65	AC103591.3	CRC1
66	PKN2	CRC1
67	AC104506.1	CRC1
68	RNPC3	CRC1
69	AMPD2	CRC1
70	EPS8L3	CRC1
71	MOV10	CRC1
72	SLC16A1-AS1	CRC1
73	MAGI3	CRC1
74	RSBN1	CRC1
75	AP4B1	CRC1
76	AC253572.2	CRC1
77	AC239799.2	CRC1
78	HIST2H2BF	CRC1
79	HIST2H3D	CRC1
80	HIST2H2AA4	CRC1
81	MCL1	CRC1
82	SELENBP1	CRC1
83	CGN	CRC1
84	MUC1	CRC1
85	THBS3	CRC1
86	CLK2	CRC1
87	GON4L	CRC1
88	KHDC4	CRC1
89	SLC19A2	CRC1
90	PRRC2C	CRC1
91	Z99127.4	CRC1
92	SEC16B	CRC1
93	RALGPS2	CRC1
94	IER5	CRC1
95	RGS16	CRC1
96	ELF3	CRC1
97	AL691482.3	CRC1
98	BTG2	CRC1
99	NUAK2	CRC1
100	TMEM63A	CRC1
101	C1orf35	CRC1
102	ZNF692	CRC1
103	ID2	CRC1
104	RHOB	CRC1
105	KLHL29	CRC1
106	ZNF513	CRC1
107	XDH	CRC1
108	SRSF7	CRC1
109	EML4	CRC1
110	ZFP36L2	CRC1
111	USP34	CRC1
112	AC017083.1	CRC1
113	MXD1	CRC1
114	ZNF638	CRC1
115	MTHFD2	CRC1
116	RTKN	CRC1
117	DQX1	CRC1
118	TGOLN2	CRC1
119	MAT2A	CRC1
120	ANKRD36C	CRC1
121	ANKRD36	CRC1
122	ANKRD36B	CRC1
123	REV1	CRC1
124	NPAS2	CRC1
125	SLC20A1	CRC1
126	MYO7B	CRC1
127	PTPN18	CRC1
128	RND3	CRC1
129	ITGA6	CRC1
130	NABP1	CRC1
131	CCNYL1	CRC1
132	ANKZF1	CRC1
133	STK11IP	CRC1
134	SP140L	CRC1
135	NGEF	CRC1
136	MLPH	CRC1
137	RAB17	CRC1
138	RNPEPL1	CRC1
139	GPR35	CRC1
140	STK25	CRC1
141	D2HGDH	CRC1
142	ITPR1	CRC1
143	TTLL3	CRC1
144	HRH1	CRC1
145	OXSR1	CRC1
146	VIPR1	CRC1
147	NKTR	CRC1
148	ABHD5	CRC1
149	ALS2CL	CRC1
150	NBEAL2	CRC1
151	AC099778.1	CRC1
152	PTPN23	CRC1
153	SCAP	CRC1
154	PLXNB1	CRC1
155	PFKFB4	CRC1
156	SLC26A6	CRC1
157	CELSR3	CRC1
158	ARIH2OS	CRC1
159	DALRD3	CRC1
160	LAMB2	CRC1
161	TCTA	CRC1
162	MST1	CRC1
163	UBA7	CRC1
164	MST1R	CRC1
165	RBM6	CRC1
166	RBM5	CRC1
167	SEMA3B	CRC1
168	GLYCTK	CRC1
169	DNAH1	CRC1
170	NISCH	CRC1
171	FLNB	CRC1
172	CADPS	CRC1
173	NFKBIZ	CRC1
174	GSK3B	CRC1
175	GOLGB1	CRC1
176	LINC02614	CRC1
177	PLXNA1	CRC1
178	H1FX	CRC1
179	PLXND1	CRC1
180	NPHP3	CRC1
181	SLC25A36	CRC1
182	U2SURP	CRC1
183	DIPK2A	CRC1
184	CCNL1	CRC1
185	TERC	CRC1
186	YEATS2	CRC1
187	HES1	CRC1
188	TMEM44	CRC1
189	MUC4	CRC1
190	TNK2	CRC1
191	PIGZ	CRC1
192	AC011322.1	CRC1
193	GAK	CRC1
194	TMEM175	CRC1
195	IDUA	CRC1
196	CRIPAK	CRC1
197	FAM193A	CRC1
198	SH3BP2	CRC1
199	TRMT44	CRC1
200	BOD1L1	CRC1
201	SLIT2	CRC1
202	PCDH7	CRC1
203	JCHAIN	CRC1
204	ANKRD17	CRC1
205	CCSER1	CRC1
206	ARHGEF38	CRC1
207	PITX2	CRC1
208	ALPK1	CRC1
209	LARP1B	CRC1
210	LINC02432	CRC1
211	USP38	CRC1
212	FBXW7	CRC1
213	AC099343.3	CRC1
214	AC110772.2	CRC1
215	EXOC3	CRC1
216	SLC9A3-AS1	CRC1
217	BRD9	CRC1
218	SLC12A7	CRC1
219	TRIO	CRC1
220	PTGER4	CRC1
221	PLK2	CRC1
222	ZSWIM6	CRC1
223	BDP1	CRC1
224	ZNF608	CRC1
225	IRF1	CRC1
226	SHROOM1	CRC1
227	AFF4	CRC1
228	LINC01843	CRC1
229	DDX46	CRC1
230	EGR1	CRC1
231	TMEM173	CRC1
232	AC010378.2	CRC1
233	PURA	CRC1
234	ANKHD1	CRC1
235	ARHGAP26	CRC1
236	SH3RF2	CRC1
237	RNF145	CRC1
238	ATP10B	CRC1
239	CDHR2	CRC1
240	RAB24	CRC1
241	MXD3	CRC1
242	FAM193B	CRC1
243	PHYKPL	CRC1
244	SQSTM1	CRC1
245	TBC1D9B	CRC1
246	AC008443.1	CRC1
247	TRIM52	CRC1
248	FOXC1	CRC1
249	GMDS	CRC1
250	NQO2	CRC1
251	PRPF4B	CRC1
252	CDYL	CRC1
253	MYLIP	CRC1
254	SOX4	CRC1
255	HIST1H3A	CRC1
256	HIST1H4A	CRC1
257	HIST1H4B	CRC1
258	HIST1H2AB	CRC1
259	HIST1H2BB	CRC1
260	HIST1H3C	CRC1
261	HIST1H1C	CRC1
262	HIST1H4C	CRC1
263	HIST1H2BC	CRC1
264	HIST1H2AC	CRC1
265	HIST1H1E	CRC1
266	HIST1H2BE	CRC1
267	HIST1H4D	CRC1
268	HIST1H3D	CRC1
269	HIST1H2AD	CRC1
270	HIST1H2BF	CRC1
271	HIST1H4E	CRC1
272	HIST1H2BG	CRC1
273	HIST1H2AE	CRC1
274	HIST1H1D	CRC1
275	HIST1H4F	CRC1
276	HIST1H3F	CRC1
277	HIST1H2BH	CRC1
278	HIST1H2BI	CRC1
279	HIST1H4H	CRC1
280	HIST1H2BJ	CRC1
281	HIST1H2AG	CRC1
282	HIST1H2BK	CRC1
283	HIST1H2AH	CRC1
284	HIST1H2BL	CRC1
285	HIST1H2AI	CRC1
286	HIST1H3H	CRC1
287	HIST1H2AJ	CRC1
288	HIST1H4J	CRC1
289	HIST1H2BN	CRC1
290	HIST1H2AK	CRC1
291	HIST1H2AL	CRC1
292	HIST1H3I	CRC1
293	HIST1H3J	CRC1
294	HIST1H2AM	CRC1
295	HLA-F	CRC1
296	TRIM31	CRC1
297	TRIM15	CRC1
298	PPP1R10	CRC1
299	IER3	CRC1
300	CCHCR1	CRC1
301	MSH5	CRC1
302	HSPA1B	CRC1
303	SLC44A4	CRC1
304	CFB	CRC1
305	SKIV2L	CRC1
306	BRD2	CRC1
307	ITPR3	CRC1
308	BNIP5	CRC1
309	KCNK5	CRC1
310	CUL7	CRC1
311	CUL9	CRC1
312	GTPBP2	CRC1
313	VEGFA	CRC1
314	AL355353.1	CRC1
315	TRAM2-AS1	CRC1
316	DDX43	CRC1
317	MYO6	CRC1
318	SNHG5	CRC1
319	MDN1	CRC1
320	PNISR	CRC1
321	CRYBG1	CRC1
322	MICAL1	CRC1
323	SGK1	CRC1
324	AHI1	CRC1
325	TNFAIP3	CRC1
326	HECA	CRC1
327	CITED2	CRC1
328	HYMAI	CRC1
329	SHPRH	CRC1
330	WTAP	CRC1
331	AL022069.1	CRC1
332	AFDN	CRC1
333	WDR27	CRC1
334	C6orf120	CRC1
335	ADAP1	CRC1
336	MICALL2	CRC1
337	INTS1	CRC1
338	TMEM184A	CRC1
339	EIF3B	CRC1
340	LFNG	CRC1
341	BRAT1	CRC1
342	IQCE	CRC1
343	TTYH3	CRC1
344	AP5Z1	CRC1
345	TNRC18	CRC1
346	DAGLB	CRC1
347	PHF14	CRC1
348	SCIN	CRC1
349	RAPGEF5	CRC1
350	TBX20	CRC1
351	AOAH	CRC1
352	CDK13	CRC1
353	URGCP	CRC1
354	POLM	CRC1
355	DDX56	CRC1
356	ZMIZ2	CRC1
357	TBRG4	CRC1
358	ASL	CRC1
359	LINC00174	CRC1
360	AC027644.3	CRC1
361	AUTS2	CRC1
362	POM121	CRC1
363	MLXIPL	CRC1
364	ABHD11	CRC1
365	CLDN3	CRC1
366	CLDN4	CRC1
367	CLIP2	CRC1
368	GTF2IRD1	CRC1
369	NCF1	CRC1
370	TRIM73	CRC1
371	HSPB1	CRC1
372	DTX2	CRC1
373	CCDC146	CRC1
374	RSBN1L	CRC1
375	PCLO	CRC1
376	AKAP9	CRC1
377	BAIAP2L1	CRC1
378	NPTX2	CRC1
379	TRRAP	CRC1
380	CYP3A5	CRC1
381	PILRB	CRC1
382	ZCWPW1	CRC1
383	MEPCE	CRC1
384	PPP1R35	CRC1
385	AGFG2	CRC1
386	LRCH4	CRC1
387	GIGYF1	CRC1
388	SRRT	CRC1
389	MUC12	CRC1
390	MUC17	CRC1
391	TRIM56	CRC1
392	MOGAT3	CRC1
393	PRKRIP1	CRC1
394	RASA4B	CRC1
395	UPK3BL1	CRC1
396	KMT2E-AS1	CRC1
397	AC007032.1	CRC1
398	IFRD1	CRC1
399	CTTNBP2	CRC1
400	CADPS2	CRC1
401	AC073934.1	CRC1
402	HILPDA	CRC1
403	AC090114.2	CRC1
404	AC083880.1	CRC1
405	KDM7A-DT	CRC1
406	MGAM2	CRC1
407	GSTK1	CRC1
408	TMEM139	CRC1
409	ARHGEF5	CRC1
410	EZH2	CRC1
411	AC073111.4	CRC1
412	ABCB8	CRC1
413	SLC4A2	CRC1
414	FASTK	CRC1
415	AGAP3	CRC1
416	KMT2C	CRC1
417	AC144652.1	CRC1
418	RBM33	CRC1
419	NOM1	CRC1
420	WDR60	CRC1
421	ERICH1	CRC1
422	AC069185.1	CRC1
423	AC145124.1	CRC1
424	FAM160B2	CRC1
425	TNFRSF10B	CRC1
426	TNFRSF10D	CRC1
427	SLC25A37	CRC1
428	AC026979.2	CRC1
429	AC087623.2	CRC1
430	CEBPD	CRC1
431	LINC01301	CRC1
432	CHD7	CRC1
433	LACTB2	CRC1
434	RDH10	CRC1
435	GEM	CRC1
436	EXT1	CRC1
437	NDRG1	CRC1
438	TRAPPC9	CRC1
439	SLC45A4	CRC1
440	ARC	CRC1
441	RHPN1	CRC1
442	MAFA	CRC1
443	ZC3H3	CRC1
444	GSDMD	CRC1
445	MROH6	CRC1
446	NAPRT	CRC1
447	SCRIB	CRC1
448	NRBP2	CRC1
449	EPPK1	CRC1
450	PLEC	CRC1
451	PARP10	CRC1
452	OPLAH	CRC1
453	MROH1	CRC1
454	SCX	CRC1
455	DGAT1	CRC1
456	FBXL6	CRC1
457	ADCK5	CRC1
458	CPSF1	CRC1
459	TONSL	CRC1
460	KIFC2	CRC1
461	PPP1R16A	CRC1
462	LRRC14	CRC1
463	WASHC1	CRC1
464	KIAA2026	CRC1
465	AL354707.1	CRC1
466	KDM4C	CRC1
467	CDKN2B	CRC1
468	DDX58	CRC1
469	TESK1	CRC1
470	GBA2	CRC1
471	HRCT1	CRC1
472	SHB	CRC1
473	ANKRD18A	CRC1
474	NMRK1	CRC1
475	PCSK5	CRC1
476	PRUNE2	CRC1
477	GADD45G	CRC1
478	PTPDC1	CRC1
479	AL499604.1	CRC1
480	KLF4	CRC1
481	RNF183	CRC1
482	HDHD3	CRC1
483	TNFSF15	CRC1
484	TRAF1	CRC1
485	LRSAM1	CRC1
486	FAM102A	CRC1
487	SLC25A25	CRC1
488	SLC25A25-AS1	CRC1
489	LCN2	CRC1
490	DNM1	CRC1
491	SH3GLB2	CRC1
492	IER5L	CRC1
493	LINC00963	CRC1
494	USP20	CRC1
495	HMCN2	CRC1
496	ABL1	CRC1
497	POMT1	CRC1
498	RALGDS	CRC1
499	SNAPC4	CRC1
500	CCDC183	CRC1
501	RABL6	CRC1
502	AJM1	CRC1
503	MAMDC4	CRC1
504	FBXW5	CRC1
505	PAXX	CRC1
506	ABCA2	CRC1
507	NPDC1	CRC1
508	DPP7	CRC1
509	ANAPC2	CRC1
510	TPRN	CRC1
511	BX255925.3	CRC1
512	NRARP	CRC1
513	EXD3	CRC1
514	NOXA1	CRC1
515	NSMF	CRC1
516	DPH7	CRC1
517	EHMT1	CRC1
518	IDI1	CRC1
519	PFKP	CRC1
520	AKR1E2	CRC1
521	PFKFB3	CRC1
522	UPF2	CRC1
523	NSUN6	CRC1
524	YME1L1	CRC1
525	MAP3K8	CRC1
526	FZD8	CRC1
527	AL135791.1	CRC1
528	AGAP4	CRC1
529	AGAP9	CRC1
530	HKDC1	CRC1
531	DDIT4	CRC1
532	DDIT4-AS1	CRC1
533	AGAP5	CRC1
534	ZSWIM8	CRC1
535	AL135925.1	CRC1
536	CDHR1	CRC1
537	LINC00863	CRC1
538	BTAF1	CRC1
539	SLC25A28	CRC1
540	NFKB2	CRC1
541	AL391121.1	CRC1
542	DUSP5	CRC1
543	TACC2	CRC1
544	DMBT1	CRC1
545	PPP2R2D	CRC1
546	PGGHG	CRC1
547	B4GALNT4	CRC1
548	PKP3	CRC1
549	SIGIRR	CRC1
550	ANO9	CRC1
551	LMNTD2	CRC1
552	RASSF7	CRC1
553	MIR210HG	CRC1
554	PHRF1	CRC1
555	IRF7	CRC1
556	CDHR5	CRC1
557	EPS8L2	CRC1
558	PIDD1	CRC1
559	PNPLA2	CRC1
560	CRACR2B	CRC1
561	AP2A2	CRC1
562	MUC5B	CRC1
563	BRSK2	CRC1
564	DUSP8	CRC1
565	KCNQ1OT1	CRC1
566	FAM160A2	CRC1
567	DNHD1	CRC1
568	ST5	CRC1
569	ADM	CRC1
570	CD44	CRC1
571	TRIM44	CRC1
572	ACCS	CRC1
573	AMBRA1	CRC1
574	FNBP4	CRC1
575	FADS3	CRC1
576	AHNAK	CRC1
577	CSKMT	CRC1
578	NXF1	CRC1
579	CCDC88B	CRC1
580	ATG2A	CRC1
581	PPP2R5B	CRC1
582	SLC25A45	CRC1
583	NEAT1	CRC1
584	MALAT1	CRC1
585	EHBP1L1	CRC1
586	MAP3K11	CRC1
587	PCNX3	CRC1
588	OVOL1	CRC1
589	MUS81	CRC1
590	EFEMP2	CRC1
591	FOSL1	CRC1
592	SLC29A2	CRC1
593	GRK2	CRC1
594	ANKRD13D	CRC1
595	SSH3	CRC1
596	RAD9A	CRC1
597	PITPNM1	CRC1
598	TCIRG1	CRC1
599	LRP5	CRC1
600	NADSYN1	CRC1
601	NUMA1	CRC1
602	AP002490.1	CRC1
603	INPPL1	CRC1
604	ARAP1	CRC1
605	AP002381.2	CRC1
606	ATG16L2	CRC1
607	RNF169	CRC1
608	CAPN5	CRC1
609	CREBZF	CRC1
610	SYTL2	CRC1
611	ME3	CRC1
612	CEP295	CRC1
613	TAF1D	CRC1
614	CASP5	CRC1
615	PCSK7	CRC1
616	CEP164	CRC1
617	TMPRSS4	CRC1
618	KMT2A	CRC1
619	H2AFX	CRC1
620	PDZD3	CRC1
621	FOXRED1	CRC1
622	ST14	CRC1
623	B4GALNT3	CRC1
624	RAD52	CRC1
625	BORCS5	CRC1
626	HIST4H4	CRC1
627	H2AFJ	CRC1
628	AC087239.1	CRC1
629	DDX11	CRC1
630	AC024940.1	CRC1
631	AC023157.3	CRC1
632	SLC38A2	CRC1
633	CSRNP2	CRC1
634	NR4A1	CRC1
635	CSAD	CRC1
636	RDH5	CRC1
637	PAN2	CRC1
638	STAT6	CRC1
639	LRP1	CRC1
640	ZFC3H1	CRC1
641	KITLG	CRC1
642	ATP2B1-AS1	CRC1
643	AC025164.1	CRC1
644	HECTD4	CRC1
645	TPCN1	CRC1
646	SLC8B1	CRC1
647	HIP1R	CRC1
648	VPS37B	CRC1
649	NCOR2	CRC1
650	UBC	CRC1
651	EP400	CRC1
652	DDX51	CRC1
653	POLE	CRC1
654	GOLGA3	CRC1
655	MPHOSPH8	CRC1
656	SPATA13	CRC1
657	RASL11A	CRC1
658	INTS6	CRC1
659	KLF5	CRC1
660	DNAJC3-DT	CRC1
661	ERCC5	CRC1
662	ARGLU1	CRC1
663	ING1	CRC1
664	GAS6	CRC1
665	AL355075.4	CRC1
666	TEP1	CRC1
667	REM2	CRC1
668	PRMT5-AS1	CRC1
669	ACIN1	CRC1
670	PPP1R3E	CRC1
671	AP1G2	CRC1
672	RNF31	CRC1
673	REC8	CRC1
674	LTB4R	CRC1
675	EGLN3	CRC1
676	NFKBIA	CRC1
677	RALGAPA1	CRC1
678	PNN	CRC1
679	AL627171.2	CRC1
680	GCH1	CRC1
681	HIF1A-AS3	CRC1
682	SYNE2	CRC1
683	HSPA2	CRC1
684	PLEKHG3	CRC1
685	PLEKHH1	CRC1
686	ARG2	CRC1
687	DCAF5	CRC1
688	SIPA1L1	CRC1
689	RBM25	CRC1
690	ELMSAN1	CRC1
691	AL136040.1	CRC1
692	DGLUCY	CRC1
693	DDX24	CRC1
694	CLMN	CRC1
695	AL163051.1	CRC1
696	SLC25A29	CRC1
697	AL118558.3	CRC1
698	DYNC1H1	CRC1
699	ANKRD9	CRC1
700	AMN	CRC1
701	EXOC3L4	CRC1
702	TNFAIP2	CRC1
703	PPP1R13B	CRC1
704	INF2	CRC1
705	CEP170B	CRC1
706	JAG2	CRC1
707	BRF1	CRC1
708	PACS2	CRC1
709	MTA1	CRC1
710	TEDC1	CRC1
711	HERC2	CRC1
712	LINC02256	CRC1
713	FMN1	CRC1
714	GOLGA8A	CRC1
715	GOLGA8B	CRC1
716	DLL4	CRC1
717	CHAC1	CRC1
718	PLA2G4B	CRC1
719	PPIP5K1	CRC1
720	DUOX2	CRC1
721	DUOXA2	CRC1
722	MYO1E	CRC1
723	C2CD4B	CRC1
724	PARP6	CRC1
725	UBL7-AS1	CRC1
726	CLK3	CRC1
727	SCAMP5	CRC1
728	MAN2C1	CRC1
729	STARD5	CRC1
730	AKAP13	CRC1
731	SEMA4B	CRC1
732	PCSK6	CRC1
733	TARSL2	CRC1
734	RHBDF1	CRC1
735	NPRL3	CRC1
736	LUC7L	CRC1
737	AXIN1	CRC1
738	DECR2	CRC1
739	RAB11FIP3	CRC1
740	CAPN15	CRC1
741	PIGQ	CRC1
742	RAB40C	CRC1
743	WFIKKN1	CRC1
744	WDR90	CRC1
745	RHOT2	CRC1
746	RHBDL1	CRC1
747	HAGHL	CRC1
748	CIAO3	CRC1
749	CHTF18	CRC1
750	BAIAP3	CRC1
751	CLCN7	CRC1
752	TELO2	CRC1
753	MAPK8IP3	CRC1
754	NME3	CRC1
755	EME2	CRC1
756	SPSB3	CRC1
757	FAHD1	CRC1
758	SNHG9	CRC1
759	AC005363.2	CRC1
760	NOXO1	CRC1
761	ZNF598	CRC1
762	TSC2	CRC1
763	PKD1	CRC1
764	PGP	CRC1
765	E4F1	CRC1
766	DNASE1L2	CRC1
767	ERVK13-1	CRC1
768	SRRM2	CRC1
769	FLYWCH1	CRC1
770	BICDL2	CRC1
771	AC108134.3	CRC1
772	CORO7	CRC1
773	VASN	CRC1
774	ANKS3	CRC1
775	CIITA	CRC1
776	SOCS1	CRC1
777	TXNDC11	CRC1
778	AC007613.1	CRC1
779	AC010654.1	CRC1
780	SNX29	CRC1
781	NPIPA1	CRC1
782	ABCC1	CRC1
783	AC138969.1	CRC1
784	SMG1	CRC1
785	AC092287.1	CRC1
786	COQ7	CRC1
787	TMC5	CRC1
788	KNOP1	CRC1
789	NPIPB3	CRC1
790	NPIPB4	CRC1
791	SDR42E2	CRC1
792	NPIPB5	CRC1
793	COG7	CRC1
794	ERN2	CRC1
795	RBBP6	CRC1
796	TNRC6A	CRC1
797	IL4R	CRC1
798	GTF3C1	CRC1
799	KIAA0556	CRC1
800	XPO6	CRC1
801	CLN3	CRC1
802	APOBR	CRC1
803	RABEP2	CRC1
804	NFATC2IP	CRC1
805	NPIPB11	CRC1
806	NPIPB12	CRC1
807	AC009133.1	CRC1
808	MVP	CRC1
809	PRR14	CRC1
810	FBRS	CRC1
811	SRCAP	CRC1
812	PHKG2	CRC1
813	STX4	CRC1
814	AC026471.1	CRC1
815	AC026471.3	CRC1
816	C16orf58	CRC1
817	AC007906.2	CRC1
818	CHD9	CRC1
819	HERPUD1	CRC1
820	NLRC5	CRC1
821	CES3	CRC1
822	FBXL8	CRC1
823	HSF4	CRC1
824	ELMO3	CRC1
825	FHOD1	CRC1
826	CENPT	CRC1
827	EDC4	CRC1
828	ESRP2	CRC1
829	SNTB2	CRC1
830	AARS	CRC1
831	FCSK	CRC1
832	COG4	CRC1
833	ZNF821	CRC1
834	DHX38	CRC1
835	NPIPB15	CRC1
836	WDR59	CRC1
837	LDHD	CRC1
838	BCAR1	CRC1
839	OSGIN1	CRC1
840	TAF1C	CRC1
841	ATP2C2	CRC1
842	CRISPLD2	CRC1
843	FBXO31	CRC1
844	ZCCHC14	CRC1
845	KLHDC4	CRC1
846	AC126696.3	CRC1
847	SLC7A5	CRC1
848	ZFPM1	CRC1
849	PIEZO1	CRC1
850	ACSF3	CRC1
851	ANKRD11	CRC1
852	SPG7	CRC1
853	CPNE7	CRC1
854	CDK10	CRC1
855	VPS9D1	CRC1
856	ZNF276	CRC1
857	SPIRE2	CRC1
858	TCF25	CRC1
859	MC1R	CRC1
860	TUBB3	CRC1
861	ABR	CRC1
862	MINK1	CRC1
863	ACADVL	CRC1
864	POLR2A	CRC1
865	RASD1	CRC1
866	WSB1	CRC1
867	NOS2	CRC1
868	TRAF4	CRC1
869	MYO18A	CRC1
870	NUFIP2	CRC1
871	TBC1D3L	CRC1
872	CWC25	CRC1
873	CDK12	CRC1
874	ERBB2	CRC1
875	GSDMB	CRC1
876	HAP1	CRC1
877	KAT2A	CRC1
878	STAT3	CRC1
879	COASY	CRC1
880	HEXIM1	CRC1
881	ARHGAP27	CRC1
882	PLEKHM1	CRC1
883	AC018521.5	CRC1
884	CDK5RAP3	CRC1
885	HOXB6	CRC1
886	AC103702.2	CRC1
887	FAM117A	CRC1
888	SPATA20	CRC1
889	ABCC3	CRC1
890	LUC7L3	CRC1
891	AC005920.1	CRC1
892	SPAG9	CRC1
893	AC015912.3	CRC1
894	SRSF1	CRC1
895	AC091271.1	CRC1
896	ERN1	CRC1
897	SNHG25	CRC1
898	PRKCA	CRC1
899	BPTF	CRC1
900	KCNJ2	CRC1
901	LINC00511	CRC1
902	SLC16A5	CRC1
903	NT5C	CRC1
904	GGA3	CRC1
905	TMEM94	CRC1
906	LLGL2	CRC1
907	MYO15B	CRC1
908	ITGB4	CRC1
909	FBF1	CRC1
910	EVPL	CRC1
911	RHBDF2	CRC1
912	AC005837.1	CRC1
913	JMJD6	CRC1
914	SRSF2	CRC1
915	MFSD11	CRC1
916	TNRC6C-AS1	CRC1
917	TMC6	CRC1
918	TMC8	CRC1
919	SOCS3	CRC1
920	USP36	CRC1
921	ENGASE	CRC1
922	CBX4	CRC1
923	EIF4A3	CRC1
924	CARD14	CRC1
925	RNF213	CRC1
926	BAIAP2	CRC1
927	TEPSIN	CRC1
928	SLC38A10	CRC1
929	AC027601.6	CRC1
930	FAAP100	CRC1
931	HGS	CRC1
932	SLC25A10	CRC1
933	PCYT2	CRC1
934	SIRT7	CRC1
935	LRRC45	CRC1
936	DUS1L	CRC1
937	FASN	CRC1
938	CCDC57	CRC1
939	SLC16A3	CRC1
940	CSNK1D	CRC1
941	LINC01970	CRC1
942	HEXD	CRC1
943	CYBC1	CRC1
944	NARF	CRC1
945	TBCD	CRC1
946	LINC00668	CRC1
947	TMEM259	CRC1
948	ABCA7	CRC1
949	SBNO2	CRC1
950	STK11	CRC1
951	PWWP3A	CRC1
952	PCSK4	CRC1
953	MBD3	CRC1
954	CSNK1G2	CRC1
955	MKNK2	CRC1
956	AP3D1	CRC1
957	SPPL2B	CRC1
958	GADD45B	CRC1
959	NCLN	CRC1
960	FZR1	CRC1
961	TJP3	CRC1
962	DAPK3	CRC1
963	ZBTB7A	CRC1
964	AC011498.1	CRC1
965	LRG1	CRC1
966	DPP9	CRC1
967	KDM4B	CRC1
968	SAFB2	CRC1
969	PRR22	CRC1
970	DUS3L	CRC1
971	FUT6	CRC1
972	FUT3	CRC1
973	TNFSF9	CRC1
974	SH2D3A	CRC1
975	CAMSAP3	CRC1
976	XAB2	CRC1
977	EVI5L	CRC1
978	ANGPTL4	CRC1
979	SHFL	CRC1
980	PPAN	CRC1
981	P2RY11	CRC1
982	CDC37	CRC1
983	KRI1	CRC1
984	ILF3-DT	CRC1
985	ILF3	CRC1
986	DNM2	CRC1
987	LDLR	CRC1
988	DOCK6	CRC1
989	ZNF563	CRC1
990	ZNF490	CRC1
991	HOOK2	CRC1
992	JUNB	CRC1
993	TRMT1	CRC1
994	IER2	CRC1
995	AC011446.2	CRC1
996	CCDC130	CRC1
997	AC020916.1	CRC1
998	CC2D1A	CRC1
999	DDX39A	CRC1
1000	AKAP8L	CRC1
1001	CYP4F12	CRC1
1002	AC020911.2	CRC1
1003	MYO9B	CRC1
1004	JUND	CRC1
1005	SUGP2	CRC1
1006	PBX4	CRC1
1007	ATP13A1	CRC1
1008	KMT2B	CRC1
1009	CATSPERG	CRC1
1010	CAPN12	CRC1
1011	MED29	CRC1
1012	ZFP36	CRC1
1013	MAP3K10	CRC1
1014	CNTD2	CRC1
1015	LTBP4	CRC1
1016	ITPKC	CRC1
1017	CIC	CRC1
1018	BCL3	CRC1
1019	CBLC	CRC1
1020	CLASRP	CRC1
1021	SYMPK	CRC1
1022	FOXA3	CRC1
1023	FAM83E	CRC1
1024	FUT2	CRC1
1025	PPP1R15A	CRC1
1026	SNRNP70	CRC1
1027	TRPM4	CRC1
1028	RCN3	CRC1
1029	IRF3	CRC1
1030	PNKP	CRC1
1031	TBC1D17	CRC1
1032	CLDND2	CRC1
1033	ZNF808	CRC1
1034	TMC4	CRC1
1035	LENG8	CRC1
1036	LENG9	CRC1
1037	RDH13	CRC1
1038	EPS8L1	CRC1
1039	PPP1R12C	CRC1
1040	PTPRH	CRC1
1041	KMT5C	CRC1
1042	ZNF460	CRC1
1043	MZF1	CRC1
1044	TMEM74B	CRC1
1045	PCED1A	CRC1
1046	RRBP1	CRC1
1047	ENTPD6	CRC1
1048	CCM2L	CRC1
1049	ASXL1	CRC1
1050	RALY-AS1	CRC1
1051	CEP250	CRC1
1052	SPAG4	CRC1
1053	RBM39	CRC1
1054	FAM83D	CRC1
1055	MAFB	CRC1
1056	PLCG1	CRC1
1057	LPIN3	CRC1
1058	CHD6	CRC1
1059	OSER1-DT	CRC1
1060	PABPC1L	CRC1
1061	ZNF335	CRC1
1062	ZMYND8	CRC1
1063	ZNFX1	CRC1
1064	SNAI1	CRC1
1065	CEBPB	CRC1
1066	ZBP1	CRC1
1067	STX16	CRC1
1068	AL109840.2	CRC1
1069	AL121832.2	CRC1
1070	SLCO4A1	CRC1
1071	SLC17A9	CRC1
1072	ARFGAP1	CRC1
1073	PTK6	CRC1
1074	HELZ2	CRC1
1075	MHENCR	CRC1
1076	RTEL1	CRC1
1077	TNFRSF6B	CRC1
1078	ZGPAT	CRC1
1079	LIME1	CRC1
1080	AL118506.1	CRC1
1081	UCKL1	CRC1
1082	FP671120.7	CRC1
1083	FP236383.4	CRC1
1084	FP236383.5	CRC1
1085	PAXBP1	CRC1
1086	SON	CRC1
1087	CBR3	CRC1
1088	DOP1B	CRC1
1089	AP000692.2	CRC1
1090	SLC37A1	CRC1
1091	PFKL	CRC1
1092	PCBP3	CRC1
1093	MCM3AP	CRC1
1094	C21orf58	CRC1
1095	PCNT	CRC1
1096	DIP2A	CRC1
1097	MICAL3	CRC1
1098	TRMT2A	CRC1
1099	ZDHHC8	CRC1
1100	MED15	CRC1
1101	PI4KA	CRC1
1102	LINC01637	CRC1
1103	AIFM3	CRC1
1104	LZTR1	CRC1
1105	HIC2	CRC1
1106	PPIL2	CRC1
1107	TOP3B	CRC1
1108	CABIN1	CRC1
1109	LRRC75B	CRC1
1110	LRP5L	CRC1
1111	Z93930.2	CRC1
1112	SMTN	CRC1
1113	SFI1	CRC1
1114	CARD10	CRC1
1115	GGA1	CRC1
1116	H1F0	CRC1
1117	BAIAP2L2	CRC1
1118	PLA2G6	CRC1
1119	MAFF	CRC1
1120	DDX17	CRC1
1121	JOSD1	CRC1
1122	SGSM3	CRC1
1123	RANGAP1	CRC1
1124	PMM1	CRC1
1125	SREBF2-AS1	CRC1
1126	CYP2D6	CRC1
1127	Z93241.1	CRC1
1128	PRR5	CRC1
1129	ARHGAP8	CRC1
1130	FAM118A	CRC1
1131	AL118516.1	CRC1
1132	TBC1D22A	CRC1
1133	PIM3	CRC1
1134	TRABD	CRC1
1135	SELENOO	CRC1
1136	TUBGCP6	CRC1
1137	HDAC10	CRC1
1138	PLXNB2	CRC1
1139	PPP6R2	CRC1
1140	SBF1	CRC1
1141	LMF2	CRC1
1142	TYMP	CRC1
1143	ODF3B	CRC1
1144	CPT1B	CRC1
1145	CHKB	CRC1
1146	ARSA	CRC1
1147	PPP2R3B	CRC1
1148	ASMTL-AS1	CRC1
1149	AKAP17A	CRC1
1150	OFD1	CRC1
1151	SAT1	CRC1
1152	GK	CRC1
1153	RBM10	CRC1
1154	CDK16	CRC1
1155	WDR13	CRC1
1156	HDAC6	CRC1
1157	PIM2	CRC1
1158	GRIPAP1	CRC1
1159	MAGIX	CRC1
1160	SYP	CRC1
1161	TSPYL2	CRC1
1162	KDM5C	CRC1
1163	EFNB1	CRC1
1164	OGT	CRC1
1165	ATRX	CRC1
1166	DIAPH2	CRC1
1167	SRPX2	CRC1
1168	ZMAT1	CRC1
1169	LINC01285	CRC1
1170	LINC00894	CRC1
1171	CD99L2	CRC1
1172	GABRE	CRC1
1173	PNCK	CRC1
1174	SLC6A8	CRC1
1175	ABCD1	CRC1
1176	ARHGAP4	CRC1
1177	TAZ	CRC1
1178	FAM50A	CRC1
1179	PLXNA3	CRC1
1180	FAM3A	CRC1
1181	IKBKG	CRC1
1182	IGKC	CRC1
1183	IGKV4-1	CRC1
1184	IGKV3-11	CRC1
1185	IGKV1-12	CRC1
1186	IGKV3-15	CRC1
1187	IGKV3-20	CRC1
1188	IGKV1-33	CRC1
1189	IGKV1D-33	CRC1
1190	IGHMBP2	CRC1
1191	IGHA2	CRC1
1192	IGHA1	CRC1
1193	IGHG1	CRC1
1194	IGHG3	CRC1
1195	IGHV2-5	CRC1
1196	IGHV3-7	CRC1
1197	IGHV3-11	CRC1
1198	IGHV3-15	CRC1
1199	IGHV1-18	CRC1
1200	IGHV3-23	CRC1
1201	IGHV4-31	CRC1
1202	IGHV4-39	CRC1
1203	IGHV3-53	CRC1
1204	IGHV1-69D	CRC1
1205	IGHV3-74	CRC1
1206	IGLV7-46	CRC1
1207	IGLV1-44	CRC1
1208	IGLV7-43	CRC1
1209	IGLV1-40	CRC1
1210	IGLV2-23	CRC1
1211	IGLV3-19	CRC1
1212	IGLV2-14	CRC1
1213	IGLV2-11	CRC1
1214	IGLV2-8	CRC1
1215	IGLC2	CRC1
1216	AC108865.1	CRC1
1217	AC073263.2	CRC1
1218	TACSTD2	CRC5
1219	AC245014.3	CRC5
1220	AL391069.2	CRC5
1221	LMNA	CRC5
1222	AC012306.2	CRC5
1223	COL6A3	CRC5
1224	MTRNR2L12	CRC5
1225	SLC4A4	CRC5
1226	C5orf17	CRC5
1227	VCAN	CRC5
1228	PCDHGB6	CRC5
1229	PTP4A1	CRC5
1230	IGFBP3	CRC5
1231	AC016831.7	CRC5
1232	CA8	CRC5
1233	NTRK2	CRC5
1234	BAMBI	CRC5
1235	AGAP6	CRC5
1236	PHLDA2	CRC5
1237	MTRNR2L8	CRC5
1238	KRT6C	CRC5
1239	AL355338.1	CRC5
1240	PLCG2	CRC5
1241	AC007952.4	CRC5
1242	TAF4B	CRC5
1243	FOSB	CRC5
1244	SOX2	CRC5
1245	AC087623.3	CRC5
1246	MRPL20	CRC5
1247	FAM213B	CRC5
1248	RPL22	CRC5
1249	MINOS1	CRC5
1250	RPL11	CRC5
1251	RPS6KA1	CRC5
1252	MRPS15	CRC5
1253	RPS8	CRC5
1254	ATPAF1	CRC5
1255	C1orf123	CRC5
1256	MRPL37	CRC5
1257	CYR61	CRC5
1258	RPL5	CRC5
1259	AC245595.1	CRC5
1260	MRPS21	CRC5
1261	TARS2	CRC5
1262	MRPL9	CRC5
1263	RPS27	CRC5
1264	MSTO1	CRC5
1265	MRPL24	CRC5
1266	MPC2	CRC5
1267	METTL13	CRC5
1268	MRPS14	CRC5
1269	TROVE2	CRC5
1270	TIMM17A	CRC5
1271	AC092803.2	CRC5
1272	RPS6KC1	CRC5
1273	RRP15	CRC5
1274	IARS2	CRC5
1275	MARC1	CRC5
1276	MRPL55	CRC5
1277	TOMM20	CRC5
1278	RPS7	CRC5
1279	PQLC3	CRC5
1280	FAM84A	CRC5
1281	MPV17	CRC5
1282	MRPL33	CRC5
1283	AC007388.1	CRC5
1284	RPS27A	CRC5
1285	MTIF2	CRC5
1286	MRPL19	CRC5
1287	IMMT	CRC5
1288	MRPL35	CRC5
1289	MRPS5	CRC5
1290	RPL31	CRC5
1291	MRPS9	CRC5
1292	SEPT10	CRC5
1293	SMIM37	CRC5
1294	SSFA2	CRC5
1295	RPL37A	CRC5
1296	MRPL44	CRC5
1297	MFF	CRC5
1298	MTERF4	CRC5
1299	SEPT2	CRC5
1300	RPL32	CRC5
1301	MRPS25	CRC5
1302	RPL15	CRC5
1303	RPSA	CRC5
1304	RPL14	CRC5
1305	RRP9	CRC5
1306	RPL29	CRC5
1307	FAM208A	CRC5
1308	TOMM70	CRC5
1309	TRMT10C	CRC5
1310	RPL24	CRC5
1311	TIMMDC1	CRC5
1312	MRPL3	CRC5
1313	MRPS22	CRC5
1314	C3orf58	CRC5
1315	GFM1	CRC5
1316	RPL22L1	CRC5
1317	MRPL47	CRC5
1318	OPA1	CRC5
1319	MUC20-OT1	CRC5
1320	NCBP2-AS2	CRC5
1321	RPL35A	CRC5
1322	GRPEL1	CRC5
1323	RPL9	CRC5
1324	SEPT11	CRC5
1325	MRPL1	CRC5
1326	MRPS18C	CRC5
1327	RPL34	CRC5
1328	AC097376.2	CRC5
1329	RPS3A	CRC5
1330	FAM198B	CRC5
1331	MRPL36	CRC5
1332	RPL37	CRC5
1333	MRPS30	CRC5
1334	MRPS36	CRC5
1335	MRPS27	CRC5
1336	GFM2	CRC5
1337	COL4A3BP	CRC5
1338	RPS23	CRC5
1339	AC116366.3	CRC5
1340	SEPT8	CRC5
1341	HARS2	CRC5
1342	RPS14	CRC5
1343	MRPL22	CRC5
1344	RPL26L1	CRC5
1345	MCUR1	CRC5
1346	AL031777.3	CRC5
1347	MRPS18B	CRC5
1348	C6orf48	CRC5
1349	RPS18	CRC5
1350	RPS10	CRC5
1351	C6orf106	CRC5
1352	RPL10A	CRC5
1353	C6orf222	CRC5
1354	MTCH1	CRC5
1355	MRPS10	CRC5
1356	RPL7L1	CRC5
1357	MRPL2	CRC5
1358	MRPS18A	CRC5
1359	MRPL14	CRC5
1360	DOPEY1	CRC5
1361	RARS2	CRC5
1362	C6orf203	CRC5
1363	CTGF	CRC5
1364	RPS12	CRC5
1365	MTRF1L	CRC5
1366	TFB1M	CRC5
1367	MRPL18	CRC5
1368	MPC1	CRC5
1369	RPS6KA2	CRC5
1370	MRM2	CRC5
1371	NDUFA4	CRC5
1372	TOMM7	CRC5
1373	NUPL2	CRC5
1374	MALSU1	CRC5
1375	SEPT7	CRC5
1376	YAE1D1	CRC5
1377	MRPL32	CRC5
1378	MRPS24	CRC5
1379	C7orf43	CRC5
1380	FIS1	CRC5
1381	POLR2J3.1	CRC5
1382	PMPCB	CRC5
1383	IMMP2L	CRC5
1384	STMP1	CRC5
1385	MRPS33	CRC5
1386	KIAA1147	CRC5
1387	RPS6KA3	CRC5
1388	TIMM17B	CRC5
1389	RPS4X	CRC5
1390	TIMM8A	CRC5
1391	RPL36A	CRC5
1392	RPL39	CRC5
1393	RPL10	CRC5
1394	MRPL15	CRC5
1395	RPS20	CRC5
1396	MTFR1	CRC5
1397	RPL7	CRC5
1398	C8orf59	CRC5
1399	RPL30	CRC5
1400	MRPL13	CRC5
1401	FAM84B	CRC5
1402	TOP1MT	CRC5
1403	RPL8	CRC5
1404	RPS6	CRC5
1405	RMRP	CRC5
1406	TOMM5	CRC5
1407	C9orf3	CRC5
1408	MRPL50	CRC5
1409	MRRF	CRC5
1410	RPL35	CRC5
1411	RPL12	CRC5
1412	FAM129B	CRC5
1413	RPL7A	CRC5
1414	MRPS2	CRC5
1415	PMPCA	CRC5
1416	MRPL41	CRC5
1417	RPLP2	CRC5
1418	MRPL23	CRC5
1419	RRP8	CRC5
1420	MRPL17	CRC5
1421	RPL27A	CRC5
1422	RPS13	CRC5
1423	PTPMT1	CRC5
1424	MTCH2	CRC5
1425	TIMM10	CRC5
1426	MRPL16	CRC5
1427	RARRES3	CRC5
1428	PLA2G16	CRC5
1429	RPS6KA4	CRC5
1430	FAU	CRC5
1431	SSSCA1	CRC5
1432	MRPL11	CRC5
1433	RPS6KB2	CRC5
1434	MRPL21	CRC5
1435	ORAOV1	CRC5
1436	MRPL48	CRC5
1437	RPS3	CRC5
1438	NARS2	CRC5
1439	TIMM8B	CRC5
1440	RPS25	CRC5
1441	FAM208B	CRC5
1442	TIMM23	CRC5
1443	TFAM	CRC5
1444	MICU1	CRC5
1445	MCU	CRC5
1446	MRPS16	CRC5
1447	RPS24	CRC5
1448	FAM213A	CRC5
1449	RRP12	CRC5
1450	MRPL43	CRC5
1451	FAM45A	CRC5
1452	MTG1	CRC5
1453	AC005833.1	CRC5
1454	MRPL51	CRC5
1455	MRPS35	CRC5
1456	KIAA1551	CRC5
1457	RPS26	CRC5
1458	RPL41	CRC5
1459	TSFM	CRC5
1460	MRPL42	CRC5
1461	ALDH2	CRC5
1462	RPL6	CRC5
1463	RPLP0	CRC5
1464	DIABLO.1	CRC5
1465	MRPL57	CRC5
1466	MICU2	CRC5
1467	MIPEP	CRC5
1468	RPL21	CRC5
1469	MTIF3	CRC5
1470	MRPS31	CRC5
1471	AL138963.3	CRC5
1472	UTP14C	CRC5
1473	RNF219	CRC5
1474	CARS2	CRC5
1475	OXA1L	CRC5
1476	MRPL52	CRC5
1477	PCK2	CRC5
1478	RPS29	CRC5
1479	RPL36AL	CRC5
1480	ATP5S	CRC5
1481	TIMM9	CRC5
1482	RPS6KA5	CRC5
1483	APOPT1	CRC5
1484	RSL24D1	CRC5
1485	RPS27L	CRC5
1486	FAM96A	CRC5
1487	CLPX	CRC5
1488	RPL4	CRC5
1489	RPLP1	CRC5
1490	RPS17	CRC5
1491	RAMMET	CRC5
1492	MRPL46	CRC5
1493	MRPS11	CRC5
1494	IDH2	CRC5
1495	MRPL28	CRC5
1496	FAM173A	CRC5
1497	NARFL	CRC5
1498	MRPS34	CRC5
1499	RPS2	CRC5
1500	RSL1D1	CRC5
1501	MKL2	CRC5
1502	RPS15A	CRC5
1503	TUFM	CRC5
1504	BOLA2-SMG1P6	CRC5
1505	FAM96B	CRC5
1506	PDF	CRC5
1507	FUK	CRC5
1508	TLDC1	CRC5
1509	RPL13	CRC5
1510	RPL26	CRC5
1511	RPL23A	CRC5
1512	ERAL1	CRC5
1513	MRPL45	CRC5
1514	RPL23	CRC5
1515	RPL19	CRC5
1516	RPL27	CRC5
1517	MRPL10	CRC5
1518	MRPL27	CRC5
1519	MRPS23	CRC5
1520	RPS6KB1	CRC5
1521	RPL38	CRC5
1522	MRPL58	CRC5
1523	MRPS7	CRC5
1524	MRPL38	CRC5
1525	SEPT9	CRC5
1526	MRPL12	CRC5
1527	HEXDC	CRC5
1528	RPL17	CRC5
1529	KIAA1468	CRC5
1530	MRPS26	CRC5
1531	MAVS	CRC5
1532	MGME1	CRC5
1533	AL034549.1	CRC5
1534	TOMM34	CRC5
1535	MTG2	CRC5
1536	RPS21	CRC5
1537	POLRMT	CRC5
1538	C19orf24	CRC5
1539	MUM1	CRC5
1540	RPS15	CRC5
1541	TIMM13	CRC5
1542	AES	CRC5
1543	MRPL54	CRC5
1544	RPL36	CRC5
1545	C19orf70	CRC5
1546	LONP1	CRC5
1547	CLPP	CRC5
1548	TIMM44	CRC5
1549	RPS28	CRC5
1550	C19orf66	CRC5
1551	MRPL4	CRC5
1552	TIMM29	CRC5
1553	ASNA1	CRC5
1554	MRPL34	CRC5
1555	RPL18A	CRC5
1556	UBA52	CRC5
1557	HKR1	CRC5
1558	SARS2	CRC5
1559	MRPS12	CRC5
1560	RPS16	CRC5
1561	TIMM50	CRC5
1562	RPS19	CRC5
1563	TOMM40	CRC5
1564	OPA3	CRC5
1565	RPL18	CRC5
1566	RPL13A	CRC5
1567	RPS11	CRC5
1568	RPS9	CRC5
1569	RPL28	CRC5
1570	RPS5	CRC5
1571	RPS4Y1	CRC5
1572	MRPL40	CRC5
1573	PES1	CRC5
1574	TOMM22	CRC5
1575	RPL3	CRC5
1576	MIEF1	CRC5
1577	RPS19BP1	CRC5
1578	MKL1	CRC5
1579	AL021453.1	CRC5
1580	RRP7A	CRC5
1581	MRPS6	CRC5
1582	DOPEY2	CRC5
1583	WRB	CRC5
1584	RRP1B	CRC5
1585	RRP1	CRC5
1586	C21orf2	CRC5
1587	MT-ND1	CRC5
1588	MT-ND2	CRC5
1589	MT-CO1	CRC5
1590	MT-CO2	CRC5
1591	MT-ATP8	CRC5
1592	MT-ATP6	CRC5
1593	MT-CO3	CRC5
1594	MT-ND3	CRC5
1595	MT-ND4L	CRC5
1596	MT-ND4	CRC5
1597	MT-ND5	CRC5
1598	MT-ND6	CRC5
1599	MT-CYB	CRC5

## Sheet: ESCC
X	gene_name	module
1	DPM1	ESCC1
2	CD99	ESCC1
3	AK2	ESCC1
4	NDUFAB1	ESCC4
5	SLC25A5	ESCC4
6	LAMP2	ESCC1
7	TNFRSF12A	ESCC4
8	GGCT	ESCC4
9	PNPLA4	ESCC1
10	PSMB1	ESCC4
11	SYPL1	ESCC4
12	SS18L2	ESCC4
13	RPS20	ESCC4
14	VTA1	ESCC4
15	SLC25A39	ESCC4
16	MDH1	ESCC4
17	SLC38A5	ESCC4
18	DERA	ESCC4
19	RNASET2	ESCC1
20	IFNGR1	ESCC1
21	GRN	ESCC1
22	TMSB10	ESCC4
23	RPL26L1	ESCC4
24	DNAH5	ESCC4
25	PSMA4	ESCC4
26	CAPG	ESCC4
27	HSPA5	ESCC1
28	NOP16	ESCC4
29	MRPS10	ESCC4
30	LTBP1	ESCC1
31	HEXB	ESCC1
32	JKAMP	ESCC4
33	LIMA1	ESCC4
34	MSMO1	ESCC1
35	USE1	ESCC1
36	TRAPPC3	ESCC4
37	PHPT1	ESCC1
38	NOP58	ESCC1
39	GINM1	ESCC1
40	GDI2	ESCC4
41	RPL18	ESCC4
42	NDUFB4	ESCC4
43	MYLK	ESCC4
44	YBX1	ESCC1
45	PFKP	ESCC1
46	TRAM1	ESCC4
47	PKM	ESCC4
48	RHOA	ESCC4
49	LAPTM4A	ESCC4
50	KIF2A	ESCC1
51	VPS35	ESCC4
52	PFN2	ESCC1
53	PABPC1	ESCC1
54	CDC42	ESCC4
55	RPL31	ESCC4
56	HLTF	ESCC1
57	SLC6A15	ESCC1
58	ACTN1	ESCC1
59	TFRC	ESCC1
60	P4HA2	ESCC1
61	TRNT1	ESCC1
62	DERL2	ESCC4
63	LMAN1	ESCC1
64	ENO1	ESCC1
65	MYDGF	ESCC1
66	SRI	ESCC4
67	NUP37	ESCC4
68	SLC25A3	ESCC4
69	ACTB	ESCC4
70	RAB7A	ESCC1
71	REXO2	ESCC4
72	TPD52	ESCC1
73	DYNC1I2	ESCC4
74	CAPZB	ESCC4
75	PCM1	ESCC1
76	ITCH	ESCC4
77	XRCC5	ESCC4
78	PGM1	ESCC1
79	CLDND1	ESCC1
80	IFT25	ESCC4
81	BZW1	ESCC4
82	MRPL22	ESCC4
83	LYRM2	ESCC1
84	PLOD1	ESCC1
85	ITGAE	ESCC4
86	RPS5	ESCC4
87	PPIE	ESCC4
88	GSTP1	ESCC4
89	APLP2	ESCC1
90	EIF3I	ESCC4
91	CD59	ESCC4
92	AK6	ESCC4
93	SCAMP1	ESCC1
94	CPNE3	ESCC1
95	SNX10	ESCC1
96	TMED2	ESCC4
97	RTRAF	ESCC4
98	PTHLH	ESCC4
99	DDX18	ESCC4
100	FKBP1A	ESCC4
101	KIZ	ESCC1
102	DYNLL1	ESCC4
103	RPL6	ESCC4
104	TMEM230	ESCC4
105	RPLP0	ESCC4
106	PEBP1	ESCC1
107	ERP29	ESCC1
108	FXYD5	ESCC4
109	FXYD3	ESCC4
110	PAPOLA	ESCC1
111	MRPS33	ESCC4
112	NDUFB2	ESCC4
113	TXNL1	ESCC4
114	PSME1	ESCC4
115	MYL6	ESCC4
116	COMT	ESCC1
117	FKBP5	ESCC1
118	MRPS18A	ESCC4
119	TMEM14A	ESCC4
120	TMED1	ESCC1
121	RAB18	ESCC4
122	NDUFB7	ESCC1
123	RANBP1	ESCC1
124	SNAP29	ESCC1
125	SNRPD3	ESCC4
126	LGALS1	ESCC4
127	SNU13	ESCC4
128	POLR2F	ESCC4
129	KDELR3	ESCC4
130	TOMM22	ESCC4
131	TSPO	ESCC4
132	RPL3	ESCC4
133	RBX1	ESCC4
134	PHF5A	ESCC4
135	FKBP3	ESCC1
136	PYGL	ESCC1
137	PSMC6	ESCC4
138	CNIH1	ESCC4
139	ATP6V1D	ESCC4
140	PLEK2	ESCC1
141	PSMA3	ESCC4
142	TIMM9	ESCC4
143	ERH	ESCC4
144	PSMB5	ESCC4
145	PSME2	ESCC4
146	GSS	ESCC4
147	PFDN4	ESCC4
148	PRELID3B	ESCC4
149	PSMA7	ESCC4
150	HCK	ESCC1
151	AHCY	ESCC4
152	PIGU	ESCC4
153	MYL12A	ESCC4
154	RBBP8	ESCC1
155	RIOK3	ESCC1
156	PLP2	ESCC1
157	PLS3	ESCC4
158	RBBP7	ESCC1
159	PCSK1N	ESCC1
160	PGK1	ESCC1
161	RBM3	ESCC4
162	BEX4	ESCC1
163	NDFIP2	ESCC4
164	ACP5	ESCC1
165	NUTF2	ESCC4
166	PSMD7	ESCC4
167	CMC2	ESCC4
168	HCFC1R1	ESCC4
169	ELOB	ESCC4
170	CTSH	ESCC1
171	CA2	ESCC1
172	CPQ	ESCC1
173	DECR1	ESCC4
174	UBE2W	ESCC4
175	RAB2A	ESCC1
176	EIF3E	ESCC4
177	EMC2	ESCC1
178	ARMC1	ESCC4
179	CHRAC1	ESCC1
180	EEF1D	ESCC1
181	SQLE	ESCC1
182	DCTN6	ESCC1
183	ASAH1	ESCC1
184	BNIP3L	ESCC1
185	C19orf53	ESCC4
186	TNNT1	ESCC4
187	POP4	ESCC4
188	PDCD5	ESCC4
189	RPS16	ESCC4
190	TBCB	ESCC4
191	POLR2I	ESCC4
192	RPS19	ESCC4
193	WDR83OS	ESCC4
194	RPL18A	ESCC4
195	TMEM147	ESCC4
196	BET1	ESCC4
197	STEAP1B	ESCC4
198	GSDME	ESCC4
199	CAV2	ESCC4
200	CAV1	ESCC4
201	SSBP1	ESCC4
202	CPVL	ESCC1
203	CHCHD2	ESCC4
204	AIMP2	ESCC4
205	LSM5	ESCC4
206	SERPINE1	ESCC1
207	RPA3	ESCC4
208	PSMA2	ESCC4
209	MRPL32	ESCC4
210	BLVRA	ESCC4
211	SEC61B	ESCC1
212	PLGRKT	ESCC4
213	NPM3	ESCC4
214	BCCIP	ESCC4
215	GLRX3	ESCC4
216	RPL28	ESCC4
217	RPL19	ESCC4
218	CBX1	ESCC1
219	PFN1	ESCC4
220	C1QBP	ESCC1
221	MED31	ESCC4
222	PSMD11	ESCC1
223	MRPL27	ESCC4
224	YWHAE	ESCC4
225	AREG	ESCC1
226	NDUFC1	ESCC4
227	CPE	ESCC1
228	RPL34	ESCC4
229	GRPEL1	ESCC4
230	TRIM2	ESCC1
231	MTCH2	ESCC4
232	HSPA8	ESCC4
233	ANAPC15	ESCC4
234	RNF141	ESCC4
235	RPS13	ESCC4
236	NDUFS8	ESCC4
237	CLEC2B	ESCC1
238	ATP5F1B	ESCC4
239	ARPC3	ESCC4
240	GPN3	ESCC4
241	VPS29	ESCC4
242	COPZ1	ESCC4
243	MRPL51	ESCC4
244	GAPDH	ESCC1
245	TPI1	ESCC1
246	COX6A1	ESCC4
247	TMEM14C	ESCC4
248	MRPL18	ESCC4
249	SNX3	ESCC1
250	COX7A2	ESCC4
251	CCN6	ESCC1
252	TENT5A	ESCC1
253	PFDN1	ESCC1
254	TTC1	ESCC1
255	SUB1	ESCC4
256	BRIX1	ESCC4
257	SKP1	ESCC4
258	ATP6V0E1	ESCC4
259	STC2	ESCC1
260	SELENOK	ESCC4
261	TIMMDC1	ESCC4
262	CRBN	ESCC1
263	NIT2	ESCC1
264	FAM162A	ESCC1
265	PCCB	ESCC1
266	RBP1	ESCC1
267	RNF7	ESCC4
268	TFDP2	ESCC1
269	RPL24	ESCC4
270	CEP15	ESCC4
271	MRPL3	ESCC1
272	SPCS1	ESCC4
273	EEF1B2	ESCC4
274	DGUOK	ESCC4
275	SF3B6	ESCC4
276	RPS15	ESCC4
277	POLE4	ESCC1
278	TXNDC9	ESCC4
279	PDCL3	ESCC4
280	MOB4	ESCC4
281	HSPE1	ESCC4
282	DARS1	ESCC1
283	COX7A2L	ESCC4
284	SUMO1	ESCC1
285	FARSB	ESCC4
286	SCP2	ESCC4
287	MRPL37	ESCC1
288	RPL22	ESCC4
289	PARK7	ESCC4
290	ATP5PB	ESCC4
291	HDAC1	ESCC1
292	LAMTOR2	ESCC4
293	CD58	ESCC4
294	MRPS15	ESCC1
295	SDHB	ESCC4
296	CD46	ESCC1
297	EBNA1BP2	ESCC4
298	ATP6V0B	ESCC4
299	PRDX1	ESCC4
300	F3	ESCC4
301	NENF	ESCC1
302	MESD	ESCC4
303	RPS25	ESCC4
304	SPCS2	ESCC4
305	VAMP8	ESCC4
306	MYL12B	ESCC4
307	RPN2	ESCC4
308	UCHL3	ESCC4
309	NDUFB3	ESCC4
310	ITGB1BP1	ESCC4
311	RAD23B	ESCC1
312	SET	ESCC1
313	NDUFA8	ESCC1
314	VPS4B	ESCC4
315	IFI27L2	ESCC1
316	NPC2	ESCC1
317	SLIRP	ESCC4
318	CRIPT	ESCC4
319	EPCAM	ESCC1
320	PCMT1	ESCC1
321	CYSTM1	ESCC1
322	MRPS14	ESCC4
323	ACAT2	ESCC4
324	TP53AIP1	ESCC1
325	PDZD11	ESCC1
326	ENY2	ESCC1
327	TAF12	ESCC4
328	DNAJC15	ESCC4
329	UFM1	ESCC4
330	EXOSC8	ESCC4
331	TGFBI	ESCC4
332	SIL1	ESCC1
333	ARL1	ESCC4
334	ZNF706	ESCC1
335	LYPLA1	ESCC4
336	PLBD1	ESCC1
337	DEPDC7	ESCC4
338	TNFSF10	ESCC1
339	RPL21	ESCC4
340	RPL5	ESCC4
341	SEPTIN7	ESCC4
342	CBX3	ESCC4
343	CISD1	ESCC4
344	CCDC91	ESCC1
345	PRDX4	ESCC1
346	OPTN	ESCC1
347	PFDN5	ESCC4
348	ORMDL2	ESCC4
349	RAB38	ESCC4
350	ATP5F1E	ESCC4
351	STAU1	ESCC1
352	RNF114	ESCC1
353	SNRPC	ESCC4
354	NQO2	ESCC1
355	RPS10	ESCC4
356	GLO1	ESCC1
357	NRN1	ESCC1
358	RPP40	ESCC4
359	EEF1E1	ESCC4
360	EREG	ESCC1
361	EMC3	ESCC1
362	MT2A	ESCC4
363	NDUFA1	ESCC4
364	PPDPF	ESCC1
365	CHCHD5	ESCC4
366	INSIG2	ESCC1
367	ALKBH7	ESCC1
368	RPL23	ESCC4
369	SNRPD2	ESCC4
370	SNRPB	ESCC4
371	DSTN	ESCC4
372	SNRPB2	ESCC4
373	ITPA	ESCC4
374	DYNLRB1	ESCC4
375	EIF2S2	ESCC4
376	ERGIC3	ESCC1
377	ROMO1	ESCC4
378	PSMB2	ESCC4
379	UROD	ESCC4
380	COX6B1	ESCC4
381	PRDX5	ESCC4
382	DNAJC8	ESCC4
383	ZBTB1	ESCC1
384	TIMM8A	ESCC4
385	CANX	ESCC1
386	COX7C	ESCC4
387	UQCR11	ESCC4
388	TUBA4A	ESCC1
389	ECHS1	ESCC4
390	SEM1	ESCC4
391	PAICS	ESCC4
392	EMC4	ESCC4
393	ATP6V1F	ESCC4
394	CALU	ESCC4
395	NDUFA5	ESCC4
396	EIF2S2P4	ESCC4
397	PSMG2	ESCC4
398	ANAPC13	ESCC4
399	PSMA1	ESCC4
400	SPCS3	ESCC4
401	SOX15	ESCC4
402	TXNDC17	ESCC4
403	SNX6	ESCC1
404	EAPP	ESCC4
405	EGLN3	ESCC1
406	NEDD8	ESCC4
407	DAD1	ESCC4
408	REEP5	ESCC4
409	RPL36	ESCC4
410	LSM7	ESCC4
411	NDUFA10	ESCC4
412	ADRM1	ESCC1
413	ASS1	ESCC1
414	CHMP2A	ESCC4
415	ATP5IF1	ESCC1
416	MTRFR	ESCC1
417	COX4I1	ESCC4
418	COX7B	ESCC4
419	CAP1	ESCC4
420	PDLIM4	ESCC1
421	RPL27	ESCC4
422	NDUFA2	ESCC4
423	UBE2D2	ESCC1
424	LGALS3	ESCC1
425	MRPL35	ESCC4
426	RAMP1	ESCC1
427	RAN	ESCC4
428	SEC61G	ESCC4
429	H3-3B	ESCC4
430	EIF5A	ESCC4
431	RIDA	ESCC1
432	NIP7	ESCC4
433	NXT1	ESCC1
434	POLR3F	ESCC4
435	SERINC3	ESCC1
436	POMP	ESCC4
437	MYH10	ESCC1
438	TCEAL4	ESCC1
439	CEP20	ESCC4
440	MED10	ESCC4
441	SARAF	ESCC1
442	ERG28	ESCC1
443	EIF2S1	ESCC4
444	KGD4	ESCC4
445	CDK7	ESCC4
446	THUMPD3	ESCC1
447	EMC7	ESCC4
448	LAMTOR5	ESCC4
449	TMEM106C	ESCC4
450	YWHAQ	ESCC1
451	IAH1	ESCC4
452	LDHA	ESCC1
453	FST	ESCC4
454	TIMM17A	ESCC4
455	RPS15A	ESCC4
456	YARS1	ESCC4
457	TIMM10	ESCC4
458	TMEM258	ESCC4
459	P2RX4	ESCC1
460	HILPDA	ESCC1
461	ATP5MC2	ESCC4
462	CD63	ESCC4
463	MPHOSPH6	ESCC4
464	ITM2C	ESCC1
465	SERPINE2	ESCC1
466	COX5B	ESCC4
467	PWP1	ESCC4
468	KDELR2	ESCC4
469	NDUFB5	ESCC4
470	GALNT5	ESCC4
471	ABI1	ESCC4
472	TXN	ESCC4
473	ATP6V1G1	ESCC1
474	MRPL50	ESCC4
475	PSMB7	ESCC1
476	ANP32B	ESCC1
477	RPL35	ESCC4
478	CTSV	ESCC4
479	RPS6	ESCC4
480	TMEM14B	ESCC4
481	UQCC2	ESCC4
482	FGFBP1	ESCC4
483	MRPL15	ESCC1
484	GGH	ESCC4
485	MMP7	ESCC1
486	RPLP1	ESCC4
487	RSL24D1	ESCC4
488	RPL7P9	ESCC4
489	ATRAID	ESCC4
490	GPR87	ESCC4
491	RPS24	ESCC4
492	METTL5	ESCC4
493	OLA1	ESCC1
494	COX17	ESCC4
495	COPS4	ESCC4
496	RASGEF1B	ESCC1
497	NUP54	ESCC1
498	G3BP2	ESCC1
499	SCARB2	ESCC1
500	ANXA3	ESCC4
501	PPA2	ESCC4
502	LLPH	ESCC4
503	SNRPF	ESCC4
504	TMBIM6	ESCC4
505	ESD	ESCC4
506	DENR	ESCC1
507	TMX1	ESCC1
508	SERF2	ESCC4
509	GTF2A2	ESCC4
510	SRP14	ESCC4
511	ETFA	ESCC4
512	SKIC8	ESCC4
513	MAP1LC3B	ESCC4
514	CDH13	ESCC4
515	RPS2	ESCC4
516	NDUFB10	ESCC4
517	COPS3	ESCC1
518	EIF4A3	ESCC4
519	ANAPC11	ESCC4
520	IFITM3	ESCC4
521	IFNAR1	ESCC1
522	SOD1	ESCC4
523	EMP3	ESCC4
524	PSMB6	ESCC4
525	RPS11	ESCC4
526	RPL13A	ESCC4
527	SH3BGRL3	ESCC4
528	RPL11	ESCC4
529	SERBP1	ESCC4
530	RPS8	ESCC4
531	PSMA5	ESCC4
532	MPC2	ESCC1
533	MGST3	ESCC4
534	UFC1	ESCC4
535	SDHC	ESCC4
536	PFDN2	ESCC4
537	MRPL24	ESCC4
538	TPM3	ESCC1
539	S100A7	ESCC1
540	C1orf43	ESCC4
541	ILF2	ESCC4
542	SCCPDH	ESCC1
543	ACP1	ESCC4
544	SRP9	ESCC4
545	DEGS1	ESCC1
546	ARF1	ESCC4
547	CNIH4	ESCC4
548	PDIA6	ESCC1
549	CALM2	ESCC4
550	RPS27A	ESCC4
551	SNRPG	ESCC4
552	TPRKB	ESCC4
553	DUSP11	ESCC4
554	RALB	ESCC1
555	SUMF1	ESCC1
556	RPL32	ESCC4
557	ARL6IP5	ESCC4
558	MANF	ESCC4
559	OCIAD2	ESCC4
560	CISD2	ESCC4
561	RPS3A	ESCC4
562	NDUFS6	ESCC4
563	RPL37	ESCC4
564	PAM	ESCC1
565	BTF3	ESCC4
566	G3BP1	ESCC1
567	NHP2	ESCC4
568	TENM2	ESCC1
569	HIGD2A	ESCC4
570	ABRACL	ESCC4
571	DYNLT1	ESCC4
572	MDH2	ESCC4
573	NIPSNAP2	ESCC1
574	CCT6A	ESCC4
575	NDUFB11	ESCC1
576	FBXO25	ESCC1
577	CETN2	ESCC4
578	RPL10	ESCC4
579	CCDC25	ESCC1
580	GOLGA7	ESCC1
581	LACTB2	ESCC4
582	RPL7	ESCC4
583	EBAG9	ESCC4
584	POLR2K	ESCC4
585	EIF3H	ESCC1
586	UTP23	ESCC1
587	NDUFB9	ESCC4
588	TATDN1	ESCC4
589	SLC39A4	ESCC4
590	CDKN2A	ESCC1
591	AOPEP	ESCC1
592	COMMD3	ESCC4
593	RSU1	ESCC4
594	ADIRF	ESCC4
595	GSTO1	ESCC4
596	EIF3M	ESCC4
597	HIKESHI	ESCC4
598	RPS3	ESCC4
599	LAMTOR1	ESCC4
600	FAU	ESCC4
601	MMP3	ESCC4
602	CWC15	ESCC1
603	SAP18	ESCC4
604	PRSS23	ESCC4
605	TIMM8B	ESCC4
606	IL18	ESCC4
607	PTS	ESCC4
608	NOPCHAP1	ESCC4
609	TEX30	ESCC4
610	NDUFC2	ESCC4
611	CDC123	ESCC4
612	PIGF	ESCC4
613	MZT2B	ESCC1
614	GEMIN6	ESCC4
615	TMEM123	ESCC1
616	SDHAF4	ESCC4
617	UCHL1	ESCC1
618	ATP5MC3	ESCC4
619	ELOC	ESCC4
620	MRPL39	ESCC4
621	ATP5PF	ESCC4
622	DPH3	ESCC4
623	ATP6V1C1	ESCC1
624	GTF3C6	ESCC4
625	DBI	ESCC4
626	NIFK	ESCC4
627	PDIA4	ESCC1
628	ADK	ESCC4
629	CCT8	ESCC4
630	ATP5MJ	ESCC4
631	UQCRB	ESCC4
632	RPL30	ESCC4
633	EEF1A1	ESCC4
634	SEC13	ESCC1
635	RER1	ESCC4
636	CFAP251	ESCC4
637	MRPL17	ESCC4
638	PRXL2C	ESCC1
639	WASF2	ESCC1
640	FAIM	ESCC1
641	TMED4	ESCC4
642	TAGLN2	ESCC4
643	CDA	ESCC4
644	ATP5MC1	ESCC4
645	CBR1	ESCC1
646	PSMD4	ESCC4
647	NAE1	ESCC4
648	CHCHD6	ESCC1
649	DFFA	ESCC1
650	VMA21	ESCC4
651	NDUFV3	ESCC1
652	CSTB	ESCC1
653	SLX9	ESCC1
654	PRMT2	ESCC1
655	ZDHHC12	ESCC1
656	FDPS	ESCC1
657	LY6K	ESCC1
658	LY6E	ESCC1
659	RPL8	ESCC1
660	PSMC2	ESCC4
661	DMKN	ESCC4
662	RPL26	ESCC4
663	POLR3K	ESCC4
664	RPL29	ESCC4
665	PDZK1IP1	ESCC1
666	MAGOH	ESCC4
667	AK4	ESCC1
668	PDPN	ESCC1
669	ARPC5	ESCC4
670	MT2P1	ESCC4
671	MRPL55	ESCC1
672	DPY30	ESCC4
673	VSNL1	ESCC4
674	BOLA3	ESCC4
675	S100A11	ESCC4
676	S100A9	ESCC1
677	MRPS18C	ESCC4
678	NAXE	ESCC1
679	ARPC2	ESCC4
680	SUCLG1	ESCC4
681	IFI16	ESCC1
682	AIM2	ESCC1
683	RPL9	ESCC4
684	POLR2H	ESCC1
685	RPN1	ESCC1
686	LRPAP1	ESCC1
687	C4orf3	ESCC4
688	ANXA5	ESCC4
689	LSM6	ESCC4
690	NDUFAF2	ESCC1
691	STARD4	ESCC1
692	NDUFS4	ESCC4
693	UQCRQ	ESCC4
694	CGAS	ESCC1
695	RPS14	ESCC4
696	FABP5	ESCC1
697	SBSPON	ESCC1
698	COX6C	ESCC4
699	YWHAZ	ESCC4
700	DCAF13	ESCC4
701	PDP1	ESCC1
702	HNRNPK	ESCC4
703	NDUFB6	ESCC4
704	SPTSSA	ESCC1
705	RPL36AL	ESCC4
706	NUDT5	ESCC4
707	ATP5F1C	ESCC4
708	PRDX3	ESCC4
709	GHITM	ESCC4
710	HPRT1	ESCC4
711	DDX21	ESCC4
712	BMS1	ESCC1
713	FUNDC2	ESCC4
714	IFI27L1	ESCC1
715	IFI27	ESCC1
716	IKBIP	ESCC1
717	CCT2	ESCC4
718	CYB5A	ESCC4
719	SERPINB7	ESCC4
720	RPL27A	ESCC4
721	CIAO2B	ESCC4
722	HSP90B1	ESCC1
723	BLCAP	ESCC4
724	BEX3	ESCC1
725	B2M	ESCC4
726	ZNF667-AS1	ESCC1
727	PPIB	ESCC4
728	CIAO2A	ESCC4
729	MRPL16	ESCC4
730	YWHAB	ESCC4
731	PDIA3	ESCC1
732	PHB1	ESCC1
733	SNRPD1	ESCC4
734	CERCAM	ESCC1
735	ATP5MG	ESCC4
736	TPM4	ESCC1
737	GPX4	ESCC4
738	TRAPPC2L	ESCC4
739	RPL13	ESCC4
740	TUBA1C	ESCC4
741	GLOD4	ESCC4
742	KLK5	ESCC1
743	OTUB1	ESCC4
744	CD320	ESCC1
745	CDK2AP2	ESCC4
746	PRDX2	ESCC1
747	ATP5PD	ESCC4
748	FTH1	ESCC1
749	POLR2G	ESCC4
750	RPSA	ESCC4
751	RAB4A	ESCC4
752	MMADHC	ESCC4
753	ARF4	ESCC4
754	SEPTIN2	ESCC1
755	NDUFS5	ESCC4
756	TMEM208	ESCC4
757	NPNT	ESCC1
758	RNF181	ESCC4
759	COMMD8	ESCC4
760	ATP5ME	ESCC4
761	UQCRFS1	ESCC4
762	UBE2V2	ESCC4
763	LMAN2	ESCC1
764	PRELID1	ESCC4
765	MRPL1	ESCC1
766	TM2D2	ESCC1
767	HINT1	ESCC4
768	CNBP	ESCC1
769	MT1E	ESCC4
770	HNRNPF	ESCC1
771	SYAP1	ESCC1
772	SF3B5	ESCC4
773	YWHAG	ESCC4
774	TRAPPC1	ESCC4
775	UBB	ESCC4
776	TMED10	ESCC1
777	PA2G4	ESCC4
778	GTSF1	ESCC4
779	CHCHD7	ESCC4
780	TRIAP1	ESCC4
781	LSM3	ESCC4
782	RPS9	ESCC4
783	NDUFA3	ESCC4
784	TMEM126A	ESCC4
785	MRPL36	ESCC4
786	DLK2	ESCC1
787	HOPX	ESCC4
788	RSL1D1	ESCC4
789	TBCA	ESCC1
790	CAMTA1	ESCC1
791	RPS21	ESCC4
792	RPS7	ESCC4
793	PRNP	ESCC1
794	QARS1	ESCC4
795	CYCS	ESCC4
796	MRPL13	ESCC4
797	BSG	ESCC1
798	GNG12	ESCC4
799	COPS9	ESCC4
800	PPP1CA	ESCC4
801	MRPL52	ESCC4
802	TMEM134	ESCC4
803	CFL1	ESCC4
804	RPL38	ESCC4
805	EGFL7	ESCC1
806	TRMT112	ESCC4
807	RHOD	ESCC4
808	COMMD1	ESCC4
809	MZT2A	ESCC1
810	NAA20	ESCC4
811	SAA1	ESCC1
812	MICOS10	ESCC4
813	ZNRD2	ESCC4
814	UQCRH	ESCC4
815	EIF1	ESCC4
816	ATP5MK	ESCC4
817	GNG5	ESCC4
818	RPL4	ESCC4
819	MRPL11	ESCC4
820	IL20RB	ESCC1
821	TMEM167A	ESCC4
822	BRMS1	ESCC4
823	RPL15	ESCC4
824	SRP72	ESCC4
825	YIF1A	ESCC4
826	RAB1B	ESCC4
827	MICOS13	ESCC1
828	WFDC5	ESCC1
829	BANF1	ESCC4
830	UCP2	ESCC1
831	MRPL48	ESCC4
832	RAB6A	ESCC4
833	SUGCT	ESCC1
834	MTLN	ESCC4
835	AURKAIP1	ESCC1
836	BNIP3	ESCC1
837	RTTN	ESCC4
838	ZBTB8OS	ESCC4
839	COX8A	ESCC4
840	RMDN1	ESCC1
841	RBIS	ESCC4
842	ZFAS1	ESCC4
843	ATOX1	ESCC4
844	RPLP2	ESCC4
845	AGTRAP	ESCC1
846	POLR2L	ESCC4
847	AP3S1	ESCC1
848	UBE2N	ESCC4
849	RPS27	ESCC4
850	COX14	ESCC4
851	COX5A	ESCC4
852	LGALS7B	ESCC1
853	SELENOW	ESCC4
854	EIF3K	ESCC4
855	CYC1	ESCC1
856	GADD45GIP1	ESCC1
857	C14orf119	ESCC4
858	DCTPP1	ESCC4
859	PPA1	ESCC4
860	PITPNB	ESCC4
861	MRPL14	ESCC4
862	HIGD1A	ESCC4
863	NPM1	ESCC4
864	OGFOD3	ESCC1
865	TMEM45A	ESCC1
866	MRPS23	ESCC4
867	COA4	ESCC4
868	SNRPE	ESCC4
869	GET1	ESCC1
870	NOP10	ESCC4
871	MRPL41	ESCC1
872	TP53TG1	ESCC4
873	TTC3	ESCC1
874	ANXA2	ESCC4
875	CRIP2	ESCC1
876	RPL35A	ESCC4
877	NAA38	ESCC1
878	RABIF	ESCC1
879	PTTG1IP	ESCC1
880	DAZAP2	ESCC4
881	SELENOF	ESCC4
882	UTP11	ESCC4
883	PSMG1	ESCC1
884	NDUFB1	ESCC4
885	TMEM50A	ESCC4
886	NUDT14	ESCC1
887	NPW	ESCC1
888	COA3	ESCC4
889	ACTG1	ESCC1
890	UQCR10	ESCC4
891	C1QTNF12	ESCC1
892	CMSS1	ESCC1
893	TOP1MT	ESCC1
894	NDUFA12	ESCC4
895	TMED9	ESCC4
896	SUMO3	ESCC1
897	PTRHD1	ESCC1
898	NDUFA6	ESCC4
899	SIVA1	ESCC1
900	RPS27L	ESCC4
901	TCEAL9	ESCC4
902	TMEM179B	ESCC4
903	MRPL40	ESCC4
904	ENSG00000185641	ESCC4
905	UBE2L3	ESCC1
906	MORF4L1	ESCC4
907	PIGP	ESCC4
908	BCAP31	ESCC4
909	THBS2	ESCC1
910	RPS23	ESCC4
911	SEPTIN10	ESCC4
912	MT1X	ESCC1
913	PTMA	ESCC4
914	TCEA1	ESCC1
915	EIF4EBP1	ESCC1
916	COMMD6	ESCC4
917	CIBAR1	ESCC1
918	SUMO2	ESCC4
919	S100A16	ESCC4
920	SMIM15	ESCC1
921	RPL14	ESCC4
922	NDUFA4	ESCC4
923	JPT1	ESCC4
924	S100A13	ESCC4
925	PPIA	ESCC4
926	PTPN1	ESCC1
927	XRCC6	ESCC4
928	NACA	ESCC4
929	MME	ESCC1
930	SDHAF3	ESCC4
931	TRAPPC4	ESCC4
932	TOMM7	ESCC4
933	S100A2	ESCC4
934	CD47	ESCC1
935	ADA	ESCC1
936	ZNF429	ESCC1
937	GMFB	ESCC4
938	PSMD12	ESCC1
939	RPF2	ESCC4
940	MFAP5	ESCC4
941	RPS26	ESCC4
942	PTMAP2	ESCC4
943	S100A10	ESCC4
944	RPL37A	ESCC4
945	ERO1A	ESCC1
946	S100A6	ESCC4
947	MRPL42	ESCC4
948	RPL23A	ESCC4
949	UBL5	ESCC4
950	COPS8	ESCC4
951	CALM1	ESCC1
952	ECI2	ESCC1
953	RPL10A	ESCC4
954	CNOT7	ESCC1
955	SFT2D1	ESCC4
956	SELENOT	ESCC4
957	OSTC	ESCC4
958	CAPZA2	ESCC4
959	RPL39	ESCC4
960	APRT	ESCC4
961	COX20	ESCC4
962	RAET1G	ESCC1
963	PFDN6	ESCC4
964	SDHD	ESCC4
965	LSM2	ESCC4
966	CSNK2B	ESCC4
967	MRPS18B	ESCC4
968	RACK1	ESCC4
969	LGALS7	ESCC4
970	PSENEN	ESCC4
971	PRR13	ESCC4
972	TMSB4X	ESCC4
973	TMEM256	ESCC4
974	HMGN1	ESCC1
975	DNAJC19	ESCC4
976	SERPINB5	ESCC4
977	HACD2	ESCC4
978	MT-TW	ESCC4
979	RPL15P3	ESCC4
980	SUPT4H1	ESCC4
981	NRAS	ESCC4
982	RPL18AP3	ESCC4
983	ARL2	ESCC4
984	VDAC1	ESCC1
985	TMX2	ESCC4
986	CLIC1	ESCC4
987	RPS29	ESCC4
988	SMIM30	ESCC4
989	ANG	ESCC1
990	RPS3AP26	ESCC4
991	RPL7P1	ESCC4
992	PPME1	ESCC1
993	MIR99AHG	ESCC1
994	CKLF	ESCC4
995	RPL21P28	ESCC4
996	RPL21P16	ESCC4
997	UBA52	ESCC4
998	RPS27AP16	ESCC4
999	RPL23AP2	ESCC4
1000	JPX	ESCC1
1001	ENSG00000225616	ESCC4
1002	NOL7	ESCC1
1003	RPL17P6	ESCC4
1004	KRT16P6	ESCC4
1005	PSPHP1	ESCC1
1006	TMEM191A	ESCC1
1007	HSBP1L1	ESCC4
1008	RPL41P1	ESCC4
1009	RPS27P3	ESCC4
1010	OST4	ESCC4
1011	RPS13P2	ESCC4
1012	RPL41	ESCC4
1013	XIST	ESCC1
1014	RPS23P8	ESCC4
1015	HSBP1	ESCC4
1016	RPS18	ESCC4
1017	ANXA2P2	ESCC4
1018	TMA7	ESCC4
1019	MCTS1	ESCC4
1020	SMIM26	ESCC4
1021	RPS28	ESCC4
1022	RPS27P4	ESCC4
1023	LERFS	ESCC4
1024	RPS3AP6	ESCC4
1025	RPL23AP42	ESCC4
1026	C12orf75	ESCC1
1027	RPL39P3	ESCC4
1028	SNRPGP10	ESCC4
1029	ENSG00000237550	ESCC4
1030	MTCO1P12	ESCC1
1031	NME1	ESCC4
1032	ATP5MF	ESCC4
1033	ATP5PO	ESCC4
1034	RPS18P5	ESCC4
1035	EIF6	ESCC4
1036	MRPL20	ESCC4
1037	MRPL33	ESCC4
1038	STMP1	ESCC4
1039	DDOST	ESCC1
1040	TMEM141	ESCC1
1041	RPL36AP37	ESCC4
1042	NPM1P27	ESCC4
1043	PDCD6	ESCC4
1044	CHCHD10	ESCC1
1045	CASC19	ESCC1
1046	ENSG00000254607	ESCC1
1047	BRK1	ESCC1
1048	TRAPPC2B	ESCC4
1049	RPL41P5	ESCC4
1050	PPP1R14B-AS1	ESCC4
1051	MT1L	ESCC4
1052	MTATP6P3	ESCC4
1053	ANXA8L1	ESCC1
1054	RBM8A	ESCC4
1055	TIMM23	ESCC1
1056	MRPS21	ESCC4
1057	PCAT19	ESCC4
1058	ENSG00000267458	ESCC4
1059	IGFL2-AS1	ESCC4
1060	SNHG8	ESCC4
1061	GTF2H5	ESCC4
1062	LINC03057	ESCC1
1063	TAF9	ESCC1
1064	ENSG00000273989	ESCC1
1065	RN7SL2	ESCC1
1066	DUSP14	ESCC4
1067	PSMB3	ESCC4
1068	ENSG00000279483	ESCC4
1069	ENSG00000283103	ESCC4
1070	DDX3Y	ESCC4
1071	CALB1	ESCC4
1072	CA9	ESCC1
1073	RPS4Y1	ESCC4
1074	EIF1AY	ESCC4
1075	PYDC2-AS1	ESCC4
1076	KHDC1L	ESCC1
1077	ENSG00000258073	ESCC1
1078	LINC02582	ESCC4
1079	LINC00668	ESCC4
1080	ESRG	ESCC1
1081	CSAG1	ESCC4
1082	MAGEA11	ESCC4
1083	GCLC	ESCC2
1084	HECW1	ESCC2
1085	LTF	ESCC6
1086	GCLM	ESCC2
1087	VCAN	ESCC6
1088	COL9A2	ESCC6
1089	PLEKHA5	ESCC6
1090	ENTPD2	ESCC6
1091	DGKG	ESCC2
1092	GPC1	ESCC7
1093	CLEC2D	ESCC6
1094	TGFBR3	ESCC6
1095	LRP6	ESCC6
1096	ALDH3A2	ESCC2
1097	KDM5A	ESCC6
1098	GLI2	ESCC7
1099	ACAT1	ESCC7
1100	DLG1	ESCC6
1101	FGFR1	ESCC6
1102	MAP2	ESCC2
1103	RFX3	ESCC6
1104	SMARCA2	ESCC6
1105	AKR1B1	ESCC2
1106	CTTN	ESCC7
1107	FTL	ESCC2
1108	GNAS	ESCC6
1109	PIR	ESCC2
1110	COL9A3	ESCC6
1111	CEP128	ESCC7
1112	PNN	ESCC7
1113	WFDC2	ESCC6
1114	ABCC1	ESCC2
1115	CEP152	ESCC7
1116	ZDHHC2	ESCC2
1117	SFRP1	ESCC6
1118	GSR	ESCC2
1119	ETFB	ESCC2
1120	NAMPT	ESCC2
1121	PTN	ESCC2
1122	ZKSCAN1	ESCC6
1123	MEGF9	ESCC2
1124	PTGR1	ESCC2
1125	KRT23	ESCC6
1126	TRIM16L	ESCC2
1127	ALDH3A1	ESCC2
1128	COL1A1	ESCC6
1129	LUC7L3	ESCC7
1130	MAPK10	ESCC7
1131	UGDH	ESCC2
1132	CPT1A	ESCC6
1133	CCND1	ESCC7
1134	CEP126	ESCC7
1135	MDK	ESCC7
1136	MANSC1	ESCC6
1137	LTBR	ESCC6
1138	MGP	ESCC6
1139	CHPT1	ESCC6
1140	ATN1	ESCC6
1141	C2CD5	ESCC6
1142	PHC1	ESCC6
1143	SMOC2	ESCC2
1144	WNT5A	ESCC2
1145	HES1	ESCC2
1146	ABCC5	ESCC2
1147	ADAM23	ESCC2
1148	POMC	ESCC7
1149	FN1	ESCC6
1150	IGFBP5	ESCC6
1151	ODC1	ESCC2
1152	ADGRL2	ESCC6
1153	CCN2	ESCC6
1154	SPP1	ESCC2
1155	RARRES1	ESCC6
1156	ZMYM2	ESCC6
1157	RBM19	ESCC7
1158	RASSF8	ESCC6
1159	ITPR2	ESCC6
1160	CHD6	ESCC7
1161	SOX9	ESCC6
1162	PODXL	ESCC6
1163	LRRC4	ESCC2
1164	ENSG00000130723	ESCC7
1165	PPFIA1	ESCC7
1166	MAP1B	ESCC2
1167	PNISR	ESCC6
1168	IGHMBP2	ESCC6
1169	TESMIN	ESCC6
1170	POSTN	ESCC6
1171	TPT1	ESCC6
1172	MYH11	ESCC7
1173	NTS	ESCC2
1174	TMTC1	ESCC6
1175	SPINK5	ESCC7
1176	GSTM3	ESCC2
1177	RERG	ESCC6
1178	FADS2	ESCC2
1179	PDGFRA	ESCC6
1180	COL4A2	ESCC6
1181	DZIP1	ESCC7
1182	ARGLU1	ESCC7
1183	EDAR	ESCC6
1184	LCP1	ESCC6
1185	TRA2B	ESCC7
1186	CDK5RAP2	ESCC2
1187	SULF1	ESCC6
1188	THBS1	ESCC6
1189	ABI2	ESCC2
1190	USP8	ESCC7
1191	GPAT3	ESCC7
1192	ERP27	ESCC6
1193	ETV6	ESCC6
1194	PIK3C2G	ESCC6
1195	ETNK1	ESCC6
1196	SCAPER	ESCC7
1197	IGF1R	ESCC7
1198	ABHD2	ESCC2
1199	OSGIN1	ESCC2
1200	IGFBP4	ESCC7
1201	PGD	ESCC2
1202	LMO4	ESCC6
1203	KCNN3	ESCC7
1204	RIT1	ESCC2
1205	EPHX1	ESCC2
1206	COL8A1	ESCC6
1207	LPP	ESCC6
1208	SLC2A12	ESCC2
1209	SDK1	ESCC2
1210	DIAPH2	ESCC2
1211	NFIB	ESCC6
1212	NTRK2	ESCC2
1213	GSN	ESCC7
1214	FADS1	ESCC2
1215	LTO1	ESCC7
1216	DOCK1	ESCC6
1217	FREM2	ESCC2
1218	SLC7A11	ESCC2
1219	EPS8	ESCC2
1220	AKR1C2	ESCC2
1221	CENPJ	ESCC7
1222	SETBP1	ESCC7
1223	ATP5F1A	ESCC7
1224	CWF19L2	ESCC7
1225	UTRN	ESCC6
1226	PART1	ESCC2
1227	CABYR	ESCC7
1228	CCDC144BP	ESCC6
1229	FZD7	ESCC6
1230	CLDN8	ESCC2
1231	TSPAN7	ESCC2
1232	G6PD	ESCC2
1233	ORAI2	ESCC6
1234	TPCN2	ESCC6
1235	DNAJB4	ESCC2
1236	NPPC	ESCC6
1237	COL6A3	ESCC6
1238	FSTL1	ESCC6
1239	TKT	ESCC2
1240	EDIL3	ESCC2
1241	COL1A2	ESCC6
1242	CEP57	ESCC7
1243	CUL5	ESCC7
1244	MAP1A	ESCC7
1245	RCCD1	ESCC7
1246	EEF2	ESCC6
1247	CTNNB1	ESCC6
1248	COL3A1	ESCC6
1249	GSTM4	ESCC2
1250	SCN9A	ESCC2
1251	AKAP13	ESCC7
1252	SOSTDC1	ESCC6
1253	CYP4F11	ESCC2
1254	CCL11	ESCC6
1255	ID4	ESCC6
1256	CEBPB	ESCC6
1257	CNTNAP2	ESCC7
1258	ANKRD36C	ESCC7
1259	A2M	ESCC6
1260	GPX2	ESCC2
1261	SLCO3A1	ESCC7
1262	PLAAT3	ESCC6
1263	DPP7	ESCC7
1264	TALDO1	ESCC2
1265	SAMD12	ESCC2
1266	CD163L1	ESCC6
1267	FOXE1	ESCC7
1268	ABCA13	ESCC2
1269	NQO1	ESCC2
1270	SOX2	ESCC2
1271	CADM1	ESCC6
1272	GBP6	ESCC2
1273	CCSER1	ESCC7
1274	PDE4B	ESCC6
1275	TNFAIP2	ESCC7
1276	TARS3	ESCC7
1277	NR2F2	ESCC6
1278	CCDC190	ESCC2
1279	PTCH1	ESCC6
1280	GSAP	ESCC2
1281	RXRA	ESCC7
1282	PCLO	ESCC7
1283	CYP4F3	ESCC2
1284	AKR1C1	ESCC2
1285	COL4A1	ESCC6
1286	AKR1C3	ESCC2
1287	ADH7	ESCC2
1288	TRRAP	ESCC6
1289	EPHB4	ESCC6
1290	TCF4	ESCC2
1291	RABL6	ESCC7
1292	DYNC1H1	ESCC7
1293	PDGFA	ESCC6
1294	AKR1B10	ESCC2
1295	TMEM116	ESCC2
1296	ASPH	ESCC2
1297	TXNRD1	ESCC2
1298	RASSF9	ESCC2
1299	CES1	ESCC2
1300	COL15A1	ESCC6
1301	VIT	ESCC6
1302	STK38L	ESCC6
1303	IGLV2-23	ESCC6
1304	IGLC3	ESCC6
1305	IGHG3	ESCC6
1306	TRIM16	ESCC2
1307	SLC12A8	ESCC2
1308	MTND1P23	ESCC7
1309	MTCO2P12	ESCC2
1310	RPL29P4	ESCC6
1311	COA6-AS1	ESCC2
1312	DIRC3	ESCC7
1313	CCDC144NL-AS1	ESCC6
1314	RPL10P9	ESCC7
1315	FAM133B	ESCC2
1316	MTCO1P23	ESCC7
1317	MUC20-OT1	ESCC7
1318	PEG10	ESCC2
1319	MIR9-3HG	ESCC7
1320	ENSG00000255836	ESCC6
1321	MRPL12	ESCC7
1322	CHASERR	ESCC7
1323	LINC01451	ESCC7
1324	POLR2J3.1	ESCC7
1325	SLCO1A2	ESCC6
1326	FGF19	ESCC7
1327	UGT1A6	ESCC7
1328	NMRAL2P	ESCC2
1329	PRAME	ESCC6
1330	POTEE	ESCC6
1331	ENSG00000231317	ESCC6
1332	KILH	ESCC2
1333	MAEL	ESCC6
1334	STXBP5L	ESCC7
1335	SOST	ESCC7
1336	LINC00392	ESCC2
1337	BRDT	ESCC6

## Sheet: GC
X	gene_name	module
1	MXRA8	GC4
2	TNFRSF1B	GC9
3	FLJ37453	GC10
4	RUNX3	GC13
5	CD52	GC13
6	LAPTM5	GC9
7	CSF3R	GC9
8	SSBP3	GC10
9	PLPP3	GC4
10	NFIA	GC4
11	PDE4B	GC13
12	NEXN	GC4
13	LMO4	GC10
14	KIAA1324	GC4
15	SLC16A4	GC9
16	PTPN22	GC13
17	OLFML3	GC4
18	CD2	GC13
19	ADAMTSL4	GC4
20	CTSK	GC4
21	S100A9	GC9
22	S100A8	GC9
23	SH2D2A	GC13
24	MNDA	GC9
25	CD48	GC13
26	FCER1G	GC9
27	FCGR2A	GC9
28	FCGR3A	GC9
29	FCGR3B	GC9
30	DDR2	GC4
31	RGS5	GC4
32	CD247	GC13
33	DPT	GC4
34	NCF2	GC9
35	PTGS2	GC9
36	RGS1	GC13
37	CFH	GC4
38	PTPRC	GC13
39	PTPN7	GC13
40	FMOD	GC4
41	G0S2	GC9
42	ENAH	GC4
43	ACBD3	GC10
44	RHOU	GC10
45	NID1	GC4
46	MTR	GC4
47	EMILIN1	GC4
48	EFEMP1	GC4
49	PLEK	GC9
50	REG1A	GC4
51	GNLY	GC13
52	CD8A	GC13
53	CD8B	GC13
54	IGKC	GC10
55	ZAP70	GC13
56	IL1R1	GC4
57	IL1A	GC9
58	IL1B	GC9
59	CXCR4	GC13
60	TNFAIP6	GC9
61	CYTIP	GC13
62	CYBRD1	GC4
63	ITGA4	GC13
64	COL3A1	GC4
65	COL5A2	GC4
66	CLK1	GC10
67	IGFBP5	GC10
68	COL6A3	GC4
69	THUMPD3.AS1	GC10
70	FGD5.AS1	GC10
71	LTF	GC4
72	GPX1	GC10
73	LRIG1	GC4
74	FILIP1L	GC4
75	ABI3BP	GC4
76	CCDC80	GC4
77	TIGIT	GC13
78	FSTL1	GC4
79	HCLS1	GC13
80	MYLK	GC4
81	CP	GC9
82	SST	GC4
83	APOD	GC4
84	NCBP2.AS2	GC10
85	SPON2	GC4
86	BOD1L1	GC10
87	SOD3	GC4
88	RHOH	GC13
89	PDGFRA	GC4
90	IGFBP7	GC4
91	CXCL8	GC9
92	HNRNPD	GC10
93	THAP9.AS1	GC10
94	SPARCL1	GC4
95	ADH1B	GC4
96	ADH1C	GC4
97	FLJ20021	GC10
98	SYNPO2	GC4
99	TLR2	GC9
100	SFRP2	GC4
101	DCHS2	GC4
102	FAM198B	GC4
103	ACSL1	GC9
104	BASP1	GC9
105	IL7R	GC13
106	LIFR	GC4
107	C7	GC4
108	GZMK	GC13
109	GZMA	GC13
110	LUCAT1	GC9
111	EPB41L4A.AS1	GC10
112	CXCL14	GC4
113	CD14	GC9
114	PDGFRB	GC4
115	SPARC	GC4
116	LCP2	GC9
117	HNRNPH1	GC10
118	IRF4	GC13
119	PHACTR1	GC9
120	HLA.A	GC10
121	HLA.E	GC10
122	HLA.C	GC10
123	HLA.B	GC10
124	LST1	GC9
125	AIF1	GC9
126	TNXB	GC4
127	HLA.DRA	GC10
128	HLA.DRB1	GC10
129	HLA.DQB1	GC4
130	HLA.DMA	GC4
131	HLA.DPA1	GC10
132	HLA.DPB1	GC10
133	FKBP5	GC4
134	TREM1	GC9
135	PGC	GC4
136	COL12A1	GC4
137	IRAK1BP1	GC4
138	FYN	GC13
139	LAMA4	GC4
140	MARCKS	GC10
141	C6orf58	GC4
142	CTGF	GC4
143	TCF21	GC4
144	SYNE1	GC4
145	SYTL3	GC13
146	TAGAP	GC13
147	CCR6	GC13
148	AEBP1	GC4
149	ERV3.1	GC10
150	ELN	GC4
151	CD36	GC4
152	FZD1	GC4
153	GATAD1	GC10
154	GNG11	GC4
155	COL1A2	GC4
156	CASD1	GC4
157	SGCE	GC4
158	PCOLCE	GC4
159	NAMPT	GC9
160	CAV1	GC4
161	SND1.IT1	GC10
162	AC016831.7	GC13
163	LINC.PINT	GC10
164	CALD1	GC4
165	TRBC1	GC13
166	TRBC2	GC13
167	RARRES2	GC4
168	MAGED1	GC4
169	MAGEH1	GC4
170	COL4A5	GC4
171	CAPN6	GC4
172	FHL1	GC4
173	SLC7A2	GC9
174	DOK2	GC13
175	CLU	GC4
176	SFRP1	GC4
177	PLAT	GC4
178	CEBPD	GC10
179	FABP4	GC4
180	OTUD6B.AS1	GC10
181	SDC2	GC4
182	COL14A1	GC4
183	FAM83A	GC9
184	SLA	GC13
185	LY6K	GC9
186	CA9	GC4
187	ALDH1A1	GC4
188	BARX1	GC4
189	COL15A1	GC4
190	PTGS1	GC4
191	ENG	GC4
192	COL5A1	GC4
193	PTGDS	GC4
194	MUC6	GC4
195	LSP1	GC13
196	CD81	GC4
197	CCKBR	GC4
198	DKK3	GC4
199	SPON1	GC4
200	SAA2	GC9
201	SAA1	GC9
202	C11orf96	GC10
203	SPI1	GC9
204	GIF	GC4
205	CD6	GC13
206	PGA5	GC4
207	MIR194.2HG	GC10
208	EFEMP2	GC4
209	CARNS1	GC4
210	PTPRCAP	GC13
211	RAB30.AS1	GC10
212	PDGFD	GC4
213	ZBTB16	GC4
214	TAGLN	GC4
215	CD3E	GC13
216	CD3D	GC13
217	CD3G	GC13
218	MCAM	GC4
219	THY1	GC4
220	WAC.AS1	GC10
221	CREM	GC13
222	MSMB	GC4
223	SRGN	GC9
224	PRF1	GC13
225	ZCCHC24	GC4
226	NUTM2B.AS1	GC10
227	PLAC9	GC4
228	NUTM2A.AS1	GC10
229	LIPF	GC10
230	ACTA2	GC4
231	TM9SF3	GC10
232	NKX6.2	GC10
233	VWF	GC4
234	P3H3	GC4
235	C1S	GC4
236	C1R	GC4
237	SLC2A3	GC9
238	A2M	GC4
239	KLRB1	GC13
240	CLEC2D	GC13
241	CD69	GC13
242	CLEC2B	GC13
243	KLRD1	GC13
244	YBX3	GC10
245	APOLD1	GC4
246	MGP	GC4
247	ARHGDIB	GC13
248	SCAF11	GC10
249	AQP5	GC4
250	METTL7A	GC4
251	KRT6B	GC9
252	TNS2	GC4
253	IGFBP6	GC4
254	BLOC1S1	GC10
255	ARHGAP9	GC13
256	LYZ	GC4
257	NTS	GC9
258	LUM	GC4
259	DCN	GC4
260	IGF1	GC4
261	MAPKAPK5.AS1	GC10
262	MLXIP	GC10
263	HCAR3	GC9
264	ALOX5AP	GC9
265	POSTN	GC4
266	RGCC	GC13
267	TPT1.AS1	GC10
268	LCP1	GC13
269	COL4A1	GC4
270	COL4A2	GC4
271	ATP4B	GC4
272	PABPN1	GC10
273	GZMH	GC13
274	GZMB	GC13
275	GNG2	GC13
276	FERMT2	GC4
277	PSMA3.AS1	GC10
278	GPR65	GC13
279	FBLN5	GC4
280	EVL	GC13
281	MEG3	GC4
282	IGHG4	GC9
283	FBN1	GC4
284	GABPB1.AS1	GC10
285	AQP9	GC9
286	BCL2A1	GC9
287	GOLGA6L10	GC10
288	NR2F2	GC10
289	TMEM204	GC4
290	C16orf89	GC4
291	GP2	GC4
292	IGSF6	GC9
293	LAT	GC13
294	CORO1A	GC13
295	SEPT1	GC13
296	ITGAX	GC9
297	MMP2	GC4
298	CMTM2	GC9
299	SERPINF1	GC4
300	ACAP1	GC13
301	TNFSF12	GC4
302	VAMP2	GC4
303	LRRC75A	GC4
304	MFAP4	GC4
305	CCL2	GC4
306	CCL11	GC4
307	CCL5	GC13
308	CCL3	GC9
309	CCL4	GC9
310	IGFBP4	GC4
311	GAST	GC4
312	RUNDC1	GC10
313	COL1A1	GC4
314	LIMD2	GC13
315	PECAM1	GC4
316	CYGB	GC4
317	CD7	GC13
318	GATA6.AS1	GC10
319	SMAD7	GC10
320	SMAD4	GC4
321	TCF4	GC4
322	CST7	GC13
323	HCK	GC9
324	MYL9	GC4
325	SLA2	GC13
326	GZMM	GC13
327	CFD	GC4
328	NFIC	GC4
329	ZBTB7A	GC10
330	NFIX	GC4
331	PALM3	GC4
332	NOTCH3	GC4
333	PLVAP	GC4
334	JUND	GC10
335	URI1	GC9
336	ATP4A	GC4
337	HSPB6	GC4
338	HCST	GC13
339	TYROBP	GC9
340	COX7A1	GC4
341	GMFG	GC9
342	SAMD4B	GC10
343	C5AR1	GC9
344	FUT1	GC4
345	CD37	GC13
346	CLEC11A	GC4
347	NKG7	GC13
348	FPR1	GC9
349	LENG8.AS1	GC10
350	TMEM238	GC10
351	RPS4Y1	GC4
352	CLDN5	GC4
353	IGLC2	GC10
354	GGT5	GC4
355	EMID1	GC4
356	OSM	GC9
357	TUG1	GC10
358	IL2RB	GC13
359	RAC2	GC13
360	FBLN1	GC4
361	SAMSN1	GC13
362	ADAMTS1	GC4
363	KCNE2	GC4
364	ITGB2	GC13
365	COL18A1	GC4
366	COL6A1	GC4
367	COL6A2	GC4
368	MT.ND1	GC10
369	MT.ND2	GC10
370	MT.CO1	GC10
371	MT.CO2	GC10
372	MT.ATP6	GC10
373	MT.CO3	GC10
374	MT.ND3	GC10
375	MT.ND4L	GC10
376	MT.ND4	GC10
377	MT.ND5	GC10
378	MT.CYB	GC10
379	CAVIN2	GC4
380	FYB1	GC13
381	AC139749.1	GC4
382	AC020656.1	GC4
383	LHFPL6	GC4
384	HDGFL3	GC4
385	SMIM25	GC9
386	MTND1P23	GC10
387	MTATP6P1	GC10
388	AL669831.1	GC10
389	AKR7L	GC10
390	SNHG3	GC10
391	RPS15AP10	GC10
392	AL365436.2	GC10
393	AL365436.1	GC10
394	GAS5	GC10
395	AHSA2P	GC10
396	ITPRID2	GC10
397	AC106876.1	GC4
398	RPL32P3	GC10
399	DIPK2A	GC10
400	DANCR	GC10
401	AC138409.2	GC10
402	AC122718.1	GC10
403	GUSBP3	GC10
404	AC005593.1	GC10
405	AC011379.1	GC10
406	AC021078.1	GC10
407	AL590004.3	GC10
408	AL109918.1	GC10
409	DOP1A	GC4
410	SNHG5	GC10
411	HYMAI	GC10
412	AC017116.2	GC10
413	AC006001.3	GC10
414	NSUN5P2	GC10
415	STAG3L3	GC10
416	NSUN5P1	GC10
417	SNHG6	GC10
418	AL158206.1	GC10
419	FRG1HP	GC10
420	AL162390.1	GC10
421	CUTALP	GC10
422	LINC00963	GC10
423	SNHG1	GC10
424	BMS1P1	GC10
425	AC016542.2	GC10
426	AL132656.3	GC10
427	RPS15AP30	GC10
428	AC063960.1	GC10
429	RPL13P5	GC10
430	AC010168.2	GC10
431	AC008147.2	GC10
432	AC027290.2	GC10
433	EP400P1	GC10
434	RN7SL2	GC10
435	DMAC2L	GC10
436	AL121839.2	GC10
437	HERC2P2	GC10
438	SNHG14	GC10
439	CIAO2A	GC10
440	AC090181.3	GC10
441	UBE2Q2P2	GC10
442	GOLGA2P7	GC10
443	LINC01578	GC10
444	WASH3P	GC10
445	CIAO3	GC10
446	AC141586.1	GC10
447	AC092117.2	GC10
448	MRTFB	GC10
449	RRN3P1	GC10
450	CLUHP3	GC10
451	AC009078.3	GC10
452	AC016876.2	GC10
453	SNORD3A	GC10
454	AC109326.1	GC10
455	AC018521.5	GC10
456	SNHG16	GC10
457	AC124319.1	GC9
458	HEXD	GC10
459	ZNF271P	GC10
460	RELCH	GC10
461	FER1L4	GC10
462	TPM3P9	GC10
463	RRP7BP	GC10
464	RPL5P34	GC4
465	DOP1B	GC10
466	CFAP410	GC10
467	MT-RNR1	GC9
468	MT-RNR2	GC9
469	TNFRSF14.AS1	GC10
470	CCDC18.AS1	GC10
471	MAP4K3.DT	GC10
472	PCBP1.AS1	GC10
473	RNU2.63P	GC10
474	PAX8.AS1	GC10
475	FOXP1.IT1	GC10
476	MUC20.OT1	GC10
477	GMDS.DT	GC10
478	RF00100.4	GC10
479	GARS.DT	GC10
480	KDM7A.DT	GC10
481	ATP2B1.AS1	GC10
482	HNF1A.AS1	GC10
483	DNAJC3.DT	GC10
484	RAD51.AS1	GC10
485	SPINT1.AS1	GC10
486	OIP5.AS1	GC10
487	EIF3J.DT	GC10
488	GABPB1.IT1	GC10
489	ERVK13.1	GC10
490	PDXDC2P.NPIPB14P	GC10
491	LRRC75A.AS1	GC10
492	SNORD3B.1	GC10
493	SNORD3B.2	GC10
494	ARHGAP27P1.BPTFP1.KPNA2P3	GC4
495	ILF3.DT	GC10
496	PRKY	GC4
497	TXLNGY	GC10
498	SREBF2.AS1	GC10
499	CBR3.AS1	GC10
500	MT.RNR1	GC10
501	MT.RNR2	GC10
502	X7.Mar	GC10
503	X2.Sep	GC10
504	X11.Sep	GC4
505	X6.Mar	GC10
506	X8.Sep	GC4
507	X7.Sep	GC10
508	X9.Sep	GC10
509	MRPL20	GC6
510	RPL22	GC6
511	PARK7	GC6
512	ENO1	GC6
513	MINOS1	GC6
514	DDOST	GC6
515	CDC42	GC11
516	RPL11	GC6
517	STMN1	GC6
518	HMGN2	GC6
519	IFI6	GC11
520	EIF3I	GC6
521	MARCKSL1	GC6
522	PSMB2	GC6
523	NDUFS5	GC6
524	YBX1	GC6
525	RPS8	GC6
526	PRDX1	GC6
527	UQCRH	GC6
528	TXNDC12	GC11
529	MAGOH	GC6
530	MRPL37	GC6
531	SERBP1	GC6
532	GNG5	GC6
533	RPL5	GC6
534	PSMA5	GC6
535	LAMTOR5	GC6
536	RBM8A	GC6
537	PSMB4	GC6
538	S100A10	GC6
539	S100A11	GC6
540	S100A6	GC6
541	S100A4	GC6
542	S100A2	GC6
543	ILF2	GC6
544	JTB	GC6
545	RAB13	GC6
546	RPS27	GC6
547	KRTCAP2	GC6
548	SSR2	GC6
549	LAMTOR2	GC6
550	RAB25	GC6
551	PFDN2	GC6
552	UFC1	GC6
553	SDHC	GC6
554	MGST3	GC6
555	MPC2	GC6
556	PRDX6	GC6
557	CACYBP	GC6
558	TIMM17A	GC6
559	SNRPE	GC6
560	NENF	GC6
561	CNIH4	GC6
562	SRP9	GC6
563	H3F3A	GC6
564	GUK1	GC6
565	TOMM20	GC6
566	ACP1	GC6
567	RPS7	GC6
568	ITGB1BP1	GC6
569	IAH1	GC6
570	YWHAQ	GC6
571	PDIA6	GC6
572	LAPTM4A	GC6
573	SF3B6	GC6
574	OST4	GC6
575	ATRAID	GC6
576	PPM1G	GC6
577	KRTCAP3	GC6
578	MRPL33	GC6
579	DPY30	GC6
580	COX7A2L	GC6
581	CALM2	GC6
582	RPS27A	GC6
583	CCT4	GC6
584	SNRPG	GC6
585	SPR	GC6
586	CCT7	GC6
587	BOLA3	GC6
588	SUCLG1	GC6
589	TMSB10	GC6
590	RNF181	GC6
591	COX5B	GC6
592	RPL31	GC6
593	DBI	GC6
594	NIFK	GC6
595	MZT2A	GC6
596	MMADHC	GC6
597	SSB	GC6
598	METTL5	GC6
599	OLA1	GC6
600	HSPE1	GC6
601	BZW1	GC6
602	NDUFB3	GC6
603	SUMO1	GC6
604	EEF1B2	GC6
605	RPL37A	GC6
606	ARPC2	GC6
607	CHPF	GC6
608	PTMA	GC6
609	BRK1	GC6
610	RPL32	GC6
611	LSM3	GC6
612	RPL15	GC6
613	RPSA	GC6
614	RPL14	GC6
615	TMA7	GC6
616	NDUFAF3	GC6
617	RPL29	GC6
618	SPCS1	GC6
619	ARF4	GC11
620	THOC7	GC6
621	RPL24	GC6
622	CD47	GC6
623	COX17	GC6
624	NDUFB4	GC6
625	FAM162A	GC6
626	CNBP	GC6
627	RNF7	GC6
628	SERP1	GC6
629	SSR3	GC6
630	RPL22L1	GC6
631	MRPL47	GC6
632	NDUFB5	GC6
633	RPL35A	GC6
634	RPL9	GC6
635	OCIAD2	GC6
636	CXCL1	GC6
637	CXCL5	GC6
638	CXCL3	GC11
639	CXCL2	GC11
640	CCNI	GC6
641	PYURF	GC6
642	H2AFZ	GC6
643	RPL34	GC6
644	OSTC	GC6
645	C4orf3	GC6
646	ANXA5	GC6
647	NDUFC1	GC6
648	RPS3A	GC6
649	PDCD6	GC6
650	MRPL36	GC6
651	SUB1	GC6
652	RPL37	GC6
653	BTF3	GC6
654	NSA2	GC6
655	TBCA	GC6
656	RPS23	GC6
657	COX7C	GC6
658	REEP5	GC6
659	AP3S1	GC6
660	HINT1	GC6
661	UQCRQ	GC6
662	VDAC1	GC6
663	SKP1	GC6
664	CD74	GC11
665	RPS14	GC6
666	NPM1	GC6
667	ATP6V0E1	GC6
668	HIGD2A	GC6
669	PRELID1	GC6
670	LMAN2	GC6
671	NHP2	GC6
672	TMEM14C	GC6
673	TMEM14B	GC6
674	NOL7	GC6
675	HIST1H2BK	GC11
676	UBD	GC6
677	RPP21	GC11
678	TUBB	GC6
679	CSNK2B	GC6
680	CLIC1	GC6
681	LSM2	GC6
682	RPS18	GC6
683	CUTA	GC6
684	HMGA1	GC6
685	RPS10	GC6
686	SNRPC	GC6
687	RPL10A	GC6
688	MEA1	GC6
689	PTP4A1	GC11
690	EEF1A1	GC6
691	COX7A2	GC6
692	SNX3	GC6
693	GTF3C6	GC6
694	RPS12	GC6
695	DYNLT1	GC6
696	PSMB1	GC6
697	ACTB	GC6
698	RAC1	GC6
699	KDELR2	GC6
700	RPA3	GC6
701	NDUFA4	GC6
702	TOMM7	GC6
703	CYCS	GC11
704	LSM5	GC6
705	RALA	GC6
706	PSMA2	GC6
707	MRPS24	GC6
708	PPIA	GC6
709	H2AFV	GC6
710	SEC61G	GC6
711	CCT6A	GC6
712	CHCHD2	GC6
713	MDH2	GC6
714	ARPC1B	GC6
715	GNB2	GC6
716	AP1S1	GC6
717	SYPL1	GC6
718	ARF5	GC6
719	ATP6V1F	GC6
720	NDUFB2	GC6
721	MRPS33	GC6
722	SSBP1	GC6
723	RHEB	GC6
724	SLC25A6	GC6
725	CD99	GC6
726	TMSB4X	GC6
727	SMS	GC6
728	PRDX4	GC6
729	NDUFB11	GC6
730	TIMP1	GC6
731	UXT	GC6
732	TIMM17B	GC6
733	PLP2	GC6
734	RPS4X	GC6
735	COX7B	GC6
736	PGK1	GC6
737	RPL36A	GC6
738	SLC6A14	GC11
739	SLC25A5	GC6
740	RPL39	GC6
741	NDUFA1	GC6
742	BCAP31	GC6
743	SSR4	GC6
744	RPL10	GC6
745	LAGE3	GC6
746	FUNDC2	GC6
747	SARAF	GC11
748	EIF4EBP1	GC6
749	VDAC3	GC6
750	MRPL15	GC6
751	RPS20	GC6
752	RPL7	GC6
753	C8orf59	GC6
754	UQCRB	GC6
755	RPL30	GC6
756	COX6C	GC6
757	POLR2K	GC6
758	PABPC1	GC6
759	EIF3E	GC6
760	EIF3H	GC6
761	MRPL13	GC6
762	NDUFB9	GC6
763	LY6E	GC6
764	EEF1D	GC6
765	GRINA	GC6
766	RPL8	GC6
767	RPS6	GC6
768	NDUFB6	GC6
769	STOML2	GC6
770	HINT2	GC11
771	CLTA	GC6
772	TOMM5	GC6
773	ANP32B	GC6
774	SEC61B	GC6
775	TXN	GC6
776	GNG10	GC6
777	ATP6V1G1	GC6
778	NDUFA8	GC6
779	PSMB7	GC6
780	RPL35	GC6
781	RPL12	GC6
782	C9orf16	GC6
783	SET	GC6
784	RPL7A	GC6
785	TMEM141	GC6
786	MRPL41	GC6
787	IFITM1	GC6
788	IFITM3	GC6
789	TALDO1	GC6
790	RPLP2	GC6
791	POLR2L	GC11
792	PHLDA2	GC11
793	MRPL17	GC6
794	EIF3F	GC6
795	RPL27A	GC6
796	PSMA1	GC6
797	RPS13	GC6
798	LDHA	GC6
799	EIF3M	GC6
800	CD44	GC11
801	NDUFS3	GC6
802	MTCH2	GC6
803	MRPL16	GC6
804	TMEM258	GC6
805	FTH1	GC6
806	EEF1G	GC6
807	C11orf98	GC11
808	TMEM179B	GC6
809	COX8A	GC6
810	TRMT112	GC6
811	FAU	GC6
812	CFL1	GC6
813	DRAP1	GC6
814	BANF1	GC6
815	YIF1A	GC6
816	MRPL11	GC6
817	PPP1CA	GC6
818	GSTP1	GC6
819	LAMTOR1	GC6
820	RPS3	GC6
821	CLNS1A	GC6
822	NDUFC2	GC6
823	NNMT	GC6
824	REXO2	GC6
825	RPS25	GC6
826	PPA1	GC6
827	PCBD1	GC6
828	MRPS16	GC6
829	RPS24	GC6
830	GHITM	GC6
831	PDLIM1	GC6
832	PGAM1	GC6
833	MRPL43	GC6
834	NPM3	GC6
835	GSTO1	GC6
836	PRDX3	GC6
837	ECHS1	GC6
838	CD9	GC6
839	MRPL51	GC6
840	GAPDH	GC6
841	MLF2	GC6
842	TPI1	GC6
843	PHB2	GC6
844	STRAP	GC6
845	MGST1	GC6
846	LDHB	GC6
847	COX14	GC6
848	KRT18	GC6
849	PFDN5	GC6
850	HNRNPA1	GC6
851	COPZ1	GC6
852	RPS26	GC6
853	RPL41	GC6
854	MYL6	GC6
855	PTGES3	GC6
856	NACA	GC6
857	CDK4	GC6
858	CCT2	GC6
859	NAP1L1	GC6
860	UBE2N	GC6
861	NDUFA12	GC6
862	SNRPF	GC6
863	SLC25A3	GC6
864	ARL1	GC6
865	C12orf75	GC6
866	ISCU	GC6
867	ARPC3	GC6
868	ERP29	GC6
869	RPL6	GC6
870	PEBP1	GC6
871	RPLP0	GC6
872	COX6A1	GC6
873	TMED2	GC6
874	RAN	GC6
875	RPL21	GC6
876	GTF3A	GC6
877	POMP	GC6
878	HMGB1	GC6
879	DNAJC15	GC6
880	TPT1	GC6
881	EBPL	GC6
882	COMMD6	GC6
883	APEX1	GC6
884	DAD1	GC6
885	MRPL52	GC6
886	PSMB5	GC6
887	PSME1	GC6
888	PSME2	GC6
889	NEDD8	GC6
890	PSMA6	GC6
891	RPS29	GC6
892	RPL36AL	GC6
893	CNIH1	GC6
894	LGALS3	GC6
895	PSMA3	GC6
896	CHURC1	GC6
897	ERH	GC6
898	COX16	GC6
899	NPC2	GC6
900	SLIRP	GC6
901	CALM1	GC6
902	SERPINA1	GC6
903	SIVA1	GC6
904	CRIP1	GC11
905	NOP10	GC6
906	SRP14	GC6
907	SERF2	GC6
908	RSL24D1	GC6
909	GTF2A2	GC6
910	ANXA2	GC6
911	RPS27L	GC6
912	PPIB	GC6
913	RPL4	GC6
914	CALML4	GC11
915	RPLP1	GC6
916	PKM	GC6
917	COX5A	GC6
918	PSMA4	GC6
919	RPS17	GC6
920	SEC11A	GC6
921	NGRN	GC11
922	NME4	GC6
923	RPS2	GC6
924	ATP6V0C	GC11
925	TNFRSF12A	GC11
926	PAM16	GC11
927	RSL1D1	GC6
928	RPS15A	GC6
929	NDUFAB1	GC6
930	ALDOA	GC11
931	CKLF	GC6
932	FAM96B	GC11
933	NUTF2	GC6
934	PSMB10	GC11
935	GABARAPL2	GC6
936	HSBP1	GC6
937	COX4I1	GC6
938	RPL13	GC6
939	EMC6	GC6
940	PSMB6	GC6
941	PFN1	GC6
942	C1QBP	GC6
943	TXNDC17	GC6
944	RNASEK	GC11
945	GABARAP	GC6
946	EIF5A	GC6
947	TMEM256	GC6
948	RPL26	GC6
949	RPL23A	GC6
950	PSMB3	GC6
951	RPL23	GC6
952	RPL19	GC6
953	KRT10	GC6
954	EIF1	GC6
955	COA3	GC6
956	RPL27	GC6
957	PHB	GC6
958	NME1	GC6
959	NME2	GC6
960	SUPT4H1	GC11
961	RPL38	GC6
962	SUMO2	GC6
963	H3F3B	GC11
964	SYNGR2	GC11
965	ACTG1	GC6
966	ANAPC11	GC6
967	MYL12B	GC6
968	NDUFV2	GC6
969	SNRPD1	GC6
970	RPL17	GC6
971	TXNL1	GC6
972	SEC11C	GC6
973	FKBP1A	GC6
974	SNRPB	GC6
975	SNRPB2	GC6
976	DSTN	GC6
977	EIF2S2	GC6
978	EIF6	GC6
979	ERGIC3	GC6
980	ROMO1	GC6
981	RPN2	GC6
982	DBNDD2	GC6
983	ZFAS1	GC6
984	PFDN4	GC6
985	PSMA7	GC6
986	ADRM1	GC6
987	RPS21	GC6
988	PPDPF	GC11
989	GPX4	GC6
990	RPS15	GC6
991	UQCR11	GC6
992	OAZ1	GC6
993	LSM7	GC6
994	EEF2	GC6
995	MYDGF	GC6
996	RPL36	GC6
997	CLPP	GC6
998	ALKBH7	GC6
999	TRAPPC5	GC11
1000	RPS28	GC6
1001	UBL5	GC6
1002	WDR83OS	GC11
1003	PRDX2	GC6
1004	GADD45GIP1	GC6
1005	C19orf53	GC6
1006	MRPL34	GC6
1007	PGLS	GC6
1008	RPL18A	GC6
1009	LSM4	GC6
1010	UBA52	GC6
1011	UQCRFS1	GC6
1012	PDCD5	GC6
1013	GPI	GC6
1014	FXYD3	GC6
1015	FXYD5	GC6
1016	TMEM147	GC6
1017	COX6B1	GC6
1018	PSENEN	GC6
1019	POLR2I	GC6
1020	SPINT2	GC6
1021	C19orf33	GC11
1022	PSMD8	GC6
1023	EIF3K	GC6
1024	ECH1	GC6
1025	MRPS12	GC6
1026	RPS16	GC6
1027	FBL	GC6
1028	RPS19	GC6
1029	RABAC1	GC6
1030	PAFAH1B3	GC6
1031	ETHE1	GC6
1032	SNRPD2	GC6
1033	AP2S1	GC6
1034	KDELR1	GC6
1035	RPL18	GC6
1036	FTL	GC6
1037	RPL13A	GC6
1038	RPS11	GC6
1039	NDUFA3	GC6
1040	RPS9	GC6
1041	RPL28	GC6
1042	RPS5	GC6
1043	BID	GC6
1044	RANBP1	GC6
1045	MIF	GC6
1046	SNRPD3	GC6
1047	UQCR10	GC6
1048	LGALS1	GC6
1049	EIF3L	GC6
1050	POLR2F	GC6
1051	TOMM22	GC6
1052	RPL3	GC6
1053	PHF5A	GC6
1054	SNU13	GC6
1055	NDUFA6	GC6
1056	TSPO	GC6
1057	SOD1	GC6
1058	MRPS6	GC6
1059	HMGN1	GC6
1060	CSTB	GC6
1061	ATP5PB	GC6
1062	NAXE	GC6
1063	SMIM37	GC11
1064	MIR4435-2HG	GC11
1065	ATP5MC3	GC6
1066	COPS9	GC6
1067	SELENOK	GC6
1068	EPB41L4A-AS1	GC11
1069	RACK1	GC6
1070	HLA-F	GC11
1071	HLA-A	GC11
1072	HLA-E	GC11
1073	HLA-C	GC11
1074	HLA-B	GC11
1075	HLA-DRA	GC11
1076	HLA-DRB5	GC11
1077	HLA-DRB1	GC11
1078	HLA-DQA1	GC11
1079	HLA-DMB	GC11
1080	HLA-DMA	GC11
1081	HLA-DPA1	GC11
1082	HLA-DPB1	GC11
1083	AL365205.1	GC11
1084	SEM1	GC6
1085	ATP5MF	GC6
1086	STMP1	GC6
1087	ELOC	GC6
1088	OTUD6B-AS1	GC11
1089	SELENOH	GC6
1090	ATP5MG	GC6
1091	ATP5F1C	GC6
1092	ATP5MD	GC6
1093	ATP5MC2	GC6
1094	ATP5F1B	GC6
1095	RTRAF	GC6
1096	ATP5MPL	GC6
1097	SPINT1-AS1	GC11
1098	RAMMET	GC11
1099	ELOB	GC6
1100	ATP5MC1	GC6
1101	ATP5PD	GC6
1102	JPT1	GC11
1103	NDUFAF8	GC6
1104	SMIM26	GC6
1105	RAB5IF	GC6
1106	ATP5F1E	GC6
1107	ATP5F1D	GC11
1108	TRIR	GC6
1109	SELENOW	GC6
1110	ATP5PF	GC6
1111	MT-ND1	GC11
1112	MT-ND2	GC11
1113	MT-CO1	GC11
1114	MT-CO2	GC11
1115	MT-ATP8	GC11
1116	MT-ATP6	GC11
1117	MT-CO3	GC11
1118	MT-ND3	GC11
1119	MT-ND4L	GC11
1120	MT-ND4	GC11
1121	MT-ND5	GC11
1122	MT-ND6	GC11
1123	MT-CYB	GC11

## Sheet: HCC
X	gene_name	module
1	AP006222.2	HCC1
2	CPSF3L	HCC3
3	MXRA8	HCC1
4	MRPL20	HCC3
5	TNFRSF25	HCC1
6	CAMTA1	HCC3
7	PARK7	HCC3
8	ENO1	HCC6
9	MAD2L2	HCC3
10	PLOD1	HCC3
11	FBLIM1	HCC8
12	UQCRHL	HCC1
13	RP11-108M9.4	HCC8
14	MFAP2	HCC1
15	SDHB	HCC3
16	CAPZB	HCC8
17	MINOS1	HCC6
18	PLA2G2A	HCC8
19	DDOST	HCC6
20	CDC42	HCC8
21	HNRNPR	HCC8
22	RPL11	HCC1
23	TCEB3	HCC3
24	GALE	HCC3
25	HMGCL	HCC3
26	HMGN2	HCC6
27	NUDC	HCC8
28	NR0B2	HCC8
29	IFI6	HCC1
30	RPA2	HCC8
31	SMPDL3B	HCC8
32	ATPIF1	HCC6
33	SNRNP40	HCC6
34	ZCCHC17	HCC8
35	FABP3	HCC1
36	PEF1	HCC8
37	COL16A1	HCC8
38	CCDC28B	HCC8
39	HDAC1	HCC6
40	MARCKSL1	HCC1
41	TMEM54	HCC1
42	SMIM12	HCC8
43	PSMB2	HCC8
44	TRAPPC3	HCC8
45	LSM10	HCC8
46	OSCP1	HCC8
47	MRPS15	HCC8
48	ZC3H12A	HCC8
49	GNL2	HCC8
50	UTP11L	HCC6
51	MYCBP	HCC8
52	RHBDL2	HCC8
53	NDUFS5	HCC8
54	PPIE	HCC8
55	CAP1	HCC8
56	PPT1	HCC8
57	NFYC	HCC8
58	PPIH	HCC8
59	ELOVL1	HCC8
60	MED8	HCC8
61	ATP6V0B	HCC8
62	PTCH2	HCC8
63	EIF2B3	HCC8
64	UROD	HCC8
65	TMEM69	HCC8
66	TSPAN1	HCC8
67	LRRC41	HCC8
68	UQCRH	HCC8
69	CYP4X1	HCC8
70	TTC39A	HCC8
71	OSBPL9	HCC8
72	TXNDC12	HCC8
73	BTF3L4	HCC8
74	PRPF38A	HCC8
75	ZCCHC11	HCC3
76	COA7	HCC8
77	C1orf123	HCC8
78	HSPB11	HCC8
79	LRRC42	HCC8
80	TMEM59	HCC8
81	MRPL37	HCC8
82	USP1	HCC8
83	ALG6	HCC8
84	ITGB3BP	HCC8
85	PGM1	HCC8
86	LEPROT	HCC8
87	SERBP1	HCC8
88	DIRAS3	HCC8
89	WLS	HCC8
90	PIGK	HCC8
91	RP11-386I14.4	HCC8
92	IFI44	HCC8
93	RPF1	HCC8
94	GNG5	HCC8
95	BCL10	HCC8
96	CYR61	HCC1
97	COL24A1	HCC8
98	2025-09-15	HCC6
99	LMO4	HCC8
100	GTF2B	HCC8
101	CCBL2	HCC8
102	RPL5	HCC1
103	DNTTIP2	HCC8
104	SLC44A3	HCC8
105	CNN3	HCC8
106	RTCA	HCC8
107	VCAM1	HCC8
108	RP11-421L21.3	HCC8
109	PRMT6	HCC8
110	SARS	HCC3
111	PSMA5	HCC8
112	GNAI3	HCC8
113	GSTM3	HCC1
114	LAMTOR5	HCC1
115	DRAM2	HCC8
116	ATP5F1	HCC6
117	RAP1A	HCC8
118	CAPZA1	HCC8
119	BCL2L15	HCC8
120	BCAS2	HCC8
121	CSDE1	HCC8
122	CD58	HCC8
123	FAM46C	HCC8
124	WDR3	HCC8
125	WARS2	HCC8
126	HAO2	HCC8
127	PHGDH	HCC3
128	RP11-14N7.2	HCC1
129	CH17-373J23.1	HCC8
130	RBM8A	HCC1
131	CH17-189H20.1	HCC1
132	LINC00869	HCC8
133	SF3B4	HCC6
134	APH1A	HCC8
135	VPS72	HCC1
136	PSMD4	HCC1
137	SELENBP1	HCC8
138	MRPL9	HCC1
139	S100A10	HCC1
140	S100A11	HCC1
141	S100A9	HCC8
142	S100A6	HCC1
143	S100A16	HCC8
144	S100A14	HCC1
145	SNAPIN	HCC8
146	ILF2	HCC1
147	RPS27	HCC1
148	TPM3	HCC8
149	HAX1	HCC8
150	CKS1B	HCC1
151	FLAD1	HCC8
152	EFNA3	HCC1
153	KRTCAP2	HCC8
154	MUC1	HCC8
155	MTX1	HCC8
156	SCAMP3	HCC8
157	RIT1	HCC1
158	KIAA0907	HCC1
159	SSR2	HCC6
160	LMNA	HCC1
161	GLMP	HCC8
162	CCT3	HCC1
163	APOA1BP	HCC6
164	CRABP2	HCC1
165	MRPL24	HCC8
166	PRCC	HCC8
167	TAGLN2	HCC1
168	LINC01133	HCC8
169	PFDN2	HCC1
170	UFC1	HCC1
171	MGST3	HCC6
172	ALDH9A1	HCC8
173	TMCO1	HCC8
174	MPC2	HCC6
175	TIPRL	HCC8
176	ATP1B1	HCC8
177	NME7	HCC8
178	PRDX6	HCC6
179	MRPS14	HCC6
180	ARPC5	HCC8
181	C1orf27	HCC8
182	RGS13	HCC8
183	RGS2	HCC8
184	TROVE2	HCC6
185	RP11-469A15.2	HCC3
186	LAD1	HCC1
187	ELF3	HCC8
188	RABIF	HCC8
189	SNRPE	HCC1
190	IRF6	HCC8
191	TGFB2	HCC8
192	LYPLAL1	HCC8
193	EPRS	HCC8
194	DUSP10	HCC8
195	RP11-452F19.3	HCC8
196	SUSD4	HCC8
197	DEGS1	HCC8
198	CNIH4	HCC1
199	LEFTY1	HCC1
200	H3F3A	HCC1
201	ARF1	HCC6
202	MRPL55	HCC8
203	HIST3H2A	HCC1
204	RYR2	HCC8
205	LINC01139	HCC8
206	ACP1	HCC1
207	TSSC1	HCC8
208	RPS7	HCC1
209	ITGB1BP1	HCC8
210	CPSF3	HCC8
211	IAH1	HCC8
212	RP11-254F7.2	HCC8
213	NOL10	HCC8
214	PDIA6	HCC6
215	MIR3681HG	HCC8
216	TRIB2	HCC8
217	DDX1	HCC8
218	OSR1	HCC8
219	TTC32	HCC8
220	LAPTM4A	HCC6
221	FKBP1B	HCC1
222	SF3B6	HCC1
223	TP53I3	HCC8
224	RAB10	HCC8
225	AGBL5	HCC8
226	OST4	HCC1
227	ATRAID	HCC6
228	MPV17	HCC8
229	EIF2B4	HCC8
230	SNX17	HCC8
231	NRBP1	HCC8
232	GPN1	HCC8
233	MRPL33	HCC1
234	BRE	HCC8
235	DPY30	HCC6
236	CYP1B1	HCC8
237	MORN2	HCC8
238	COX7A2L	HCC1
239	DYNC2LI1	HCC8
240	PIGF	HCC8
241	CALM2	HCC6
242	EPCAM	HCC1
243	RPS27A	HCC1
244	EFEMP1	HCC8
245	VRK2	HCC8
246	COMMD1	HCC8
247	AC074289.1	HCC8
248	RAB1A	HCC8
249	ANXA4	HCC8
250	AC016700.5	HCC8
251	SNRPG	HCC6
252	TPRKB	HCC8
253	WDR54	HCC8
254	MRPL53	HCC8
255	AUP1	HCC3
256	TMSB10	HCC1
257	LINC00152	HCC1
258	GPAT2	HCC1
259	COX5B	HCC1
260	RPL31	HCC1
261	IL1R2	HCC8
262	FHL2	HCC1
263	SULT1C2	HCC8
264	LINC00116	HCC1
265	MIR4435-2HG	HCC1
266	MZT2A	HCC1
267	MCM6	HCC8
268	TEX41	HCC8
269	MMADHC	HCC6
270	NMI	HCC8
271	PSMD14	HCC8
272	SSB	HCC1
273	GORASP2	HCC8
274	DYNC1I2	HCC1
275	HAT1	HCC8
276	OLA1	HCC8
277	ATP5G3	HCC6
278	MTX2	HCC1
279	HNRNPA3	HCC8
280	FKBP7	HCC8
281	PPP1R1C	HCC8
282	GULP1	HCC8
283	NDUFB3	HCC6
284	SUMO1	HCC6
285	NBEAL1	HCC1
286	IDH1	HCC3
287	SPAG16	HCC8
288	XRCC5	HCC8
289	RPL37A	HCC1
290	ARPC2	HCC1
291	PNKD	HCC8
292	VIL1	HCC1
293	TUBA4A	HCC8
294	FARSB	HCC8
295	MFF	HCC8
296	ITM2C	HCC1
297	PSMD1	HCC8
298	NCL	HCC8
299	PDE6D	HCC8
300	MYEOV2	HCC6
301	PPP1R7	HCC8
302	SEPT2	HCC6
303	AC069277.2	HCC8
304	LMCD1	HCC8
305	BRK1	HCC1
306	TIMP4	HCC8
307	RPL32	HCC1
308	DPH3	HCC1
309	RPL15	HCC1
310	AC098973.2	HCC8
311	CMC1	HCC1
312	CMTM8	HCC1
313	CMTM6	HCC1
314	DYNC1LI1	HCC1
315	CNOT10	HCC1
316	GLB1	HCC1
317	CRTAP	HCC1
318	FBXL2	HCC1
319	CLASP2	HCC1
320	RP11-10C24.3	HCC1
321	PDCD6IP	HCC1
322	RPSA	HCC1
323	EIF1B	HCC1
324	RPL14	HCC1
325	TMA7	HCC1
326	IMPDH2	HCC1
327	GPX1	HCC6
328	MANF	HCC1
329	RPL29	HCC1
330	SPCS1	HCC1
331	SELK	HCC6
332	C3orf14	HCC8
333	GBE1	HCC8
334	CHMP2B	HCC8
335	MINA	HCC3
336	CMSS1	HCC8
337	TMEM45A	HCC8
338	RPL24	HCC1
339	KIAA1524	HCC8
340	C3orf52	HCC8
341	CCDC80	HCC8
342	CSTA	HCC8
343	CCDC58	HCC1
344	MUC13	HCC8
345	PODXL2	HCC1
346	RPN1	HCC3
347	MBD4	HCC8
348	MRPL3	HCC1
349	RAB6B	HCC1
350	FAIM	HCC8
351	RBP1	HCC8
352	RNF7	HCC1
353	PLSCR1	HCC8
354	TM4SF1	HCC8
355	TM4SF1-AS1	HCC8
356	SELT	HCC6
357	MLF1	HCC1
358	SERPINI1	HCC8
359	MECOM	HCC8
360	RPL22L1	HCC1
361	NAALADL2	HCC8
362	KCNMB2-AS1	HCC8
363	NDUFB5	HCC1
364	AP2M1	HCC1
365	MAGEF1	HCC1
366	DNAJB11	HCC1
367	EIF4A2	HCC1
368	RFC4	HCC8
369	HES1	HCC1
370	TCTEX1D2	HCC8
371	NCBP2-AS2	HCC1
372	RPL35A	HCC1
373	ATP5I	HCC6
374	C4orf48	HCC1
375	MFSD10	HCC1
376	LRPAP1	HCC3
377	S100P	HCC8
378	UGDH	HCC3
379	UCHL1	HCC1
380	COX7B2	HCC8
381	COMMD8	HCC8
382	OCIAD2	HCC3
383	FIP1L1	HCC8
384	LNX1	HCC8
385	PAICS	HCC8
386	UGT2B15	HCC8
387	UGT2B11	HCC8
388	SULT1B1	HCC8
389	AFP	HCC8
390	CXCL8	HCC8
391	CXCL1	HCC8
392	CXCL5	HCC8
393	CXCL3	HCC8
394	MTHFD2L	HCC8
395	EREG	HCC8
396	AREG	HCC8
397	RP11-44F21.5	HCC8
398	SEPT11	HCC6
399	HSD17B11	HCC3
400	SPP1	HCC1
401	ADH5	HCC8
402	ADH1C	HCC8
403	H2AFZ	HCC6
404	FLJ20021	HCC8
405	UBE2D3	HCC8
406	RP11-328K4.1	HCC8
407	PPA2	HCC8
408	INTS12	HCC8
409	GSTCD	HCC8
410	NPNT	HCC8
411	PAPSS1	HCC8
412	SGMS2	HCC8
413	HADH	HCC8
414	RPL34	HCC1
415	OSTC	HCC6
416	CASP6	HCC8
417	CFI	HCC8
418	ARSJ	HCC8
419	TRAM1L1	HCC8
420	C4orf3	HCC1
421	LINC01091	HCC8
422	C4orf33	HCC8
423	NDUFC1	HCC1
424	NAA15	HCC8
425	MGST2	HCC3
426	LSM6	HCC1
427	PLRG1	HCC8
428	FGB	HCC8
429	FGG	HCC8
430	GUCY1A3	HCC8
431	GUCY1B3	HCC8
432	TDO2	HCC8
433	TMA16	HCC8
434	C4orf27	HCC8
435	FBXO8	HCC8
436	HPGD	HCC8
437	AGA	HCC8
438	CASP3	HCC8
439	CENPU	HCC8
440	CCDC110	HCC8
441	PDLIM3	HCC8
442	FRG1	HCC8
443	PP7080	HCC1
444	MRPL36	HCC8
445	NDUFS6	HCC8
446	MIR4458HG	HCC3
447	SNHG18	HCC8
448	FAM173B	HCC8
449	FAM105A	HCC1
450	SUB1	HCC8
451	RAD1	HCC8
452	C7	HCC8
453	C6	HCC8
454	PLCXD3	HCC8
455	OXCT1	HCC8
456	C5orf28	HCC8
457	NDUFS4	HCC1
458	BTF3	HCC1
459	TBCA	HCC1
460	CTD-2015H6.3	HCC8
461	RPS23	HCC1
462	TRIM36	HCC8
463	PPIC	HCC6
464	HINT1	HCC3
465	SKP1	HCC1
466	HNRNPA0	HCC1
467	CYSTM1	HCC8
468	SPINK1	HCC8
469	RPS14	HCC1
470	NPM1	HCC1
471	TMED9	HCC3
472	RP11-423H2.3	HCC8
473	GNB2L1	HCC6
474	SERPINB1	HCC1
475	TUBB2A	HCC1
476	TUBB2B	HCC1
477	LYRM4	HCC1
478	TMEM14C	HCC1
479	TMEM14B	HCC3
480	NEDD9	HCC8
481	ADTRP	HCC8
482	EDN1	HCC8
483	MYLIP	HCC1
484	SOX4	HCC3
485	HIST1H4C	HCC8
486	ABT1	HCC1
487	RP1-313I6.12	HCC1
488	ZNF165	HCC1
489	ZFP57	HCC1
490	HLA-G	HCC1
491	HLA-A	HCC6
492	ZNRD1	HCC1
493	PPP1R11	HCC1
494	TUBB	HCC1
495	FLOT1	HCC1
496	CSNK2B	HCC1
497	DDAH2	HCC1
498	CLIC1	HCC1
499	LSM2	HCC1
500	C6orf48	HCC1
501	NEU1	HCC1
502	NELFE	HCC1
503	RNF5	HCC1
504	PSMB9	HCC8
505	COL11A2	HCC1
506	RPS18	HCC1
507	PFDN6	HCC1
508	HMGA1	HCC1
509	RPS10	HCC1
510	SNRPC	HCC1
511	RPL10A	HCC1
512	MAPK13	HCC1
513	CCDC167	HCC1
514	GLO1	HCC1
515	MDFI	HCC1
516	BYSL	HCC1
517	TBCC	HCC1
518	MEA1	HCC6
519	KLHDC3	HCC1
520	MRPL14	HCC1
521	HSP90AB1	HCC1
522	RUNX2	HCC8
523	MUT	HCC3
524	C6orf141	HCC8
525	MCM3	HCC8
526	TMEM14A	HCC6
527	GSTA4	HCC8
528	BAG2	HCC1
529	PTP4A1	HCC1
530	EEF1A1	HCC1
531	COX7A2	HCC6
532	MYO6	HCC8
533	HMGN3	HCC8
534	TBX18	HCC8
535	PM20D2	HCC1
536	COQ3	HCC8
537	CD24	HCC6
538	C6orf203	HCC8
539	GTF3C6	HCC6
540	FAM229B	HCC8
541	HDAC2	HCC1
542	NT5DC1	HCC8
543	RWDD1	HCC3
544	ASF1A	HCC8
545	PKIB	HCC8
546	TPD52L1	HCC8
547	CENPW	HCC8
548	CTGF	HCC1
549	SLC18B1	HCC8
550	RPS12	HCC1
551	PERP	HCC1
552	ABRACL	HCC8
553	AIG1	HCC3
554	SF3B5	HCC6
555	PPIL4	HCC1
556	PCMT1	HCC1
557	DYNLT1	HCC1
558	EZR	HCC8
559	ACAT2	HCC3
560	MRPL18	HCC1
561	SFT2D1	HCC1
562	RP1-266L20.2	HCC8
563	PSMB1	HCC1
564	PRKAR1B	HCC1
565	ELFN1-AS1	HCC8
566	NUDT1	HCC8
567	ACTB	HCC1
568	FSCN1	HCC1
569	RAC1	HCC1
570	NDUFA4	HCC1
571	TMEM106B	HCC8
572	ARL4A	HCC8
573	MEOX2	HCC8
574	SOSTDC1	HCC8
575	TSPAN13	HCC3
576	STEAP1B	HCC8
577	TOMM7	HCC1
578	KLHL7	HCC1
579	NUPL2	HCC1
580	CYCS	HCC1
581	CBX3	HCC1
582	HOXA5	HCC1
583	HOXA7	HCC1
584	TAX1BP1	HCC1
585	CREB5	HCC1
586	GGCT	HCC1
587	AQP1	HCC8
588	LSM5	HCC1
589	NT5C3A	HCC8
590	SEPT7	HCC6
591	STARD3NL	HCC1
592	PSMA2	HCC6
593	BLVRA	HCC8
594	POLD2	HCC8
595	PPIA	HCC6
596	SEC61G	HCC1
597	GBAS	HCC1
598	CCT6A	HCC1
599	CHCHD2	HCC1
600	SBDS	HCC1
601	WBSCR22	HCC6
602	CLDN4	HCC1
603	RFC2	HCC8
604	CCL26	HCC8
605	RHBDD2	HCC3
606	GNAI1	HCC8
607	HGF	HCC8
608	SRI	HCC8
609	STEAP1	HCC8
610	PPP1R9A	HCC8
611	SHFM1	HCC6
612	SDHAF3	HCC6
613	ARPC1A	HCC6
614	ARPC1B	HCC8
615	ATP5J2	HCC6
616	MCM7	HCC8
617	TAF6	HCC8
618	LAMTOR4	HCC1
619	MOSPD3	HCC8
620	POP7	HCC8
621	IFT22	HCC8
622	POLR2J	HCC1
623	PSMC2	HCC8
624	SYPL1	HCC8
625	DLD	HCC8
626	LINC00998	HCC6
627	TES	HCC8
628	CAPZA2	HCC8
629	TSPAN12	HCC8
630	ATP6V1F	HCC1
631	MEST	HCC1
632	RP11-138A9.1	HCC3
633	RP11-38M8.1	HCC8
634	C7orf73	HCC1
635	AC090498.1	HCC1
636	C7orf55	HCC1
637	EPHB6	HCC8
638	PDIA4	HCC6
639	CDK5	HCC8
640	LINC01287	HCC8
641	SLC25A6	HCC1
642	ASMTL	HCC3
643	CD99	HCC3
644	HCCS	HCC8
645	PRPS2	HCC8
646	TMSB4X	HCC8
647	ASB9	HCC8
648	EIF1AX	HCC8
649	PRDX4	HCC6
650	ACOT9	HCC8
651	APOO	HCC8
652	IL1RAPL1	HCC8
653	DYNLT3	HCC8
654	TSPAN7	HCC8
655	MID1IP1	HCC8
656	FUNDC1	HCC8
657	NDUFB11	HCC8
658	TIMP1	HCC8
659	UXT	HCC8
660	SSX1	HCC8
661	FTSJ1	HCC8
662	RBM3	HCC8
663	PCSK1N	HCC1
664	PQBP1	HCC8
665	PLP2	HCC1
666	GAGE1	HCC1
667	PAGE1	HCC8
668	MAGED1	HCC8
669	HSD17B10	HCC3
670	PAGE5	HCC1
671	LINC01420	HCC1
672	PDZD11	HCC8
673	RPS4X	HCC1
674	PBDC1	HCC8
675	COX7B	HCC3
676	PGK1	HCC6
677	ITM2A	HCC8
678	HMGN5	HCC8
679	TSPAN6	HCC3
680	RPL36A	HCC1
681	BEX1	HCC1
682	BEX4	HCC1
683	WBP5	HCC1
684	TCEAL4	HCC8
685	TCEAL1	HCC8
686	CXorf57	HCC8
687	VSIG1	HCC8
688	COL4A5	HCC8
689	ALG13	HCC8
690	IL13RA2	HCC8
691	PLS3	HCC8
692	UBE2A	HCC8
693	SEPT6	HCC8
694	RPL39	HCC1
695	RNF113A	HCC8
696	NDUFA1	HCC8
697	NKAP	HCC8
698	MCTS1	HCC8
699	C1GALT1C1	HCC8
700	AIFM1	HCC8
701	RBMX2	HCC8
702	HPRT1	HCC8
703	SMIM10	HCC8
704	FAM127C	HCC8
705	FAM127A	HCC8
706	FAM127B	HCC8
707	MAP7D3	HCC8
708	HTATSF1	HCC8
709	RBMX	HCC8
710	FGF13	HCC8
711	LDOC1	HCC1
712	MAGEC2	HCC1
713	CXorf40B	HCC8
714	MAGEA3	HCC6
715	CSAG1	HCC1
716	MAGEA12	HCC1
717	CETN2	HCC8
718	NSDHL	HCC8
719	PNMA5	HCC1
720	MAGEA1	HCC8
721	HAUS7	HCC8
722	RP11-66N11.8	HCC8
723	IDH3G	HCC8
724	SSR4	HCC8
725	TKTL1	HCC1
726	RPL10	HCC1
727	CH17-340M24.3	HCC8
728	GDI1	HCC8
729	LAGE3	HCC1
730	UBL4A	HCC8
731	FAM3A	HCC8
732	CTAG2	HCC1
733	DKC1	HCC8
734	FUNDC2	HCC8
735	VBP1	HCC8
736	VAMP7	HCC8
737	FDFT1	HCC8
738	NAT1	HCC8
739	TNFRSF10C	HCC8
740	BNIP3L	HCC8
741	CLU	HCC8
742	RP11-51J9.5	HCC8
743	DCTN6	HCC8
744	PROSC	HCC3
745	LSM1	HCC8
746	TM2D2	HCC8
747	ADAM9	HCC8
748	C8orf4	HCC8
749	RPS20	HCC6
750	SDCBP	HCC8
751	GGH	HCC3
752	RPL7	HCC1
753	TCEB1	HCC6
754	LRRCC1	HCC8
755	C8orf59	HCC6
756	CA1	HCC8
757	CA2	HCC8
758	UQCRB	HCC1
759	RPL30	HCC1
760	HRSP12	HCC3
761	OSR2	HCC8
762	POLR2K	HCC1
763	PABPC1	HCC1
764	YWHAZ	HCC1
765	NCALD	HCC8
766	DCAF13	HCC1
767	EIF3E	HCC1
768	ENY2	HCC1
769	EIF3H	HCC1
770	MED30	HCC1
771	TNFRSF11B	HCC8
772	MRPL13	HCC1
773	HAS2	HCC8
774	ANXA13	HCC8
775	NDUFB9	HCC1
776	CASC8	HCC8
777	ARC	HCC1
778	LY6K	HCC1
779	EEF1D	HCC1
780	PYCRL	HCC8
781	TSTA3	HCC8
782	PUF60	HCC1
783	SLC52A2	HCC1
784	SLC39A4	HCC1
785	VPS28	HCC8
786	RPL8	HCC1
787	PLGRKT	HCC8
788	TMEM261	HCC6
789	RPS6	HCC1
790	SMU1	HCC8
791	CHMP5	HCC1
792	PRSS3	HCC8
793	UBAP1	HCC8
794	NUDT2	HCC8
795	DCTN3	HCC8
796	RP11-195F19.5	HCC8
797	STOML2	HCC1
798	CA9	HCC8
799	CREB3	HCC8
800	GCNT1	HCC8
801	PRUNE2	HCC8
802	CKS2	HCC1
803	NANS	HCC8
804	CORO2A	HCC8
805	SEC61B	HCC8
806	MRPL50	HCC8
807	TMEM246	HCC8
808	TMEM38B	HCC8
809	CTNNAL1	HCC8
810	ZNF883	HCC8
811	ATP6V1G1	HCC1
812	TNC	HCC8
813	RPL35	HCC1
814	HSPA5	HCC1
815	RPL12	HCC1
816	AK1	HCC1
817	SWI5	HCC8
818	URM1	HCC8
819	WDR34	HCC8
820	ZDHHC12	HCC8
821	RP11-545E17.3	HCC8
822	DOLK	HCC8
823	C9orf9	HCC8
824	EDF1	HCC8
825	C9orf142	HCC3
826	CLIC3	HCC1
827	TUBB4B	HCC8
828	PSMD13	HCC8
829	RPLP2	HCC1
830	CD151	HCC8
831	POLR2L	HCC6
832	CHID1	HCC8
833	TSSC4	HCC8
834	PHLDA2	HCC1
835	RRM1	HCC8
836	OLFML1	HCC8
837	RPL27A	HCC1
838	AKIP1	HCC8
839	MTRNR2L8	HCC1
840	EIF4G2	HCC8
841	RP11-483L5.1	HCC8
842	PSMA1	HCC8
843	RPS13	HCC1
844	NUCB2	HCC8
845	LDHA	HCC1
846	SVIP	HCC8
847	FIBIN	HCC8
848	BBOX1	HCC8
849	CCDC34	HCC8
850	CD59	HCC8
851	CAT	HCC8
852	APIP	HCC8
853	COMMD9	HCC8
854	DKFZp779M0652	HCC8
855	MDK	HCC1
856	C11orf49	HCC8
857	PSMC3	HCC8
858	MTCH2	HCC8
859	C11orf31	HCC6
860	PGA5	HCC8
861	TMEM258	HCC1
862	FEN1	HCC8
863	ASRGL1	HCC8
864	POLR2G	HCC8
865	TMEM179B	HCC6
866	STX5	HCC8
867	RARRES3	HCC8
868	HRASLS2	HCC8
869	PLA2G16	HCC6
870	RTN3	HCC8
871	COX8A	HCC8
872	FKBP2	HCC6
873	BAD	HCC8
874	GPR137	HCC8
875	TRMT112	HCC1
876	PRDX5	HCC1
877	NAALADL1	HCC8
878	CAPN1	HCC8
879	CMB9-22P13.1	HCC8
880	SSSCA1	HCC6
881	RNASEH2C	HCC8
882	CFL1	HCC1
883	FIBP	HCC8
884	BANF1	HCC1
885	CLCF1	HCC8
886	PPP1CA	HCC1
887	RPS6KB2	HCC8
888	GSTP1	HCC1
889	NDUFV1	HCC8
890	NDUFS8	HCC8
891	GAL	HCC1
892	ANAPC15	HCC8
893	SPCS2	HCC6
894	RPS3	HCC1
895	PAK1	HCC8
896	AAMDC	HCC8
897	PRCP	HCC8
898	TMEM126A	HCC8
899	C11orf73	HCC6
900	PRSS23	HCC1
901	CTSC	HCC8
902	MMP1	HCC8
903	COLCA1	HCC8
904	PTS	HCC8
905	NNMT	HCC8
906	REXO2	HCC8
907	CD3G	HCC8
908	ATP5L	HCC6
909	RP11-158I9.8	HCC8
910	RPS25	HCC1
911	TRAPPC4	HCC8
912	HMBS	HCC8
913	DPAGT1	HCC8
914	VSIG2	HCC8
915	RP11-677M14.3	HCC8
916	ST3GAL4-AS1	HCC8
917	TMEM45B	HCC8
918	GTPBP4	HCC1
919	LINC00200	HCC8
920	AKR1C3	HCC8
921	AKR1C4	HCC8
922	RP11-536K7.3	HCC8
923	ATP5C1	HCC6
924	CDC123	HCC1
925	RSU1	HCC1
926	ST8SIA6-AS1	HCC8
927	HACD1	HCC1
928	COMMD3	HCC8
929	RP11-165A20.3	HCC8
930	ENKUR	HCC8
931	HNRNPF	HCC1
932	DKK1	HCC8
933	LINC00844	HCC8
934	EGR2	HCC1
935	DNAJC12	HCC8
936	H2AFY2	HCC1
937	ANAPC16	HCC3
938	VDAC2	HCC1
939	PGAM1	HCC1
940	ARL3	HCC8
941	USMG5	HCC6
942	FAM45A	HCC1
943	NINJ2	HCC8
944	RHNO1	HCC8
945	CD9	HCC1
946	TAPBPL	HCC8
947	MRPL51	HCC1
948	GAPDH	HCC1
949	MLF2	HCC6
950	TPI1	HCC1
951	ENO2	HCC1
952	LPCAT3	HCC8
953	C1R	HCC8
954	CD163L1	HCC8
955	PLBD1	HCC1
956	H2AFJ	HCC8
957	STRAP	HCC6
958	MGST1	HCC8
959	RERGL	HCC8
960	LDHB	HCC1
961	MED21	HCC8
962	STK38L	HCC8
963	MRPS35	HCC6
964	FAM60A	HCC1
965	H3F3C	HCC8
966	SLC38A1	HCC8
967	TMEM106C	HCC8
968	FKBP11	HCC8
969	TUBA1B	HCC8
970	RP11-386G11.10	HCC8
971	TUBA1C	HCC8
972	SPATS2	HCC8
973	MCRS1	HCC8
974	LIMA1	HCC8
975	PFDN5	HCC1
976	ATP5G2	HCC6
977	HOXC9	HCC1
978	RP11-834C11.4	HCC1
979	HNRNPA1	HCC1
980	COPZ1	HCC8
981	GTSF1	HCC1
982	BLOC1S1	HCC8
983	ORMDL2	HCC8
984	CDK2	HCC8
985	RPS26	HCC1
986	PA2G4	HCC8
987	RPL41	HCC1
988	MYL6B	HCC8
989	MYL6	HCC1
990	NABP2	HCC8
991	ATP5B	HCC6
992	NXPH4	HCC1
993	NDUFA4L2	HCC1
994	OS9	HCC3
995	CDK4	HCC8
996	RP11-620J15.3	HCC8
997	XRCC6BP1	HCC8
998	C12orf56	HCC8
999	MSRB3	HCC8
1000	HMGA2	HCC1
1001	LYZ	HCC8
1002	RP11-1143G9.4	HCC8
1003	TSPAN8	HCC8
1004	THAP2	HCC8
1005	SYT1	HCC8
1006	RP11-587P21.2	HCC8
1007	NDUFA12	HCC8
1008	SNRPF	HCC8
1009	ARL1	HCC8
1010	C12orf75	HCC1
1011	VPS29	HCC8
1012	ERP29	HCC3
1013	OAS1	HCC8
1014	MAP1LC3B2	HCC1
1015	HSPB8	HCC1
1016	RPLP0	HCC1
1017	DYNLL1	HCC1
1018	TMED2	HCC3
1019	UBC	HCC8
1020	RAN	HCC1
1021	N6AMT2	HCC8
1022	SAP18	HCC1
1023	MRPL57	HCC8
1024	C1QTNF9B-AS1	HCC8
1025	RPL21	HCC1
1026	ATP5EP2	HCC1
1027	POMP	HCC1
1028	ALG5	HCC3
1029	TSC22D1	HCC6
1030	MED4	HCC1
1031	HNRNPA1L2	HCC1
1032	KLF5	HCC8
1033	COMMD6	HCC1
1034	UCHL3	HCC8
1035	RP11-12G12.7	HCC3
1036	FGF14	HCC8
1037	LINC00346	HCC8
1038	RNASE2	HCC8
1039	HNRNPC	HCC1
1040	DAD1	HCC1
1041	MRPL52	HCC6
1042	PRMT5	HCC8
1043	PSMB5	HCC1
1044	C14orf119	HCC1
1045	SLC22A17	HCC1
1046	EFS	HCC8
1047	THTPA	HCC8
1048	PSME1	HCC3
1049	PSME2	HCC3
1050	NEDD8	HCC1
1051	TINF2	HCC8
1052	SPTSSA	HCC8
1053	GEMIN2	HCC8
1054	RPS29	HCC1
1055	ATP5S	HCC3
1056	C14orf166	HCC6
1057	CDKN3	HCC8
1058	LGALS3	HCC8
1059	DHRS7	HCC6
1060	RP11-47I22.2	HCC8
1061	FLJ22447	HCC8
1062	HIF1A	HCC8
1063	SNAPC1	HCC8
1064	FAM71D	HCC8
1065	ATP6V1D	HCC8
1066	CTD-2325P2.4	HCC8
1067	ERH	HCC1
1068	PNMA1	HCC1
1069	TMED10	HCC3
1070	C14orf1	HCC6
1071	SLIRP	HCC6
1072	CALM1	HCC1
1073	NDUFB1	HCC8
1074	DDX24	HCC8
1075	IFI27L1	HCC8
1076	IFI27L2	HCC6
1077	SERPINA1	HCC6
1078	MEG3	HCC1
1079	SNHG23	HCC1
1080	CKB	HCC1
1081	APOPT1	HCC6
1082	ZFYVE21	HCC1
1083	C14orf2	HCC6
1084	CRIP1	HCC1
1085	NDN	HCC1
1086	NOP10	HCC1
1087	SRP14	HCC1
1088	SPINT1	HCC1
1089	SERF2	HCC1
1090	RSL24D1	HCC1
1091	ANXA2	HCC1
1092	FAM96A	HCC6
1093	RAB11A	HCC1
1094	RPL4	HCC1
1095	ANP32A	HCC1
1096	SPESP1	HCC1
1097	RPLP1	HCC1
1098	PKM	HCC1
1099	PSMA4	HCC1
1100	MORF4L1	HCC1
1101	TMED3	HCC1
1102	ST20	HCC3
1103	MESDC2	HCC6
1104	RPS17	HCC1
1105	FAM103A1	HCC1
1106	NMB	HCC1
1107	ISG20	HCC1
1108	VIMP	HCC6
1109	SNRNP25	HCC8
1110	MRPL28	HCC1
1111	UBE2I	HCC6
1112	C16orf91	HCC8
1113	HN1L	HCC6
1114	NUBP2	HCC8
1115	MSRB1	HCC8
1116	NDUFB10	HCC8
1117	SNHG9	HCC8
1118	TBL3	HCC8
1119	NTHL1	HCC8
1120	SNHG19	HCC8
1121	MLST8	HCC8
1122	RNPS1	HCC1
1123	TCEB2	HCC6
1124	PRSS21	HCC1
1125	ZG16B	HCC8
1126	FLYWCH2	HCC1
1127	HCFC1R1	HCC8
1128	NAA60	HCC8
1129	NMRAL1	HCC8
1130	HMOX2	HCC8
1131	ALG1	HCC8
1132	CARHSP1	HCC8
1133	EMP2	HCC8
1134	NUBP1	HCC8
1135	RPS15A	HCC1
1136	ARL6IP1	HCC8
1137	GDE1	HCC8
1138	C16orf62	HCC8
1139	KNOP1	HCC8
1140	IQCK	HCC8
1141	GPRC5B	HCC8
1142	AC004381.6	HCC8
1143	NSMCE1	HCC8
1144	CLN3	HCC8
1145	TUFM	HCC8
1146	ATP2A1-AS1	HCC8
1147	RP11-345J4.5	HCC8
1148	PAGR1	HCC8
1149	MVP	HCC8
1150	SEZ6L2	HCC8
1151	TMEM219	HCC8
1152	HIRIP3	HCC8
1153	ALDOA	HCC1
1154	PPP4C	HCC1
1155	BOLA2B	HCC8
1156	SULT1A3	HCC8
1157	CD2BP2	HCC8
1158	DCTPP1	HCC8
1159	AC002310.12	HCC8
1160	HSD3B7	HCC8
1161	STX4	HCC8
1162	BCKDK	HCC8
1163	VPS35	HCC1
1164	RP11-297L17.2	HCC1
1165	MT1F	HCC1
1166	MT1G	HCC1
1167	MT1H	HCC1
1168	MT1X	HCC1
1169	HERPUD1	HCC1
1170	POLR2C	HCC1
1171	FAM96B	HCC1
1172	NUTF2	HCC1
1173	CHTF8	HCC1
1174	NIP7	HCC1
1175	NQO1	HCC1
1176	NOB1	HCC1
1177	AC140912.1	HCC1
1178	PSMD7	HCC1
1179	CFDP1	HCC1
1180	GABARAPL2	HCC1
1181	TERF2IP	HCC1
1182	HSBP1	HCC1
1183	COX4I1	HCC1
1184	MAP1LC3B	HCC1
1185	CYBA	HCC1
1186	APRT	HCC1
1187	GLOD4	HCC8
1188	RNMTL1	HCC8
1189	TIMM22	HCC8
1190	YWHAE	HCC6
1191	MIR22HG	HCC8
1192	RPA1	HCC8
1193	TAX1BP3	HCC6
1194	ITGAE	HCC8
1195	PSMB6	HCC6
1196	RNF167	HCC8
1197	PFN1	HCC1
1198	CTC-524C5.2	HCC1
1199	ELP5	HCC8
1200	CLDN7	HCC1
1201	TMEM256	HCC8
1202	AC113189.5	HCC8
1203	NAA38	HCC8
1204	TRAPPC1	HCC6
1205	TMEM107	HCC8
1206	RANGRF	HCC8
1207	RPL26	HCC1
1208	PMP22	HCC8
1209	COPS3	HCC8
1210	CCDC144NL-AS1	HCC1
1211	TMEM11	HCC8
1212	MTRNR2L1	HCC1
1213	VTN	HCC8
1214	CTD-2350C19.2	HCC8
1215	RPL23A	HCC1
1216	CCL3L3	HCC1
1217	DUSP14	HCC1
1218	PSMB3	HCC6
1219	RPL23	HCC1
1220	RPL19	HCC1
1221	KRT10	HCC1
1222	KRT19	HCC1
1223	KRT17	HCC1
1224	EIF1	HCC1
1225	FKBP10	HCC1
1226	TUBG1	HCC8
1227	COA3	HCC6
1228	RPL27	HCC1
1229	IFI35	HCC8
1230	RP11-242D8.1	HCC1
1231	GRN	HCC8
1232	CTD-2020K17.4	HCC8
1233	HOXB7	HCC1
1234	ATP5G1	HCC6
1235	PHB	HCC6
1236	NME1	HCC1
1237	SCPEP1	HCC8
1238	SUPT4H1	HCC1
1239	NACA2	HCC1
1240	CYB561	HCC8
1241	SNHG25	HCC3
1242	RP11-160O5.1	HCC8
1243	AMZ2	HCC8
1244	RPL38	HCC1
1245	ICT1	HCC3
1246	ATP5H	HCC6
1247	HN1	HCC1
1248	SUMO2	HCC1
1249	H3F3B	HCC1
1250	FOXJ1	HCC1
1251	SEPT9	HCC6
1252	LGALS3BP	HCC8
1253	EIF4A3	HCC1
1254	ACTG1	HCC1
1255	ARHGDIA	HCC8
1256	STRA13	HCC3
1257	CD7	HCC1
1258	C17orf62	HCC3
1259	RP13-270P17.3	HCC8
1260	MYL12A	HCC1
1261	MYL12B	HCC6
1262	NDUFV2	HCC8
1263	SNRPD1	HCC6
1264	MAPRE2	HCC8
1265	INO80C	HCC8
1266	RP11-49I11.1	HCC8
1267	TPGS2	HCC8
1268	RP11-244M2.1	HCC8
1269	ATP5A1	HCC6
1270	HAUS1	HCC8
1271	IER3IP1	HCC6
1272	ACAA2	HCC8
1273	RAB27B	HCC8
1274	TXNL1	HCC8
1275	NARS	HCC8
1276	SEC11C	HCC3
1277	NRSN2	HCC1
1278	FKBP1A	HCC1
1279	SNRPB	HCC1
1280	SMOX	HCC1
1281	TMEM230	HCC1
1282	PCNA	HCC8
1283	MKKS	HCC6
1284	FLRT3	HCC8
1285	SNRPB2	HCC1
1286	DSTN	HCC1
1287	LINC00493	HCC6
1288	NXT1	HCC1
1289	COMMD7	HCC1
1290	MAPRE1	HCC1
1291	CHMP4B	HCC1
1292	RALY	HCC1
1293	EIF2S2	HCC6
1294	AHCY	HCC1
1295	DYNLRB1	HCC1
1296	GSS	HCC8
1297	MMP24-AS1	HCC1
1298	EIF6	HCC1
1299	ERGIC3	HCC6
1300	CPNE1	HCC1
1301	ROMO1	HCC1
1302	MYL9	HCC1
1303	C20orf24	HCC1
1304	RPN2	HCC6
1305	IFT52	HCC8
1306	SLPI	HCC8
1307	PIGT	HCC1
1308	WFDC2	HCC1
1309	MMP9	HCC1
1310	DPM1	HCC1
1311	PFDN4	HCC1
1312	RTFDC1	HCC6
1313	ATP5E	HCC6
1314	PSMA7	HCC1
1315	ADRM1	HCC6
1316	RPS21	HCC1
1317	GID8	HCC1
1318	BIRC7	HCC1
1319	PPDPF	HCC1
1320	STMN3	HCC1
1321	BSG	HCC1
1322	ARID3A	HCC1
1323	WDR18	HCC1
1324	CNN2	HCC1
1325	HMHA1	HCC1
1326	GPX4	HCC1
1327	ATP5D	HCC1
1328	RPS15	HCC1
1329	UQCR11	HCC8
1330	OAZ1	HCC6
1331	LSM7	HCC1
1332	TIMM13	HCC1
1333	ZNF556	HCC1
1334	AES	HCC1
1335	EEF2	HCC1
1336	CREB3L3	HCC8
1337	SIRT6	HCC8
1338	STAP2	HCC8
1339	TICAM1	HCC8
1340	PLIN3	HCC1
1341	PTPRS	HCC1
1342	RPL36	HCC1
1343	C19orf70	HCC6
1344	NDUFA11	HCC8
1345	GPR108	HCC8
1346	TGFBR3L	HCC1
1347	NDUFA7	HCC8
1348	RPS28	HCC1
1349	ZNF812P	HCC8
1350	UBL5	HCC1
1351	OLFM2	HCC1
1352	CDC37	HCC8
1353	AP1M2	HCC1
1354	YIPF2	HCC8
1355	TMEM205	HCC3
1356	CCDC151	HCC1
1357	WDR83OS	HCC6
1358	C19orf43	HCC1
1359	ASNA1	HCC1
1360	PRDX2	HCC1
1361	RNASEH2A	HCC8
1362	DNASE2	HCC8
1363	STX10	HCC8
1364	C19orf53	HCC1
1365	CTD-3252C9.4	HCC1
1366	TECR	HCC8
1367	BABAM1	HCC3
1368	DDA1	HCC8
1369	RPL18A	HCC1
1370	ISYNA1	HCC1
1371	FKBP8	HCC6
1372	UBA52	HCC6
1373	COPE	HCC6
1374	DDX49	HCC8
1375	RFXANK	HCC8
1376	ZNF90	HCC1
1377	DMKN	HCC1
1378	COX6B1	HCC3
1379	C19orf33	HCC1
1380	YIF1B	HCC3
1381	LGALS7B	HCC1
1382	ECH1	HCC3
1383	ZFP36	HCC8
1384	FBL	HCC1
1385	SERTAD1	HCC8
1386	ADCK4	HCC8
1387	RPS19	HCC1
1388	RABAC1	HCC3
1389	PAFAH1B3	HCC6
1390	ERCC1	HCC8
1391	SNRPD2	HCC1
1392	CALM3	HCC1
1393	GLTSCR2	HCC1
1394	SEPW1	HCC1
1395	FUT2	HCC8
1396	BCAT2	HCC8
1397	RPL13A	HCC1
1398	C19orf81	HCC1
1399	NDUFA3	HCC3
1400	PRPF31	HCC8
1401	RPS9	HCC1
1402	NLRP2	HCC1
1403	TNNT1	HCC1
1404	ZNF667-AS1	HCC1
1405	TRAPPC2P1	HCC1
1406	LLNLR-245B6.1	HCC6
1407	RPS5	HCC1
1408	CHMP2A	HCC8
1409	EIF1AY	HCC8
1410	TPTEP1	HCC1
1411	CECR5	HCC1
1412	DGCR14	HCC8
1413	UFD1L	HCC6
1414	RANBP1	HCC1
1415	GGT1	HCC1
1416	ZMAT5	HCC8
1417	GAL3ST1	HCC1
1418	DRG1	HCC1
1419	MCM5	HCC8
1420	MB	HCC8
1421	EIF3D	HCC1
1422	LGALS2	HCC1
1423	LGALS1	HCC1
1424	NOL12	HCC8
1425	RP1-37E16.12	HCC8
1426	EIF3L	HCC1
1427	POLR2F	HCC1
1428	MAFF	HCC1
1429	DMC1	HCC8
1430	TOMM22	HCC1
1431	APOBEC3C	HCC1
1432	RPL3	HCC1
1433	RBX1	HCC1
1434	PHF5A	HCC1
1435	SNU13	HCC1
1436	CYB5R3	HCC1
1437	BIK	HCC1
1438	TSPO	HCC6
1439	ATXN10	HCC1
1440	PRR34-AS1	HCC8
1441	ARSA	HCC8
1442	CH507-9B2.5	HCC8
1443	MIR548XHG	HCC8
1444	ATP5J	HCC6
1445	C21orf59	HCC6
1446	ATP5O	HCC6
1447	CHAF1B	HCC8
1448	DSCR8	HCC1
1449	WRB	HCC6
1450	FAM3B	HCC6
1451	TFF3	HCC8
1452	TMPRSS3	HCC8
1453	RSPH1	HCC8
1454	ACTL8	HCC1
1455	DMRTB1	HCC8
1456	EPS8L3	HCC8
1457	SPAG17	HCC8
1458	RP11-528G1.2	HCC8
1459	CTSE	HCC8
1460	CAPN8	HCC8
1461	FMN2	HCC1
1462	XX-CR54.1	HCC1
1463	AC013275.2	HCC8
1464	LYPD6B	HCC8
1465	INHA	HCC1
1466	AC009410.1	HCC8
1467	ARL14	HCC8
1468	CXCL6	HCC8
1469	PF4V1	HCC8
1470	NAA11	HCC8
1471	ARHGEF38	HCC8
1472	DLK2	HCC1
1473	KHDC1L	HCC1
1474	FRMD1	HCC8
1475	AGR2	HCC8
1476	PGAM2	HCC1
1477	SEPT14	HCC8
1478	DLX6	HCC8
1479	DLX5	HCC8
1480	CLEC2L	HCC1
1481	KEL	HCC8
1482	VCX3A	HCC1
1483	VCX	HCC1
1484	VCX2	HCC1
1485	VCX3B	HCC1
1486	MAGEB2	HCC1
1487	GAGE13	HCC8
1488	GAGE12H	HCC8
1489	GAGE2A	HCC8
1490	PAGE4	HCC1
1491	CXorf67	HCC1
1492	XAGE3	HCC1
1493	TEX11	HCC8
1494	RP11-402P6.11	HCC1
1495	XIST	HCC1
1496	MUM1L1	HCC8
1497	CAPN6	HCC8
1498	LUZP4	HCC1
1499	CT83	HCC8
1500	RP11-232D9.3	HCC8
1501	TFDP3	HCC1
1502	CT55	HCC1
1503	MAGEC1	HCC8
1504	FMR1NB	HCC1
1505	MAGEA9B	HCC1
1506	MAGEA9	HCC1
1507	MAGEA8	HCC1
1508	PASD1	HCC1
1509	MAGEA10	HCC1
1510	GABRA3	HCC8
1511	MAGEA6	HCC1
1512	PNCK	HCC1
1513	TEX15	HCC8
1514	RP11-317N12.1	HCC8
1515	CDH17	HCC8
1516	RP11-262H14.3	HCC1
1517	C9orf152	HCC8
1518	DBH	HCC1
1519	PAEP	HCC1
1520	SOHLH1	HCC1
1521	MUC5B	HCC8
1522	USH1C	HCC1
1523	LRRC4C	HCC8
1524	MS4A8	HCC8
1525	MMP12	HCC1
1526	MSMB	HCC8
1527	HOXC10	HCC1
1528	COX8C	HCC1
1529	SERPINA12	HCC8
1530	RP11-404P21.3	HCC1
1531	DLK1	HCC1
1532	CRABP1	HCC1
1533	PDIA2	HCC8
1534	CLDN6	HCC1
1535	PLA2G10	HCC8
1536	TMC5	HCC8
1537	GP2	HCC1
1538	LINC00675	HCC8
1539	CTB-39G8.2	HCC8
1540	BPIFB2	HCC8
1541	BPIFB4	HCC8
1542	BPIFA2	HCC8
1543	MISP	HCC1
1544	B3GNT3	HCC8
1545	AC079466.1	HCC8
1546	ZNF534	HCC8
1547	TTYH1	HCC1
1548	TNNI3	HCC1
1549	NLRP11	HCC8
1550	TSPY2	HCC1
1551	LINC01297.1	HCC8
1552	PRAME	HCC1
1553	TFF2	HCC8
1554	TFF1	HCC8
1555	CHL1	HCC8
1556	RASSF6	HCC8
1557	COL19A1	HCC8
1558	MUC6	HCC8
1559	C11orf53	HCC8
1560	PLEKHS1	HCC8
1561	TEX101	HCC8
1562	UGT2A3	HCC8
1563	EPGN	HCC8
1564	ZPLD1	HCC8
1565	KCNMB2	HCC8
1566	UGT2A1	HCC8
1567	BRINP3	HCC8
1568	LINC00879	HCC8
1569	CLVS2	HCC8
1570	AC010091.1	HCC8
1571	SSX5	HCC8
1572	RP11-284G10.1	HCC8
1573	CNTN5	HCC8
1574	KCNC2	HCC8
1575	LINC00348	HCC8
1576	RP11-800A18.4	HCC8
1577	TMPRSS15	HCC8
1578	LHX8	HCC8
1579	RP11-125O18.1	HCC8
1580	TFAP2B	HCC8
1581	RP1-121G13.2	HCC8
1582	RP1-116K23.1	HCC8
1583	AP001171.1	HCC8
1584	CPTP	HCC4
1585	CCNL2	HCC5
1586	PRKCZ	HCC4
1587	RER1	HCC4
1588	TNFRSF14	HCC5
1589	PER3	HCC5
1590	ERRFI1	HCC4
1591	MIR34AHG	HCC5
1592	H6PD	HCC4
1593	MASP2	HCC4
1594	VPS13D	HCC5
1595	DHRS3	HCC4
1596	AGMAT	HCC4
1597	SPEN	HCC5
1598	ALDH4A1	HCC4
1599	AKR7A3	HCC4
1600	PINK1	HCC4
1601	C1QA	HCC5
1602	C1QB	HCC5
1603	ZMYM6	HCC5
1604	SFPQ	HCC5
1605	ZMYM4	HCC5
1606	KIAA0319L	HCC5
1607	AGO3	HCC5
1608	INPP5B	HCC5
1609	MACF1	HCC5
1610	MFSD2A	HCC5
1611	SMAP2	HCC5
1612	CITED4	HCC10
1613	CTPS1	HCC5
1614	FOXJ3	HCC5
1615	SZT2	HCC5
1616	HYI	HCC4
1617	PTPRF	HCC5
1618	KDM4A-AS1	HCC5
1619	ST3GAL3	HCC5
1620	AKR1A1	HCC4
1621	NASP	HCC5
1622	CYP4A11	HCC4
1623	CYP4A22	HCC5
1624	PDZK1IP1	HCC4
1625	ZFYVE9	HCC5
1626	ZYG11B	HCC5
1627	ECHDC2	HCC5
1628	SCP2	HCC4
1629	DIO1	HCC4
1630	DHCR24	HCC4
1631	PLPP3	HCC5
1632	C1orf168	HCC4
1633	C8A	HCC5
1634	C8B	HCC4
1635	MYSM1	HCC5
1636	FGGY	HCC4
1637	CYP2J2	HCC4
1638	NFIA	HCC5
1639	ANGPTL3	HCC5
1640	LEPR	HCC4
1641	GADD45A	HCC5
1642	SRSF11	HCC5
1643	ZRANB2	HCC5
1644	DNAJB4	HCC5
1645	CTBS	HCC4
1646	DDAH1	HCC4
1647	PKN2	HCC5
1648	GBP7	HCC5
1649	TMEM56	HCC4
1650	RWDD3	HCC5
1651	DPYD	HCC5
1652	PALMD	HCC5
1653	FRRS1	HCC5
1654	RNPC3	HCC5
1655	SLC16A1	HCC5
1656	SLC16A1-AS1	HCC5
1657	MAGI3	HCC5
1658	HIPK1	HCC5
1659	TRIM33	HCC5
1660	HMGCS2	HCC4
1661	TXNIP	HCC4
1662	NBPF12	HCC5
1663	PRKAB2	HCC5
1664	FMO5	HCC4
1665	NBPF11	HCC5
1666	PDE4DIP	HCC5
1667	NBPF9	HCC5
1668	PRPF3	HCC5
1669	MCL1	HCC5
1670	POGZ	HCC5
1671	CGN	HCC5
1672	INTS3	HCC5
1673	IL6R	HCC5
1674	ASH1L	HCC5
1675	APCS	HCC4
1676	CRP	HCC4
1677	DCAF8	HCC5
1678	APOA2	HCC4
1679	DDR2	HCC5
1680	CREG1	HCC4
1681	SFT2D2	HCC5
1682	SLC19A2	HCC5
1683	F5	HCC4
1684	SERPINC1	HCC4
1685	SEC16B	HCC5
1686	RALGPS2	HCC5
1687	TOR1AIP2	HCC5
1688	IER5	HCC5
1689	PRG4	HCC4
1690	CFH	HCC4
1691	CFHR1	HCC4
1692	CFHR4	HCC4
1693	CFHR2	HCC4
1694	CFHR5	HCC4
1695	F13B	HCC4
1696	ETNK2	HCC4
1697	MDM4	HCC5
1698	PIGR	HCC10
1699	C4BPB	HCC4
1700	C4BPA	HCC4
1701	HSD11B1	HCC4
1702	RCOR3	HCC5
1703	LPGAT1	HCC5
1704	PROX1	HCC5
1705	SLC30A10	HCC5
1706	EPHX1	HCC4
1707	OBSCN	HCC5
1708	AGT	HCC4
1709	IRF2BP2	HCC5
1710	LINC01348	HCC5
1711	LGALS8	HCC5
1712	MTR	HCC5
1713	HNRNPU	HCC5
1714	SCCPDH	HCC4
1715	KIDINS220	HCC5
1716	GRHL1	HCC5
1717	LPIN1	HCC5
1718	SMC6	HCC5
1719	SDC1	HCC4
1720	RHOB	HCC4
1721	RP11-116D2.1	HCC4
1722	APOB	HCC4
1723	KHK	HCC4
1724	GCKR	HCC5
1725	XDH	HCC5
1726	BIRC6	HCC5
1727	ATL2	HCC5
1728	EML4	HCC5
1729	ABCG5	HCC5
1730	ABCG8	HCC5
1731	SLC3A1	HCC5
1732	SPTBN1	HCC10
1733	USP34	HCC5
1734	XPO1	HCC5
1735	EHBP1	HCC5
1736	UGP2	HCC4
1737	TIA1	HCC5
1738	ZNF638	HCC5
1739	SPR	HCC4
1740	SFXN5	HCC5
1741	NAT8	HCC4
1742	EVA1A	HCC4
1743	TGOLN2	HCC10
1744	MAT2A	HCC5
1745	PTCD3	HCC5
1746	RNF103	HCC5
1747	PLGLB1	HCC5
1748	PLGLB2	HCC5
1749	FABP1	HCC4
1750	LINC00342	HCC5
1751	ANKRD36C	HCC5
1752	KANSL3	HCC5
1753	REV1	HCC5
1754	NPAS2	HCC5
1755	MAP4K4	HCC5
1756	IL1R1	HCC5
1757	DBI	HCC4
1758	PROC	HCC4
1759	HNMT	HCC4
1760	CD302	HCC4
1761	ABCB11	HCC5
1762	ITGAV	HCC4
1763	TFPI	HCC4
1764	SLC40A1	HCC10
1765	STAT1	HCC4
1766	MYO1B	HCC4
1767	RAPH1	HCC5
1768	CPS1	HCC4
1769	FN1	HCC4
1770	PECR	HCC4
1771	IGFBP2	HCC4
1772	CYP27A1	HCC4
1773	PID1	HCC4
1774	SPP2	HCC4
1775	RAB17	HCC4
1776	RAMP1	HCC4
1777	NDUFA10	HCC4
1778	AGXT	HCC4
1779	ITPR1	HCC5
1780	ATP2B2	HCC5
1781	SLC6A1	HCC5
1782	IQSEC1	HCC5
1783	NUP210	HCC5
1784	HACL1	HCC4
1785	BTD	HCC4
1786	EPM2AIP1	HCC5
1787	GOLGA4	HCC5
1788	ACAA1	HCC4
1789	TRAK1	HCC5
1790	NKTR	HCC5
1791	CYP8B1	HCC5
1792	LIMD1	HCC5
1793	RTP3	HCC4
1794	ALS2CL	HCC5
1795	SETD2	HCC5
1796	PLXNB1	HCC5
1797	APEH	HCC4
1798	MST1	HCC4
1799	RBM6	HCC5
1800	SLC38A3	HCC4
1801	RAD54L2	HCC5
1802	ACY1	HCC4
1803	GLYCTK	HCC4
1804	SMIM4	HCC4
1805	ITIH1	HCC4
1806	ITIH3	HCC4
1807	ITIH4	HCC5
1808	TMEM110	HCC4
1809	CACNA1D	HCC5
1810	CHDH	HCC5
1811	ACOX2	HCC4
1812	ATXN7	HCC5
1813	FOXP1	HCC5
1814	PROS1	HCC4
1815	ZDHHC23	HCC5
1816	ZBTB20	HCC5
1817	ZBTB20-AS2	HCC5
1818	NR1I2	HCC5
1819	HGD	HCC4
1820	GOLGB1	HCC5
1821	CCDC14	HCC5
1822	KALRN	HCC5
1823	OSBPL11	HCC5
1824	ALG1L	HCC4
1825	ALDH1L1	HCC4
1826	KLF15	HCC5
1827	UROC1	HCC5
1828	ACAD11	HCC5
1829	NPHP3	HCC5
1830	TF	HCC4
1831	XRN1	HCC5
1832	ATR	HCC5
1833	RP11-372E1.4	HCC4
1834	PAQR9-AS1	HCC4
1835	CP	HCC4
1836	TM4SF4	HCC4
1837	AADAC	HCC4
1838	MBNL1	HCC5
1839	ARHGEF26	HCC5
1840	CCNL1	HCC5
1841	BCHE	HCC4
1842	PHC3	HCC5
1843	SLC2A2	HCC4
1844	FNDC3B	HCC10
1845	TNFSF10	HCC4
1846	TBL1XR1	HCC5
1847	ZMAT3	HCC5
1848	EHHADH	HCC5
1849	TRA2B	HCC5
1850	AHSG	HCC4
1851	FETUB	HCC4
1852	HRG	HCC4
1853	KNG1	HCC4
1854	ST6GAL1	HCC10
1855	LPP	HCC5
1856	CPN2	HCC4
1857	ATP13A3	HCC5
1858	SLC51A	HCC4
1859	DLG1	HCC5
1860	BDH1	HCC5
1861	ZNF141	HCC5
1862	RNF212	HCC4
1863	SPON2	HCC4
1864	UVSSA	HCC5
1865	CRIPAK	HCC5
1866	FGFR3	HCC5
1867	SH3BP2	HCC5
1868	RGS12	HCC5
1869	HGFAC	HCC5
1870	BOD1L1	HCC5
1871	FAM200B	HCC4
1872	ADGRA3	HCC5
1873	PPARGC1A	HCC5
1874	RFC1	HCC5
1875	KLB	HCC5
1876	PDS5A	HCC5
1877	N4BP2	HCC5
1878	RBM47	HCC5
1879	CNGA1	HCC4
1880	CLOCK	HCC5
1881	CENPC	HCC5
1882	UBA6	HCC5
1883	UGT2B10	HCC4
1884	UGT2B7	HCC4
1885	UGT2B4	HCC4
1886	RUFY3	HCC5
1887	GC	HCC4
1888	ALB	HCC4
1889	AFM	HCC5
1890	SCARB2	HCC5
1891	AFF1	HCC5
1892	HSD17B13	HCC4
1893	ADH6	HCC4
1894	ADH1B	HCC4
1895	FGA	HCC4
1896	ACSL1	HCC5
1897	CYP4V2	HCC5
1898	KLKB1	HCC4
1899	F11	HCC5
1900	FAT1	HCC5
1901	SLC12A7	HCC5
1902	LINC01018	HCC5
1903	CMBL	HCC4
1904	TRIO	HCC5
1905	OTULIN	HCC5
1906	ANKH	HCC5
1907	AMACR	HCC5
1908	RAI14	HCC5
1909	PRLR	HCC5
1910	NIPBL	HCC5
1911	RICTOR	HCC5
1912	GHR	HCC5
1913	CCDC152	HCC5
1914	SEPP1	HCC4
1915	NNT	HCC5
1916	ITGA1	HCC5
1917	FST	HCC4
1918	IL6ST	HCC5
1919	SREK1	HCC5
1920	PIK3R1	HCC5
1921	NAIP	HCC5
1922	BDP1	HCC5
1923	FCHO2	HCC5
1924	IQGAP2	HCC4
1925	BHMT2	HCC5
1926	BHMT	HCC5
1927	SERINC5	HCC5
1928	ZFYVE16	HCC5
1929	MSH3	HCC5
1930	ACOT12	HCC5
1931	TMEM161B-AS1	HCC5
1932	RHOBTB3	HCC5
1933	LINC01554	HCC5
1934	ELL2	HCC5
1935	LNPEP	HCC5
1936	YTHDC2	HCC5
1937	CDO1	HCC4
1938	ALDH7A1	HCC4
1939	SLC22A5	HCC5
1940	IRF1	HCC5
1941	SHROOM1	HCC5
1942	UQCRQ	HCC4
1943	LEAP2	HCC4
1944	AFF4	HCC5
1945	SAR1B	HCC4
1946	DDX46	HCC5
1947	C5orf24	HCC5
1948	LECT2	HCC4
1949	SIL1	HCC4
1950	PURA	HCC5
1951	ANKHD1	HCC5
1952	APBB3	HCC5
1953	CD14	HCC10
1954	NDFIP1	HCC4
1955	NR3C1	HCC5
1956	TCERG1	HCC5
1957	CD74	HCC5
1958	GPX3	HCC4
1959	ANXA6	HCC4
1960	CLINT1	HCC10
1961	PANK3	HCC5
1962	RANBP17	HCC5
1963	LINC01485	HCC4
1964	CPEB4	HCC5
1965	F12	HCC4
1966	FAM193B	HCC5
1967	HNRNPH1	HCC5
1968	CANX	HCC4
1969	NQO2	HCC4
1970	PXDC1	HCC4
1971	PRPF4B	HCC5
1972	ECI2	HCC4
1973	TXNDC5	HCC10
1974	HULC	HCC4
1975	ELOVL2	HCC10
1976	HIVEP1	HCC5
1977	SLC17A4	HCC5
1978	ZSCAN31	HCC4
1979	UBD	HCC4
1980	DDX39B	HCC5
1981	AIF1	HCC5
1982	APOM	HCC4
1983	C2	HCC4
1984	CFB	HCC4
1985	HLA-DRA	HCC5
1986	HLA-DQA1	HCC5
1987	HLA-DPA1	HCC5
1988	HLA-DPB1	HCC5
1989	SLC22A7	HCC5
1990	VEGFA	HCC5
1991	CYP39A1	HCC4
1992	GSTA1	HCC4
1993	TINAG	HCC4
1994	DST	HCC5
1995	LINC00472	HCC5
1996	SENP6	HCC5
1997	NT5E	HCC4
1998	MAN1A1	HCC4
1999	SMPDL3A	HCC4
[truncated: 1,111 more rows]

## Sheet: HNSCC
X	gene_name	module
1	ENO1	HNSCC7
2	SRM	HNSCC7
3	PDPN	HNSCC8
4	MFAP2	HNSCC8
5	KDM1A	HNSCC8
6	CLIC4	HNSCC8
7	STMN1	HNSCC8
8	HMGN2	HNSCC7
9	IFI6	HNSCC8
10	RCC1	HNSCC9
11	SRSF4	HNSCC8
12	KHDRBS1	HNSCC8
13	EIF3I	HNSCC7
14	RBBP4	HNSCC8
15	ZMYM6NB	HNSCC8
16	SFPQ	HNSCC8
17	PSMB2	HNSCC7
18	MAP7D1	HNSCC10
19	THRAP3	HNSCC8
20	CDCA8	HNSCC11
21	SF3A3	HNSCC8
22	NDUFS5	HNSCC7
23	MACF1	HNSCC10
24	PPT1	HNSCC8
25	YBX1	HNSCC8
26	EBNA1BP2	HNSCC7
27	CDC20	HNSCC11
28	KIF2C	HNSCC11
29	PRDX1	HNSCC7
30	NASP	HNSCC7
31	NRDC	HNSCC8
32	MAGOH	HNSCC7
33	MRPL37	HNSCC8
34	DEPDC1	HNSCC11
35	FUBP1	HNSCC8
36	GNG5	HNSCC7
37	GBP5	HNSCC10
38	TMED5	HNSCC8
39	DNTTIP2	HNSCC8
40	F3	HNSCC8
41	ATP5F1	HNSCC7
42	PTGFRN	HNSCC8
43	RBM8A	HNSCC7
44	ANP32E	HNSCC8
45	S100A10	HNSCC8
46	S100A2	HNSCC8
47	ILF2	HNSCC7
48	TPM3	HNSCC8
49	CKS1B	HNSCC7
50	KRTCAP2	HNSCC8
51	CCT3	HNSCC8
52	APOA1BP	HNSCC7
53	GPATCH4	HNSCC7
54	HDGF	HNSCC8
55	TAGLN2	HNSCC8
56	PFDN2	HNSCC7
57	NUF2	HNSCC11
58	MPZL1	HNSCC8
59	PRDX6	HNSCC7
60	CACYBP	HNSCC7
61	LAMC1	HNSCC8
62	LAMC2	HNSCC8
63	IVNS1ABP	HNSCC8
64	ASPM	HNSCC11
65	KIF14	HNSCC11
66	LAD1	HNSCC10
67	TIMM17A	HNSCC7
68	UBE2T	HNSCC7
69	NUCKS1	HNSCC7
70	LAMB3	HNSCC8
71	NEK2	HNSCC11
72	PTPN14	HNSCC8
73	CENPF	HNSCC11
74	EPRS	HNSCC8
75	CNIH4	HNSCC7
76	ENAH	HNSCC8
77	GALNT2	HNSCC8
78	CEP170	HNSCC8
79	HNRNPU	HNSCC8
80	YWHAQ	HNSCC7
81	RRM2	HNSCC11
82	CENPA	HNSCC11
83	LTBP1	HNSCC8
84	CDC42EP3	HNSCC8
85	LRPPRC	HNSCC8
86	SPTBN1	HNSCC8
87	EFEMP1	HNSCC8
88	CCT4	HNSCC7
89	MDH1	HNSCC7
90	SNRPG	HNSCC7
91	ZNF638	HNSCC10
92	BOLA3	HNSCC7
93	MTHFD2	HNSCC7
94	POLE4	HNSCC7
95	MAP4K4	HNSCC8
96	RANBP2	HNSCC10
97	SEPT10	HNSCC8
98	BUB1	HNSCC11
99	TMEM87B	HNSCC8
100	CKAP2L	HNSCC11
101	ITGB6	HNSCC8
102	FAP	HNSCC8
103	IFIH1	HNSCC10
104	SSB	HNSCC7
105	METTL5	HNSCC7
106	HAT1	HNSCC8
107	ITGA6	HNSCC8
108	OLA1	HNSCC7
109	ATP5G3	HNSCC7
110	HOXD-AS2	HNSCC9
111	HNRNPA3	HNSCC8
112	STAT1	HNSCC8
113	MYO1B	HNSCC8
114	HSPD1	HNSCC7
115	HSPE1	HNSCC7
116	SUMO1	HNSCC7
117	NOP58	HNSCC7
118	NBEAL1	HNSCC7
119	ATIC	HNSCC7
120	FN1	HNSCC8
121	SP110	HNSCC8
122	SP100	HNSCC10
123	PSMD1	HNSCC8
124	NCL	HNSCC8
125	PTMA	HNSCC7
126	HJURP	HNSCC11
127	ARL4C	HNSCC9
128	COPS8	HNSCC7
129	DTYMK	HNSCC7
130	BRK1	HNSCC9
131	LSM3	HNSCC7
132	DPH3	HNSCC9
133	SMARCC1	HNSCC8
134	MAP4	HNSCC8
135	COL7A1	HNSCC8
136	RHOA	HNSCC8
137	FLNB	HNSCC10
138	DCBLD2	HNSCC9
139	LINC00973	HNSCC9
140	FILIP1L	HNSCC8
141	IFT57	HNSCC9
142	PHLDB2	HNSCC8
143	GOLGB1	HNSCC10
144	DTX3L	HNSCC10
145	PARP14	HNSCC10
146	HACD2	HNSCC8
147	RPN1	HNSCC8
148	MRPL3	HNSCC7
149	IQCJ-SCHIP1	HNSCC8
150	SMC4	HNSCC11
151	GOLIM4	HNSCC8
152	ECT2	HNSCC11
153	EIF4G1	HNSCC8
154	TP63	HNSCC8
155	P3H2	HNSCC8
156	TACC3	HNSCC11
157	WHSC1	HNSCC8
158	C4orf48	HNSCC9
159	NOP14	HNSCC8
160	LYAR	HNSCC7
161	NCAPG	HNSCC11
162	DHX15	HNSCC8
163	PDS5A	HNSCC8
164	APBB2	HNSCC8
165	OCIAD2	HNSCC7
166	PAICS	HNSCC7
167	SRP72	HNSCC8
168	CXCL10	HNSCC8
169	CXCL11	HNSCC8
170	SEPT11	HNSCC8
171	ANTXR2	HNSCC9
172	HNRNPD	HNSCC8
173	HNRNPDL	HNSCC7
174	PYURF	HNSCC7
175	RAP1GDS1	HNSCC8
176	TSPAN5	HNSCC8
177	ADH5	HNSCC7
178	H2AFZ	HNSCC7
179	CISD2	HNSCC7
180	CENPE	HNSCC11
181	PPA2	HNSCC7
182	AIMP1	HNSCC7
183	OSTC	HNSCC7
184	C4orf32	HNSCC9
185	MAD2L1	HNSCC7
186	ANXA5	HNSCC8
187	CCNA2	HNSCC11
188	SMARCA5	HNSCC8
189	ABCE1	HNSCC8
190	LSM6	HNSCC7
191	TLL1	HNSCC8
192	DDX60	HNSCC8
193	HMGB2	HNSCC11
194	VEGFC	HNSCC8
195	TENM3	HNSCC8
196	CENPU	HNSCC7
197	FAT1	HNSCC8
198	CCT5	HNSCC8
199	DAP	HNSCC8
200	MYO10	HNSCC8
201	BASP1	HNSCC8
202	SUB1	HNSCC7
203	RAI14	HNSCC8
204	BRIX1	HNSCC7
205	IL7R	HNSCC8
206	SKP2	HNSCC8
207	SLC1A3	HNSCC8
208	FST	HNSCC8
209	CENPK	HNSCC7
210	CCNB1	HNSCC11
211	DHFR	HNSCC7
212	REEP5	HNSCC7
213	LMNB1	HNSCC11
214	UQCRQ	HNSCC7
215	HSPA4	HNSCC8
216	VDAC1	HNSCC7
217	SKP1	HNSCC7
218	TGFBI	HNSCC8
219	KIF20A	HNSCC11
220	MATR3.1	HNSCC8
221	IK	HNSCC8
222	DIAPH1	HNSCC10
223	CD74	HNSCC8
224	FAT2	HNSCC10
225	G3BP1	HNSCC8
226	PTTG1	HNSCC7
227	HMMR	HNSCC11
228	TENM2	HNSCC8
229	NPM1	HNSCC7
230	DBN1	HNSCC8
231	NHP2	HNSCC7
232	CANX	HNSCC8
233	DSP	HNSCC10
234	KIF13A	HNSCC10
235	DEK	HNSCC7
236	GMNN	HNSCC7
237	HLA-F	HNSCC10
238	HLA-A	HNSCC10
239	TUBB	HNSCC8
240	HLA-C	HNSCC10
241	HLA-B	HNSCC10
242	CLIC1	HNSCC7
243	LSM2	HNSCC7
244	PSMB9	HNSCC8
245	TAP1	HNSCC10
246	KIFC1	HNSCC11
247	ITPR3	HNSCC10
248	SNRPC	HNSCC7
249	FKBP5	HNSCC8
250	HSP90AB1	HNSCC8
251	CD2AP	HNSCC10
252	COL12A1	HNSCC8
253	NT5E	HNSCC8
254	SYNCRIP	HNSCC8
255	AIM1	HNSCC8
256	DSE	HNSCC8
257	PTPRK	HNSCC8
258	TBPL1	HNSCC9
259	BCLAF1	HNSCC8
260	AIG1	HNSCC9
261	RAB32	HNSCC9
262	PCMT1	HNSCC9
263	AKAP12	HNSCC9
264	IGF2R	HNSCC10
265	PSMB1	HNSCC7
266	PDGFA	HNSCC8
267	GET4	HNSCC8
268	NUDT1	HNSCC7
269	EIF3B	HNSCC8
270	ACTB	HNSCC8
271	AIMP2	HNSCC9
272	RPA3	HNSCC7
273	NDUFA4	HNSCC7
274	TOMM7	HNSCC7
275	MALSU1	HNSCC9
276	CYCS	HNSCC7
277	HNRNPA2B1	HNSCC8
278	CBX3	HNSCC7
279	HOTAIRM1	HNSCC9
280	GGCT	HNSCC7
281	GARS	HNSCC8
282	LSM5	HNSCC7
283	SEPT7	HNSCC8
284	ANLN	HNSCC11
285	STARD3NL	HNSCC9
286	MPLKIP	HNSCC9
287	INHBA	HNSCC8
288	PSMA2	HNSCC7
289	MRPL32	HNSCC9
290	STK17A	HNSCC9
291	COA1	HNSCC7
292	MRPS24	HNSCC8
293	POLD2	HNSCC7
294	PPIA	HNSCC8
295	H2AFV	HNSCC7
296	SEC61G	HNSCC7
297	EGFR	HNSCC8
298	MRPS17	HNSCC9
299	CCT6A	HNSCC8
300	CHCHD2	HNSCC7
301	SEMA3C	HNSCC8
302	SRI	HNSCC7
303	STEAP1	HNSCC9
304	GTPBP10	HNSCC9
305	CYP51A1	HNSCC9
306	ANKIB1	HNSCC9
307	CDK6	HNSCC8
308	SLC25A13	HNSCC9
309	SERPINE1	HNSCC8
310	ORC5	HNSCC9
311	PUS7	HNSCC8
312	SYPL1	HNSCC7
313	BCAP29	HNSCC9
314	LAMB1	HNSCC8
315	TES	HNSCC9
316	CAV2	HNSCC8
317	CAV1	HNSCC8
318	MET	HNSCC9
319	CAPZA2	HNSCC9
320	LSM8	HNSCC9
321	CALU	HNSCC8
322	CALD1	HNSCC8
323	DGKI	HNSCC9
324	SSBP1	HNSCC7
325	PRSS2	HNSCC9
326	ARHGEF5	HNSCC10
327	CD99	HNSCC7
328	SMS	HNSCC7
329	PRDX4	HNSCC7
330	SRPX	HNSCC9
331	SLC38A5	HNSCC8
332	SMC1A	HNSCC8
333	LAS1L	HNSCC8
334	MSN	HNSCC8
335	PDZD11	HNSCC7
336	KIF4A	HNSCC11
337	NONO	HNSCC8
338	OGT	HNSCC10
339	COX7B	HNSCC7
340	TMSB15A	HNSCC9
341	NGFRAP1	HNSCC7
342	TCEAL4	HNSCC8
343	COL4A6	HNSCC8
344	PGRMC1	HNSCC7
345	SLC25A5	HNSCC7
346	GPC4	HNSCC8
347	HPRT1	HNSCC7
348	MMGT1	HNSCC8
349	HTATSF1	HNSCC8
350	FLNA	HNSCC8
351	DKC1	HNSCC7
352	FUNDC2	HNSCC7
353	VBP1	HNSCC7
354	CDCA2	HNSCC11
355	NRG1	HNSCC8
356	PRKDC	HNSCC8
357	UBE2V2	HNSCC7
358	SNAI2	HNSCC8
359	TCEA1	HNSCC8
360	MRPL15	HNSCC7
361	ASPH	HNSCC8
362	GGH	HNSCC7
363	PDE7A	HNSCC8
364	NBN	HNSCC8
365	GEM	HNSCC9
366	KIAA1429	HNSCC8
367	LAPTM4B	HNSCC8
368	MATN2	HNSCC8
369	COX6C	HNSCC7
370	YWHAZ	HNSCC8
371	UBR5	HNSCC8
372	ATP6V1C1	HNSCC8
373	SLC25A32	HNSCC8
374	DCAF13	HNSCC8
375	NUDCD1	HNSCC8
376	ENY2	HNSCC7
377	EIF3H	HNSCC7
378	RAD21	HNSCC8
379	MED30	HNSCC9
380	EXT1	HNSCC8
381	TAF2	HNSCC9
382	MRPL13	HNSCC7
383	DERL1	HNSCC9
384	C8orf76	HNSCC9
385	ATAD2	HNSCC8
386	WDYHV1	HNSCC9
387	TATDN1	HNSCC7
388	NDUFB9	HNSCC8
389	KIAA0196	HNSCC8
390	FAM49B	HNSCC9
391	CHRAC1	HNSCC9
392	PTK2	HNSCC8
393	LY6E	HNSCC8
394	EEF1D	HNSCC7
395	PLEC	HNSCC8
396	PUM3	HNSCC8
397	PSIP1	HNSCC8
398	CDKN2A	HNSCC7
399	DDX58	HNSCC8
400	NDUFB6	HNSCC7
401	SIGMAR1	HNSCC8
402	VCP	HNSCC8
403	STOML2	HNSCC7
404	TLN1	HNSCC8
405	MELK	HNSCC11
406	TOMM5	HNSCC8
407	HNRNPK	HNSCC8
408	CKS2	HNSCC11
409	IARS	HNSCC8
410	SMC2	HNSCC11
411	CTNNAL1	HNSCC8
412	TXN	HNSCC7
413	GNG10	HNSCC8
414	PTBP3	HNSCC10
415	POLE3	HNSCC8
416	TNC	HNSCC8
417	PHF19	HNSCC11
418	ODF2	HNSCC8
419	SET	HNSCC8
420	SETX	HNSCC10
421	COL5A1	HNSCC8
422	IFITM1	HNSCC8
423	IFITM3	HNSCC8
424	POLR2L	HNSCC7
425	TSPAN4	HNSCC8
426	IGF2	HNSCC9
427	TRIM22	HNSCC8
428	PRKCDBP	HNSCC7
429	MRPL17	HNSCC7
430	ST5	HNSCC8
431	IPO7	HNSCC8
432	EIF4G2	HNSCC8
433	DKK3	HNSCC8
434	PSMA1	HNSCC7
435	RPS13	HNSCC7
436	LDHA	HNSCC8
437	CCDC34	HNSCC7
438	KIF18A	HNSCC11
439	EIF3M	HNSCC7
440	CAPRIN1	HNSCC8
441	CD44	HNSCC8
442	TRIM44	HNSCC8
443	EXT2	HNSCC8
444	CKAP5	HNSCC8
445	NDUFS3	HNSCC7
446	MTCH2	HNSCC7
447	TNKS1BP1	HNSCC10
448	SSRP1	HNSCC7
449	UBE2L6	HNSCC8
450	MRPL16	HNSCC7
451	TMEM258	HNSCC7
452	FEN1	HNSCC7
453	INCENP	HNSCC11
454	AHNAK	HNSCC8
455	EEF1G	HNSCC8
456	C11orf98	HNSCC8
457	UQCC3	HNSCC7
458	BSCL2	HNSCC9
459	POLR2G	HNSCC7
460	SLC3A2	HNSCC8
461	ATL3	HNSCC8
462	STIP1	HNSCC8
463	TRMT112	HNSCC7
464	FAU	HNSCC7
465	AP000769.1	HNSCC8
466	SSSCA1	HNSCC7
467	CFL1	HNSCC7
468	BANF1	HNSCC7
469	SF3B2	HNSCC8
470	MRPL11	HNSCC7
471	NDUFS8	HNSCC7
472	ANO1	HNSCC9
473	FADD	HNSCC9
474	SERPINH1	HNSCC8
475	PRSS23	HNSCC8
476	AMOTL1	HNSCC10
477	MMP10	HNSCC9
478	DCUN1D5	HNSCC7
479	NNMT	HNSCC8
480	REXO2	HNSCC8
481	ATP5L	HNSCC7
482	ARCN1	HNSCC8
483	HYOU1	HNSCC8
484	HSPA8	HNSCC8
485	FEZ1	HNSCC8
486	STT3A	HNSCC8
487	ETS1	HNSCC8
488	APLP2	HNSCC8
489	LINC00704	HNSCC9
490	RP13-463N16.6	HNSCC9
491	GDI2	HNSCC8
492	ATP5C1	HNSCC7
493	NUDT5	HNSCC7
494	CDC123	HNSCC7
495	VIM	HNSCC8
496	ITGB1	HNSCC8
497	HNRNPF	HNSCC8
498	TIMM23	HNSCC8
499	ANXA8L1	HNSCC8
500	ANXA8	HNSCC8
501	CH17-360D5.2	HNSCC8
502	CISD1	HNSCC7
503	CDK1	HNSCC11
504	REEP3	HNSCC8
505	HNRNPH3	HNSCC8
506	DDX21	HNSCC8
507	HK1	HNSCC10
508	DNAJC9	HNSCC8
509	ADK	HNSCC8
510	VDAC2	HNSCC8
511	NUTM2A-AS1	HNSCC8
512	MINPP1	HNSCC8
513	IFIT3	HNSCC8
514	KIF20B	HNSCC11
515	CEP55	HNSCC11
516	MARVELD1	HNSCC8
517	MRPL43	HNSCC7
518	NPM3	HNSCC7
519	NOLC1	HNSCC8
520	COL17A1	HNSCC8
521	EIF3A	HNSCC8
522	PRDX3	HNSCC7
523	PLPP4	HNSCC9
524	BUB3	HNSCC7
525	BCCIP	HNSCC8
526	MKI67	HNSCC11
527	WNK1	HNSCC10
528	ERC1	HNSCC8
529	FOXM1	HNSCC8
530	CCND2	HNSCC8
531	RAD51AP1	HNSCC11
532	MRPL51	HNSCC7
533	NCAPD2	HNSCC11
534	GAPDH	HNSCC7
535	RP5-940J5.9	HNSCC8
536	CDCA3	HNSCC11
537	TPI1	HNSCC7
538	PHB2	HNSCC7
539	C1S	HNSCC8
540	C1RL-AS1	HNSCC10
541	ATF7IP	HNSCC8
542	STRAP	HNSCC7
543	RECQL	HNSCC8
544	LDHB	HNSCC7
545	ASUN	HNSCC8
546	PPFIBP1	HNSCC8
547	MRPS35	HNSCC8
548	DNM1L	HNSCC8
549	ANO6	HNSCC8
550	SLC38A2	HNSCC10
551	AMIGO2	HNSCC8
552	TMEM106C	HNSCC7
553	TUBA1B	HNSCC7
554	RACGAP1	HNSCC11
555	LIMA1	HNSCC8
556	KRT5	HNSCC10
557	IGFBP6	HNSCC10
558	HNRNPA1	HNSCC7
559	RPS26	HNSCC7
560	PA2G4	HNSCC7
561	STAT2	HNSCC10
562	PTGES3	HNSCC7
563	CDK4	HNSCC7
564	HMGA2	HNSCC9
565	CCT2	HNSCC7
566	NAP1L1	HNSCC7
567	UBE2N	HNSCC7
568	NDUFA12	HNSCC7
569	SNRPF	HNSCC7
570	TMPO	HNSCC11
571	SLC25A3	HNSCC7
572	HSP90B1	HNSCC8
573	C12orf75	HNSCC7
574	ATP2A2	HNSCC10
575	PTPN11	HNSCC8
576	OAS3	HNSCC8
577	OAS2	HNSCC8
578	RPLP0	HNSCC7
579	PXN	HNSCC8
580	COX6A1	HNSCC7
581	SRSF9	HNSCC7
582	DIABLO	HNSCC8
583	DENR	HNSCC8
584	RAN	HNSCC8
585	HMGB1	HNSCC7
586	LHFP	HNSCC8
587	CKAP2	HNSCC11
588	TM9SF2	HNSCC8
589	COL4A1	HNSCC8
590	COL4A2	HNSCC8
591	APEX1	HNSCC7
592	HNRNPC	HNSCC7
593	SUPT16H	HNSCC8
594	DAD1	HNSCC7
595	OXA1L	HNSCC7
596	MRPL52	HNSCC7
597	MMP14	HNSCC8
598	PSMB5	HNSCC7
599	ACIN1	HNSCC8
600	SLC7A8	HNSCC10
601	PSME1	HNSCC8
602	PSME2	HNSCC8
603	TM9SF1	HNSCC8
604	PSMA6	HNSCC8
605	PNN	HNSCC8
606	NIN	HNSCC8
607	PYGL	HNSCC8
608	TMX1	HNSCC8
609	C14orf166	HNSCC7
610	CDKN3	HNSCC11
611	CNIH1	HNSCC7
612	DLGAP5	HNSCC11
613	KTN1	HNSCC8
614	PSMA3	HNSCC7
615	SYNE2	HNSCC8
616	EIF2S1	HNSCC8
617	PLEK2	HNSCC8
618	ACTN1	HNSCC8
619	ERH	HNSCC7
620	SMOC1	HNSCC9
621	COX16	HNSCC9
622	NPC2	HNSCC7
623	LTBP2	HNSCC8
624	TMED10	HNSCC8
625	NGB	HNSCC9
626	SLIRP	HNSCC7
627	STON2	HNSCC10
628	FLRT2	HNSCC8
629	SERPINA1	HNSCC9
630	GLRX5	HNSCC7
631	VRK1	HNSCC7
632	WARS	HNSCC8
633	DYNC1H1	HNSCC8
634	C14orf2	HNSCC7
635	SIVA1	HNSCC7
636	AHNAK2	HNSCC10
637	HERC2	HNSCC10
638	ARHGAP11A	HNSCC11
639	SCG5	HNSCC9
640	THBS1	HNSCC8
641	BUB1B	HNSCC11
642	KNSTRN	HNSCC11
643	CASC5	HNSCC11
644	NUSAP1	HNSCC11
645	PDIA3	HNSCC8
646	B2M	HNSCC10
647	DUT	HNSCC7
648	EID1	HNSCC7
649	ADAM10	HNSCC10
650	CCNB2	HNSCC11
651	MYO1E	HNSCC8
652	TPM1	HNSCC8
653	FAM96A	HNSCC7
654	PPIB	HNSCC8
655	KIAA0101	HNSCC7
656	HACD3	HNSCC7
657	RPL4	HNSCC7
658	ANP32A	HNSCC8
659	KIF23	HNSCC11
660	UACA	HNSCC8
661	PKM	HNSCC7
662	PML	HNSCC8
663	COX5A	HNSCC7
664	RCN2	HNSCC7
665	PSMA4	HNSCC7
666	BNC1	HNSCC8
667	SEC11A	HNSCC7
668	IQGAP1	HNSCC10
669	PRC1	HNSCC11
670	ATP6V0C	HNSCC8
671	SRRM2	HNSCC10
672	RSL1D1	HNSCC7
673	PLK1	HNSCC11
674	DNAJA2	HNSCC8
675	MMP2	HNSCC8
676	NUDT21	HNSCC8
677	MT2A	HNSCC8
678	MT1E	HNSCC8
679	MT1X	HNSCC8
680	NUTF2	HNSCC8
681	PSMB10	HNSCC8
682	CDH3	HNSCC8
683	PSMD7	HNSCC7
684	GLG1	HNSCC8
685	CMC2	HNSCC7
686	CENPN	HNSCC7
687	GCSH	HNSCC7
688	CDH13	HNSCC8
689	COTL1	HNSCC8
690	USP10	HNSCC8
691	GINS2	HNSCC7
692	SLC7A5	HNSCC8
693	TUBB3	HNSCC8
694	TSR1	HNSCC8
695	PSMB6	HNSCC7
696	PFN1	HNSCC8
697	C1QBP	HNSCC7
698	TXNDC17	HNSCC7
699	RNASEK	HNSCC8
700	GABARAP	HNSCC8
701	EIF5A	HNSCC7
702	AURKB	HNSCC11
703	COPS3	HNSCC7
704	SPECC1	HNSCC8
705	COPRS	HNSCC9
706	PSMD11	HNSCC7
707	TAF15	HNSCC8
708	AATF	HNSCC8
709	PSMB3	HNSCC7
710	TOP2A	HNSCC11
711	TNS4	HNSCC8
712	KRT14	HNSCC10
713	PTRF	HNSCC8
714	NFE2L1	HNSCC10
715	CALCOCO2	HNSCC8
716	ATP5G1	HNSCC7
717	PHB	HNSCC7
718	ITGA3	HNSCC8
719	COL1A1	HNSCC8
720	LRRC59	HNSCC8
721	NME2	HNSCC8
722	MRPS23	HNSCC7
723	SKA2	HNSCC7
724	CLTC	HNSCC10
725	PSMC5	HNSCC7
726	KPNA2	HNSCC11
727	SUMO2	HNSCC7
728	MRPS7	HNSCC7
729	ITGB4	HNSCC8
730	TK1	HNSCC7
731	BIRC5	HNSCC11
732	ANAPC11	HNSCC7
733	TYMS	HNSCC7
734	NDC80	HNSCC11
735	LINC00667	HNSCC9
736	RAB12	HNSCC9
737	MTCL1	HNSCC9
738	NDUFV2	HNSCC9
739	NDUFV2-AS1	HNSCC9
740	ANKRD12	HNSCC9
741	TWSG1	HNSCC9
742	PPP4R1	HNSCC9
743	RAB31	HNSCC9
744	VAPA	HNSCC9
745	NAPG	HNSCC9
746	PSMG2	HNSCC9
747	SEH1L	HNSCC9
748	FAM210A	HNSCC9
749	SNRPD1	HNSCC7
750	LAMA3	HNSCC8
751	DSC3	HNSCC10
752	RPL17	HNSCC8
753	RNF152	HNSCC10
754	TXNL4A	HNSCC7
755	PSMF1	HNSCC8
756	SIRPA	HNSCC10
757	SNRPB	HNSCC7
758	C20orf27	HNSCC8
759	CDC25B	HNSCC8
760	PRNP	HNSCC8
761	TMEM230	HNSCC7
762	PCNA	HNSCC7
763	FERMT1	HNSCC8
764	MKKS	HNSCC7
765	JAG1	HNSCC8
766	SNRPB2	HNSCC7
767	RRBP1	HNSCC10
768	XRN2	HNSCC8
769	TPX2	HNSCC11
770	POFUT1	HNSCC8
771	ERGIC3	HNSCC7
772	ROMO1	HNSCC7
773	SAMHD1	HNSCC8
774	MYBL2	HNSCC8
775	SERINC3	HNSCC8
776	YWHAB	HNSCC8
777	UBE2C	HNSCC11
778	SULF2	HNSCC8
779	CSE1L	HNSCC8
780	STAU1	HNSCC8
781	DDX27	HNSCC8
782	ZNFX1	HNSCC8
783	UBE2V1	HNSCC8
784	PTPN1	HNSCC8
785	PFDN4	HNSCC7
786	AURKA	HNSCC11
787	PMEPA1	HNSCC8
788	ATP5E	HNSCC7
789	PSMA7	HNSCC7
790	NTSR1	HNSCC9
791	FSTL3	HNSCC8
792	CNN2	HNSCC8
793	POLR2E	HNSCC8
794	AP3D1	HNSCC8
795	LSM7	HNSCC7
796	TIMM13	HNSCC7
797	LMNB2	HNSCC8
798	EEF2	HNSCC7
799	UHRF1	HNSCC8
800	CD70	HNSCC9
801	HNRNPM	HNSCC8
802	ZNF699	HNSCC8
803	DNMT1	HNSCC8
804	CDC37	HNSCC8
805	ILF3	HNSCC8
806	WDR83OS	HNSCC7
807	RNASEH2A	HNSCC7
808	CALR	HNSCC8
809	GADD45GIP1	HNSCC7
810	DDX39A	HNSCC7
811	BST2	HNSCC10
812	LSM4	HNSCC7
813	PDCD5	HNSCC7
814	UBA2	HNSCC8
815	FXYD5	HNSCC8
816	TBCB	HNSCC7
817	ZNF585A	HNSCC9
818	EIF3K	HNSCC7
819	HNRNPL	HNSCC8
820	MRPS12	HNSCC7
821	TIMM50	HNSCC7
822	FBL	HNSCC7
823	SNRPA	HNSCC7
824	AXL	HNSCC8
825	BCAM	HNSCC8
826	SNRPD2	HNSCC7
827	EHD2	HNSCC8
828	SEPW1	HNSCC8
829	EMP3	HNSCC8
830	RUVBL2	HNSCC7
831	RPS4Y1	HNSCC7
832	RANBP1	HNSCC7
833	SMARCB1	HNSCC7
834	MIF	HNSCC8
835	SNRPD3	HNSCC7
836	EWSR1	HNSCC8
837	TIMP3	HNSCC8
838	MYH9	HNSCC8
839	LGALS1	HNSCC8
840	ADSL	HNSCC7
841	GTSE1	HNSCC11
842	APP	HNSCC8
843	CCT8	HNSCC7
844	HMGN1	HNSCC7
845	MX1	HNSCC10
846	LINC00162	HNSCC9
847	MT-ATP8	HNSCC8
848	MT-ND4L	HNSCC8
849	MT-ND5	HNSCC8
850	MT-ND6	HNSCC8
851	PLEKHN1	HNSCC1
852	HES4	HNSCC1
853	RNF223	HNSCC1
854	RP11-465B22.8	HNSCC1
855	TNFRSF18	HNSCC2
856	SDF4	HNSCC2
857	B3GALT6	HNSCC2
858	UBE2J2	HNSCC2
859	PUSL1	HNSCC2
860	AURKAIP1	HNSCC2
861	MRPL20	HNSCC2
862	ANKRD65	HNSCC2
863	VWA1	HNSCC1
864	SSU72	HNSCC2
865	C1orf233	HNSCC2
866	SLC35E2B	HNSCC2
867	NADK	HNSCC2
868	PRKCZ	HNSCC1
869	RER1	HNSCC2
870	TNFRSF14	HNSCC2
871	FAM213B	HNSCC2
872	MMEL1	HNSCC2
873	ARHGEF16	HNSCC5
874	MEGF6	HNSCC2
875	WRAP73	HNSCC2
876	SMIM1	HNSCC5
877	RNF207	HNSCC2
878	ESPN	HNSCC2
879	TNFRSF25	HNSCC2
880	PLEKHG5	HNSCC2
881	PER3	HNSCC5
882	RERE	HNSCC2
883	H6PD	HNSCC2
884	CTNNBIP1	HNSCC1
885	CASZ1	HNSCC1
886	C1orf167	HNSCC1
887	KAZN	HNSCC1
888	EFHD2	HNSCC2
889	CASP9	HNSCC1
890	DDI2	HNSCC1
891	C1orf64	HNSCC5
892	EPHA2	HNSCC1
893	RP11-108M9.4	HNSCC5
894	ARHGEF10L	HNSCC1
895	PAX7	HNSCC2
896	RP3-340N1.2	HNSCC1
897	PINK1	HNSCC1
898	ALPL	HNSCC2
899	RAP1GAP	HNSCC5
900	TCEA3	HNSCC5
901	ASAP3	HNSCC5
902	GALE	HNSCC5
903	FUCA1	HNSCC2
904	GRHL3	HNSCC1
905	RSRP1	HNSCC5
906	TMEM57	HNSCC1
907	AIM1L	HNSCC1
908	TRNP1	HNSCC1
909	SYTL1	HNSCC5
910	CD164L2	HNSCC1
911	WASF2	HNSCC1
912	SMPDL3B	HNSCC2
913	SESN2	HNSCC1
914	PHACTR4	HNSCC1
915	SNHG12	HNSCC5
916	MARCKSL1	HNSCC5
917	RNF19B	HNSCC1
918	GJB4	HNSCC1
919	EVA1B	HNSCC5
920	STK40	HNSCC1
921	DNALI1	HNSCC5
922	RHBDL2	HNSCC1
923	PABPC4	HNSCC2
924	CITED4	HNSCC2
925	TMEM125	HNSCC5
926	PLK3	HNSCC1
927	PIK3R3	HNSCC5
928	TSPAN1	HNSCC2
929	FAAH	HNSCC5
930	CYP4B1	HNSCC2
931	PDZK1IP1	HNSCC1
932	CMPK1	HNSCC5
933	SPATA6	HNSCC5
934	BEND5	HNSCC5
935	DMRTA2	HNSCC2
936	RNF11	HNSCC1
937	ECHDC2	HNSCC5
938	YIPF1	HNSCC5
939	TMEM59	HNSCC2
940	TTC22	HNSCC1
941	LEXM	HNSCC1
942	TMEM61	HNSCC5
943	PRKAA2	HNSCC5
944	OMA1	HNSCC5
945	TACSTD2	HNSCC1
946	JUN	HNSCC5
947	FGGY	HNSCC5
948	HOOK1	HNSCC5
949	CYP2J2	HNSCC5
950	RP11-776H12.1	HNSCC2
951	NFIA	HNSCC5
952	RAVER2	HNSCC5
953	LEPROT	HNSCC1
954	SLC44A5	HNSCC2
955	FAM73A	HNSCC5
956	DNAJB4	HNSCC5
957	RP11-386I14.4	HNSCC2
958	ADGRL2	HNSCC5
959	BCL10	HNSCC1
960	DDAH1	HNSCC5
961	CLCA4	HNSCC1
962	LMO4	HNSCC2
963	PKN2	HNSCC1
964	GBP2	HNSCC2
965	ZNF644	HNSCC5
966	EPHX4	HNSCC2
967	FNBP1L	HNSCC5
968	GCLM	HNSCC2
969	ABCA4	HNSCC2
970	SLC44A3	HNSCC5
971	TMEM56	HNSCC5
972	PALMD	HNSCC5
973	SLC35A3	HNSCC2
974	CDC14A	HNSCC5
975	KIAA1324	HNSCC5
976	SORT1	HNSCC1
977	GSTM4	HNSCC2
978	GSTM3	HNSCC2
979	AHCYL1	HNSCC2
980	CHI3L2	HNSCC5
981	CTTNBP2NL	HNSCC1
982	DENND2C	HNSCC1
983	FAM46C	HNSCC5
984	HMGCS2	HNSCC5
985	SEC22B	HNSCC5
986	TXNIP	HNSCC1
987	HIST2H2BE	HNSCC1
988	RP11-196G18.24	HNSCC5
989	ECM1	HNSCC1
990	FALEC	HNSCC1
991	ADAMTSL4	HNSCC1
992	GOLPH3L	HNSCC1
993	CTSS	HNSCC1
994	ANXA9	HNSCC1
995	BNIPL	HNSCC1
996	SELENBP1	HNSCC2
997	CGN	HNSCC1
998	TUFT1	HNSCC1
999	RORC	HNSCC5
1000	S100A11	HNSCC1
1001	TCHH	HNSCC1
1002	RPTN	HNSCC1
1003	FLG	HNSCC1
1004	CRNN	HNSCC1
1005	CRCT1	HNSCC1
1006	IVL	HNSCC1
1007	SPRR4	HNSCC1
1008	SPRR1A	HNSCC1
1009	SPRR3	HNSCC1
1010	SPRR1B	HNSCC1
1011	SPRR2D	HNSCC1
1012	SPRR2A	HNSCC1
1013	SPRR2E	HNSCC1
1014	SPRR2F	HNSCC1
1015	S100A9	HNSCC1
1016	S100A12	HNSCC1
1017	S100A8	HNSCC1
1018	S100A7	HNSCC1
1019	S100A6	HNSCC2
1020	S100A4	HNSCC2
1021	S100A13	HNSCC2
1022	S100A1	HNSCC5
1023	CREB3L4	HNSCC5
1024	UBE2Q1	HNSCC2
1025	PBXIP1	HNSCC5
1026	MUC1	HNSCC1
1027	RIT1	HNSCC1
1028	ARHGEF2	HNSCC1
1029	RAB25	HNSCC1
1030	SEMA4A	HNSCC5
1031	C1orf61	HNSCC2
1032	LINC01133	HNSCC5
1033	F11R	HNSCC1
1034	TSTD1	HNSCC2
1035	ARHGAP30	HNSCC1
1036	PVRL4	HNSCC1
1037	KLHDC9	HNSCC5
1038	NOS1AP	HNSCC1
1039	CCDC190	HNSCC2
1040	PBX1	HNSCC2
1041	POGK	HNSCC2
1042	CREG1	HNSCC2
1043	SFT2D2	HNSCC1
1044	ATP1B1	HNSCC1
1045	SLC19A2	HNSCC5
1046	FMO3	HNSCC2
1047	FMO2	HNSCC5
1048	RC3H1	HNSCC1
1049	RALGPS2	HNSCC2
1050	FAM20B	HNSCC2
1051	QSOX1	HNSCC1
1052	MR1	HNSCC2
1053	GLUL	HNSCC1
1054	ARPC5	HNSCC2
1055	EDEM3	HNSCC5
1056	FAM129A	HNSCC5
1057	C1orf106	HNSCC1
1058	RP11-465N4.4	HNSCC1
1059	ELF3	HNSCC1
1060	GPR37L1	HNSCC1
1061	PPP1R12B	HNSCC2
1062	BTG2	HNSCC5
1063	FMOD	HNSCC5
1064	PLEKHA6	HNSCC5
1065	NUAK2	HNSCC1
1066	LEMD1	HNSCC1
1067	MFSD4	HNSCC1
1068	SLC26A9	HNSCC1
1069	RASSF5	HNSCC1
1070	MAPKAPK2	HNSCC1
1071	PIGR	HNSCC5
1072	C1orf116	HNSCC1
1073	YOD1	HNSCC1
1074	CD55	HNSCC1
1075	CD46	HNSCC1
1076	C1orf132	HNSCC5
1077	SERTAD4-AS1	HNSCC5
1078	SERTAD4	HNSCC5
1079	LPGAT1	HNSCC2
1080	ATF3	HNSCC5
1081	C1orf115	HNSCC5
1082	DUSP10	HNSCC5
1083	MIA3	HNSCC5
1084	FAM177B	HNSCC5
1085	TLR5	HNSCC5
1086	WDR26	HNSCC1
1087	DNAH14	HNSCC2
1088	LBR	HNSCC2
1089	EPHX1	HNSCC2
1090	RP11-285F7.2	HNSCC5
1091	TMEM63A	HNSCC5
1092	ADCK3	HNSCC5
1093	TRIM11	HNSCC1
1094	TRIM17	HNSCC1
1095	HIST3H2A	HNSCC1
1096	RHOU	HNSCC2
1097	C1orf131	HNSCC2
1098	RP11-295G20.2	HNSCC2
1099	TSNAX	HNSCC2
1100	SIPA1L2	HNSCC1
1101	RP5-862P8.2	HNSCC2
1102	KCNK1	HNSCC1
1103	RP5-827C21.4	HNSCC2
1104	COA6	HNSCC2
1105	TARBP1	HNSCC2
1106	ARID4B	HNSCC2
1107	ERO1B	HNSCC5
1108	LGALS8	HNSCC2
1109	CHRM3	HNSCC5
1110	GREM2	HNSCC5
1111	SDCCAG8	HNSCC2
1112	HNRNPU-AS1	HNSCC5
1113	SH3YL1	HNSCC2
1114	ADI1	HNSCC2
1115	AC092580.4	HNSCC2
1116	ID2	HNSCC5
1117	GRHL1	HNSCC1
1118	RP11-254F7.2	HNSCC5
1119	ATP6V1C2	HNSCC1
1120	LPIN1	HNSCC1
1121	FAM49A	HNSCC5
1122	LAPTM4A	HNSCC2
1123	SDC1	HNSCC1
1124	RHOB	HNSCC5
1125	TP53I3	HNSCC2
1126	ITSN2	HNSCC1
1127	NCOA1	HNSCC2
1128	DNMT3A	HNSCC2
1129	RAB10	HNSCC1
1130	HADHB	HNSCC2
1131	CGREF1	HNSCC5
1132	IFT172	HNSCC5
1133	FNDC4	HNSCC1
1134	BRE	HNSCC2
1135	FOSL2	HNSCC1
1136	PLB1	HNSCC1
1137	PPP1CB	HNSCC1
1138	CLIP4	HNSCC2
1139	YPEL5	HNSCC1
1140	LBH	HNSCC5
1141	CAPN13	HNSCC2
1142	XDH	HNSCC1
1143	YIPF4	HNSCC1
1144	STRN	HNSCC1
1145	CEBPZOS	HNSCC2
1146	GALM	HNSCC2
1147	SOS1	HNSCC2
1148	TMEM178A	HNSCC5
1149	SIX2	HNSCC2
1150	PRKCE	HNSCC1
1151	RHOQ	HNSCC2
1152	BCYRN1	HNSCC2
1153	EPCAM	HNSCC2
1154	ERLEC1	HNSCC5
1155	AC012358.8	HNSCC5
1156	B3GNT2	HNSCC2
1157	UGP2	HNSCC2
1158	PELI1	HNSCC1
1159	SERTAD2	HNSCC1
1160	RAB1A	HNSCC1
1161	MEIS1	HNSCC5
1162	WDR92	HNSCC2
1163	GFPT1	HNSCC5
1164	AAK1	HNSCC2
1165	ANXA4	HNSCC2
1166	GMCL1	HNSCC2
1167	MXD1	HNSCC1
1168	ASPRV1	HNSCC1
1169	PCBP1	HNSCC1
1170	PCYOX1	HNSCC2
1171	TGFA	HNSCC1
1172	VAX2	HNSCC2
1173	ATP6V1B1	HNSCC2
1174	MCEE	HNSCC5
1175	PAIP2B	HNSCC5
1176	SPR	HNSCC2
1177	INO80B	HNSCC2
1178	DOK1	HNSCC5
1179	HK2	HNSCC1
1180	KCMF1	HNSCC1
1181	VAMP8	HNSCC1
1182	VAMP5	HNSCC1
1183	CHMP3	HNSCC1
1184	RNF103	HNSCC1
1185	RMND5A	HNSCC1
1186	RPIA	HNSCC1
1187	MAL	HNSCC1
1188	PROM2	HNSCC1
1189	FAHD2A	HNSCC5
1190	LINC00342	HNSCC1
1191	ANKRD36C	HNSCC5
1192	TMEM127	HNSCC1
1193	MGAT4A	HNSCC5
1194	NPAS2	HNSCC1
1195	IL1R1	HNSCC1
1196	NCK2	HNSCC1
1197	C2orf40	HNSCC5
1198	GCC2	HNSCC1
1199	SOWAHC	HNSCC1
1200	MALL	HNSCC1
1201	LINC00116	HNSCC2
1202	LINC01106	HNSCC2
1203	RP11-803D5.4	HNSCC2
1204	ZC3H6	HNSCC5
1205	IL36G	HNSCC1
1206	IL36RN	HNSCC1
1207	IL1RN	HNSCC1
1208	RP11-65I12.1	HNSCC1
1209	TMEM37	HNSCC2
1210	INHBB	HNSCC5
1211	HS6ST1	HNSCC1
1212	PTPN18	HNSCC5
1213	ARHGEF4	HNSCC1
1214	UBXN4	HNSCC2
1215	HNMT	HNSCC5
1216	KYNU	HNSCC2
1217	ACVR2A	HNSCC5
1218	RND3	HNSCC1
1219	ARL5A	HNSCC2
1220	CACNB4	HNSCC5
1221	RPRM	HNSCC5
1222	NR4A2	HNSCC5
1223	GALNT5	HNSCC5
1224	BAZ2B	HNSCC1
1225	2025-03-07	HNSCC1
1226	FIGN	HNSCC5
1227	CSRNP3	HNSCC5
1228	GALNT3	HNSCC5
1229	NOSTRIN	HNSCC5
1230	DHRS9	HNSCC1
1231	RAPGEF4	HNSCC5
1232	CIR1	HNSCC5
1233	HOXD1	HNSCC1
1234	SESTD1	HNSCC2
1235	TFPI	HNSCC2
1236	GULP1	HNSCC2
1237	SLC40A1	HNSCC2
1238	SDPR	HNSCC2
1239	FAM126B	HNSCC1
1240	CFLAR	HNSCC1
1241	CASP10	HNSCC1
1242	CYP20A1	HNSCC5
1243	FZD5	HNSCC5
1244	IDH1	HNSCC2
1245	KANSL1L	HNSCC5
1246	IKZF2	HNSCC1
1247	SPAG16	HNSCC5
1248	IGFBP5	HNSCC5
1249	PNKD	HNSCC5
1250	TMBIM1	HNSCC1
1251	CYP27A1	HNSCC5
1252	SGPP2	HNSCC1
1253	COL4A4	HNSCC2
1254	SLC16A14	HNSCC1
1255	SP140	HNSCC1
1256	NPPC	HNSCC5
1257	ALPP	HNSCC2
1258	UGT1A6	HNSCC2
1259	UGT1A1	HNSCC2
1260	MLPH	HNSCC5
1261	RAB17	HNSCC5
1262	LRRFIP1	HNSCC1
1263	UBE2F	HNSCC1
1264	PER2	HNSCC5
1265	RNPEPL1	HNSCC5
1266	C2orf54	HNSCC1
1267	MTERF4	HNSCC5
1268	ANO7	HNSCC5
1269	D2HGDH	HNSCC5
1270	NEU4	HNSCC1
1271	CRBN	HNSCC5
1272	LRRN1	HNSCC2
1273	EDEM1	HNSCC1
1274	LMCD1	HNSCC5
1275	THUMPD3-AS1	HNSCC5
1276	VGLL4	HNSCC5
1277	TMEM40	HNSCC1
1278	NUP210	HNSCC2
1279	SH3BP5	HNSCC5
1280	SATB1	HNSCC5
1281	RARB	HNSCC2
1282	GPD1L	HNSCC5
1283	CMTM8	HNSCC5
1284	EPM2AIP1	HNSCC5
1285	CTDSPL	HNSCC5
1286	VILL	HNSCC2
1287	ACAA1	HNSCC1
1288	CSRNP1	HNSCC5
1289	ENTPD3-AS1	HNSCC5
1290	ENTPD3	HNSCC5
1291	VIPR1	HNSCC5
1292	NKTR	HNSCC5
1293	HIGD1A	HNSCC1
1294	ACKR2	HNSCC1
1295	SNRK	HNSCC1
1296	ABHD5	HNSCC1
1297	ALS2CL	HNSCC1
1298	KIF9	HNSCC5
1299	IP6K2	HNSCC5
1300	P4HTM	HNSCC2
1301	WDR6	HNSCC5
1302	DALRD3	HNSCC5
1303	LAMB2	HNSCC5
1304	AMT	HNSCC5
1305	CYB561D2.1	HNSCC5
1306	HEMK1	HNSCC5
1307	TEX264	HNSCC5
1308	ABHD14A	HNSCC5
1309	TNNC1	HNSCC2
1310	TKT	HNSCC2
1311	CHDH	HNSCC5
1312	SELK	HNSCC1
1313	WNT5A	HNSCC2
1314	IL17RD	HNSCC5
1315	ARF4	HNSCC5
1316	FAM3D	HNSCC5
1317	FHIT	HNSCC5
1318	C3orf14	HNSCC5
1319	MAGI1	HNSCC1
1320	LRIG1	HNSCC5
1321	ARL6IP5	HNSCC5
1322	LMOD3	HNSCC5
1323	MITF	HNSCC5
1324	FOXP1	HNSCC5
1325	RYBP	HNSCC5
1326	GXYLT2	HNSCC5
1327	STX19	HNSCC5
1328	NFKBIZ	HNSCC5
1329	ALCAM	HNSCC5
1330	PVRL3	HNSCC5
1331	CCDC80	HNSCC2
1332	RP11-553L6.5	HNSCC5
1333	ZBTB20	HNSCC5
1334	UPK1B	HNSCC2
1335	HCLS1	HNSCC2
1336	SLC15A2	HNSCC1
1337	ILDR1	HNSCC5
1338	CSTA	HNSCC1
1339	DIRC2	HNSCC1
1340	MUC13	HNSCC2
1341	ALG1L	HNSCC2
1342	ALDH1L1	HNSCC5
1343	PODXL2	HNSCC5
1344	GATA2-AS1	HNSCC2
1345	TF	HNSCC5
1346	AMOTL2	HNSCC1
1347	NCK1-AS1	HNSCC2
1348	SLC25A36	HNSCC2
1349	PXYLP1	HNSCC2
1350	RASA2	HNSCC1
1351	TFDP2	HNSCC2
1352	GK5	HNSCC2
1353	PLS1	HNSCC2
1354	U2SURP	HNSCC2
1355	CHST2	HNSCC2
1356	C3orf58	HNSCC2
1357	PLSCR4	HNSCC5
1358	PLSCR1	HNSCC1
1359	CP	HNSCC2
1360	TM4SF1-AS1	HNSCC5
1361	WWTR1	HNSCC2
1362	COMMD2	HNSCC2
1363	ANKUB1	HNSCC2
1364	RNF13	HNSCC2
1365	PFN2	HNSCC2
1366	TSC22D2	HNSCC1
1367	SERP1	HNSCC2
1368	P2RY1	HNSCC1
1369	RAP2B	HNSCC1
1370	DHX36	HNSCC2
1371	C3orf33	HNSCC2
1372	SLC33A1	HNSCC2
1373	RP11-305K5.1	HNSCC2
1374	TIPARP	HNSCC1
1375	CCNL1	HNSCC5
1376	RSRC1	HNSCC2
1377	LXN	HNSCC2
1378	RARRES1	HNSCC2
1379	ARL14	HNSCC2
1380	PPM1L	HNSCC5
1381	NMD3	HNSCC2
1382	SPTSSB	HNSCC5
1383	SERPINI1	HNSCC2
1384	MECOM	HNSCC2
1385	SEC62	HNSCC2
1386	GPR160	HNSCC1
1387	PLD1	HNSCC1
1388	NCEH1	HNSCC2
1389	NAALADL2	HNSCC5
1390	TBL1XR1	HNSCC2
1391	ZMAT3	HNSCC2
1392	PIK3CA	HNSCC2
1393	KCNMB3	HNSCC2
1394	MRPL47	HNSCC2
1395	TTC14	HNSCC2
1396	FXR1	HNSCC2
1397	DNAJC19	HNSCC2
1398	SOX2	HNSCC2
1399	ATP11B	HNSCC1
1400	DCUN1D1	HNSCC2
1401	MCCC1	HNSCC2
1402	KLHL24	HNSCC1
1403	PARL	HNSCC2
1404	ABCC5	HNSCC2
1405	DVL3	HNSCC2
1406	AP2M1	HNSCC2
1407	ALG3	HNSCC2
1408	ECE2	HNSCC2
1409	POLR2H	HNSCC2
1410	EPHB3	HNSCC1
1411	MAGEF1	HNSCC2
1412	VPS8	HNSCC2
1413	MAP3K13	HNSCC2
1414	LIPH	HNSCC1
1415	TRA2B	HNSCC2
1416	ST6GAL1	HNSCC2
1417	RPL39L	HNSCC2
1418	BCL6	HNSCC2
1419	LPP	HNSCC2
1420	TPRG1	HNSCC1
1421	CLDN1	HNSCC2
1422	FGF12	HNSCC2
1423	ATP13A5	HNSCC2
1424	ATP13A4	HNSCC1
1425	HES1	HNSCC2
1426	FAM43A	HNSCC1
1427	ACAP2	HNSCC1
1428	PPP1R2	HNSCC2
1429	APOD	HNSCC2
1430	LINC00969	HNSCC1
1431	MUC20	HNSCC1
1432	MUC4	HNSCC1
1433	TFRC	HNSCC2
1434	SLC51A	HNSCC2
1435	PCYT1A	HNSCC2
1436	PIGX	HNSCC2
1437	SENP5	HNSCC2
1438	NCBP2	HNSCC2
1439	NCBP2-AS2	HNSCC2
1440	PIGZ	HNSCC2
1441	MFI2	HNSCC2
1442	MFI2-AS1	HNSCC2
1443	DLG1	HNSCC2
1444	BDH1	HNSCC1
1445	AC024560.2	HNSCC1
1446	FYTTD1	HNSCC2
1447	MFSD7	HNSCC5
1448	CPLX1	HNSCC5
1449	GAK	HNSCC1
1450	FGFRL1	HNSCC5
1451	MXD4	HNSCC5
1452	TMEM128	HNSCC5
1453	MSX1	HNSCC5
1454	S100P	HNSCC1
1455	AFAP1-AS1	HNSCC2
1456	PROM1	HNSCC5
1457	QDPR	HNSCC5
1458	PPARGC1A	HNSCC5
1459	SOD3	HNSCC5
1460	CCDC149	HNSCC5
1461	SEL1L3	HNSCC5
1462	C4orf19	HNSCC5
1463	KLF3	HNSCC1
1464	FAM114A1	HNSCC5
1465	SMIM14	HNSCC5
1466	RBM47	HNSCC1
1467	UCHL1	HNSCC2
1468	LIMCH1	HNSCC5
1469	SPATA18	HNSCC5
1470	LNX1	HNSCC1
1471	KIT	HNSCC2
1472	SRD5A3	HNSCC1
1473	TMEM165	HNSCC1
1474	HOPX	HNSCC1
1475	UBA6	HNSCC1
1476	TMPRSS11D	HNSCC1
1477	TMPRSS11A	HNSCC1
1478	TMPRSS11F	HNSCC1
1479	YTHDC1	HNSCC1
1480	TMPRSS11E	HNSCC1
1481	SULT1B1	HNSCC1
1482	STATH	HNSCC5
1483	MUC7	HNSCC5
1484	RASSF6	HNSCC5
1485	CXCL8	HNSCC5
1486	CXCL1	HNSCC5
1487	CXCL3	HNSCC5
1488	CXCL2	HNSCC5
1489	BTC	HNSCC2
1490	PARM1	HNSCC5
1491	NAAA	HNSCC5
1492	SHROOM3	HNSCC2
1493	CCNG2	HNSCC1
1494	ANXA3	HNSCC5
1495	LINC01088	HNSCC5
1496	BMP3	HNSCC2
1497	TMEM150C	HNSCC5
1498	PLAC8	HNSCC1
1499	HPSE	HNSCC1
1500	GPAT3	HNSCC1
1501	CDS1	HNSCC1
1502	ARHGAP24	HNSCC5
1503	HSD17B11	HNSCC2
1504	SPARCL1	HNSCC5
1505	SPP1	HNSCC2
1506	PPM1K	HNSCC5
1507	SNCA	HNSCC5
1508	PDLIM5	HNSCC1
1509	ADH1C	HNSCC2
1510	ADH7	HNSCC2
1511	DAPP1	HNSCC1
1512	PPP3CA	HNSCC5
1513	SLC39A8	HNSCC2
1514	CXXC4	HNSCC5
1515	ARHGEF38	HNSCC5
1516	CASP6	HNSCC2
1517	CFI	HNSCC2
1518	PITX2	HNSCC5
1519	TIFA	HNSCC5
1520	PRSS12	HNSCC2
1521	C4orf3	HNSCC1
1522	SPRY1	HNSCC5
1523	JADE1	HNSCC5
1524	SLC7A11	HNSCC2
1525	MAML3	HNSCC5
1526	TRIM2	HNSCC5
1527	MAP9	HNSCC5
1528	LINC01207	HNSCC5
1529	CPE	HNSCC5
1530	SH3RF1	HNSCC5
1531	CLCN3	HNSCC1
1532	GALNT7	HNSCC5
1533	CDKN2AIP	HNSCC1
1534	ANKRD37	HNSCC5
1535	PDLIM3	HNSCC5
1536	SORBS2	HNSCC5
1537	FRG1	HNSCC2
1538	CLPTM1L	HNSCC2
1539	IRX2	HNSCC2
1540	C5orf38	HNSCC2
1541	IRX1	HNSCC5
1542	MIR4458HG	HNSCC2
1543	SNHG18	HNSCC5
1544	CMBL	HNSCC2
1545	LIFR	HNSCC2
1546	FYB	HNSCC2
1547	DAB2	HNSCC5
1548	CCL28	HNSCC5
1549	CCNO	HNSCC2
1550	MAP3K1	HNSCC5
1551	GPBP1	HNSCC5
1552	PDE4D	HNSCC5
1553	PART1	HNSCC5
1554	SREK1IP1	HNSCC1
1555	MAST4	HNSCC1
1556	MAST4-AS1	HNSCC5
1557	PIK3R1	HNSCC5
1558	CCDC125	HNSCC5
1559	OCLN	HNSCC1
1560	TNPO1	HNSCC2
1561	FCHO2	HNSCC1
1562	IQGAP2	HNSCC5
1563	F2R	HNSCC5
1564	ZBED3	HNSCC5
1565	PDE8B	HNSCC5
1566	JMY	HNSCC1
1567	CMYA5	HNSCC2
1568	SERINC5	HNSCC1
1569	CTD-2015H6.3	HNSCC2
1570	ANKRD34B	HNSCC2
1571	ARRDC3	HNSCC5
1572	RHOBTB3	HNSCC2
1573	GLRX	HNSCC5
1574	CAST	HNSCC1
1575	ST8SIA4	HNSCC2
1576	EFNA5	HNSCC5
1577	LINC01023	HNSCC5
1578	GRAMD3	HNSCC5
1579	2025-03-03	HNSCC5
1580	SLC12A2	HNSCC5
1581	IRF1	HNSCC5
1582	UBE2B	HNSCC1
1583	PITX1	HNSCC1
1584	C5orf66	HNSCC1
1585	C5orf66-AS1	HNSCC1
1586	FAM53C	HNSCC5
1587	EGR1	HNSCC5
1588	MZB1	HNSCC5
1589	PURA	HNSCC5
1590	HBEGF	HNSCC1
1591	EIF4EBP3	HNSCC5
1592	CD14	HNSCC5
1593	PCDHB2	HNSCC2
1594	PCDH1	HNSCC1
1595	NDFIP1	HNSCC5
1596	C5orf46	HNSCC5
1597	SPINK5	HNSCC1
1598	SPINK7	HNSCC1
1599	ABLIM3	HNSCC1
1600	GRPEL2	HNSCC1
1601	SLC26A2	HNSCC5
1602	TNIP1	HNSCC1
1603	CCDC69	HNSCC1
1604	FAXDC2	HNSCC5
1605	RNF145	HNSCC2
1606	ATP10B	HNSCC1
1607	WWC1	HNSCC5
1608	SLIT3	HNSCC5
1609	FBXW11	HNSCC1
1610	DUSP1	HNSCC5
1611	ERGIC1	HNSCC5
1612	CREBRF	HNSCC5
1613	NKX2-5	HNSCC2
1614	STC2	HNSCC2
1615	CPEB4	HNSCC1
1616	HRH2	HNSCC2
1617	RP11-423H2.3	HNSCC5
1618	N4BP3	HNSCC1
1619	RMND5B	HNSCC1
1620	CTC-241N9.1	HNSCC5
1621	RNF130	HNSCC2
1622	SCGB3A1	HNSCC5
1623	CTC-338M12.5	HNSCC5
1624	TRIM7	HNSCC2
1625	FOXC1	HNSCC5
1626	GMDS	HNSCC5
1627	SERPINB1	HNSCC1
1628	NQO2	HNSCC2
1629	TUBB2B	HNSCC5
1630	RREB1	HNSCC1
1631	CAGE1	HNSCC2
1632	GCNT2	HNSCC2
1633	NEDD9	HNSCC5
1634	EDN1	HNSCC5
1635	RANBP9	HNSCC1
1636	CD83	HNSCC5
1637	JARID2	HNSCC1
1638	MYLIP	HNSCC5
1639	GMPR	HNSCC5
1640	RNF144B	HNSCC5
1641	ID4	HNSCC5
1642	SOX4	HNSCC5
1643	ALDH5A1	HNSCC2
1644	ACOT13	HNSCC2
1645	C6orf62	HNSCC5
1646	TRIM38	HNSCC2
1647	HIST1H1C	HNSCC1
1648	HIST1H2BC	HNSCC1
1649	HIST1H2AC	HNSCC1
1650	HIST1H2BD	HNSCC1
1651	HIST1H2BE	HNSCC5
1652	RP1-34B20.21	HNSCC1
1653	HIST1H2BG	HNSCC1
1654	HIST1H2AE	HNSCC1
1655	HIST1H3E	HNSCC1
1656	HIST1H4H	HNSCC1
1657	HCG11	HNSCC2
1658	HIST1H2BJ	HNSCC1
1659	ZSCAN16	HNSCC5
1660	UBD	HNSCC2
1661	RNF39	HNSCC1
1662	TRIM31	HNSCC2
1663	HLA-E	HNSCC1
1664	PPP1R10	HNSCC5
1665	IER3	HNSCC5
1666	SFTA2	HNSCC1
1667	MUC21	HNSCC1
1668	DDAH2	HNSCC5
1669	HSPA1A	HNSCC5
1670	HSPA1B	HNSCC5
1671	SLC44A4	HNSCC5
1672	C2	HNSCC1
1673	BRD2	HNSCC5
1674	B3GALT4	HNSCC1
1675	RGL2	HNSCC1
1676	TAPBP	HNSCC2
1677	SPDEF	HNSCC5
1678	PPARD	HNSCC1
1679	TEAD3	HNSCC1
1680	MAPK13	HNSCC1
1681	KCTD20	HNSCC1
1682	CDKN1A	HNSCC1
1683	PIM1	HNSCC1
1684	TMEM217	HNSCC5
1685	CCDC167	HNSCC2
1686	KCNK5	HNSCC5
1687	OARD1	HNSCC5
1688	RP11-7K24.3	HNSCC1
1689	C6orf132	HNSCC1
1690	GNMT	HNSCC5
1691	YIPF3	HNSCC5
1692	MRPS18A	HNSCC2
1693	ENPP4	HNSCC5
1694	ENPP5	HNSCC5
1695	ADGRF1	HNSCC1
1696	RP11-385F7.1	HNSCC5
1697	CRISP3	HNSCC5
1698	GSTA2	HNSCC2
1699	GSTA1	HNSCC2
1700	GSTA4	HNSCC2
1701	ICK	HNSCC2
1702	FBXO9	HNSCC2
1703	GCLC	HNSCC2
1704	LRRC1	HNSCC1
1705	RP11-411K7.1	HNSCC1
1706	SMAP1	HNSCC2
1707	OGFRL1	HNSCC5
1708	SLC17A5	HNSCC5
1709	TMEM30A	HNSCC1
1710	MYO6	HNSCC1
1711	PHIP	HNSCC2
1712	SH3BGRL2	HNSCC1
1713	BCKDHB	HNSCC5
1714	ME1	HNSCC2
1715	MRAP2	HNSCC5
1716	TBX18	HNSCC2
1717	ZNF292	HNSCC1
1718	SLC35A1	HNSCC5
1719	RARS2	HNSCC2
1720	AKIRIN2	HNSCC1
1721	PNRC1	HNSCC5
1722	PM20D2	HNSCC2
1723	UBE2J1	HNSCC2
1724	RRAGD	HNSCC5
1725	LYRM2	HNSCC2
1726	PNISR	HNSCC2
1727	PRDM1	HNSCC1
1728	CD24	HNSCC1
1729	SOBP	HNSCC5
1730	FOXO3	HNSCC1
1731	CD164	HNSCC5
1732	AK9	HNSCC5
1733	FAM229B	HNSCC5
1734	MARCKS	HNSCC1
1735	FRK	HNSCC1
1736	PKIB	HNSCC5
1737	NCOA7	HNSCC5
1738	HINT3	HNSCC5
1739	C6orf58	HNSCC5
1740	ARHGAP18	HNSCC5
1741	AKAP7	HNSCC5
1742	MAP3K5	HNSCC1
1743	IL20RA	HNSCC2
1744	ARFGEF3	HNSCC5
1745	HEBP2	HNSCC1
1746	CCDC28A	HNSCC5
1747	HECA	HNSCC1
1748	CITED2	HNSCC5
1749	PHACTR2	HNSCC5
1750	PLAGL1	HNSCC5
1751	STX11	HNSCC1
1752	SASH1	HNSCC1
1753	RP11-350J20.12	HNSCC1
1754	RAET1L	HNSCC1
1755	ESR1	HNSCC2
1756	IPCEF1	HNSCC2
1757	CNKSR3	HNSCC1
1758	SNX9	HNSCC1
1759	SERAC1	HNSCC1
1760	TMEM181	HNSCC5
1761	EZR	HNSCC1
1762	SOD2	HNSCC1
1763	PNLDC1	HNSCC1
1764	RNASET2	HNSCC2
1765	MLLT4	HNSCC1
1766	MAFK	HNSCC1
1767	TMEM184A	HNSCC1
1768	LFNG	HNSCC5
1769	GLCCI1	HNSCC5
1770	ICA1	HNSCC5
1771	TMEM106B	HNSCC1
1772	SCIN	HNSCC5
1773	ETV1	HNSCC5
1774	SOSTDC1	HNSCC5
1775	AGR2	HNSCC5
1776	AGR3	HNSCC5
1777	MACC1	HNSCC5
1778	CTA-293F17.1	HNSCC5
1779	ITGB8	HNSCC1
1780	FAM221A	HNSCC5
1781	HOXA9	HNSCC2
1782	PRR15	HNSCC5
1783	MTURN	HNSCC5
1784	URGCP	HNSCC1
1785	AC004951.6	HNSCC2
1786	IGFBP3	HNSCC2
1787	UPP1	HNSCC1
1788	ABCA13	HNSCC1
1789	COBL	HNSCC5
1790	NUPR2	HNSCC5
1791	ZNF117	HNSCC1
1792	ERV3-1	HNSCC1
1793	RP11-792A8.4	HNSCC5
1794	ABHD11-AS1	HNSCC1
1795	ABHD11	HNSCC1
1796	CLDN3	HNSCC5
1797	CLDN4	HNSCC1
1798	WBSCR27	HNSCC2
1799	GTF2IRD1	HNSCC1
1800	GTF2I	HNSCC1
1801	NCF1	HNSCC1
1802	GTF2IRD2	HNSCC5
1803	CCL26	HNSCC2
1804	POR	HNSCC2
1805	SRRM3	HNSCC1
1806	DTX2	HNSCC1
1807	PTPN12	HNSCC1
1808	RSBN1L	HNSCC2
1809	RP5-1185I7.1	HNSCC1
1810	MAGI2	HNSCC5
1811	PCLO	HNSCC2
1812	SEMA3E	HNSCC5
1813	STEAP4	HNSCC5
1814	AKAP9	HNSCC2
1815	GATAD1	HNSCC2
1816	FAM133B	HNSCC5
1817	SAMD9	HNSCC1
1818	HEPACAM2	HNSCC5
1819	SGCE	HNSCC5
1820	PEG10	HNSCC2
1821	PPP1R9A	HNSCC5
1822	PON3	HNSCC2
1823	PDK4	HNSCC5
1824	LMTK2	HNSCC1
1825	BRI3	HNSCC2
1826	BAIAP2L1	HNSCC1
1827	SMURF1	HNSCC1
1828	KPNA7	HNSCC1
1829	ZNF655	HNSCC1
1830	CYP3A5	HNSCC1
1831	GJC3	HNSCC5
1832	AZGP1	HNSCC5
1833	ZKSCAN1	HNSCC5
1834	TSC22D4	HNSCC1
1835	AGFG2	HNSCC5
1836	SAP25	HNSCC1
1837	LRCH4	HNSCC1
1838	GNB2	HNSCC1
1839	TRIM56	HNSCC1
1840	SH2B2	HNSCC2
1841	POLR2J3	HNSCC2
1842	NAMPT	HNSCC2
1843	PRKAR2B	HNSCC2
1844	HBP1	HNSCC1
1845	NRCAM	HNSCC2
1846	FOXP2	HNSCC5
1847	CTTNBP2	HNSCC5
1848	TSPAN12	HNSCC5
1849	CADPS2	HNSCC5
1850	WASL	HNSCC1
1851	GPR37	HNSCC2
1852	SND1-IT1	HNSCC2
1853	LRRC4	HNSCC1
1854	HILPDA	HNSCC1
1855	FLNC	HNSCC1
1856	KCP	HNSCC1
1857	STRIP2	HNSCC1
1858	UBE2H	HNSCC1
1859	AKR1B1	HNSCC2
1860	AKR1B10	HNSCC2
1861	AKR1B15	HNSCC2
1862	C7orf73	HNSCC2
1863	SLC13A4	HNSCC1
1864	MTPN	HNSCC2
1865	CREB3L2	HNSCC5
1866	TRIM24	HNSCC2
1867	ATP6V0A4	HNSCC1
1868	KIAA1549	HNSCC5
1869	UBN2	HNSCC2
1870	C7orf55	HNSCC5
1871	HIPK2	HNSCC2
1872	KDM7A	HNSCC1
1873	JHDM1D-AS1	HNSCC1
1874	RP5-894A10.2	HNSCC5
1875	KIAA1147	HNSCC5
1876	PIP	HNSCC5
1877	TMEM139	HNSCC5
1878	ARHGEF35	HNSCC2
1879	ZNF212	HNSCC1
1880	ZNF467	HNSCC2
1881	ATP6V0E2	HNSCC2
1882	ACTR3C	HNSCC2
1883	ZBED6CL	HNSCC2
1884	REPIN1	HNSCC2
1885	TMEM176B	HNSCC2
1886	TMEM176A	HNSCC2
1887	AOC1	HNSCC2
1888	NOS3	HNSCC1
1889	ATG9B	HNSCC1
1890	PRKAG2	HNSCC5
1891	PRKAG2-AS1	HNSCC5
1892	DNAJB6	HNSCC1
1893	PTPRN2	HNSCC5
1894	PLCXD1	HNSCC1
1895	ARSD	HNSCC2
1896	TBL1X	HNSCC2
1897	ASB9	HNSCC5
1898	CA5B	HNSCC5
1899	CDKL5	HNSCC1
1900	RPS6KA3	HNSCC5
1901	PHEX	HNSCC2
1902	SAT1	HNSCC1
1903	GK	HNSCC1
1904	TAB3	HNSCC1
1905	DDX3X	HNSCC5
1906	MAOA	HNSCC2
1907	PCSK1N	HNSCC2
1908	CCDC120	HNSCC1
1909	WDR45	HNSCC1
1910	MAGIX	HNSCC5
1911	MAGED1	HNSCC2
1912	TSPYL2	HNSCC5
1913	MAGED2	HNSCC5
1914	MAGEH1	HNSCC5
1915	FAAH2	HNSCC2
1916	AR	HNSCC2
1917	XIST	HNSCC5
1918	ITM2A	HNSCC5
1919	POF1B	HNSCC5
1920	DIAPH2	HNSCC2
1921	TSPAN6	HNSCC1
1922	SRPX2	HNSCC1
1923	SYTL4	HNSCC5
1924	ARMCX3	HNSCC5
1925	ARMCX2	HNSCC5
1926	ZMAT1	HNSCC5
1927	TCEAL2	HNSCC5
1928	BEX5	HNSCC5
1929	BEX4	HNSCC5
1930	TBC1D8B	HNSCC5
1931	AMOT	HNSCC5
1932	SLC6A14	HNSCC2
1933	CT83	HNSCC2
1934	IL13RA1	HNSCC1
1935	XIAP	HNSCC1
1936	CCDC160	HNSCC5
1937	MOSPD1	HNSCC1
1938	FGF13	HNSCC5
1939	CDR1-AS	HNSCC5
1940	LDOC1	HNSCC5
1941	IDS	HNSCC1
1942	HMGB3	HNSCC2
1943	PRRG3	HNSCC5
1944	GABRE	HNSCC2
1945	ZNF185	HNSCC1
1946	ZNF275	HNSCC2
1947	SLC6A8	HNSCC1
1948	ABCD1	HNSCC1
1949	SSR4	HNSCC2
1950	CH17-340M24.3	HNSCC5
1951	PLXNA3	HNSCC5
1952	G6PD	HNSCC2
1953	CLN8	HNSCC1
1954	CTD-2336O2.1	HNSCC5
1955	ANGPT2	HNSCC5
1956	DEFB1	HNSCC5
1957	CLDN23	HNSCC5
1958	LONRF1	HNSCC5
1959	TUSC3	HNSCC2
1960	ZDHHC2	HNSCC2
1961	SLC7A2	HNSCC2
1962	MTUS1	HNSCC5
1963	ASAH1	HNSCC1
1964	PSD3	HNSCC1
1965	SH2D4A	HNSCC1
1966	DOK2	HNSCC1
1967	DMTN	HNSCC5
1968	NUDT18	HNSCC5
1969	REEP4	HNSCC1
1970	LGI3	HNSCC1
1971	PDLIM2	HNSCC1
1972	SLC25A37	HNSCC5
1973	NKX3-1	HNSCC5
1974	ADAM28	HNSCC5
1975	BNIP3L	HNSCC1
1976	PTK2B	HNSCC1
1977	CLU	HNSCC2
1978	FBXO16	HNSCC5
1979	FZD3	HNSCC2
1980	KIF13B	HNSCC1
1981	DUSP4	HNSCC5
1982	SARAF	HNSCC5
1983	RP11-489E7.4	HNSCC5
1984	RP11-51J9.5	HNSCC5
1985	RBPMS-AS1	HNSCC1
1986	RBPMS	HNSCC1
1987	PPP2CB	HNSCC1
1988	ERLIN2	HNSCC2
1989	PROSC	HNSCC2
1990	BRF2	HNSCC2
1991	RAB11FIP1	HNSCC1
1992	ASH2L	HNSCC2
1993	LSM1	HNSCC2
1994	BAG4	HNSCC2
1995	PLPP5	HNSCC2
1996	WHSC1L1	HNSCC2
1997	FGFR1	HNSCC2
1998	PLEKHA2	HNSCC2
1999	ADAM9	HNSCC1
[truncated: 1,379 more rows]

## Sheet: LC
X	gene_name	module
1	A4GALT	LC2
2	AAK1	LC4
3	AATF	LC4
4	ABCA1	LC4
5	ABCA12	LC4
6	ABCC3	LC4
7	ABCC5	LC2
8	ABCD3	LC4
9	ABCD4	LC4
10	ABCE1	LC4
11	ABCF1	LC2
12	ABCF3	LC4
13	ABHD11	LC4
14	ABHD12	LC4
15	ABHD17C	LC2
16	ABHD3	LC4
17	ABHD5	LC4
18	ABI2	LC4
19	ABR	LC4
20	ABTB1	LC4
21	ABTB2	LC4
22	AC002310.1	LC4
23	AC003681.1	LC4
24	AC004130.1	LC4
25	AC004918.1	LC4
26	AC004943.2	LC4
27	AC004982.1	LC4
28	AC004982.2	LC4
29	AC005332.7	LC4
30	AC007388.1	LC4
31	AC008741.2	LC4
32	AC008771.1	LC4
33	AC009283.1	LC4
34	AC009779.2	LC4
35	AC010329.1	LC4
36	AC011447.3	LC4
37	AC016831.1	LC4
38	AC018809.2	LC4
39	AC025181.2	LC4
40	AC027020.2	LC4
41	AC027097.1	LC4
42	AC060780.1	LC4
43	AC078846.1	LC4
44	AC087741.1	LC4
45	AC092683.1	LC4
46	AC092747.4	LC4
47	AC092910.3	LC4
48	AC093297.2	LC4
49	AC096992.2	LC4
50	AC097376.2	LC4
51	AC106886.5	LC4
52	AC132872.1	LC4
53	AC245060.5	LC4
54	ACAA2	LC4
55	ACACB	LC4
56	ACAD9	LC4
57	ACADM	LC4
58	ACAP2	LC2
59	ACAP3	LC4
60	ACBD3	LC2
61	ACHE	LC4
62	ACIN1	LC4
63	ACKR3	LC2
64	ACO2	LC4
65	ACOT8	LC4
66	ACOX1	LC4
67	ACSF2	LC4
68	ACSF3	LC4
69	ACSL1	LC4
70	ACSS1	LC4
71	ACTG1	LC2
72	ACTN1	LC4
73	ACTN4	LC4
74	ACTR2	LC4
75	ACTR8	LC4
76	ACVR2B	LC4
77	ADAM15	LC4
78	ADAM17	LC4
79	ADAM8	LC4
80	ADAM9	LC4
81	ADAR	LC4
82	ADCY3	LC4
83	ADCY4	LC4
84	ADGRA3	LC4
85	ADGRF1	LC10
86	ADGRG1	LC10
87	ADGRV1	LC4
88	ADM	LC2
89	ADNP	LC4
90	ADNP2	LC4
91	ADPGK	LC4
92	AEBP2	LC4
93	AES	LC4
94	AF117829.1	LC4
95	AFAP1-AS1	LC4
96	AFDN	LC4
97	AFF1	LC4
98	AFF4	LC4
99	AFTPH	LC4
100	AGAP3	LC4
101	AGFG1	LC4
102	AGK	LC4
103	AGL	LC4
104	AGO1	LC4
105	AGO2	LC4
106	AGO3	LC4
107	AGO4	LC4
108	AGPAT1	LC4
109	AGTRAP	LC4
110	AHCTF1	LC4
111	AHDC1	LC4
112	AHI1	LC4
113	AHNAK	LC2
114	AHNAK2	LC10
115	AHR	LC4
116	AKAP1	LC4
117	AKAP10	LC4
118	AKAP11	LC4
119	AKAP9	LC4
120	AL021368.2	LC4
121	AL034417.2	LC4
122	AL096865.1	LC4
123	AL118506.1	LC4
124	AL121761.2	LC10
125	AL137003.2	LC4
126	AL139089.1	LC4
127	AL159169.2	LC4
128	AL358472.4	LC4
129	AL359915.2	LC4
130	AL390719.2	LC4
131	AL390728.6	LC4
132	AL391244.3	LC4
133	AL591845.1	LC4
134	ALDH18A1	LC4
135	ALDH1A1	LC2
136	ALDH1A2	LC4
137	ALDH1A3	LC10
138	ALG10B	LC4
139	ALG1L	LC4
140	ALKAL1	LC4
141	ALKBH6	LC4
142	ALMS1	LC4
143	ALOX12-AS1	LC4
144	ALPK1	LC4
145	ALS2	LC4
146	ALS2CL	LC4
147	AMIGO2	LC4
148	AMOTL2	LC4
149	AMPD2	LC4
150	ANAPC4	LC4
151	ANKFY1	LC4
152	ANKHD1	LC4
153	ANKIB1	LC4
154	ANKLE2	LC4
155	ANKRA2	LC4
156	ANKRD10	LC4
157	ANKRD12	LC4
158	ANKRD13A	LC4
159	ANKRD13C	LC4
160	ANKRD13D	LC4
161	ANKRD17	LC4
162	ANKRD22	LC10
163	ANKRD26	LC4
164	ANKRD28	LC4
165	ANKRD33B	LC4
166	ANKRD36	LC4
167	ANKRD36B	LC4
168	ANKRD36C	LC4
169	ANKRD39	LC4
170	ANKRD40	LC4
171	ANKRD49	LC4
172	ANKRD52	LC4
173	ANO6	LC4
174	ANO9	LC4
175	ANTXR2	LC4
176	ANXA1	LC2
177	ANXA11	LC4
178	ANXA2R	LC4
179	ANXA3	LC4
180	ANXA6	LC4
181	AP1G1	LC4
182	AP1G2	LC4
183	AP2B1	LC4
184	AP3B1	LC4
185	AP3M2	LC4
186	AP3S2	LC4
187	AP5Z1	LC4
188	APAF1	LC4
189	APEX1	LC4
190	APH1A	LC4
191	APLP1	LC4
192	APOBEC3A	LC2
193	APOL1	LC10
194	APOL2	LC10
195	APOL6	LC10
196	APOOL	LC4
197	APPBP2	LC4
198	ARAF	LC4
199	ARAP1	LC4
200	ARAP2	LC4
201	AREL1	LC4
202	ARF6	LC4
203	ARFGAP1	LC4
204	ARFGAP2	LC4
205	ARFGEF2	LC4
206	ARFGEF3	LC4
207	ARFRP1	LC4
208	ARHGAP18	LC4
209	ARHGAP29	LC4
210	ARHGAP33	LC4
211	ARHGAP5	LC4
212	ARHGEF11	LC4
213	ARHGEF3	LC4
214	ARHGEF38	LC4
215	ARHGEF7	LC4
216	ARHGEF9	LC4
217	ARID1B	LC4
218	ARID2	LC4
219	ARL11	LC4
220	ARL16	LC4
221	ARL6IP6	LC4
222	ARL8B	LC2
223	ARMC3	LC4
224	ARMC8	LC4
225	ARMCX3	LC4
226	ARNT	LC4
227	ARNTL2	LC4
228	ARPC4	LC4
229	ARPC5	LC2
230	ARRB1	LC4
231	ASAP1	LC4
232	ASAP2	LC4
233	ASB16-AS1	LC4
234	ASB3	LC4
235	ASB7	LC4
236	ASH1L	LC4
237	ASH1L-AS1	LC4
238	ASPHD1	LC4
239	ASRGL1	LC4
240	ASTE1	LC4
241	ASXL2	LC4
242	ATAD1	LC4
243	ATAD2	LC4
244	ATAD2B	LC4
245	ATAD3A	LC4
246	ATAD5	LC4
247	ATAT1	LC4
248	ATF6	LC4
249	ATF6B	LC4
250	ATF7	LC4
251	ATF7IP	LC4
252	ATG10	LC4
253	ATG12	LC4
254	ATG14	LC4
255	ATG2B	LC4
256	ATG4B	LC4
257	ATG7	LC4
258	ATG9B	LC4
259	ATL2	LC4
260	ATL3	LC4
261	ATMIN	LC4
262	ATP11B	LC2
263	ATP13A3	LC4
264	ATP2C1	LC4
265	ATP6AP2	LC4
266	ATP6V0A1	LC4
267	ATP6V1H	LC4
268	ATP7A	LC4
269	ATP8B1	LC4
270	ATP8B2	LC4
271	ATP9A	LC4
272	ATP9B	LC4
273	ATR	LC4
274	ATRN	LC4
275	ATRX	LC4
276	ATXN1	LC4
277	ATXN2	LC4
278	ATXN2L	LC4
279	ATXN7L3	LC4
280	ATXN7L3B	LC4
281	AUTS2	LC4
282	AVIL	LC4
283	AVL9	LC4
284	AZGP1	LC4
285	B3GALT4	LC10
286	B3GNT2	LC2
287	B3GNT3	LC4
288	B3GNT5	LC10
289	B3GNTL1	LC4
290	B4GALNT4	LC4
291	B4GALT2	LC4
292	B4GALT4	LC4
293	B4GALT5	LC4
294	BAG1	LC2
295	BAG5	LC4
296	BAHCC1	LC4
297	BAIAP2	LC4
298	BANP	LC4
299	BARD1	LC4
300	BATF2	LC10
301	BAZ1B	LC4
302	BAZ2A	LC4
303	BAZ2B	LC4
304	BBX	LC4
305	BCAM	LC4
306	BCAR3	LC4
307	BCAS4	LC4
308	BCL11A	LC2
309	BCL2L1	LC4
310	BCL2L11	LC4
311	BCL2L2	LC4
312	BCL9L	LC4
313	BCLAF3	LC4
314	BDP1	LC4
315	BEAN1	LC4
316	BECN1	LC4
317	BEX2	LC4
318	BHLHB9	LC4
319	BHLHE40	LC2
320	BHLHE41	LC4
321	BICRAL	LC4
322	BIK	LC2
323	BIN1	LC4
324	BIRC6	LC4
325	BISPR	LC4
326	BLOC1S5	LC4
327	BMP1	LC4
328	BMPR1A	LC4
329	BMPR2	LC4
330	BNIPL	LC2
331	BOD1L1	LC4
332	BOK	LC4
333	BPTF	LC4
334	BRAF	LC4
335	BRCA1	LC4
336	BRCA2	LC4
337	BRD1	LC4
338	BRD3	LC4
339	BRD7	LC2
340	BRD8	LC4
341	BRD9	LC4
342	BRF1	LC4
343	BRIX1	LC4
344	BRK1	LC4
345	BRPF1	LC4
346	BRPF3	LC4
347	BRWD1	LC4
348	BRWD3	LC4
349	BSDC1	LC4
350	BSG	LC4
351	BST2	LC4
352	BTAF1	LC4
353	BTBD19	LC4
354	BTBD7	LC4
355	BTN2A1	LC4
356	BZW1	LC4
357	C10orf88	LC4
358	C11orf58	LC4
359	C11orf80	LC4
360	C12orf49	LC4
361	C12orf66	LC4
362	C14orf93	LC4
363	C15orf48	LC4
364	C17orf67	LC4
365	C18orf25	LC4
366	C18orf32	LC4
367	C19orf33	LC4
368	C1GALT1	LC4
369	C1GALT1C1	LC4
370	C1QTNF3	LC4
371	C1RL-AS1	LC4
372	C1orf112	LC4
373	C1orf216	LC4
374	C1orf61	LC4
375	C20orf96	LC4
376	C22orf46	LC4
377	C2CD2	LC4
378	C2CD3	LC4
379	C2CD4A	LC2
380	C2CD5	LC4
381	C2orf49	LC4
382	C2orf92	LC4
383	C3orf52	LC4
384	C4orf46	LC4
385	C4orf47	LC4
386	C5orf22	LC4
387	C5orf34	LC4
388	C5orf51	LC4
389	C5orf63	LC4
390	C6orf106	LC4
391	C6orf132	LC10
392	C6orf141	LC4
393	C6orf47	LC4
394	C6orf62	LC4
395	C6orf89	LC4
396	C8orf33	LC4
397	C9orf16	LC2
398	CAB39	LC4
399	CABLES2	LC4
400	CACNA1A	LC4
401	CACNB3	LC4
402	CACNG4	LC4
403	CACUL1	LC4
404	CAD	LC4
405	CALR	LC4
406	CALU	LC4
407	CAMK2G	LC4
408	CAMK2N1	LC4
409	CAMKK2	LC4
410	CAMSAP1	LC4
411	CAND1	LC4
412	CANT1	LC4
413	CANX	LC4
414	CAPN2	LC4
415	CAPN5	LC4
416	CAPN7	LC4
417	CAPRIN1	LC4
418	CAPZA1	LC4
419	CARS	LC4
420	CASC1	LC4
421	CASC2	LC4
422	CASC3	LC4
423	CASD1	LC4
424	CASP10	LC4
425	CASP2	LC4
426	CASP3	LC4
427	CASP8	LC4
428	CASP8AP2	LC4
429	CAST	LC4
430	CATSPER2	LC4
431	CBFA2T2	LC4
432	CBWD1	LC4
433	CBX1	LC4
434	CBX2	LC4
435	CBX5	LC4
436	CCAR1	LC4
437	CCDC122	LC4
438	CCDC125	LC4
439	CCDC127	LC4
440	CCDC137	LC4
441	CCDC14	LC4
442	CCDC171	LC4
443	CCDC191	LC4
444	CCDC30	LC4
445	CCDC40	LC4
446	CCDC43	LC4
447	CCDC66	LC4
448	CCDC71L	LC4
449	CCDC80	LC2
450	CCDC84	LC4
451	CCDC93	LC4
452	CCHCR1	LC4
453	CCL20	LC4
454	CCL28	LC4
455	CCNE2	LC4
456	CCNF	LC4
457	CCNG2	LC4
458	CCNL1	LC4
459	CCNL2	LC4
460	CCNQ	LC2
461	CCNT1	LC4
462	CCNT2	LC4
463	CCSER1	LC4
464	CCSER2	LC4
465	CCT2	LC4
466	CCT3	LC4
467	CCT5	LC4
468	CCZ1B	LC4
469	CD109	LC4
470	CD151	LC4
471	CD274	LC2
472	CD2AP	LC4
473	CD3EAP	LC4
474	CD40	LC4
475	CD46	LC4
476	CD47	LC4
477	CD59	LC4
478	CD82	LC10
479	CD9	LC2
480	CD99	LC2
481	CDADC1	LC4
482	CDC25B	LC4
483	CDC27	LC4
484	CDC42BPB	LC4
485	CDC42BPG	LC4
486	CDC42EP3	LC4
487	CDC42SE1	LC4
488	CDC5L	LC4
489	CDC6	LC4
490	CDCA4	LC4
491	CDCP1	LC10
492	CDH1	LC10
493	CDH24	LC4
494	CDK11B	LC4
495	CDK12	LC4
496	CDK13	LC4
497	CDK16	LC4
498	CDK19	LC4
499	CDK2	LC4
500	CDK5R1	LC2
501	CDK5RAP3	LC4
502	CDKAL1	LC4
503	CDKL5	LC4
504	CDKN1A	LC10
505	CDKN1C	LC4
506	CDKN2A	LC4
507	CDKN2B	LC4
508	CDKN2B-AS1	LC4
509	CDON	LC4
510	CDS2	LC4
511	CDYL	LC4
512	CEACAM1	LC2
513	CEACAM6	LC4
514	CEBPB	LC4
515	CELF1	LC4
516	CELSR3	LC4
517	CENPB	LC4
518	CENPC	LC4
519	CENPJ	LC4
520	CENPU	LC4
521	CEP162	LC4
522	CEP164	LC4
523	CEP192	LC4
524	CEP290	LC4
525	CEP295	LC4
526	CEP41	LC4
527	CEP44	LC4
528	CEP63	LC4
529	CEP72	LC4
530	CEP76	LC4
531	CEP95	LC4
532	CEPT1	LC4
533	CERS2	LC4
534	CES1	LC2
535	CES4A	LC4
536	CETN3	LC4
537	CFAP43	LC4
538	CFAP44	LC4
539	CFAP45	LC4
540	CFAP54	LC4
541	CFAP57	LC4
542	CFAP69	LC4
543	CFAP70	LC4
544	CFAP97	LC4
545	CFDP1	LC2
546	CFLAR	LC4
547	CFLAR-AS1	LC4
548	CGAS	LC4
549	CGGBP1	LC4
550	CGN	LC4
551	CHAF1A	LC4
552	CHD1	LC4
553	CHD2	LC4
554	CHD3	LC4
555	CHD4	LC4
556	CHD6	LC4
557	CHD7	LC10
558	CHD8	LC4
559	CHERP	LC4
560	CHFR	LC4
561	CHKA	LC4
562	CHM	LC4
563	CHML	LC4
564	CHMP4A	LC4
565	CHMP5	LC2
566	CHST2	LC2
567	CHTF8	LC4
568	CHTOP	LC4
569	CIR1	LC4
570	CITED4	LC2
571	CKAP4	LC4
572	CKB	LC4
573	CKMT2-AS1	LC4
574	CLASP1	LC4
575	CLCC1	LC4
576	CLCN6	LC4
577	CLCN7	LC4
578	CLDN1	LC10
579	CLDN12	LC4
580	CLDN3	LC4
581	CLDN4	LC4
582	CLINT1	LC2
583	CLIP1	LC10
584	CLIP2	LC4
585	CLIP4	LC4
586	CLK1	LC4
587	CLK2	LC4
588	CLK4	LC4
589	CLMN	LC4
590	CLN8	LC4
591	CLPTM1	LC4
592	CLPTM1L	LC4
593	CLSTN1	LC4
594	CLTA	LC2
595	CMAS	LC4
596	CMTM3	LC4
597	CMTM6	LC4
598	CMTR1	LC4
599	CNBP	LC4
600	CNDP2	LC4
601	CNNM3	LC4
602	CNNM4	LC4
603	CNOT1	LC4
604	CNOT10	LC4
605	CNOT2	LC4
606	CNOT4	LC4
607	CNOT6	LC4
608	CNP	LC4
609	CNPY2	LC4
610	CNPY3	LC4
611	CNST	LC4
612	CNTLN	LC4
613	CNTNAP2	LC2
614	COA5	LC4
615	COASY	LC4
616	COBL	LC4
617	COBLL1	LC4
618	COCH	LC2
619	COG1	LC4
620	COG3	LC4
621	COG4	LC4
622	COG6	LC4
623	COG7	LC4
624	COL13A1	LC4
625	COL21A1	LC4
626	COL4A3BP	LC4
627	COL6A1	LC4
628	COL6A2	LC4
629	COL8A2	LC4
630	COL9A2	LC4
631	COLGALT1	LC4
632	COMMD9	LC4
633	COPA	LC4
634	COPB1	LC4
635	COPB2	LC4
636	COPG1	LC4
637	CP	LC4
638	CPAMD8	LC4
639	CPD	LC4
640	CPE	LC4
641	CPSF1	LC4
642	CPSF2	LC4
643	CPSF6	LC4
644	CRABP2	LC4
645	CRAMP1	LC4
646	CRCP	LC4
647	CREB1	LC4
648	CREBBP	LC4
649	CREBRF	LC4
650	CREBZF	LC4
651	CRELD1	LC4
652	CRIM1	LC10
653	CRIP2	LC4
654	CRIPT	LC4
655	CRNKL1	LC4
656	CRTC2	LC4
657	CRYBG3	LC4
658	CSAD	LC4
659	CSDE1	LC4
660	CSE1L	LC4
661	CSNK1D	LC4
662	CSNK1E	LC4
663	CSNK1G2	LC4
664	CSNK2A1	LC4
665	CSTA	LC2
666	CSTB	LC2
667	CSTF3	LC4
668	CTBP2	LC4
669	CTC1	LC4
670	CTCF	LC4
671	CTDNEP1	LC4
672	CTDP1	LC4
673	CTHRC1	LC4
674	CTNNA1	LC4
675	CTNNB1	LC4
676	CTNND1	LC10
677	CTSA	LC4
678	CTSC	LC2
679	CTSD	LC4
680	CTSF	LC4
681	CTSV	LC4
682	CTTN	LC4
683	CTTNBP2NL	LC10
684	CTXN1	LC4
685	CUEDC1	LC4
686	CUL3	LC4
687	CUL4B	LC4
688	CUL7	LC4
689	CWC25	LC4
690	CXCL16	LC4
691	CXXC5	LC4
692	CXorf38	LC4
693	CYB5R2	LC2
694	CYP4F11	LC2
695	CYP4F3	LC2
696	CYTOR	LC4
697	DAAM1	LC4
698	DAG1	LC4
699	DAGLB	LC4
700	DAP	LC4
701	DAP3	LC4
702	DAPK3	LC4
703	DAPP1	LC4
704	DARS	LC4
705	DBNDD1	LC4
706	DBR1	LC4
707	DCAF11	LC4
708	DCAF12	LC4
709	DCAF5	LC4
710	DCBLD2	LC4
711	DCP2	LC4
712	DCST2	LC4
713	DCTN1	LC4
714	DCTN4	LC4
715	DCUN1D1	LC4
716	DDAH2	LC4
717	DDI2	LC4
718	DDIT3	LC2
719	DDOST	LC4
720	DDX18	LC4
721	DDX19A	LC4
722	DDX23	LC4
723	DDX27	LC4
724	DDX39B	LC4
725	DDX3X	LC4
726	DDX42	LC4
727	DDX46	LC4
728	DDX47	LC4
729	DDX52	LC4
730	DDX55	LC4
731	DDX58	LC2
732	DDX6	LC4
733	DDX60	LC4
734	DDX60L	LC4
735	DEF8	LC4
736	DEK	LC4
737	DENND1A	LC4
738	DENND1B	LC4
739	DENND2C	LC2
740	DENND2D	LC4
741	DENND4A	LC4
742	DENND4B	LC4
743	DENND4C	LC4
744	DENND5A	LC4
745	DENND5B	LC4
746	DERA	LC4
747	DERL2	LC4
748	DGCR8	LC4
749	DGKD	LC4
750	DGKH	LC4
751	DGKQ	LC4
752	DGKZ	LC4
753	DGLUCY	LC4
754	DHDDS	LC4
755	DHRS4-AS1	LC4
756	DHX15	LC4
757	DHX32	LC4
758	DHX33	LC4
759	DHX36	LC4
760	DHX37	LC4
761	DHX57	LC4
762	DHX8	LC4
763	DHX9	LC4
764	DIAPH1	LC4
765	DICER1	LC4
766	DIDO1	LC4
767	DLEU2	LC4
768	DLG3	LC4
769	DMAP1	LC4
770	DMRTA1	LC4
771	DMTF1	LC4
772	DNA2	LC4
773	DNAH11	LC4
774	DNAH14	LC4
775	DNAH5	LC4
776	DNAJB11	LC4
777	DNAJB14	LC4
778	DNAJC10	LC4
779	DNAJC11	LC4
780	DNAJC13	LC4
781	DNAJC16	LC4
782	DNAJC21	LC4
783	DNAJC22	LC4
784	DNAJC5	LC4
785	DNAJC6	LC4
786	DNAJC7	LC4
787	DNAJC9	LC4
788	DNALI1	LC4
789	DNASE1	LC4
790	DNASE1L1	LC4
791	DNMT1	LC4
792	DNMT3A	LC4
793	DNTTIP1	LC4
794	DNTTIP2	LC4
795	DOC2A	LC4
796	DOCK1	LC4
797	DOCK5	LC4
798	DOCK7	LC4
799	DOCK9	LC4
800	DONSON	LC4
801	DOPEY2	LC4
802	DOT1L	LC4
803	DPM3	LC4
804	DPP7	LC4
805	DPP8	LC4
806	DPP9	LC4
807	DPY19L2	LC4
808	DPY19L4	LC4
809	DPY30	LC4
810	DPYD	LC4
811	DROSHA	LC4
812	DSG2	LC4
813	DSN1	LC4
814	DSP	LC4
815	DSTN	LC10
816	DTL	LC4
817	DTX2	LC4
818	DTX3L	LC4
819	DUS1L	LC4
820	DUSP12	LC4
821	DUSP18	LC4
822	DUSP22	LC4
823	DUSP3	LC4
824	DUSP6	LC4
825	DUSP7	LC2
826	DVL1	LC4
827	DYM	LC4
828	DYNC1H1	LC4
829	DYNC1I2	LC4
830	DYNC1LI2	LC4
831	DYNC2LI1	LC4
832	DYNLT3	LC2
833	DYRK1A	LC4
834	DYRK2	LC4
835	DZANK1	LC4
836	E2F1	LC4
837	E2F3	LC4
838	E2F6	LC4
839	EAF1	LC4
840	EBLN2	LC4
841	EBLN3P	LC4
842	ECE1	LC4
843	ECHDC2	LC4
844	ECT2	LC4
845	EDC3	LC4
846	EDRF1	LC4
847	EED	LC4
848	EEF2K	LC4
849	EEFSEC	LC4
850	EFCAB13	LC4
851	EFHC1	LC4
852	EFL1	LC4
853	EFNA1	LC4
854	EFNA4	LC4
855	EFNA5	LC4
856	EFTUD2	LC4
857	EGLN3	LC2
858	EHBP1L1	LC4
859	EHD1	LC4
860	EHF	LC10
861	EHHADH	LC4
862	EHMT1	LC4
863	EHMT2	LC4
864	EIF1AX	LC4
865	EIF1AY	LC2
866	EIF2AK2	LC4
867	EIF2B5	LC4
868	EIF2S3	LC4
869	EIF3A	LC4
870	EIF3J	LC2
871	EIF4G1	LC10
872	EIF4G3	LC4
873	EIF4H	LC4
874	ELF2	LC4
875	ELF3	LC10
876	ELK1	LC4
877	ELK3	LC4
878	ELMO3	LC4
879	ELMOD2	LC4
880	ELMOD3	LC4
881	ELMSAN1	LC4
882	ELP5	LC4
883	EMC1	LC4
884	EMC3	LC4
885	EML2	LC4
886	EML4	LC4
887	EMP1	LC10
888	EMSY	LC4
889	EN1	LC2
890	ENDOV	LC4
891	ENO2	LC4
892	ENPP4	LC4
893	ENPP5	LC4
894	ENSA	LC4
895	ENTPD6	LC4
896	EP400	LC4
897	EPB41	LC4
898	EPB41L5	LC4
899	EPCAM	LC4
900	EPG5	LC4
901	EPHA10	LC4
902	EPHA2	LC4
903	EPHB3	LC2
904	EPHB4	LC4
905	EPHX3	LC10
906	EPM2AIP1	LC4
907	EPRS	LC2
908	EPS8	LC4
909	EPS8L1	LC4
910	EPS8L2	LC4
911	ERAP1	LC4
912	ERBB2	LC4
913	ERBB3	LC4
914	ERCC3	LC4
915	ERCC6	LC4
916	ERCC6L2	LC4
917	ERGIC1	LC4
918	ERGIC2	LC4
919	ERICH1	LC4
920	ERLIN1	LC4
921	ERMP1	LC10
922	ERO1A	LC10
923	ERRFI1	LC4
924	ERV3-1	LC4
925	ESF1	LC4
926	ESR1	LC4
927	ESYT2	LC4
928	ETFDH	LC4
929	ETFRF1	LC4
930	ETNK1	LC4
931	EVPL	LC10
932	EXO5	LC4
933	EXOC1	LC4
934	EXOC3	LC4
935	EXOC4	LC4
936	EXOC5	LC4
937	EXOC6	LC2
938	EXOC6B	LC2
939	EXOC7	LC4
940	EXOSC10	LC4
941	EXT2	LC4
942	EYA1	LC4
943	EYA3	LC4
944	EZH1	LC4
945	EZH2	LC4
946	F11R	LC4
947	F3	LC2
948	FAAP100	LC4
949	FAF2	LC4
950	FAM111A	LC4
951	FAM111B	LC4
952	FAM114A1	LC4
953	FAM118A	LC4
954	FAM122B	LC4
955	FAM126B	LC4
956	FAM131A	LC4
957	FAM136A	LC2
958	FAM13B	LC4
959	FAM160A2	LC4
960	FAM160B1	LC4
961	FAM161A	LC4
962	FAM171A2	LC4
963	FAM173B	LC4
964	FAM193A	LC4
965	FAM198B	LC4
966	FAM199X	LC4
967	FAM208A	LC4
968	FAM214A	LC4
969	FAM214B	LC4
970	FAM234A	LC4
971	FAM3C	LC4
972	FAM49B	LC4
973	FAM53C	LC4
974	FAM83B	LC2
975	FAM84A	LC2
976	FAM91A1	LC4
977	FANCA	LC4
978	FANCC	LC4
979	FANCD2	LC4
980	FANCF	LC4
981	FANCL	LC4
982	FARP1	LC4
983	FARP2	LC4
984	FASTKD1	LC4
985	FASTKD2	LC4
986	FASTKD3	LC4
987	FAT1	LC4
988	FAT2	LC2
989	FBLIM1	LC4
990	FBLN2	LC4
991	FBLN7	LC4
992	FBXL2	LC4
993	FBXL20	LC4
994	FBXL3	LC4
995	FBXL4	LC4
996	FBXL5	LC4
997	FBXO17	LC4
998	FBXO3	LC4
999	FBXO32	LC10
1000	FBXO34	LC4
1001	FBXO38	LC4
1002	FBXO42	LC4
1003	FBXW11	LC4
1004	FBXW7	LC4
1005	FBXW8	LC4
1006	FCF1	LC4
1007	FECH	LC4
1008	FEM1A	LC4
1009	FER	LC4
1010	FERMT1	LC2
1011	FEZ2	LC4
1012	FGD4	LC4
1013	FGD5-AS1	LC4
1014	FGFR1OP2	LC4
1015	FIGNL1	LC4
1016	FILIP1L	LC4
1017	FKBP10	LC4
1018	FLAD1	LC4
1019	FLII	LC4
1020	FLNA	LC4
1021	FLNB	LC4
1022	FLOT1	LC4
1023	FMNL3	LC4
1024	FMR1	LC10
1025	FN3KRP	LC4
1026	FNBP1	LC4
1027	FNBP1L	LC4
1028	FNDC3B	LC4
1029	FNIP1	LC4
1030	FNIP2	LC4
1031	FOCAD	LC4
1032	FOXA1	LC4
1033	FOXD3-AS1	LC4
1034	FOXF1	LC2
1035	FOXK1	LC4
1036	FOXN3	LC4
1037	FOXO3	LC4
1038	FOXQ1	LC10
1039	FOXRED1	LC4
1040	FRA10AC1	LC4
1041	FRK	LC4
1042	FRMD4B	LC10
1043	FRMD6	LC2
1044	FRS2	LC4
1045	FRY	LC4
1046	FRYL	LC4
1047	FSTL1	LC4
1048	FTX	LC4
1049	FUBP1	LC4
1050	FUBP3	LC4
1051	FUCA2	LC4
1052	FUS	LC4
1053	FUT11	LC4
1054	FUT2	LC10
1055	FUT3	LC10
1056	FUT8	LC4
1057	FXYD6	LC4
1058	FYCO1	LC4
1059	FYTTD1	LC2
1060	FZD3	LC4
1061	G0S2	LC4
1062	G3BP1	LC4
1063	G3BP2	LC4
1064	G6PD	LC2
1065	GAA	LC4
1066	GAB1	LC4
1067	GABPB2	LC4
1068	GABRE	LC10
1069	GADD45A	LC2
1070	GADD45G	LC4
1071	GALNT11	LC4
1072	GALNT12	LC4
1073	GALNT3	LC10
1074	GALNT6	LC4
1075	GALNT7	LC4
1076	GARS	LC2
1077	GAS8	LC4
1078	GATA2	LC4
1079	GATAD1	LC4
1080	GATD1	LC4
1081	GBA	LC4
1082	GBA2	LC4
1083	GBP1	LC10
1084	GBP2	LC10
1085	GBP4	LC10
1086	GCA	LC4
1087	GCC2	LC4
1088	GCLC	LC2
1089	GCLM	LC2
1090	GCNT2	LC4
1091	GCNT3	LC10
1092	GDAP2	LC4
1093	GDF11	LC4
1094	GDPD1	LC4
1095	GDPD3	LC4
1096	GFM1	LC4
1097	GFM2	LC4
1098	GFOD1	LC2
1099	GFPT1	LC4
1100	GGA3	LC4
1101	GGNBP2	LC4
1102	GINS1	LC4
1103	GINS2	LC4
1104	GIT2	LC4
1105	GJB2	LC2
1106	GJC1	LC4
1107	GK5	LC4
1108	GLB1L2	LC4
1109	GLCE	LC4
1110	GLIS3	LC4
1111	GLMP	LC4
1112	GLRB	LC4
1113	GLTP	LC2
1114	GLUL	LC10
1115	GM2A	LC2
1116	GMCL1	LC4
1117	GMEB2	LC4
1118	GMNN	LC4
1119	GNA11	LC4
1120	GNA12	LC4
1121	GNA13	LC4
1122	GNE	LC4
1123	GNL2	LC4
1124	GNL3L	LC4
1125	GNPTAB	LC4
1126	GNS	LC4
1127	GOLGA2	LC4
1128	GOLGA3	LC4
1129	GOLGA4	LC4
1130	GOLGA5	LC4
1131	GOLGA6L9	LC4
1132	GOLGA8A	LC4
1133	GOLGB1	LC4
1134	GOLM1	LC4
1135	GOLPH3	LC4
1136	GOLT1B	LC4
1137	GON4L	LC4
1138	GOSR2	LC4
1139	GPALPP1	LC4
1140	GPAM	LC4
1141	GPATCH2L	LC4
1142	GPATCH8	LC4
1143	GPBP1	LC4
1144	GPBP1L1	LC4
1145	GPC2	LC4
1146	GPCPD1	LC4
1147	GPD2	LC4
1148	GPR107	LC4
1149	GPR180	LC4
1150	GPR87	LC4
1151	GPRC5A	LC4
1152	GPSM2	LC4
1153	GRAMD1C	LC4
1154	GRB7	LC10
1155	GRHL1	LC10
1156	GRIPAP1	LC4
1157	GRN	LC4
1158	GRPEL2	LC2
1159	GRTP1	LC4
1160	GSDMB	LC4
1161	GSE1	LC4
1162	GSN	LC4
1163	GSTA1	LC2
1164	GSTM3	LC2
1165	GSTP1	LC2
1166	GTF2A1	LC4
1167	GTF2E1	LC4
1168	GTF2H1	LC4
1169	GTF2I	LC4
1170	GTF2IRD1	LC4
1171	GTF3C1	LC4
1172	GTF3C2	LC4
1173	GTF3C3	LC4
1174	GTF3C4	LC4
1175	GTF3C5	LC4
1176	GTPBP10	LC4
1177	GUCD1	LC4
1178	GUF1	LC4
1179	GXYLT1	LC4
1180	GZMM	LC4
1181	H2AFJ	LC2
1182	H2AFY	LC4
1183	HACD2	LC4
1184	HACE1	LC4
1185	HACL1	LC4
1186	HAL	LC4
1187	HAS3	LC2
1188	HAUS4	LC4
1189	HAUS5	LC4
1190	HAUS6	LC4
1191	HBEGF	LC2
1192	HCAR2	LC2
1193	HCG18	LC4
1194	HDAC1	LC4
1195	HDAC5	LC4
1196	HDAC6	LC4
1197	HDAC7	LC4
1198	HDAC8	LC4
1199	HDX	LC4
1200	HEATR5B	LC4
1201	HEATR6	LC4
1202	HEBP2	LC2
1203	HECTD1	LC4
1204	HECTD2	LC4
1205	HECTD4	LC4
1206	HELB	LC4
1207	HELLS	LC4
1208	HELZ	LC4
1209	HELZ2	LC4
1210	HENMT1	LC4
1211	HERC4	LC4
1212	HEXA	LC4
1213	HEXB	LC4
1214	HHEX	LC2
1215	HID1	LC4
1216	HILPDA	LC2
1217	HINFP	LC4
1218	HINT3	LC4
1219	HIPK1	LC4
1220	HIPK2	LC4
1221	HIST1H2AC	LC4
1222	HIST1H2BC	LC4
1223	HIST1H2BJ	LC4
1224	HIST2H2BE	LC4
1225	HIST2H2BF	LC4
1226	HIVEP1	LC4
1227	HK2	LC2
1228	HKR1	LC4
1229	HLA-E	LC10
1230	HLTF	LC4
1231	HM13	LC2
1232	HMCES	LC4
1233	HMG20A	LC4
1234	HMGA1	LC2
1235	HMGN3-AS1	LC4
1236	HMGXB4	LC4
1237	HNRNPA2B1	LC4
1238	HNRNPA3	LC4
1239	HNRNPH1	LC4
1240	HNRNPH3	LC4
1241	HNRNPK	LC4
1242	HNRNPU	LC4
1243	HOXB-AS1	LC4
1244	HOXB2	LC4
1245	HOXB3	LC4
1246	HOXB5	LC4
1247	HOXB6	LC4
1248	HOXB7	LC4
1249	HOXC6	LC4
1250	HP1BP3	LC4
1251	HPF1	LC4
1252	HPRT1	LC2
1253	HPS3	LC4
1254	HPS4	LC4
1255	HPS5	LC4
1256	HRH1	LC4
1257	HSBP1L1	LC4
1258	HSD3B7	LC4
1259	HSDL1	LC4
1260	HSF4	LC4
1261	HSP90AA1	LC4
1262	HSPA13	LC4
1263	HSPA1A	LC4
1264	HSPA6	LC4
1265	HSPBAP1	LC4
1266	HTT	LC4
1267	HUWE1	LC4
1268	HYAL2	LC4
1269	HYOU1	LC4
1270	IARS	LC4
1271	ICAM1	LC4
1272	ICE1	LC4
1273	ICMT	LC4
1274	ID1	LC2
1275	IDO1	LC4
1276	IDS	LC4
1277	IER5	LC4
1278	IFI27	LC10
1279	IFI44	LC4
1280	IFI44L	LC4
1281	IFIH1	LC10
1282	IFIT5	LC4
1283	IFNAR2	LC4
1284	IFT122	LC4
1285	IFT57	LC4
1286	IFT80	LC4
1287	IGF1R	LC4
1288	IGF2R	LC4
1289	IGFBP3	LC2
1290	IGSF3	LC4
1291	IGSF9	LC4
1292	IKBKB	LC4
1293	IKZF2	LC4
1294	IL11RA	LC4
1295	IL13RA1	LC4
1296	IL15	LC4
1297	IL17RE	LC4
1298	IL1RAP	LC4
1299	IL1RN	LC10
1300	IL23A	LC4
1301	IL32	LC4
1302	IL4R	LC4
1303	IL6	LC2
1304	IL6ST	LC4
1305	ILDR1	LC4
1306	IMPDH1	LC4
1307	INF2	LC4
1308	INHBB	LC4
1309	INO80D	LC4
1310	INPP4A	LC4
1311	INPP4B	LC4
1312	INPP5B	LC4
1313	INPP5D	LC4
1314	INPP5F	LC2
1315	INTS11	LC4
1316	INTS13	LC4
1317	INTS2	LC4
1318	INTS3	LC4
1319	INTS4	LC4
1320	INTS6	LC4
1321	INTS7	LC4
1322	INTS8	LC4
1323	INTU	LC4
1324	IP6K2	LC4
1325	IPO11	LC4
1326	IPO8	LC4
1327	IPP	LC4
1328	IQCB1	LC4
1329	IQCE	LC4
1330	IQCG	LC4
1331	IQGAP3	LC4
1332	IQSEC2	LC4
1333	IRAK2	LC4
1334	IRAK4	LC4
1335	IREB2	LC4
1336	IRF2	LC4
1337	IRF5	LC4
1338	IRF6	LC2
1339	IRF9	LC4
1340	IRS1	LC4
1341	IRX6	LC2
1342	ISG15	LC4
1343	IST1	LC4
1344	ISY1	LC4
1345	ITCH	LC4
1346	ITGA1	LC4
1347	ITGA2	LC4
1348	ITGA3	LC4
1349	ITGAV	LC4
1350	ITGB1	LC4
1351	ITGB5	LC4
1352	ITGB6	LC4
1353	ITGB8	LC4
1354	ITPRIPL2	LC4
1355	ITSN2	LC10
1356	IWS1	LC4
1357	JADE2	LC4
1358	JADE3	LC4
1359	JAGN1	LC4
1360	JARID2	LC2
1361	JMJD1C	LC4
1362	JRK	LC4
1363	JUP	LC2
1364	KALRN	LC4
1365	KANSL1	LC4
1366	KANSL2	LC4
1367	KANSL3	LC4
1368	KANTR	LC4
1369	KAT6A	LC4
1370	KAT6B	LC4
1371	KAT8	LC4
1372	KCMF1	LC2
1373	KCNH2	LC4
1374	KCNK1	LC2
1375	KCNMB3	LC4
1376	KCNN4	LC4
1377	KCNQ1OT1	LC4
1378	KCTD2	LC4
1379	KCTD21-AS1	LC4
1380	KDM1A	LC4
1381	KDM1B	LC4
1382	KDM3A	LC2
1383	KDM3B	LC4
1384	KDM4A	LC4
1385	KDM4B	LC4
1386	KDM4C	LC4
1387	KDM5A	LC4
1388	KDM6A	LC4
1389	KDM7A	LC4
1390	KDR	LC4
1391	KDSR	LC4
1392	KHDC4	LC4
1393	KHNYN	LC4
1394	KIAA0232	LC4
1395	KIAA0355	LC4
1396	KIAA0753	LC4
1397	KIAA0895	LC4
1398	KIAA1109	LC4
1399	KIAA1147	LC4
1400	KIAA1211L	LC4
1401	KIAA1468	LC4
1402	KIAA1522	LC4
1403	KIAA1551	LC4
1404	KIAA1841	LC4
1405	KIAA2013	LC4
1406	KIAA2026	LC4
1407	KIDINS220	LC4
1408	KIF13A	LC4
1409	KIF13B	LC4
1410	KIF1B	LC4
1411	KIF27	LC4
1412	KIF3C	LC4
1413	KIFC3	LC4
1414	KLF11	LC4
1415	KLF3	LC2
1416	KLF5	LC2
1417	KLF7	LC4
1418	KLHDC10	LC4
1419	KLHDC3	LC4
1420	KLHDC7B	LC4
1421	KLHL17	LC4
1422	KLHL2	LC4
1423	KLHL21	LC4
1424	KLHL23	LC4
1425	KLHL24	LC4
1426	KLHL36	LC4
1427	KLHL42	LC4
1428	KLHL9	LC4
1429	KLK11	LC2
1430	KMT2A	LC4
1431	KMT2B	LC4
1432	KMT2C	LC4
1433	KMT2D	LC4
1434	KMT5B	LC4
1435	KMT5C	LC4
1436	KNOP1	LC4
1437	KNTC1	LC4
1438	KPNA1	LC4
1439	KPNA4	LC4
1440	KPNA6	LC4
1441	KPNB1	LC4
1442	KRAS	LC4
1443	KRBOX4	LC4
1444	KRIT1	LC4
1445	KRT14	LC2
1446	KRT16	LC2
1447	KRT17	LC2
1448	KRT18	LC4
1449	KRT19	LC4
1450	KRT23	LC4
1451	KRT6B	LC2
1452	KRT7	LC4
1453	KRT8	LC4
1454	KRT80	LC4
1455	KRT86	LC4
1456	L2HGDH	LC4
1457	L3MBTL1	LC4
1458	L3MBTL2	LC4
1459	L3MBTL3	LC4
1460	LAD1	LC2
1461	LAMB3	LC4
1462	LAMP2	LC4
1463	LARGE2	LC4
1464	LARS2	LC4
1465	LASP1	LC4
1466	LATS1	LC4
1467	LCLAT1	LC4
1468	LCN2	LC10
1469	LCOR	LC4
1470	LDAH	LC4
1471	LDHB	LC4
1472	LEKR1	LC4
1473	LEMD1	LC4
1474	LEMD2	LC4
1475	LEMD3	LC4
1476	LENG8	LC4
1477	LEPR	LC4
1478	LFNG	LC4
1479	LGALS3	LC4
1480	LGI2	LC4
1481	LIF	LC4
1482	LIFR	LC4
1483	LIFR-AS1	LC4
1484	LIG3	LC4
1485	LIMCH1	LC4
1486	LIMD1	LC4
1487	LIMK1	LC4
1488	LIN7C	LC4
1489	LIN9	LC4
1490	LINC00346	LC4
1491	LINC00467	LC4
1492	LINC00511	LC4
1493	LINC00513	LC4
1494	LINC00649	LC4
1495	LINC00665	LC4
1496	LINC00865	LC4
1497	LINC00884	LC4
1498	LINC00909	LC4
1499	LINC00954	LC4
1500	LINC01515	LC4
1501	LINC02482	LC4
1502	LIPA	LC4
1503	LIPG	LC4
1504	LIPH	LC4
1505	LLGL2	LC4
1506	LMAN1	LC4
1507	LMAN2L	LC4
1508	LMBR1L	LC4
1509	LMBRD1	LC4
1510	LMBRD2	LC4
1511	LMNA	LC4
1512	LMNB1	LC4
1513	LMO2	LC10
1514	LMO3	LC4
1515	LMTK2	LC4
1516	LNPEP	LC4
1517	LONRF3	LC4
1518	LOX	LC2
1519	LOXL2	LC4
1520	LPCAT1	LC4
1521	LPIN1	LC4
1522	LPIN2	LC4
1523	LPP	LC4
1524	LRBA	LC4
1525	LRCH3	LC4
1526	LRFN1	LC4
1527	LRIG2	LC4
1528	LRIG3	LC4
1529	LRP10	LC4
1530	LRP11	LC4
1531	LRPPRC	LC4
1532	LRRC20	LC4
1533	LRRC37A2	LC4
1534	LRRC4	LC2
1535	LRRC8A	LC2
1536	LRRC8B	LC4
1537	LRRFIP1	LC10
1538	LRRK1	LC4
1539	LSG1	LC4
1540	LSM12	LC4
1541	LSR	LC4
1542	LTB4R	LC4
1543	LTBP3	LC4
1544	LTN1	LC4
1545	LUC7L	LC4
1546	LUC7L2	LC4
1547	LUC7L3	LC4
1548	LY6E	LC4
1549	LY75	LC4
1550	LYN	LC4
1551	LYPD3	LC2
1552	LYPD5	LC4
1553	LYPLA1	LC4
1554	LYST	LC4
1555	M6PR	LC4
1556	MACC1	LC4
1557	MACF1	LC4
1558	MACROD1	LC4
1559	MAD2L2	LC4
1560	MAEA	LC4
1561	MAFG	LC4
1562	MAGEF1	LC4
1563	MAGI1	LC4
1564	MAGT1	LC4
1565	MAK	LC4
1566	MAL2	LC4
1567	MALAT1	LC4
1568	MALL	LC4
1569	MALT1	LC4
1570	MAML2	LC4
1571	MAN1A2	LC4
1572	MAN2C1	LC4
1573	MANBA	LC4
1574	MAP1B	LC2
1575	MAP2	LC4
1576	MAP2K3	LC4
1577	MAP3K1	LC4
1578	MAP3K11	LC4
1579	MAP3K12	LC4
1580	MAP3K13	LC4
1581	MAP3K14	LC4
1582	MAP3K2	LC4
1583	MAP3K8	LC10
1584	MAP3K9	LC4
1585	MAP4K3	LC4
1586	MAP4K5	LC4
1587	MAP7D1	LC4
1588	MAP7D2	LC4
1589	MAPK10	LC2
1590	MAPK6	LC2
1591	MAPK8IP2	LC4
1592	MAPK8IP3	LC4
1593	MAPK9	LC4
1594	MAPKAPK5	LC4
1595	MAPRE2	LC4
1596	2025-03-06	LC4
1597	2025-03-07	LC4
1598	2025-03-08	LC4
1599	MARCKSL1	LC4
1600	MARK4	LC4
1601	MARVELD2	LC4
1602	MARVELD3	LC4
1603	MAST2	LC4
1604	MAT2A	LC4
1605	MAVS	LC4
1606	MB	LC4
1607	MBD4	LC4
1608	MBD5	LC4
1609	MBNL1	LC4
1610	MBOAT1	LC4
1611	MBOAT2	LC4
1612	MBOAT7	LC4
1613	MBP	LC4
1614	MBTD1	LC4
1615	MBTPS1	LC4
1616	MBTPS2	LC4
1617	MCAM	LC4
1618	MCF2L	LC4
1619	MCF2L2	LC4
1620	MCFD2	LC4
1621	MCL1	LC4
1622	MCM2	LC4
1623	MCM3	LC4
1624	MCM3AP	LC4
1625	MCM4	LC4
1626	MCM5	LC4
1627	MCM6	LC4
1628	MCM7	LC4
1629	MCM8	LC4
1630	MCMBP	LC4
1631	MCMDC2	LC4
1632	MCOLN3	LC4
1633	MDC1	LC4
1634	MDK	LC4
1635	MDM1	LC4
1636	MDM2	LC4
1637	MDM4	LC4
1638	ME3	LC4
1639	MEAF6	LC4
1640	MECP2	LC4
1641	MED1	LC4
1642	MED12	LC4
1643	MED13	LC4
1644	MED13L	LC4
1645	MED14	LC4
1646	MED16	LC4
1647	MED17	LC4
1648	MED23	LC4
1649	MED24	LC4
1650	MED4	LC4
1651	MED6	LC4
1652	MEF2A	LC4
1653	MERTK	LC4
1654	MESP1	LC4
1655	MEST	LC4
1656	MET	LC4
1657	METTL13	LC4
1658	METTL14	LC4
1659	METTL15	LC4
1660	METTL17	LC4
1661	METTL18	LC4
1662	METTL2B	LC4
1663	METTL3	LC4
1664	MEX3A	LC4
1665	MEX3D	LC4
1666	MFAP3	LC4
1667	MFGE8	LC4
1668	MFN2	LC4
1669	MFSD1	LC4
1670	MFSD14C	LC4
1671	MFSD4A	LC4
1672	MFSD4B	LC4
1673	MFSD5	LC4
1674	MFSD6	LC4
1675	MFSD8	LC4
1676	MGAT4A	LC4
1677	MGAT4B	LC4
1678	MGAT5	LC4
1679	MGST1	LC4
1680	MIB2	LC4
1681	MICAL3	LC4
1682	MICALL2	LC4
1683	MICB	LC4
1684	MIDN	LC4
1685	MIER3	LC4
1686	MIGA1	LC4
1687	MINPP1	LC4
1688	MIOS	LC4
1689	MIPOL1	LC4
1690	MIR222HG	LC4
1691	MIR34AHG	LC4
1692	MIR4435-2HG	LC4
1693	MIR4458HG	LC4
1694	MITD1	LC4
1695	MKL2	LC4
1696	MKLN1	LC4
1697	MKS1	LC4
1698	MLF1	LC4
1699	MLPH	LC4
1700	MLYCD	LC4
1701	MMD	LC4
1702	MME	LC4
1703	MMP14	LC4
1704	MMRN2	LC4
1705	MMS22L	LC4
1706	MOB1A	LC4
1707	MOB1B	LC4
1708	MOCOS	LC4
1709	MOGS	LC4
1710	MON1B	LC4
1711	MON2	LC4
1712	MORC4	LC4
1713	MORF4L2	LC4
1714	MOSPD2	LC4
1715	MOV10	LC4
1716	MPDZ	LC4
1717	MPRIP	LC4
1718	MPRIP-AS1	LC4
1719	MPZL2	LC4
1720	MPZL3	LC10
1721	MRE11	LC4
1722	MROH1	LC4
1723	MRPL1	LC4
1724	MRPL3	LC4
1725	MRPL45	LC4
1726	MRPS18A	LC2
1727	MRPS25	LC4
1728	MRPS31	LC4
1729	MRPS35	LC4
1730	MRPS6	LC4
1731	MRS2	LC4
1732	MSH2	LC4
1733	MSH3	LC4
1734	MSH6	LC4
1735	MSI2	LC4
1736	MSL1	LC4
1737	MSL2	LC4
1738	MSL3	LC4
1739	MT-ATP6	LC4
1740	MT-ATP8	LC4
1741	MT-CO1	LC4
1742	MT-CO2	LC4
1743	MT-CO3	LC4
1744	MT-CYB	LC4
1745	MT-ND1	LC4
1746	MT-ND2	LC4
1747	MT-ND3	LC4
1748	MT-ND4	LC4
1749	MT-ND4L	LC4
1750	MT-ND5	LC4
1751	MTA1	LC4
1752	MTA3	LC4
1753	MTAP	LC4
1754	MTERF2	LC4
1755	MTF1	LC4
1756	MTF2	LC4
1757	MTHFS	LC4
1758	MTMR12	LC4
1759	MTMR14	LC4
1760	MTMR3	LC4
1761	MTMR4	LC4
1762	MTO1	LC4
1763	MTOR	LC4
1764	MTRNR2L1	LC4
1765	MTRNR2L12	LC4
1766	MTRNR2L8	LC4
1767	MTSS1	LC2
1768	MTURN	LC4
1769	MTUS1	LC4
1770	MUC1	LC4
1771	MUC15	LC4
1772	MUC16	LC4
1773	MUC20	LC4
1774	MUC21	LC4
1775	MUC4	LC4
1776	MUL1	LC4
1777	MUM1	LC4
1778	MX1	LC10
1779	MXD1	LC10
1780	MYC	LC4
1781	MYCL	LC4
1782	MYEF2	LC4
1783	MYH9	LC4
1784	MYNN	LC4
1785	MYO10	LC4
1786	MYO15B	LC4
1787	MYO19	LC4
1788	MYO1E	LC10
1789	MYO5B	LC4
1790	MYO6	LC4
1791	MYO9A	LC4
1792	MYO9B	LC4
1793	MYOF	LC4
1794	MYSM1	LC4
1795	N4BP2	LC4
1796	N4BP2L1	LC4
1797	N4BP2L2	LC4
1798	NAA10	LC2
1799	NAA16	LC4
1800	NAA25	LC4
1801	NAA35	LC4
1802	NAALADL2	LC4
1803	NABP1	LC4
1804	NACC2	LC4
1805	NADK	LC4
1806	NADK2	LC4
1807	NADSYN1	LC4
1808	NAGK	LC2
1809	NAP1L4	LC4
1810	NARF	LC4
1811	NARS	LC4
1812	NARS2	LC4
1813	NASP	LC4
1814	NAT14	LC4
1815	NAT9	LC4
1816	NAV2	LC4
1817	NBAS	LC4
1818	NBEAL1	LC4
1819	NBEAL2	LC4
1820	NBL1	LC4
1821	NBPF1	LC4
1822	NBPF19	LC4
1823	NBPF9	LC4
1824	NBR1	LC4
1825	NCAPD3	LC4
1826	NCAPG2	LC4
1827	NCAPH2	LC4
1828	NCBP3	LC4
1829	NCCRP1	LC4
1830	NCEH1	LC4
1831	NCKAP1	LC4
1832	NCLN	LC4
1833	NCOA1	LC2
1834	NCOA3	LC4
1835	NCOA6	LC4
1836	NCOA7	LC4
1837	NCSTN	LC4
1838	NDE1	LC2
1839	NDRG2	LC10
1840	NDRG4	LC4
1841	NDUFAF7	LC4
1842	NDUFB6	LC2
1843	NEAT1	LC4
1844	NEB	LC4
1845	NECAB3	LC4
1846	NECTIN1	LC2
1847	NECTIN2	LC4
1848	NECTIN4	LC4
1849	NEDD4L	LC4
1850	NEK11	LC4
1851	NEK4	LC4
1852	NEK6	LC4
1853	NELFA	LC4
1854	NELFB	LC4
1855	NELFCD	LC4
1856	NEMF	LC4
1857	NEMP1	LC4
1858	NEO1	LC4
1859	NEPRO	LC4
1860	NES	LC4
1861	NEURL1B	LC4
1862	NF1	LC4
1863	NFAT5	LC4
1864	NFATC2	LC4
1865	NFATC2IP	LC4
1866	NFATC3	LC4
1867	NFATC4	LC4
1868	NFE2L1	LC10
1869	NFE2L3	LC10
1870	NFIB	LC4
1871	NFKB1	LC4
1872	NFKBID	LC4
1873	NFKBIZ	LC4
1874	NFX1	LC10
1875	NFXL1	LC4
1876	NFYA	LC4
1877	NGDN	LC4
1878	NHLRC2	LC4
1879	NHLRC3	LC4
1880	NIFK-AS1	LC4
1881	NIN	LC4
1882	NINL	LC4
1883	NIPA1	LC2
1884	NIPBL	LC4
1885	NIPSNAP1	LC4
1886	NIT1	LC4
1887	NKIRAS2	LC4
1888	NKTR	LC4
1889	NMD3	LC4
1890	NMNAT1	LC4
1891	NMT1	LC4
1892	NNT	LC4
1893	NNT-AS1	LC4
1894	NOC2L	LC4
1895	NOC3L	LC4
1896	NOL11	LC4
1897	NOL4L	LC4
1898	NOL8	LC4
1899	NOL9	LC4
1900	NOP56	LC4
1901	NOS3	LC4
1902	NOTCH1	LC4
1903	NOTCH2	LC4
1904	NOTCH3	LC4
1905	NPAS2	LC4
1906	NPC1	LC4
1907	NPEPPS	LC4
1908	NPHP1	LC4
1909	NPHP3	LC4
1910	NPHP4	LC4
1911	NPIPB4	LC4
1912	NPIPB5	LC4
1913	NPLOC4	LC4
1914	NPTXR	LC4
1915	NQO2	LC4
1916	NR1D1	LC4
1917	NR1D2	LC4
1918	NR2C1	LC4
1919	NR2C2	LC4
1920	NR2F6	LC4
1921	NR3C1	LC4
1922	NR6A1	LC4
1923	NRBP1	LC2
1924	NRDC	LC4
1925	NRF1	LC4
1926	NSD1	LC4
1927	NSD2	LC4
1928	NSFL1C	LC4
1929	NSUN2	LC4
1930	NSUN3	LC4
1931	NSUN4	LC4
1932	NSUN5	LC4
1933	NSUN6	LC4
1934	NSUN7	LC4
1935	NT5C2	LC4
1936	NT5C3B	LC4
1937	NTN4	LC4
1938	NUDT16	LC4
1939	NUFIP2	LC4
1940	NUMA1	LC4
1941	NUP107	LC4
1942	NUP153	LC4
1943	NUP155	LC4
1944	NUP160	LC4
1945	NUP205	LC4
1946	NUP210	LC4
1947	NUP214	LC4
1948	NUP50	LC2
1949	NUP54	LC4
1950	NUP58	LC4
1951	NUP62	LC4
1952	NUP62CL	LC4
1953	NUP85	LC4
1954	NUP98	LC4
1955	NUPR1	LC2
1956	NUTM2A-AS1	LC4
1957	NUTM2B-AS1	LC4
1958	NYNRIN	LC4
1959	OAS1	LC10
1960	OAS2	LC10
1961	OAS3	LC10
1962	OBSCN	LC4
1963	OCIAD1	LC4
1964	OCIAD2	LC4
1965	OCLN	LC4
1966	OCRL	LC4
1967	ODF2L	LC4
1968	OFD1	LC4
1969	OGFOD3	LC4
1970	OGG1	LC4
1971	OGT	LC4
1972	OPA1	LC4
1973	OPHN1	LC4
1974	OPN3	LC4
1975	ORAI2	LC4
1976	ORC2	LC4
1977	OS9	LC4
1978	OSBPL11	LC4
1979	OSBPL2	LC4
1980	OSGEP	LC4
1981	OSMR	LC4
1982	OTUD1	LC4
1983	OTUD3	LC4
1984	OTUD4	LC4
1985	OTUD6B	LC4
1986	OTUD7B	LC4
1987	OTULIN	LC4
1988	OXR1	LC4
1989	P2RX4	LC4
1990	P3H4	LC4
1991	P4HB	LC4
1992	PABPC1L	LC4
1993	PABPN1	LC4
1994	PACS2	LC4
1995	PACSIN2	LC4
1996	PAFAH1B1	LC4
1997	PAFAH1B3	LC4
1998	PAG1	LC4
1999	PAIP1	LC4
[truncated: 2,026 more rows]

## Sheet: OC
X	gene_name	module
1	AGRN	OC3
2	SDF4	OC3
3	ANKRD65	OC3
4	VWA1	OC3
5	MMP23B	OC3
6	SLC35E2B	OC3
7	CDK11A	OC3
8	TNFRSF14	OC3
9	FAM213B	OC3
10	MMEL1	OC3
11	ESPN	OC3
12	PER3	OC3
13	RERE	OC3
14	H6PD	OC3
15	CLSTN1	OC3
16	KIF1B	OC3
17	AGTRAP	OC3
18	KIAA2013	OC3
19	DHRS3	OC8
20	PRDM2	OC3
21	ARHGEF19	OC3
22	AL137802.2	OC3
23	CROCC	OC3
24	BX284668.5	OC3
25	MFAP2	OC3
26	PADI2	OC8
27	EMC1	OC3
28	AKR7A2	OC3
29	TMCO4	OC3
30	FAM43B	OC3
31	DDOST	OC3
32	HP1BP3	OC3
33	USP48	OC3
34	ASAP3	OC3
35	RSRP1	OC3
36	TMEM57	OC3
37	FAM46B	OC3
38	ATPIF1	OC3
39	TMEM200B	OC3
40	RSPO1	OC3
41	FOXO6	OC3
42	RIMKLA	OC3
43	P3H1	OC3
44	SVBP	OC3
45	SLC2A1	OC3
46	SLC2A1-AS1	OC3
47	HYI	OC3
48	PTPRF	OC3
49	ATPAF1	OC3
50	CYP4B1	OC8
51	OSBPL9	OC3
52	ZCCHC11	OC3
53	GPX7	OC3
54	PODN	OC3
55	TCEANC2	OC3
56	SSBP3	OC3
57	DHCR24	OC8
58	NFIA	OC3
59	ALG6	OC3
60	ZRANB2	OC3
61	PIGK	OC3
62	ZZZ3	OC3
63	DNAJB4	OC3
64	IFI44L	OC3
65	IFI44	OC3
66	ZNHIT6	OC3
67	ODF2L	OC3
68	LINC01140	OC3
69	GBP3	OC8
70	GBP1	OC3
71	GBP4	OC8
72	FNBP1L	OC3
73	CNN3	OC3
74	PALMD	OC3
75	SLC35A3	OC3
76	TRMT13	OC3
77	RNPC3	OC3
78	VAV3	OC3
79	HENMT1	OC3
80	CLCC1	OC3
81	CELSR2	OC3
82	SORT1	OC3
83	CSF1	OC8
84	ALX3	OC3
85	LRIF1	OC3
86	ATP5F1	OC3
87	TSPAN2	OC3
88	IGSF3	OC3
89	PTGFRN	OC3
90	TRIM45	OC3
91	VTCN1	OC3
92	FAM46C	OC3
93	PHGDH	OC3
94	GPR89A	OC3
95	TXNIP	OC3
96	NBPF12	OC3
97	ACP6	OC3
98	GPR89B	OC3
99	LINC00869	OC3
100	AC239868.4	OC3
101	BOLA1	OC3
102	MCL1	OC3
103	CERS2	OC3
104	GABPB2	OC3
105	SEMA6C	OC3
106	POGZ	OC3
107	TDRKH	OC3
108	NPR1	OC3
109	INTS3	OC3
110	SLC27A3	OC3
111	ADAR	OC3
112	PBXIP1	OC3
113	EFNA1	OC3
114	KRTCAP2	OC3
115	GBA	OC3
116	SYT11	OC3
117	TMEM79	OC3
118	NES	OC3
119	ARHGEF11	OC3
120	IFI16	OC3
121	IGSF9	OC3
122	LINC01133	OC8
123	VANGL2	OC3
124	NDUFS2	OC3
125	UHMK1	OC3
126	TMCO1	OC3
127	CREG1	OC3
128	ANKRD45	OC3
129	RABGAP1L	OC8
130	MRPS14	OC3
131	RFWD2	OC3
132	TOR1AIP2	OC3
133	MR1	OC3
134	IER5	OC3
135	AL355482.2	OC3
136	GLUL	OC3
137	FAM129A	OC8
138	TRMT1L	OC3
139	TPR	OC3
140	C1orf27	OC3
141	TROVE2	OC3
142	CFH	OC8
143	ZBTB41	OC3
144	NAV1	OC3
145	PPP1R12B	OC3
146	PPFIA4	OC3
147	CHI3L1	OC8
148	ATP2B4	OC3
149	PIK3C2B	OC8
150	LRRN2	OC3
151	BLACAT1	OC3
152	CDK18	OC3
153	NUCKS1	OC3
154	C1orf186	OC3
155	RASSF5	OC8
156	CD46	OC3
157	C1orf132	OC3
158	DIEXF	OC3
159	RCOR3	OC3
160	TRAF5	OC3
161	PPP2R5A	OC3
162	NENF	OC3
163	AC092803.2	OC3
164	NSL1	OC3
165	FLVCR1-AS1	OC3
166	FLVCR1	OC3
167	PTPN14	OC3
168	ESRRG	OC8
169	GPATCH2	OC3
170	EPRS	OC3
171	IARS2	OC3
172	RAB3GAP2	OC3
173	MARC2	OC3
174	MIA3	OC3
175	SUSD4	OC3
176	DEGS1	OC3
177	DNAH14	OC3
178	TMEM63A	OC3
179	COQ8A	OC3
180	ZNF678	OC3
181	C1orf35	OC3
182	OBSCN	OC3
183	TRIM17	OC3
184	HIST3H2BB	OC3
185	RNF187	OC3
186	CCSAP	OC3
187	NUP133	OC3
188	GALNT2	OC3
189	COG2	OC3
190	C1orf198	OC3
191	TTC13	OC3
192	ARV1	OC3
193	C1orf131	OC3
194	GNPAT	OC3
195	TSNAX	OC3
196	SIPA1L2	OC3
197	NTPCR	OC3
198	MAP3K21	OC3
199	SLC35F3	OC3
200	COA6	OC3
201	TARBP1	OC3
202	IRF2BP2	OC3
203	ARID4B	OC3
204	GGPS1	OC3
205	B3GALNT2	OC3
206	LGALS8	OC3
207	HEATR1	OC3
208	MTR	OC3
209	FH	OC3
210	CHML	OC3
211	ADSS	OC3
212	COX20	OC3
213	HNRNPU	OC3
214	SMYD3	OC3
215	ZNF124	OC3
216	CMPK2	OC8
217	RSAD2	OC8
218	RNF144A	OC3
219	KIDINS220	OC3
220	MBOAT2	OC3
221	AC104794.2	OC3
222	LAPTM4A	OC3
223	DNMT3A	OC3
224	DTNB	OC3
225	C2orf70	OC3
226	KCNK3	OC3
227	CAD	OC3
228	IFT172	OC3
229	CAPN13	OC3
230	YIPF4	OC3
231	LTBP1	OC3
232	EIF2AK2	OC3
233	CEBPZOS	OC3
234	GALM	OC3
235	SRSF7	OC3
236	THUMPD2	OC3
237	ZFP36L2	OC3
238	PREPL	OC3
239	SIX3	OC3
240	AC106869.1	OC3
241	MSH6	OC3
242	PPP1R21	OC3
243	PPP4R3B	OC3
244	EFEMP1	OC3
245	FANCL	OC3
246	BCL11A	OC3
247	AHSA2	OC3
248	FAM161A	OC3
249	OTX1	OC3
250	MDH1	OC3
251	UGP2	OC3
252	MEIS1	OC3
253	ANTXR1	OC3
254	AAK1	OC3
255	GMCL1	OC3
256	TIA1	OC3
257	PCYOX1	OC3
258	PAIP2B	OC3
259	ZNF638	OC3
260	C2orf81	OC3
261	LBX2	OC3
262	TLX2	OC3
263	TCF7L1	OC3
264	TGOLN2	OC3
265	CAPG	OC3
266	C2orf68	OC3
267	KDM3A	OC3
268	CHMP3	OC3
269	IGKC	OC8
270	AC006453.2	OC3
271	ZNF514	OC3
272	PROM2	OC8
273	LINC00116	OC3
274	SLC35F5	OC3
275	STEAP3	OC8
276	GYPC	OC3
277	PTPN18	OC3
278	IFIH1	OC8
279	PDK1	OC3
280	CIR1	OC3
281	ATP5G3	OC3
282	LNPK	OC3
283	HNRNPA3	OC3
284	TTC30B	OC3
285	TTC30A	OC3
286	FRZB	OC3
287	COL3A1	OC3
288	COL5A2	OC3
289	SLC40A1	OC3
290	ASNSD1	OC3
291	OSGEPL1	OC3
292	PMS1	OC3
293	GLS	OC3
294	STAT1	OC3
295	SLC39A10	OC3
296	HSPE1	OC3
297	NIF3L1	OC3
298	NDUFB3	OC3
299	CASP8	OC3
300	STRADB	OC3
301	TMEM237	OC3
302	AC069148.1	OC3
303	FZD7	OC3
304	NOP58	OC3
305	AC064836.3	OC3
306	BMPR2	OC3
307	FAM117B	OC3
308	CYP20A1	OC3
309	ABI2	OC3
310	NDUFS1	OC3
311	IDH1	OC3
312	PTH2R	OC3
313	RPE	OC3
314	SPAG16	OC3
315	FN1	OC3
316	SMARCAL1	OC3
317	IGFBP5	OC3
318	TNS1	OC3
319	PNKD	OC3
320	CTDSP1	OC3
321	STK36	OC3
322	WNT6	OC3
323	WNT10A	OC3
324	ATG9A	OC3
325	ANKZF1	OC3
326	GLB1L	OC3
327	TMEM198	OC3
328	OBSL1	OC3
329	INHA	OC3
330	SLC4A3	OC3
331	WDFY1	OC3
332	IRS1	OC3
333	SP110	OC8
334	SP140L	OC8
335	SP100	OC8
336	C2orf72	OC3
337	C2orf82	OC3
338	CHL1	OC3
339	TRNT1	OC3
340	CRBN	OC3
341	SUMF1	OC3
342	LMCD1	OC3
343	SETD5	OC3
344	OGG1	OC3
345	CAMK1	OC3
346	IL17RE	OC3
347	SYN2	OC3
348	RFTN1	OC8
349	SHISA5	OC3
350	PFKFB4	OC3
351	WDR6	OC3
352	LAMB2	OC3
353	GPX1	OC3
354	RBM6	OC3
355	SEMA3F	OC3
356	NAT6	OC3
357	NT5DC2	OC3
358	TMEM110	OC3
359	PTPRG	OC3
360	ATXN7	OC3
361	FOXP1	OC8
362	CRYBG3	OC3
363	PARP9	OC8
364	PARP14	OC8
365	PLOD2	OC8
366	HLTF	OC3
367	CP	OC3
368	C3orf33	OC3
369	SLC33A1	OC3
370	RSRC1	OC3
371	IFT80	OC3
372	SEC62	OC3
373	GPR160	OC3
374	PHC3	OC3
375	SKIL	OC3
376	TNFSF10	OC3
377	NDUFB5	OC3
378	TTC14	OC3
379	FXR1	OC3
380	KLHL24	OC3
381	YEATS2	OC3
382	ABCC5	OC3
383	DVL3	OC3
384	ECE2	OC3
385	VPS8	OC3
386	IGF2BP2	OC3
387	TRA2B	OC3
388	ETV5	OC3
389	EIF4A2	OC3
390	ST6GAL1	OC3
391	RTP4	OC3
392	P3H2	OC3
393	LINC00969	OC3
394	MUC20	OC3
395	MUC4	OC3
396	TNK2	OC3
397	TFRC	OC3
398	UBXN7	OC3
399	DLG1	OC3
400	BDH1	OC3
401	ATP5I	OC3
402	MFSD7	OC3
403	RNF212	OC3
404	SH3BP2	OC8
405	PPP2R2C	OC3
406	PROM1	OC3
407	SLC34A2	OC8
408	SCD5	OC3
409	SEC31A	OC3
410	C4orf36	OC3
411	HERC6	OC8
412	FAM13A	OC3
413	PDLIM5	OC8
414	FLJ20021	OC3
415	PLA2G12A	OC3
416	SPRY1	OC3
417	LINC02486	OC3
418	FAM218A	OC3
419	DDX60	OC3
420	CBR4	OC3
421	HPF1	OC3
422	SAP30	OC3
423	AC099343.3	OC3
424	ANKRD37	OC3
425	PDLIM3	OC3
426	TLR3	OC8
427	PAPD7	OC3
428	FAM105A	OC8
429	SPEF2	OC3
430	NIPBL	OC3
431	C5orf42	OC3
432	CCL28	OC3
433	FST	OC8
434	GPX8	OC3
435	SKIV2L2	OC3
436	PAPD4	OC3
437	DHFR	OC3
438	ADGRV1	OC3
439	ERAP1	OC3
440	SNX2	OC3
441	PPIC	OC3
442	ZNF608	OC3
443	ALDH7A1	OC3
444	C5orf63	OC3
445	FBN2	OC3
446	SLC27A6	OC3
447	LYRM7	OC3
448	C5orf56	OC3
449	KIF3A	OC3
450	SEPT8	OC3
451	C5orf15	OC3
452	CDKN2AIPNL	OC3
453	C5orf24	OC3
454	PITX1	OC3
455	FAM53C	OC3
456	SIL1	OC3
457	TMEM173	OC3
458	CXXC5	OC3
459	NRG2	OC3
460	PURA	OC3
461	IK	OC3
462	PCDHA12	OC3
463	PCDHB2	OC3
464	PCDHB3	OC3
465	PCDHB5	OC3
466	PCDHB11	OC3
467	PCDHGA10	OC3
468	KIAA0141	OC3
469	PRELID2	OC3
470	LARS	OC3
471	CD74	OC8
472	SYNPO	OC3
473	ANXA6	OC3
474	GM2A	OC3
475	SPARC	OC3
476	CYFIP2	OC3
477	FABP6	OC3
478	ZBED8	OC3
479	FAM153B	OC3
480	COL23A1	OC3
481	GMDS-AS1	OC3
482	PXDC1	OC3
483	PRPF4B	OC3
484	PPP1R3G	OC3
485	SSR1	OC3
486	TXNDC5	OC3
487	BLOC1S5	OC3
488	GCNT2	OC3
489	AL157373.2	OC3
490	GFOD1	OC3
491	SIRT5	OC3
492	MYLIP	OC3
493	SOX4	OC3
494	TRIM38	OC3
495	U91328.2	OC3
496	BTN3A2	OC3
497	BTN3A1	OC3
498	BTN3A3	OC3
499	HCG11	OC3
500	HIST1H4J	OC3
501	HLA-A	OC3
502	NRM	OC3
503	FLOT1	OC3
504	HLA-C	OC3
505	HLA-B	OC8
506	NEU1	OC3
507	C2	OC8
508	CFB	OC3
509	AGPAT1	OC3
510	PBX2	OC3
511	HLA-DRA	OC8
512	HLA-DRB1	OC8
513	HLA-DQA1	OC8
514	HLA-DQB1	OC3
515	HLA-DQA2	OC8
516	TAP2	OC8
517	PSMB9	OC3
518	TAP1	OC8
519	HLA-DMB	OC3
520	HLA-DMA	OC8
521	HLA-DOA	OC8
522	HLA-DPA1	OC8
523	HLA-DPB1	OC8
524	TAPBP	OC8
525	SYNGAP1	OC3
526	ITPR3	OC3
527	UQCC2	OC3
528	STK38	OC3
529	GLO1	OC3
530	NFYA	OC3
531	FOXP4	OC3
532	UBR2	OC3
533	TBCC	OC3
534	CNPY3	OC3
535	PPP2R5D	OC3
536	CUL7	OC3
537	PTK7	OC3
538	SRF	OC3
539	ZNF318	OC3
540	ABCC10	OC3
541	DLK2	OC3
542	YIPF3	OC3
543	GTPBP2	OC3
544	VEGFA	OC3
545	C6orf223	OC3
546	SLC35B2	OC3
547	AARS2	OC3
548	SUPT3H	OC3
549	CD2AP	OC3
550	MUT	OC3
551	TRAM2	OC3
552	GSTA4	OC3
553	COL9A1	OC3
554	CGAS	OC3
555	PHIP	OC3
556	HMGN3	OC3
557	FAM46A	OC3
558	SMIM8	OC3
559	ORC3	OC3
560	PNRC1	OC3
561	MMS22L	OC3
562	PNISR	OC3
563	CD164	OC3
564	ZUFSP	OC3
565	TRMT11	OC3
566	MOXD1	OC3
567	AHI1	OC3
568	UTRN	OC3
569	SHPRH	OC3
570	SASH1	OC3
571	LRP11	OC3
572	FAM20C	OC3
573	HRAT92	OC3
574	TTYH3	OC3
575	TNRC18	OC3
576	AGR2	OC3
577	RAPGEF5	OC3
578	AC005082.1	OC3
579	GPNMB	OC3
580	IGF2BP3	OC3
581	TRA2A	OC3
582	NFE2L3	OC3
583	HNRNPA2B1	OC3
584	AC004540.1	OC3
585	TRIL	OC3
586	CPVL	OC3
587	SCRN1	OC3
588	FKBP14	OC3
589	MTURN	OC3
590	ZNRF2	OC3
591	FKBP9	OC3
592	PSMA2	OC3
593	AC004951.1	OC3
594	PGAM2	OC3
595	AEBP1	OC3
596	CAMK2B	OC3
597	NUDCD3	OC3
598	TMED4	OC3
599	ZMIZ2	OC3
600	H2AFV	OC3
601	PURB	OC3
602	IGFBP3	OC3
603	ZNF736	OC3
604	ZNF680	OC3
605	ZNF273	OC3
606	ZNF117	OC3
607	ERV3-1	OC3
608	GUSB	OC3
609	GS1-124K5.4	OC3
610	TYW1	OC3
611	BAZ1B	OC3
612	VPS37D	OC3
613	CLDN3	OC3
614	CLDN4	OC3
615	GTF2IRD2	OC3
616	STYXL1	OC3
617	SRRM3	OC3
618	RSBN1L	OC3
619	MAGI2	OC3
620	PCLO	OC3
621	SEMA3D	OC3
622	DMTF1	OC3
623	TMEM243	OC3
624	FZD1	OC3
625	KRIT1	OC3
626	GATAD1	OC3
627	SAMD9	OC8
628	SAMD9L	OC8
629	BET1	OC3
630	COL1A2	OC3
631	SGCE	OC3
632	PEG10	OC3
633	PPP1R9A	OC3
634	DLX6	OC3
635	TRRAP	OC3
636	ARPC1B	OC3
637	PDAP1	OC3
638	ATP5J2	OC3
639	ZKSCAN1	OC3
640	AP4M1	OC3
641	GATS	OC3
642	ZCWPW1	OC3
643	PCOLCE	OC3
644	GIGYF1	OC3
645	EPHB4	OC3
646	MUC12	OC3
647	TRIM56	OC3
648	IFT22	OC3
649	POLR2J	OC3
650	POLR2J3	OC3
651	RASA4	OC3
652	POLR2J2	OC3
653	AC007384.1	OC3
654	CCDC71L	OC3
655	LINC02577	OC3
656	LAMB1	OC3
657	THAP5	OC3
658	SMIM30	OC3
659	HILPDA	OC3
660	MEST	OC3
661	CALD1	OC3
662	C7orf49	OC3
663	WDR91	OC8
664	KIAA1147	OC3
665	TRPV6	OC8
666	TMEM176B	OC3
667	TMEM176A	OC3
668	AOC1	OC3
669	ABCF2	OC3
670	SMARCD3	OC3
671	LINC01006	OC3
672	NOM1	OC3
673	WDR60	OC3
674	PLCXD1	OC3
675	CD99	OC3
676	GYG2	OC3
677	MXRA5	OC3
678	ANOS1	OC3
679	EGFL6	OC3
680	OFD1	OC3
681	CTPS2	OC3
682	TMEM47	OC3
683	ATP6AP2	OC3
684	DDX3X	OC3
685	USP11	OC3
686	HDAC6	OC3
687	GSPT2	OC3
688	MAGED1	OC3
689	GPR173	OC3
690	SMC1A	OC3
691	MAGEH1	OC3
692	DLG3	OC3
693	ZMYM3	OC3
694	OGT	OC3
695	PIN4	OC3
696	XIST	OC3
697	JPX	OC3
698	NEXMIF	OC3
699	BRWD3	OC3
700	TSPAN6	OC3
701	RPL36A	OC3
702	ARMCX3	OC3
703	ZMAT1	OC3
704	TMSB15A	OC3
705	TMSB15B.1	OC3
706	PLS3	OC3
707	SEPT6	OC3
708	MCTS1	OC3
709	THOC2	OC3
710	SMARCA1	OC3
711	BCORL1	OC3
712	MBNL3	OC3
713	SMIM10	OC3
714	RTL8B	OC3
715	RTL8C	OC3
716	RTL8A	OC3
717	LDOC1	OC3
718	FMR1	OC3
719	IDS	OC3
720	HAUS7	OC3
721	BGN	OC3
722	ABCD1	OC3
723	SRPK3	OC3
724	L1CAM	OC3
725	ARHGAP4	OC3
726	FLNA	OC3
727	CH17-340M24.3	OC3
728	PINX1	OC3
729	LOXL2	OC3
730	STC1	OC3
731	SCARA3	OC8
732	AC026979.3	OC3
733	TCIM	OC3
734	SFRP1	OC3
735	RNF170	OC3
736	TMEM67	OC3
737	TSPYL5	OC3
738	OSR2	OC3
739	DEPTOR	OC3
740	TRIB1	OC3
741	GSDMC	OC8
742	NDRG1	OC3
743	AC083843.2	OC3
744	KCNK9	OC3
745	LY6K	OC3
746	THEM6	OC3
747	LYPD2	OC8
748	LYNX1	OC3
749	MAFA	OC3
750	PARP10	OC3
751	SCX	OC3
752	FOXH1	OC3
753	DDX58	OC8
754	CA9	OC3
755	TLN1	OC8
756	TJP2	OC3
757	TMEM2	OC3
758	LINC01504	OC3
759	ZCCHC6	OC3
760	AL355607.2	OC3
761	ROR2	OC3
762	SUSD3	OC8
763	WNK2	OC3
764	BARX1	OC3
765	MFSD14B	OC3
766	CDC14B	OC3
767	TSTD2	OC3
768	XPA	OC3
769	CORO2A	OC3
770	STX17	OC3
771	ERP44	OC3
772	RNF20	OC3
773	NIPSNAP3A	OC3
774	SLC44A1	OC3
775	FKTN	OC3
776	ZNF462	OC3
777	ELP1	OC3
778	FAM206A	OC3
779	TMEM245	OC3
780	EPB41L4B	OC3
781	KIAA0368	OC3
782	PTGR1	OC3
783	GNG10	OC3
784	HSDL2	OC3
785	ZNF883	OC3
786	RGS3	OC3
787	ZNF618	OC3
788	KIF12	OC3
789	COL27A1	OC3
790	DAB2IP	OC8
791	AK1	OC3
792	ST6GALNAC6	OC3
793	CERCAM	OC3
794	IER5L	OC3
795	LINC01503	OC3
796	BRD3	OC3
797	COL5A1	OC3
798	PAEP	OC8
799	SDCCAG3	OC3
800	C9orf172	OC3
801	PGGHG	OC3
802	IFITM5	OC3
803	B4GALNT4	OC3
804	MIR210HG	OC3
805	IRF7	OC3
806	CD151	OC3
807	CHID1	OC3
808	CTSD	OC3
809	IGF2	OC3
810	ASCL2	OC3
811	CDKN1C	OC3
812	CAVIN3	OC3
813	PPFIBP2	OC3
814	RPL27A	OC3
815	ST5	OC3
816	WEE1	OC3
817	ZBED5	OC3
818	SOX6	OC3
819	NUCB2	OC3
820	SPTY2D1OS	OC3
821	ZDHHC13	OC3
822	MUC15	OC3
823	LGR4	OC3
824	PAX6	OC3
825	TRIM44	OC3
826	COMMD9	OC3
827	C11orf74	OC3
828	LRRC4C	OC3
829	TTC17	OC3
830	HSD17B12	OC3
831	SYT13	OC3
832	PHF21A	OC3
833	MDK	OC3
834	CKAP5	OC3
835	PACSIN3	OC3
836	SLC39A13	OC3
837	PTPMT1	OC3
838	NUP160	OC3
839	FOLH1	OC3
840	TNKS1BP1	OC8
841	UBE2L6	OC3
842	SERPING1	OC3
843	SELENOH	OC3
844	CTNND1	OC3
845	DTX4	OC3
846	SLC15A3	OC3
847	DDB1	OC3
848	CPSF7	OC3
849	TMEM258	OC3
850	FADS2	OC3
851	AHNAK	OC3
852	EEF1G	OC3
853	METTL12	OC3
854	TMEM179B	OC3
855	RARRES3	OC3
856	RTN3	OC3
857	C11orf84	OC3
858	RCOR2	OC3
859	ARL2	OC3
860	MALAT1	OC3
861	LTBP3	OC3
862	EHBP1L1	OC8
863	SIPA1	OC3
864	EFEMP2	OC3
865	CST6	OC3
866	LRP5	OC3
867	AP002495.1	OC3
868	NUMA1	OC3
869	ARAP1	OC3
870	FAM168A	OC3
871	PAAF1	OC3
872	PPME1	OC3
873	XRRA1	OC3
874	KLHL35	OC3
875	SERPINH1	OC3
876	WNT11	OC3
877	AP002360.4	OC3
878	AP002360.2	OC3
879	LRRC32	OC3
880	AQP11	OC3
881	AAMDC	OC3
882	PRCP	OC3
883	RAB30-AS1	OC3
884	TMEM126B	OC3
885	CREBZF	OC3
886	CCDC89	OC3
887	SYTL2	OC3
888	HIKESHI	OC3
889	FZD4	OC3
890	RAB38	OC3
891	CTSC	OC3
892	CHORDC1	OC3
893	SMCO4	OC3
894	CEP295	OC3
895	TAF1D	OC3
896	C11orf54	OC3
897	MED17	OC3
898	MRE11	OC3
899	ANKRD49	OC3
900	AMOTL1	OC3
901	CWC15	OC3
902	SRSF8	OC3
903	ENDOD1	OC3
904	FAM76B	OC3
905	CEP57	OC3
906	MAML2	OC3
907	CCDC82	OC3
908	JRKL	OC3
909	CEP126	OC3
910	C11orf70	OC3
911	YAP1	OC3
912	BIRC2	OC3
913	TMEM123	OC3
914	DYNC2H1	OC3
915	PDGFD	OC3
916	CASP4	OC3
917	CASP1	OC3
918	CARD16	OC3
919	MSANTD4	OC3
920	AASDHPPT	OC3
921	CWF19L2	OC3
922	CUL5	OC3
923	ACAT1	OC3
924	NPAT	OC3
925	ATM	OC3
926	KDELC2	OC3
927	RDX	OC3
928	LINC02550	OC3
929	C11orf1	OC3
930	HSPB2	OC3
931	DIXDC1	OC3
932	AP002884.3	OC3
933	NCAM1	OC3
934	USP28	OC3
935	C11orf71	OC3
936	CADM1	OC3
937	LINC00900	OC3
938	PAFAH1B2	OC3
939	SIDT2	OC3
940	RNF214	OC3
941	BACE1	OC3
942	CEP164	OC3
943	TMPRSS4	OC3
944	ATP5L	OC3
945	KMT2A	OC3
946	TMEM25	OC3
947	IFT46	OC3
948	PHLDB1	OC3
949	DDX6	OC3
950	AP004609.3	OC3
951	VPS11	OC3
952	DPAGT1	OC3
953	C2CD2L	OC3
954	CCDC153	OC3
955	MCAM	OC3
956	USP2	OC3
957	NECTIN1	OC3
958	TRIM29	OC3
959	ARHGEF12	OC3
960	SORL1	OC3
961	ROBO3	OC3
962	STT3A	OC3
963	CDON	OC3
964	FOXRED1	OC3
965	APLP2	OC3
966	ZBTB44	OC3
967	GLB1L2	OC3
968	FBXO18	OC3
969	KIN	OC3
970	ATP5C1	OC3
971	ECHDC3	OC3
972	UPF2	OC3
973	DHTKD1	OC3
974	NUDT5	OC3
975	CAMK1D	OC3
976	CCDC3	OC3
977	PHYH	OC3
978	HSPA14	OC3
979	VIM	OC3
980	NSUN6	OC3
981	MLLT10	OC3
982	BMI1	OC3
983	SPAG6	OC3
984	KIAA1217	OC3
985	ANKRD26	OC3
986	MPP7	OC3
987	FZD8	OC3
988	ZNF248	OC3
989	ZNF33A	OC3
990	ZNF37A	OC3
991	ZNF33B	OC3
992	ZNF32	OC3
993	RASSF4	OC3
994	C10orf10	OC3
995	PTPN20	OC3
996	CCDC6	OC3
997	RHOBTB1	OC3
998	TET1	OC3
999	DDX50	OC3
1000	KIF1BP	OC3
1001	NPFFR1	OC3
1002	PSAP	OC3
1003	P4HA1	OC3
1004	MYOZ1	OC3
1005	FAM35A	OC3
1006	IFIT2	OC8
1007	IFIT3	OC3
1008	IFIT1	OC3
1009	FRA10AC1	OC3
1010	PAX2	OC3
1011	KAZALD1	OC3
1012	MGEA5	OC3
1013	C10orf76	OC3
1014	USMG5	OC3
1015	MXI1	OC3
1016	PLEKHS1	OC8
1017	FGFR2	OC3
1018	CPXM2	OC3
1019	FLJ37035	OC3
1020	BNIP3	OC3
1021	KDM5A	OC3
1022	DCP1B	OC3
1023	ITFG2	OC3
1024	TSPAN9	OC3
1025	SCNN1A	OC8
1026	TAPBPL	OC3
1027	NCAPD2	OC3
1028	NOP2	OC3
1029	ING4	OC3
1030	ZNF384	OC3
1031	PTMS	OC3
1032	P3H3	OC3
1033	GNB3	OC3
1034	USP5	OC3
1035	LRRC23	OC3
1036	ENO2	OC3
1037	ATN1	OC3
1038	LPCAT3	OC3
1039	C1S	OC3
1040	C1R	OC3
1041	C1RL	OC3
1042	CLSTN3	OC3
1043	SLC2A3	OC3
1044	FAM90A1	OC3
1045	PHC1	OC3
1046	M6PR	OC3
1047	A2M	OC3
1048	PRR4	OC3
1049	ATF7IP	OC3
1050	PLBD1	OC3
1051	ERP27	OC8
1052	BHLHE41	OC8
1053	SSPN	OC3
1054	STK38L	OC3
1055	PPFIBP1	OC3
1056	KIAA1551	OC3
1057	BICD1	OC3
1058	PUS7L	OC3
1059	AC008124.1	OC3
1060	HDAC7	OC8
1061	TUBA1A	OC3
1062	PRPH	OC3
1063	DNAJC22	OC3
1064	KCNH3	OC3
1065	AQP5	OC3
1066	METTL7A	OC3
1067	TFCP2	OC3
1068	KRT80	OC3
1069	CSAD	OC3
1070	ATP5G2	OC3
1071	CALCOCO1	OC3
1072	HOXC10	OC3
1073	HOXC6	OC3
1074	HOXC9	OC3
1075	HOXC4	OC3
1076	CBX5	OC3
1077	ESYT1	OC3
1078	MYL6B	OC3
1079	CNPY2	OC3
1080	STAT2	OC3
1081	TIMELESS	OC3
1082	ATP5B	OC3
1083	STAT6	OC3
1084	LRP1	OC3
1085	NXPH4	OC3
1086	SHMT2	OC3
1087	NDUFA4L2	OC3
1088	R3HDM2	OC3
1089	OS9	OC3
1090	LRIG3	OC3
1091	TMEM5	OC3
1092	XPOT	OC3
1093	GNS	OC3
1094	TMBIM4	OC3
1095	LGR5	OC3
1096	ZFC3H1	OC3
1097	BBS10	OC3
1098	CSRP2	OC3
1099	LRRIQ1	OC3
1100	CEP290	OC3
1101	ATP2B1-AS1	OC3
1102	LUM	OC3
1103	NTN4	OC8
1104	IKBIP	OC3
1105	ANKS1B	OC3
1106	FAM109A	OC3
1107	OAS3	OC8
1108	OAS2	OC8
1109	HRK	OC3
1110	DYNLL1	OC3
1111	COQ5	OC3
1112	MLEC	OC3
1113	OASL	OC8
1114	P2RX4	OC3
1115	CAMKK2	OC3
1116	ANAPC5	OC3
1117	PSMD9	OC3
1118	BCL7A	OC3
1119	B3GNT4	OC3
1120	DIABLO	OC3
1121	ZCCHC8	OC3
1122	CDK2AP1	OC3
1123	TMED2	OC3
1124	SCARB1	OC3
1125	ULK1	OC3
1126	PXMP2	OC3
1127	GOLGA3	OC3
1128	ZNF605	OC3
1129	ZNF84	OC3
1130	MPHOSPH8	OC3
1131	ZMYM2	OC3
1132	LINC00540	OC3
1133	N4BP2L1	OC3
1134	SUPT20H	OC3
1135	POSTN	OC3
1136	LINC00284	OC8
1137	LCP1	OC3
1138	DNAJC3-AS1	OC3
1139	FARP1	OC3
1140	TMTC4	OC3
1141	ARGLU1	OC3
1142	LINC00346	OC3
1143	GAS6	OC8
1144	TTC5	OC3
1145	METTL17	OC3
1146	SALL2	OC3
1147	MMP14	OC3
1148	PPP1R3E	OC3
1149	SLC22A17	OC3
1150	EFS	OC3
1151	NFATC4	OC3
1152	NYNRIN	OC3
1153	EGLN3	OC3
1154	CTAGE5	OC3
1155	C14orf37	OC3
1156	SIX1	OC3
1157	SYNE2	OC3
1158	COX16	OC3
1159	PTGR2	OC3
1160	ABCD4	OC3
1161	NPC2	OC3
1162	LTBP2	OC3
1163	FCF1	OC3
1164	MLH3	OC3
1165	TMED10	OC3
1166	IRF2BPL	OC3
1167	GALC	OC3
1168	FOXN3	OC3
1169	NRDE2	OC3
1170	DGLUCY	OC3
1171	ATXN3	OC3
1172	LGMN	OC3
1173	MEG3	OC3
1174	MEG8	OC3
1175	C14orf2	OC3
1176	AHNAK2	OC3
1177	JAG2	OC3
1178	NUDT14	OC3
1179	PACS2	OC3
1180	MTA1	OC3
1181	CRIP2	OC3
1182	CRIP1	OC3
1183	IGHG4	OC3
1184	IGHG1	OC8
1185	IGHG3	OC8
1186	NDN	OC3
1187	GABRB3	OC3
1188	HERC2	OC3
1189	APBA2	OC3
1190	FAN1	OC3
1191	KLF13	OC3
1192	LPCAT4	OC3
1193	GOLGA8A	OC3
1194	GOLGA8B	OC3
1195	C15orf52	OC3
1196	EIF3J-AS1	OC3
1197	PRTG	OC3
1198	ZNF280D	OC3
1199	PML	OC8
1200	DNAJA4	OC3
1201	CTSH	OC3
1202	AC104041.1	OC3
1203	GOLGA6L10	OC3
1204	RPS17	OC3
1205	FAM103A1	OC3
1206	BNC1	OC8
1207	WDR73	OC3
1208	NMB	OC3
1209	HAPLN3	OC3
1210	MFGE8	OC3
1211	MIR9-3HG	OC3
1212	MESP1	OC3
1213	ARPIN	OC3
1214	SEMA4B	OC3
1215	CIB1	OC3
1216	NGRN	OC3
1217	ZNF774	OC3
1218	IQGAP1	OC3
1219	CRTC3	OC3
1220	MAN2A2	OC3
1221	HDDC3	OC3
1222	UNC45A	OC3
1223	RCCD1	OC3
1224	PRC1	OC3
1225	CHD2	OC3
1226	NR2F2	OC3
1227	LINC00923	OC3
1228	IGF1R	OC3
1229	SYNM	OC3
1230	TTC23	OC3
1231	MEF2A	OC3
1232	TM2D3	OC3
1233	TARSL2	OC3
1234	WASIR2	OC3
1235	FBXL16	OC3
1236	NPW	OC3
1237	SNHG19	OC3
1238	CLDN9	OC3
1239	HCFC1R1	OC3
1240	CIITA	OC8
1241	C16orf62	OC3
1242	ACSM3	OC3
1243	C16orf52	OC3
1244	GGA2	OC3
1245	UBFD1	OC3
1246	TNRC6A	OC3
1247	AC138904.3	OC3
1248	SBK1	OC3
1249	NUPR1	OC3
1250	SULT1A1	OC3
1251	PAGR1	OC3
1252	SEZ6L2	OC3
1253	ALDOA	OC3
1254	ZNF785	OC3
1255	VKORC1	OC3
1256	FUS	OC3
1257	PYCARD	OC3
1258	TP53TG3D	OC3
1259	ITFG1	OC3
1260	PHKB	OC3
1261	LONP2	OC3
1262	PAPD5	OC3
1263	ADCY7	OC3
1264	AC007906.2	OC3
1265	RBL2	OC3
1266	RPGRIP1L	OC3
1267	KIAA0895L	OC3
1268	PLEKHG4	OC3
1269	PSMB10	OC8
1270	CDH3	OC3
1271	CYB5B	OC3
1272	AARS	OC3
1273	HP	OC8
1274	GLG1	OC3
1275	CFDP1	OC3
1276	PIEZO1	OC3
1277	SPIRE2	OC3
1278	TUBB3	OC3
1279	XAF1	OC3
1280	GABARAP	OC3
1281	FGF11	OC3
1282	LINC02581	OC3
1283	SHMT1	OC3
1284	WSB1	OC3
1285	SLFN11	OC3
1286	TMEM99	OC3
1287	CCR10	OC3
1288	GRN	OC3
1289	FAM171A2	OC3
1290	FZD2	OC3
1291	C1QL1	OC3
1292	NMT1	OC3
1293	HEXIM1	OC3
1294	KANSL1	OC3
1295	FAM215B	OC3
1296	GOSR2	OC3
1297	CBX1	OC3
1298	HOXB4	OC3
1299	HOXB5	OC3
1300	HOXB6	OC3
1301	HOXB9	OC3
1302	AC103702.2	OC3
1303	CALCOCO2	OC3
1304	ATP5G1	OC3
1305	ZNF652	OC3
1306	PDK2	OC3
1307	PPP1R9B	OC3
1308	COL1A1	OC3
1309	ACSF2	OC3
1310	SPATA20	OC3
1311	LUC7L3	OC3
1312	TOB1	OC3
1313	SCPEP1	OC3
1314	TSPOAP1	OC3
1315	YPEL2	OC3
1316	AC091271.1	OC3
1317	ACE	OC3
1318	RGS9	OC3
1319	BPTF	OC3
1320	AC005332.9	OC3
1321	AC005332.8	OC3
1322	SOX9	OC3
1323	SLC39A11	OC3
1324	ATP5H	OC3
1325	MYO15B	OC3
1326	ITGB4	OC3
1327	GALK1	OC3
1328	UNC13D	OC3
1329	EXOC7	OC3
1330	FOXJ1	OC3
1331	AFMID	OC3
1332	SOCS3	OC3
1333	AC061992.1	OC3
1334	LGALS3BP	OC3
1335	ENGASE	OC3
1336	CBX8	OC3
1337	GAA	OC3
1338	RNF213	OC3
1339	BAIAP2-AS1	OC3
1340	SLC38A10	OC3
1341	BAHCC1	OC3
1342	TSPAN10	OC3
1343	HEXDC	OC3
1344	C17orf62	OC3
1345	NARF	OC3
1346	C18orf8	OC3
1347	OSBPL1A	OC3
1348	KLHL14	OC3
1349	ZNF397	OC3
1350	ZNF396	OC3
1351	KIAA1328	OC3
1352	CELF4	OC3
1353	ATP5A1	OC3
1354	RPL17	OC3
1355	SOX12	OC3
1356	PCED1A	OC3
1357	PTPRA	OC3
1358	MAVS	OC3
1359	C20orf196	OC3
1360	PLCB1	OC3
1361	MKKS	OC3
1362	ESF1	OC3
1363	PCSK2	OC8
1364	RRBP1	OC3
1365	SNX5	OC3
1366	NINL	OC3
1367	CBFA2T2	OC3
1368	RALY-AS1	OC3
1369	GGT7	OC3
1370	UQCC1	OC3
1371	ERGIC3	OC3
1372	ROMO1	OC3
1373	EPB41L1	OC3
1374	TGIF2	OC3
1375	C20orf24	OC3
1376	SOGA1	OC3
1377	SAMHD1	OC3
1378	MAFB	OC3
1379	LPIN3	OC3
1380	CHD6	OC3
1381	IFT52	OC3
1382	OSER1-AS1	OC3
1383	KCNK15	OC3
1384	PABPC1L	OC3
1385	PIGT	OC3
1386	TNNC2	OC3
1387	CTSA	OC3
1388	PLTP	OC3
1389	ZNF334	OC3
1390	SLC2A10	OC3
1391	ZMYND8	OC3
1392	SULF2	OC3
1393	CSE1L	OC3
1394	ZNFX1	OC8
1395	UBE2V1	OC3
1396	ADNP	OC3
1397	ATP9A	OC3
1398	TSHZ2	OC3
1399	RTFDC1	OC3
1400	RBM38	OC3
1401	CTCFL	OC3
1402	VAPB	OC3
1403	STX16	OC3
1404	GNAS	OC3
1405	NELFCD	OC3
1406	ATP5E	OC3
1407	SYCP2	OC3
1408	FAM217B	OC3
1409	PPP1R3D	OC3
1410	LSM14B	OC3
1411	SS18L1	OC3
1412	OSBPL2	OC3
1413	LAMA5	OC3
1414	RBBP8NL	OC3
1415	SLCO4A1	OC3
1416	OGFR	OC3
1417	TCFL5	OC3
1418	DIDO1	OC3
1419	SLC17A9	OC3
1420	NKAIN4	OC3
1421	ARFGAP1	OC3
1422	PPDPF	OC3
1423	HELZ2	OC3
1424	STMN3	OC3
1425	ARFRP1	OC3
1426	SLC2A4RG	OC3
1427	ZBTB46	OC3
1428	UCKL1	OC3
1429	PRPF6	OC3
1430	SOX18	OC3
1431	TCEA2	OC3
1432	LKAAEAR1	OC3
1433	CNN2	OC3
1434	ATP5D	OC3
1435	MEX3D	OC3
1436	TCF3	OC3
1437	JSRP1	OC3
1438	LONP1	OC3
1439	SLC25A23	OC3
1440	ZNF557	OC3
1441	ZNF358	OC3
1442	MCOLN1	OC3
1443	PNPLA6	OC3
1444	XAB2	OC3
1445	PET100	OC3
1446	TRAPPC5	OC3
1447	PRR36	OC3
1448	TGFBR3L	OC3
1449	TIMM44	OC3
1450	CERS4	OC3
1451	NDUFA7	OC3
1452	RPS28	OC3
1453	2025-03-02	OC3
1454	MUC16	OC8
1455	ZNF559	OC3
1456	ZNF426	OC3
1457	ZNF562	OC3
1458	C19orf66	OC3
1459	ILF3-AS1	OC3
1460	RAB3D	OC8
1461	EPOR	OC3
1462	CCDC151	OC3
1463	PRKCSH	OC3
1464	ZNF439	OC3
1465	RNASEH2A	OC3
1466	DNASE2	OC3
1467	NFIX	OC3
1468	CACNA1A	OC3
1469	AC020916.1	OC3
1470	RFX1	OC3
1471	PALM3	OC3
1472	SAMD1	OC3
1473	NOTCH3	OC3
1474	CPAMD8	OC8
1475	ANO8	OC3
1476	BISPR	OC3
1477	MVB12A	OC3
1478	SLC27A1	OC3
1479	JAK3	OC3
1480	KIAA1683	OC3
1481	SUGP2	OC3
1482	RFXANK	OC3
1483	NDUFA13	OC3
1484	ZNF506	OC3
1485	ZNF626	OC3
1486	ZNF708	OC3
1487	ZNF493	OC3
1488	ZNF208	OC3
1489	ZNF257	OC3
1490	ZNF91	OC3
1491	LRP3	OC3
1492	CEBPA	OC3
1493	WTIP	OC3
1494	THAP8	OC3
1495	ZFP14	OC3
1496	SIPA1L3	OC3
1497	RYR1	OC3
1498	AKT2	OC3
1499	PLD3	OC3
1500	BLVRB	OC3
1501	RAB4B	OC3
1502	EGLN2	OC3
1503	CYP2S1	OC3
1504	CIC	OC3
1505	CNFN	OC3
1506	CXCL17	OC8
1507	XRCC1	OC3
1508	PPP1R13L	OC3
1509	SIX5	OC3
1510	CCDC8	OC3
1511	DBP	OC3
1512	MAMSTR	OC3
1513	PLEKHA4	OC3
1514	PPP1R15A	OC3
1515	NUCB1	OC3
1516	NTF4	OC3
1517	TEAD2	OC3
1518	FCGRT	OC3
1519	RCN3	OC3
1520	IRF3	OC3
1521	CPT1C	OC3
1522	KCNC3	OC3
1523	JOSD2	OC3
1524	ZNF83	OC3
1525	ZNF320	OC3
1526	ZNF160	OC3
1527	LENG8	OC3
1528	NAT14	OC3
1529	PEG3	OC3
1530	AC005261.4	OC3
1531	AC005261.2	OC3
1532	ZNF135	OC3
1533	ZSCAN18	OC3
1534	MZF1	OC3
1535	MICAL3	OC3
1536	TBX1	OC3
1537	COMT	OC3
1538	ZDHHC8	OC3
1539	RTN4R	OC3
1540	PPIL2	OC3
1541	YPEL1	OC3
1542	IGLC2	OC8
1543	IGLC3	OC8
1544	MMP11	OC3
1545	DERL3	OC3
1546	SLC2A11	OC3
1547	MIF	OC3
1548	GSTT2B	OC3
1549	LRRC75B	OC3
1550	TTC28	OC3
1551	CCDC117	OC3
1552	NIPSNAP1	OC3
1553	PATZ1	OC3
1554	SFI1	OC3
1555	TIMP3	OC3
1556	APOL6	OC8
1557	APOL3	OC8
1558	APOL4	OC3
1559	APOL1	OC8
1560	DDX17	OC3
1561	NPTXR	OC3
1562	FAM109B	OC3
1563	LINC01315	OC3
1564	TYMP	OC3
1565	CU638689.4	OC3
1566	ATP5J	OC3
1567	ADAMTS5	OC3
1568	AP000251.1	OC3
1569	C21orf59	OC3
1570	PAXBP1	OC3
1571	IFNAR2	OC3
1572	IL10RB	OC3
1573	SON	OC3
1574	ITSN1	OC3
1575	ATP5O	OC3
1576	SIM2	OC3
1577	DSCR3	OC3
1578	MX2	OC8
1579	MX1	OC8
1580	UBE2G2	OC8
1581	COL6A1	OC3
1582	COL6A2	OC3
1583	C21orf58	OC3
1584	DIP2A	OC3
1585	S100B	OC3
1586	PRMT2	OC3
1587	AC011043.1	OC3
1588	AC007325.4	OC3
1589	AL645608.1	OC3
1590	LINC01833	OC3
1591	NKX2-5	OC3
1592	SOSTDC1	OC3
1593	FAM239B	OC3
1594	HOXB8	OC3
1595	LGALS7	OC3
1596	SIX3-AS1	OC3
1597	LINC01807	OC3
1598	VAX1	OC3
1599	PRAC1	OC3
1600	PRAC2	OC3
1601	HOXB13	OC3
1602	AURKAIP1	OC7
1603	MRPL20	OC7
1604	ERRFI1	OC7
1605	SLC25A33	OC7
1606	SRM	OC7
1607	TMEM51	OC7
1608	MRTO4	OC7
1609	CAMK2N1	OC7
1610	CDC42	OC7
1611	RPL11	OC7
1612	ELOA	OC7
1613	ZNF593	OC11
1614	SH3BGRL3	OC7
1615	HMGN2	OC7
1616	ZCCHC17	OC7
1617	PSMB2	OC7
1618	EVA1B	OC7
1619	MRPS15	OC7
1620	YRDC	OC7
1621	C1orf122	OC11
1622	CITED4	OC7
1623	YBX1	OC7
1624	ATP6V0B	OC11
1625	RPS8	OC7
1626	UQCRH	OC7
1627	JAK1	OC7
1628	SERBP1	OC7
1629	GADD45A	OC11
1630	RPL5	OC7
1631	LAMTOR5	OC7
1632	RBM8A	OC7
1633	S100A9	OC7
1634	S100A6	OC7
1635	S100A4	OC7
1636	S100A16	OC7
1637	S100A13	OC7
1638	TPM3	OC11
1639	ATP1B1	OC7
1640	TIMM17A	OC7
1641	TMEM183A	OC7
1642	RNASEH1	OC7
1643	RPS7	OC7
1644	ASAP2	OC7
1645	SF3B6	OC7
1646	RPS27A	OC7
1647	FAM136A	OC7
1648	IL1R1	OC11
1649	PLEKHB2	OC7
1650	PRPF40A	OC7
1651	BZW1	OC7
1652	EEF1B2	OC11
1653	CAB39	OC7
1654	NCL	OC7
1655	EIF4E2	OC7
1656	COPS9	OC11
1657	RPL32	OC11
1658	RPL15	OC11
1659	RPSA	OC7
1660	RPL14	OC11
1661	CCK	OC7
1662	KRBOX1	OC7
1663	MANF	OC7
1664	RPL29	OC11
1665	TNNC1	OC7
1666	TKT	OC7
1667	RPL24	OC11
1668	CD47	OC7
1669	NAA50	OC7
1670	FAM162A	OC7
1671	CNBP	OC7
1672	CDV3	OC7
1673	TM4SF1	OC7
1674	SELENOT	OC11
1675	GPR87	OC7
1676	PTX3	OC7
1677	RPL22L1	OC11
1678	AP2M1	OC7
1679	POLR2H	OC7
1680	NCBP2-AS2	OC7
1681	FYTTD1	OC7
1682	RPL9	OC7
1683	UBE2K	OC7
1684	OCIAD2	OC11
1685	SRP72	OC7
1686	CXCL8	OC11
1687	CXCL1	OC7
1688	CXCL2	OC11
1689	MTHFD2L	OC7
1690	SEPT11	OC7
1691	ANAPC10	OC7
1692	LSM6	OC7
1693	RPS3A	OC7
1694	TMA16	OC7
1695	SH3RF1	OC7
1696	SPCS3	OC7
1697	DCTD	OC7
1698	RWDD4	OC7
1699	CASP3	OC7
1700	FAT1	OC7
1701	MRPL36	OC7
1702	NDUFS6	OC11
1703	BASP1	OC7
1704	MTMR12	OC7
1705	SUB1	OC7
1706	RAI14	OC7
1707	DNAJC21	OC7
1708	PLK2	OC7
1709	FOXD1	OC7
1710	PPP2R2B	OC7
1711	RPS14	OC7
1712	WWC1	OC7
1713	NPM1	OC7
1714	RPL26L1	OC7
1715	ATP6V0E1	OC11
1716	NOP16	OC7
1717	HIGD2A	OC7
1718	CLTB	OC7
1719	PRELID1	OC7
1720	RGS14	OC7
1721	PDLIM7	OC7
1722	TMED9	OC7
1723	B4GALT7	OC7
1724	NHP2	OC7
1725	HNRNPAB	OC7
1726	ZNF354A	OC7
1727	CANX	OC7
1728	SQSTM1	OC11
1729	MGAT1	OC7
1730	RACK1	OC7
1731	SMIM13	OC7
1732	NOL7	OC7
1733	RPS18	OC7
1734	BAK1	OC7
1735	HMGA1	OC7
1736	RPL10A	OC7
1737	SRPK1	OC7
1738	TNFRSF21	OC7
1739	EEF1A1	OC11
1740	CHCHD2	OC11
1741	SBDS	OC7
1742	BUD23	OC7
1743	TFPI2	OC7
1744	CAV1	OC11
1745	FAM3C	OC7
1746	WASL	OC11
1747	UBE2H	OC7
1748	SAT1	OC7
1749	MIR222HG	OC7
1750	RBM3	OC7
1751	TIMM8A	OC7
1752	BEX2	OC7
1753	SLC25A5	OC7
1754	HMGB3	OC7
1755	RPL10	OC7
1756	DKC1	OC7
1757	PNOC	OC7
1758	UBE2V2	OC7
1759	LYPLA1	OC7
1760	MRPL15	OC7
1761	LYN	OC7
1762	CHCHD7	OC7
1763	IMPAD1	OC7
1764	ELOC	OC7
1765	TMEM70	OC7
1766	ZFAND1	OC7
1767	RIPK2	OC7
1768	OSGIN2	OC7
1769	NBN	OC7
1770	NDUFAF6	OC7
1771	UQCRB	OC11
1772	MTDH	OC7
1773	LAPTM4B	OC7
1774	RPL30	OC7
1775	STK3	OC7
1776	COX6C	OC7
1777	POLR2K	OC7
1778	RNF19A	OC7
1779	PABPC1	OC7
1780	YWHAZ	OC7
1781	ZNF706	OC7
1782	ATP6V1C1	OC7
1783	SLC25A32	OC7
1784	DCAF13	OC7
1785	RAD21	OC7
1786	MAL2	OC7
1787	MRPL13	OC7
1788	DERL1	OC7
1789	C8orf76	OC7
1790	WDYHV1	OC7
1791	NDUFB9	OC7
1792	FAM84B	OC7
1793	FAM49B	OC7
1794	ASAP1	OC7
1795	AGO2	OC7
1796	LY6E	OC7
1797	EEF1D	OC7
1798	PUF60	OC7
1799	PLEC	OC7
1800	EXOSC4	OC7
1801	GPAA1	OC7
1802	CYC1	OC7
1803	MAF1	OC7
1804	HSF1	OC7
1805	SLC52A2	OC11
1806	SLC39A4	OC7
1807	RPL8	OC7
1808	COMMD5	OC7
1809	C8orf33	OC7
1810	PUM3	OC7
1811	CDC37L1	OC7
1812	RCL1	OC7
1813	DMAC1	OC11
1814	RPS6	OC11
1815	BAG1	OC7
1816	VCP	OC7
1817	STOML2	OC7
1818	TPM2	OC7
1819	TOMM5	OC7
1820	GDA	OC7
1821	ZFAND5	OC7
1822	ANXA1	OC11
1823	TLE1	OC7
1824	ISCA1	OC7
1825	SPTLC1	OC7
1826	CTSV	OC7
1827	ANP32B	OC7
1828	SEC61B	OC7
1829	TNC	OC7
1830	MRPL41	OC11
1831	SYT8	OC7
1832	CYB5R2	OC7
1833	FTH1	OC7
1834	EHD1	OC7
1835	FAU	OC7
1836	SSSCA1	OC7
1837	CFL1	OC7
1838	CCDC85B	OC7
1839	MRPL11	OC7
1840	TESMIN	OC7
1841	CCND1	OC11
1842	PTS	OC7
1843	ZPR1	OC7
1844	EI24	OC7
1845	ETS1	OC7
1846	GTPBP4	OC7
1847	RBM17	OC7
1848	LINP1	OC7
1849	MAP3K8	OC7
1850	KIF5B	OC7
1851	RASGEF1A	OC7
1852	REEP3	OC7
1853	DDX21	OC7
1854	SAR1A	OC7
1855	PPA1	OC11
1856	MCU	OC7
1857	DNAJC9	OC7
1858	MRPS16	OC7
1859	ANXA7	OC7
1860	VCL	OC7
1861	ADK	OC7
1862	VDAC2	OC7
1863	COMTD1	OC7
1864	RPS24	OC7
1865	PPIF	OC7
1866	GLUD1	OC7
1867	HHEX	OC7
1868	PGAM1	OC7
1869	SLC25A28	OC7
1870	NDUFB8	OC11
1871	NOLC1	OC7
1872	DUSP5	OC7
1873	FAM45A	OC7
1874	TIAL1	OC7
1875	FUOM	OC7
1876	CD9	OC7
1877	GPRC5A	OC7
1878	EMP1	OC7
1879	STRAP	OC7
1880	BCAT1	OC7
1881	SLC38A1	OC7
1882	SLC38A2	OC7
1883	RPS26	OC7
1884	PA2G4	OC7
1885	PTPRR	OC7
1886	PAWR	OC7
1887	C12orf50	OC7
1888	APEX1	OC7
1889	PNP	OC7
1890	LRP10	OC7
1891	PSMB5	OC7
1892	TINF2	OC7
1893	HECTD1	OC7
1894	SPTSSA	OC7
1895	NFKBIA	OC11
1896	RPL36AL	OC7
1897	SAV1	OC7
1898	RTRAF	OC11
1899	ERO1A	OC7
1900	GMFB	OC7
1901	MNAT1	OC7
1902	HIF1A	OC7
1903	EIF5	OC7
1904	NIPA2	OC7
1905	KATNBL1	OC7
1906	EMC4	OC7
1907	NOP10	OC7
1908	SRP14	OC11
1909	SERF2	OC7
1910	TMOD3	OC11
1911	GTF2A2	OC7
1912	RAB11A	OC11
1913	RPL4	OC7
1914	SMAD3	OC7
1915	C15orf61	OC7
1916	RPLP1	OC7
1917	COX5A	OC7
1918	IDH3A	OC7
1919	ZFAND6	OC7
1920	ALDH1A3	OC7
1921	SNRPA1	OC7
1922	METRN	OC7
1923	TSR3	OC7
1924	C16orf91	OC7
1925	NDUFB10	OC11
1926	RPS2	OC7
1927	GFER	OC7
1928	PGP	OC7
1929	ECI1	OC7
1930	ELOB	OC11
1931	GSPT1	OC7
1932	BFAR	OC7
1933	NDUFAB1	OC7
1934	SEPHS2	OC7
1935	MT1E	OC7
1936	MT1M	OC7
1937	MT1G	OC7
1938	MT1H	OC7
1939	CSNK2A2	OC7
1940	COTL1	OC7
1941	DEF8	OC7
1942	KRT23	OC7
1943	MMD	OC7
1944	JPT1	OC7
1945	TEN1	OC11
1946	UBALD2	OC7
1947	SEC14L1	OC11
1948	NDUFAF8	OC7
1949	NPLOC4	OC7
1950	MRPL12	OC7
1951	ALYREF	OC7
1952	ANAPC11	OC7
1953	WDR45B	OC7
1954	MYL12A	OC7
1955	MYL12B	OC7
1956	NDUFV2	OC7
1957	NAPG	OC7
1958	AFG3L2	OC7
1959	SNRPD1	OC7
1960	EIF2S2	OC7
1961	EIF6	OC7
1962	SCAND1	OC7
1963	RPL18A	OC7
1964	SSBP4	OC7
1965	RPS19	OC7
1966	ETHE1	OC11
1967	CBLC	OC7
1968	NECTIN2	OC7
1969	TOMM40	OC7
1970	RELB	OC7
1971	VASP	OC7
1972	AP2S1	OC7
1973	SELENOW	OC7
1974	RPL18	OC7
1975	BCL2L12	OC7
1976	PRMT1	OC7
1977	KLK6	OC7
1978	KLK8	OC7
1979	KLK10	OC7
1980	KLK11	OC7
1981	CTU1	OC7
1982	TFPT	OC11
1983	RPS9	OC7
1984	CDC42EP5	OC7
1985	NLRP2	OC7
1986	ZNF787	OC7
1987	RPS5	OC7
1988	RANBP1	OC7
1989	UBE2L3	OC7
1990	SDF2L1	OC7
1991	CHCHD10	OC7
1992	SNU13	OC11
1993	CRELD2	OC7
1994	BTG3	OC11
1995	HMGN1	OC11
1996	NDUFV3	OC11
1997	ATP5IF1	OC11
1998	FOXD3-AS1	OC7
1999	ATP5PB	OC11
[truncated: 39 more rows]

[truncated: 2 more sheets: PDAC, PRAD]
