# Supplementary material for: Construction of Metastasis Prediction Models and Screening of Anti-Metastatic Drugs Based on Pan-Cancer Single-Cell EMT Features
Source: Int J Mol Sci. 2025 Nov 29;26(23):11582. doi: 10.3390/ijms262311582 (PMC12692492; doi:10.3390/ijms262311582)
Supplement: Supplementary file 1 [file ijms-26-11582-s001.zip › Table S5.xlsx]

## Sheet: BC
Table S5: Differentially expressed genes (DEGs)
X.1	gene	p_val	avg_log2FC	pct.1	pct.2	p_val_adj
1	KRT5	0	4.47390735113638	0.445	0.03	0
2	CALD1	0	2.99095171938864	0.6	0.195	0
3	VIM	0	3.92481782657106	0.637	0.233	0
4	ANXA1	0	2.5458578795027	0.628	0.225	0
5	MMP7	0	3.09064234234765	0.465	0.063	0
6	SPDEF	0	-1.35331	0.174	0.566	0
7	C19orf70	0	-1.48538	0.287	0.671	0
8	EMP1	0	3.09648486899044	0.513	0.13	0
9	SFRP1	0	2.82339066144344	0.479	0.106	0
10	WFDC2	0	3.00029492685744	0.564	0.193	0
11	AGR2	0	-2.3473	0.294	0.656	0
12	SAA1	0	3.00943703898299	0.454	0.099	0
13	DEGS2	0	-1.66718	0.122	0.476	0
14	PMEPA1	0	2.36771813405036	0.609	0.257	0
15	FBP1	0	-1.78153	0.13	0.48	0
16	MIA	0	4.01800031791059	0.382	0.032	0
17	KRT14	0	3.91786529903246	0.403	0.055	0
18	LDHB	0	1.66442964080216	0.532	0.186	0
19	FAM213A	0	-1.32607	0.269	0.61	0
20	RND3	0	3.12974876883121	0.522	0.184	0
21	MRPS24	0	3.27130045034645	0.4	0.062	0
22	EEF1G	0	3.23474878381431	0.478	0.14	0
23	RARRES1	0	3.38566343236414	0.461	0.124	0
24	AGR3	0	-1.51046	0.16	0.495	0
25	CRYAB	0	1.65515716603413	0.487	0.153	0
26	NME2	0	2.29510004586171	0.471	0.139	0
27	GLO1	0	-1.26679	0.403	0.731	0
28	TNFRSF12A	0	2.22977507845705	0.653	0.326	0
29	SNHG29	0	3.01281929361602	0.357	0.035	0
30	KRT16	0	1.93275150810022	0.421	0.111	0
31	GFRA1	0	-2.52066	0.064	0.365	0
32	DHRS2	0	-4.66323	0.041	0.339	0
33	MICOS10	0	3.18826282647933	0.328	0.032	0
34	CCN1	0	6.15527903686443	0.302	0.012	0
35	CFD	0	-2.67466	0.086	0.375	0
36	LY6D	0	2.15000649548317	0.38	0.091	0
37	STARD10	0	-1.90152	0.372	0.661	0
38	TM4SF1	0	1.31674427212383	0.73	0.442	0
39	ESR1	0	-2.29468	0.069	0.356	0
40	KRT6B	0	3.03283426357178	0.358	0.072	0
41	RAMP1	0	-2.47808	0.077	0.362	0
42	SEPTIN7	0	3.27317660898756	0.308	0.027	0
43	C1orf64	0	-3.81373	0.026	0.306	0
44	KLK6	0	3.67744755845801	0.323	0.044	0
45	SLC39A6	0	-2.88206	0.411	0.687	0
46	FSIP1	0	-2.98036	0.039	0.314	0
47	TSPAN13	0	-2.37618	0.481	0.753	0
48	LAMB3	0	4.54290217342524	0.3	0.028	0
49	PLCG2	0	4.14587883489278	0.31	0.045	0
50	MAML2	0	3.40528736673084	0.31	0.049	0
51	RBIS	0	2.92524535693738	0.286	0.029	0
52	RAB5IF	0	3.05314245632899	0.276	0.027	0
53	MICOS13	0	3.29290925578382	0.27	0.024	0
54	ZFP36L2	0	1.55447570005878	0.692	0.473	0
55	NDUFA2	0	-1.07265	0.558	0.774	0
56	SLC9A3R1	0	-1.67451	0.51	0.725	0
57	TACSTD2	0	1.02351884784075	0.867	0.654	0
58	ANAPC11	0	-1.12199	0.66	0.855	0
59	XBP1	0	-1.38478	0.711	0.868	0
60	UQCR11	0	-0.876987	0.74	0.891	0
61	UQCRQ	0	-0.976547	0.776	0.917	0
62	HLA-B	0	1.89987990973477	0.863	0.738	0
63	COX6A1	0	-1.01259	0.79	0.914	0
64	SUMO2	0	-0.828482	0.816	0.926	0
65	PPDPF	0	-0.547275	0.872	0.958	0
66	COX6C	0	-1.61508	0.876	0.961	0
67	RPL23	0	-0.879521	0.924	0.976	0
68	RPL27	0	-0.761323	0.928	0.979	0
69	S100A10	0	1.11387323523546	0.869	0.822	0
70	RPL31	0	-0.983936	0.948	0.991	0
71	RPL23A	0	-0.955626	0.95	0.975	0
72	RPS15	0	-0.616652	0.968	0.991	0
73	ARMT1	1.88001247015004e-306	-3.11658	0.142	0.421	8.43317193735203e-302
74	CST3	1.2902258182191e-304	-2.52071	0.369	0.61	5.78756595278542e-300
75	H2AFJ	2.02392693742662e-303	-2.15862	0.666	0.805	9.07872906321457e-299
76	CAV1	2.20417181242672e-303	4.07693021663623	0.335	0.076	9.88725349900252e-299
77	GLS	2.85260059390417e-303	2.63992295239038	0.385	0.105	1.2795910484076e-298
78	C1S	9.97525030150121e-303	3.56142788558318	0.295	0.046	4.4745980277444e-298
79	SEPT7	1.04469073462345e-300	-0.884351	0.387	0.757	4.68616922830041e-296
80	SOX9	2.51845064921525e-298	1.97448456872105	0.539	0.268	1.12970140771848e-293
81	CA12	6.396884848603e-297	-1.61681	0.145	0.462	2.86945063653785e-292
82	MIEN1	1.74267236858199e-296	-0.982204	0.558	0.823	7.81710544374823e-292
83	WWTR1	5.3265014577722e-293	2.43661476437802	0.399	0.117	2.38930875891288e-288
84	SAA2	1.4362817089999e-292	2.93009081319982	0.308	0.055	6.44272886206087e-288
85	ARL4C	9.13944519529913e-292	2.88478901739837	0.309	0.056	4.09968093125533e-287
86	MINOS1	1.75491845181389e-291	-0.997215	0.359	0.74	7.87203769930157e-287
87	BHLHE41	8.60981103089808e-291	2.07098639789097	0.357	0.078	3.86210293412995e-286
88	COX7A2	1.47354872122227e-289	-0.780385	0.8	0.917	6.60989749878673e-285
89	AZGP1	2.37733353654119e-288	-1.10908	0.559	0.832	1.06640050448628e-283
90	HINT1	7.29626641893953e-286	-0.734627	0.659	0.896	3.2728862275437e-281
91	C8orf59	2.53536785108631e-285	-1.1527	0.33	0.673	1.13728995696178e-280
92	BTF3	1.92706028145931e-283	-0.973611	0.862	0.935	8.64421430454201e-279
93	C1orf43	6.33007581381647e-283	-0.867433	0.613	0.818	2.83948210780365e-278
94	C19orf24	1.33575198530629e-282	-1.11656	0.254	0.569	5.99178268048843e-278
95	ATP6V1G1	8.03971419975464e-281	-0.711395	0.81	0.911	3.60637459858394e-276
96	YBX3	3.53676336868388e-279	1.50884068456495	0.666	0.429	1.58648594429053e-274
97	RPL38	6.86915646142708e-278	-0.739124	0.927	0.97	3.08129751390235e-273
98	GADD45A	4.78103263787985e-276	2.5101452109645	0.458	0.19	2.14462781037377e-271
99	JUND	1.35511610066461e-273	2.55149061284379	0.643	0.439	6.07864429275123e-269
100	DNAJC12	1.47628006884032e-272	-1.73755	0.095	0.366	6.62214950479701e-268
101	COA3	3.59861365580449e-272	-1.15428	0.368	0.644	1.61423012758422e-267
102	ITGB8	8.10748133323012e-269	2.52375557162645	0.325	0.074	3.63677290164704e-264
103	MLPH	9.60777122406996e-268	-1.02323	0.251	0.582	4.30975793798106e-263
104	SUPT4H1	1.21652701218396e-267	-1.66843	0.352	0.593	5.45697521855357e-263
105	C17orf58	4.01674197003347e-266	-1.676	0.14	0.418	1.80178994549792e-261
106	ATP6V0C	5.16575732554601e-265	1.96345796829955	0.325	0.068	2.31720376352017e-260
107	CAV2	1.15260028701345e-263	2.96242886455823	0.344	0.096	5.17021910745623e-259
108	TNFRSF11B	8.73198109379288e-263	4.36667430468727	0.257	0.038	3.91690475924267e-258
109	MSLN	3.34358612679843e-262	2.92424790798165	0.286	0.055	1.49983242889797e-257
110	MAPT	1.10947078906317e-261	-1.44884	0.104	0.379	4.97675311850064e-257
111	FOXC1	2.52152236771928e-261	1.45839426756209	0.314	0.063	1.13107928848784e-256
112	TMEM97	1.15317990265054e-260	-1.89854	0.137	0.406	5.17281908931951e-256
113	NFIX	4.88065850182159e-260	1.80608058008801	0.413	0.143	2.18931698416211e-255
114	CLDN1	2.8020465021834e-259	4.54281130593327	0.266	0.044	1.25691399948441e-254
115	EGFR	1.13566820526343e-257	3.19227212237511	0.267	0.045	5.09426686835016e-253
116	HLA-A	1.5896387799825e-256	1.48402123518365	0.803	0.71	7.13064267536752e-252
117	NHP2	6.87754673750152e-256	-0.911901	0.616	0.792	3.08506114004106e-251
118	RARRES3	7.97512797636765e-255	-1.50802	0.277	0.567	3.57740315635924e-250
119	RPL17	1.92782660505752e-253	2.36225908728723	0.692	0.524	8.64765180230652e-249
120	TRAPPC5	5.2193910895452e-253	2.79944324611347	0.328	0.091	2.34126226103729e-248
121	ID4	6.26296809421161e-253	3.78111753574221	0.261	0.043	2.8093795980205e-248
122	MMP24-AS1	7.34124230202991e-253	-2.32982	0.163	0.406	3.29306105942156e-248
123	ATP5G2	6.21743069051229e-252	-1.56878	0.295	0.531	2.7889528848431e-247
124	GNAS	8.18995488647567e-250	1.0001218643029	0.83	0.777	3.67376806342639e-245
125	COTL1	1.85444615686212e-249	2.29517390049232	0.411	0.158	8.31848912583642e-245
126	CDK2AP1	1.89472053918218e-248	2.63622688878004	0.271	0.049	8.49914792260952e-244
127	CD59	3.48102828045056e-248	1.22072952707255	0.73	0.615	1.56148485576171e-243
128	ZNF703	1.00232653379528e-247	-2.04422	0.116	0.369	4.49613613264547e-243
129	GPX4	6.57795340460871e-247	-0.787313	0.801	0.896	2.95067255870533e-242
130	BCAS1	3.6761197938478e-246	-1.42239	0.061	0.305	1.64899705592631e-241
131	MET	7.0928941688744e-245	3.5714337984972	0.255	0.044	3.18165953733199e-240
132	C11orf31	9.62600086232436e-245	-1.57297	0.24	0.487	4.31793520681284e-240
133	AMZ2	1.1818645418443e-243	-1.35051	0.204	0.47	5.30148977535099e-239
134	TNNT1	6.98429168680073e-243	-1.8044	0.078	0.322	3.1329437219482e-238
135	QPRT	7.95611748251504e-241	-1.72936	0.061	0.299	3.56887561913177e-236
136	SSSCA1	1.71570087376731e-239	-1.41052	0.209	0.474	7.696119409458e-235
137	VPS25	1.92476177294938e-239	-1.37685	0.258	0.518	8.63390388491903e-235
138	SERPINH1	3.12350855132451e-238	1.89024914584709	0.488	0.244	1.40111223086764e-233
139	DCXR	3.17998773814194e-238	-1.15673	0.498	0.702	1.42644709969833e-233
140	ETV6	6.09688697734645e-238	2.5883718966749	0.362	0.121	2.7348805914283e-233
141	MLLT4	3.92527052070202e-237	-4.02593	0.103	0.326	1.76075859747131e-232
142	BMPR1B	8.01917979941069e-237	-1.49415	0.071	0.307	3.59716348262165e-232
143	LMNA	2.68409183084545e-236	0.95542527375557	0.807	0.725	1.20400307256235e-231
144	GATA3	4.29993729037848e-236	-1.1935	0.495	0.678	1.92882287034507e-231
145	FAM173A	7.4758787142404e-234	-1.23585	0.242	0.518	3.35345491484682e-229
146	MAGED2	9.83805006209741e-234	-1.58956	0.377	0.611	4.41305411635504e-229
147	HSPB1	3.28746055852908e-233	-0.496748	0.741	0.909	1.47465618273939e-228
148	GPR160	3.36323460057385e-231	-1.01994	0.186	0.481	1.50864614477941e-226
149	RGCC	3.84427471055156e-231	2.06105337773849	0.294	0.069	1.72442630691211e-226
150	CITED4	2.4010067879972e-229	2.26923750978305	0.293	0.069	1.07701961489191e-224
151	RNASEK	7.42988994871688e-229	2.62531538599643	0.323	0.097	3.33282573429593e-224
152	FSCN1	1.71157163231197e-228	2.13328620868629	0.351	0.108	7.6775968710618e-224
153	EPB41L3	2.0366135970507e-228	-2.42656	0.045	0.25	9.13563761229035e-224
154	FAM84A	4.64352165146635e-228	-2.086	0.048	0.26	2.08294450719826e-223
155	SLC25A37	5.84255381985542e-228	2.15519271719547	0.468	0.232	2.62079436697255e-223
156	G6PC3	7.11502035242687e-228	-1.42213	0.12	0.369	3.19158467948812e-223
157	RPLP0	2.33501068282047e-227	-0.462411	0.966	0.988	1.04741574199278e-222
158	SNRPD2	3.27673272568797e-227	-0.675801	0.796	0.915	1.46984399876185e-222
159	TMEM123	5.14185507252384e-226	1.57603573021291	0.686	0.561	2.30648192988202e-221
160	TMEM205	1.08425205293771e-225	-0.877442	0.373	0.661	4.86362943386268e-221
161	SLC25A39	2.57611529657722e-225	-1.07936	0.353	0.615	1.15556803858564e-220
162	SMIM22	6.88751479611114e-224	-0.912542	0.573	0.745	3.08953251209157e-219
163	KCNJ3	1.4464201322678e-223	-0.578687	0.047	0.268	6.48820678731365e-219
164	AHNAK2	3.13852551475555e-223	2.27668352964034	0.293	0.072	1.4078483901539e-218
165	ROMO1	5.979169800707e-223	-0.948543	0.626	0.818	2.68207619750314e-218
166	RBM3	1.6143325243649e-222	-0.74081	0.624	0.798	7.24141140454365e-218
167	MRAS	5.84173702942273e-222	2.73238727007059	0.269	0.059	2.62042797928815e-217
168	PPP1R14B	9.4182184723993e-222	1.42539093160344	0.646	0.423	4.22473026016415e-217
169	MRPL24	1.19941939850307e-221	-1.08552	0.313	0.574	5.38023559586521e-217
170	TOM1L1	2.37289113950621e-221	-1.48244	0.172	0.425	1.0644077784483e-216
171	VAV3	1.08317315971441e-220	-1.08264	0.155	0.421	4.85878984253094e-216
172	ATP5I	1.28714038679592e-220	-1.802	0.23	0.462	5.77372563305046e-216
173	PDE4B	4.44134293377797e-220	2.75765366224626	0.322	0.096	1.99225319980478e-215
174	PHLDA2	1.12872918629751e-219	1.35561004124585	0.623	0.382	5.06314051097474e-215
175	EVL	6.30888900123877e-219	-1.37506	0.162	0.42	2.82997833928568e-214
176	ZNF552	8.09971870749024e-219	-1.30124	0.097	0.341	3.6332908206189e-214
177	BCAS4	5.83677565383302e-217	-1.40719	0.123	0.373	2.61820245503988e-212
178	PLAUR	1.05357454410871e-216	2.25406506342196	0.378	0.144	4.72601933250844e-212
179	CERS4	2.5908393918809e-216	-1.41753	0.133	0.384	1.16217282601602e-211
180	ERGIC3	2.89194502563438e-216	-0.983102	0.515	0.699	1.29723978014881e-211
181	YWHAB	1.23745086651841e-213	-0.606103	0.794	0.908	5.55083335194163e-209
182	PEBP1	3.17500873829823e-212	-0.650045	0.768	0.915	1.42421366973844e-207
183	UPP1	3.71711257621945e-212	2.42449724394769	0.292	0.079	1.66738518831476e-207
184	AFF3	2.74462506664982e-211	-1.08383	0.089	0.326	1.23115646614711e-206
185	SEPP1	5.82713504571171e-211	-1.64585	0.106	0.336	2.6138779674549e-206
186	NECAB3	5.8213708340736e-210	-1.72521	0.141	0.377	2.6112923150404e-205
187	SLC44A4	6.29833609355241e-210	-1.08504	0.094	0.341	2.8252446214848e-205
188	ZG16B	1.54126766985244e-209	-0.589711	0.37	0.643	6.91366438665707e-205
189	ATP6AP1	3.15160469676363e-209	-1.0287	0.329	0.582	1.41371531882726e-204
190	CMBL	4.61755263149537e-209	-1.49736	0.181	0.42	2.07129558390988e-204
191	ATP5D	3.56645944486307e-208	-1.37015	0.27	0.498	1.59980671318223e-203
192	PRR15	3.74617867874389e-208	-1.39295	0.063	0.28	1.68042336992415e-203
193	GLUL	5.11559561352265e-208	-0.781165	0.496	0.722	2.29470272435785e-203
194	TCEB2	6.22717721637026e-208	-1.26551	0.293	0.529	2.79332488394721e-203
195	FXYD3	8.16822515280085e-208	-0.803259	0.744	0.851	3.66402075679188e-203
196	GABARAP	1.31043214632878e-207	1.69049627521476	0.421	0.183	5.87820547878699e-203
197	TMEM150C	7.52800432004444e-206	-2.12842	0.054	0.253	3.37683689784233e-201
198	ATP5H	5.8379762399658e-204	-1.72866	0.267	0.489	2.61874100196146e-199
199	GNB2L1	7.54070077307465e-204	-1.11945	0.335	0.551	3.3825321457781e-199
200	OCIAD1	2.54174476968852e-203	-0.765385	0.525	0.739	1.14015045133918e-198
201	TBC1D9	6.26853069510795e-203	-1.12962	0.167	0.423	2.81187481390457e-198
202	HLA-F	6.41734046921276e-203	1.87200368047346	0.411	0.185	2.87862641427477e-198
203	AC090498.1	9.47601298781578e-203	-0.476768	0.187	0.434	4.25065514594452e-198
204	SOD2	1.2758646294928e-202	1.93079804064563	0.564	0.369	5.72314596851587e-198
205	EFHD1	3.26387178180925e-202	-1.24506	0.189	0.442	1.46407496516618e-197
206	SERPINB5	3.08122061341048e-201	2.20071879984835	0.286	0.075	1.38214313055754e-196
207	UBE2V1	8.80566450433384e-201	2.34611213652901	0.297	0.09	3.94995692670903e-196
208	TIMM17B	6.7026524039542e-200	-0.989397	0.305	0.563	3.00660878884174e-195
209	TMEM258	9.06979396311778e-200	-0.698315	0.747	0.859	4.06843747803574e-195
210	CD99	1.05501090504182e-199	-0.616011	0.25	0.566	4.73246241674608e-195
211	NFIB	2.55418143901829e-199	1.56410775555451	0.527	0.324	1.14572916810043e-194
212	C21orf59	5.90672721788512e-199	-1.28688	0.192	0.439	2.64958062812673e-194
213	TMEM141	2.33180652860182e-198	-0.955421	0.445	0.661	1.04597845453492e-193
214	APOA1BP	3.76179002068578e-198	-1.58921	0.203	0.432	1.68742614957902e-193
215	GSTP1	4.06842490978083e-198	0.517062060299466	0.699	0.394	1.82497336178038e-193
216	YBX1	4.46878045033796e-198	1.01895396083056	0.865	0.868	2.0045608466081e-193
217	C12orf60	1.35633872592151e-197	-1.22716	0.078	0.302	6.08412862286611e-193
218	CREB3L4	3.06245939033176e-197	-0.976816	0.199	0.465	1.37372740872112e-192
219	GRB2	6.48032862081347e-197	-1.08054	0.405	0.628	2.9068810094383e-192
220	CTD-2015H6.3	2.86787849174205e-195	-2.32138	0.087	0.289	1.28644425504073e-190
221	SGK1	8.3615720404798e-195	2.34555449317912	0.341	0.122	3.75075037019802e-190
222	CDKN2B	9.84510286624746e-195	3.20652935924385	0.258	0.067	4.41621779271262e-190
223	PRNP	3.07768046737677e-194	1.43454276635678	0.424	0.184	1.3805551272512e-189
224	ORMDL3	1.19154792358464e-193	-0.850139	0.193	0.464	5.34492652082363e-189
225	RMND1	1.74454697685869e-193	-1.76183	0.097	0.309	7.82551437409501e-189
226	ERH	2.61288650861387e-193	-0.720094	0.665	0.814	1.17206250116892e-188
227	KCNN4	2.94524231923621e-193	2.0418003022012	0.313	0.102	1.32114734713979e-188
228	OGFRL1	6.92283102561512e-193	1.57800812464534	0.379	0.153	3.10537431316017e-188
229	ENSA	2.14156350294092e-192	-0.716864	0.594	0.777	9.60641140514206e-188
230	SKP1	2.81333212122719e-192	-0.642578	0.826	0.897	1.26197638961888e-187
231	VPS37A	4.12588611249351e-192	-1.8853	0.165	0.384	1.85074873348121e-187
232	FAM174A	1.00876202687501e-191	-1.3114	0.196	0.439	4.52500382395325e-187
233	VEGFA	2.47054395944709e-191	1.87208978189963	0.477	0.261	1.10821190388918e-186
234	NDUFB11	3.53117534885155e-191	-0.694653	0.682	0.821	1.58397932623434e-186
235	PLA2G16	3.56419689833842e-191	-1.26231	0.231	0.481	1.59879180268766e-186
236	LINC01578	7.4096566934921e-191	2.40070649405183	0.275	0.075	3.32374970299975e-186
237	C1R	1.07367344850337e-190	2.52062214306805	0.29	0.089	4.81617698795155e-186
238	C6orf48	1.53426640320654e-189	-0.881432	0.302	0.591	6.88225880486356e-185
239	PTPN14	7.30981456417632e-189	2.20406028860291	0.26	0.067	3.27896351905257e-184
240	MGEA5	1.07135398644933e-188	-0.989087	0.158	0.401	4.80577257701577e-184
241	TIMM13	3.67267746858707e-188	-0.81796	0.531	0.721	1.6474529320841e-183
242	TOMM5	3.81256050400047e-188	1.86199143325207	0.434	0.222	1.71020026527949e-183
243	STC2	9.29530239438082e-188	-2.49806	0.154	0.364	4.1695937950474e-183
244	LGALS3BP	1.75065202745353e-187	-1.88785	0.369	0.541	7.85289979954829e-183
245	PBX1	5.1566969933189e-187	-0.617332	0.338	0.622	2.31313957029306e-182
246	COX17	1.40540581686031e-186	-0.782096	0.594	0.782	6.30422887269029e-182
247	ZFP36L1	1.19374607294189e-185	0.950460609576472	0.796	0.651	5.35478675939542e-181
248	CCDC117	4.98727330545418e-185	-1.97596	0.13	0.338	2.23714118662758e-180
249	SMIM14	1.46341927844049e-184	-1.03897	0.431	0.632	6.5644598573005e-180
250	CD81	9.75172967955031e-184	1.74549309444273	0.551	0.364	4.37433338235588e-179
251	RHOBTB3	1.98719356599423e-183	-0.937292	0.128	0.371	8.9139541789803e-179
252	KRT7	3.41793488440971e-183	1.20261653706632	0.822	0.607	1.53318305109967e-178
253	HID1	5.65116014992116e-183	-1.36272	0.093	0.302	2.53494090845014e-178
254	DYNLRB1	2.35069899055128e-182	-0.959486	0.582	0.722	1.05445304619159e-177
255	HACD3	5.32941550093383e-182	-0.776731	0.512	0.727	2.39061591125389e-177
256	RPL13A	1.25521469766979e-181	-0.436162	0.98	0.989	5.63051656933736e-177
257	ITGA2	1.8741888055665e-181	2.38609605399578	0.296	0.095	8.40704872512967e-177
258	ELOVL5	4.15877413271721e-181	-0.929681	0.242	0.486	1.86550131271296e-176
259	RPS14	8.70643820227146e-181	-0.570722	0.973	0.989	3.90544698439291e-176
260	NME1	5.69916962117081e-180	-1.01571	0.521	0.714	2.55647651696859e-175
261	ACADSB	1.27562067445562e-179	-1.78924	0.106	0.311	5.72205165940558e-175
262	AARD	2.26945009629616e-179	0.843318785094438	0.391	0.151	1.01800722969557e-174
263	MRPS23	2.46012651464242e-179	-1.29556	0.317	0.526	1.10353895067315e-174
264	MRPL43	2.76835686385102e-179	-0.821963	0.378	0.615	1.24180183841765e-174
265	TCEA3	3.3828609367335e-179	-1.01577	0.313	0.561	1.51744993039054e-174
266	TPD52	4.78084180762213e-179	-0.964257	0.521	0.688	2.14454220964506e-174
267	BUB3	5.19264106563143e-179	-1.25354	0.396	0.596	2.32926300281029e-174
268	LYPLA1	7.96013080935199e-179	-0.972395	0.447	0.639	3.57067587715102e-174
269	FKBP2	1.09225337336126e-178	-0.739935	0.416	0.681	4.89952095688663e-174
270	PVRL2	5.30473513065943e-178	-1.63116	0.17	0.378	2.3795450375599e-173
271	RACK1	8.24487232186342e-178	1.2470523946546	0.584	0.399	3.69840237741827e-173
272	ERGIC1	7.65461487480666e-177	-0.903485	0.276	0.515	3.43363059439202e-172
273	OAS1	2.64134733511747e-176	-1.36057	0.116	0.333	1.18482917411364e-171
274	WRB	5.37578476428309e-176	-1.17642	0.094	0.298	2.41141577171446e-171
275	FOSB	1.27734485949498e-175	1.55790034605546	0.672	0.481	5.72978583623664e-171
276	NNMT	1.37567254332254e-175	2.58252587357775	0.278	0.087	6.17085432758191e-171
277	RAB32	1.68656307802521e-175	2.15777858694305	0.292	0.096	7.56541599909769e-171
278	IFI35	1.95212803029817e-175	-1.23253	0.123	0.343	8.7566607055085e-171
279	SLC25A6	3.20233457166926e-175	-0.70452	0.758	0.859	1.43647121881368e-170
280	GJA1	1.58784604674254e-174	-2.60989	0.085	0.272	7.122601011873e-170
281	FAM96A	5.61880621921718e-174	-0.910654	0.265	0.529	2.52042790575425e-169
282	SEPW1	1.80050455356971e-173	-0.986389	0.276	0.493	8.07652327594766e-169
283	SRP72	2.74354780250108e-172	-0.821359	0.506	0.727	1.23067323776791e-167
284	TINAGL1	3.19829344803955e-172	1.95009990362799	0.305	0.108	1.4346584919871e-167
285	CISD3	8.13617408705057e-172	-1.02231	0.302	0.531	3.64964361022828e-167
286	PIK3R3	2.68070783309702e-171	2.01246805808231	0.421	0.211	1.20248511269233e-166
287	LINC01315	7.24647874544215e-171	1.75217790405613	0.265	0.075	3.25055297084299e-166
288	MKL2	5.06746132308001e-170	-1.86568	0.092	0.282	2.273111125694e-165
289	PPP1R15A	6.72456371534747e-170	1.40095229239697	0.676	0.505	3.01643754579342e-165
290	STK17A	1.30402659618731e-169	1.80713382514877	0.383	0.173	5.84947210251744e-165
291	ATF3	6.88646869651592e-169	1.51810482339485	0.658	0.512	3.08906326319615e-164
292	PSMD3	1.40023197530239e-168	-0.902469	0.426	0.657	6.28102057161392e-164
293	TSC22D3	2.67113239478761e-168	-0.796701	0.252	0.499	1.19818985832988e-163
294	TTC39A	3.74652334081155e-168	-1.33571	0.096	0.297	1.68057797498784e-163
295	PARK7	2.69123013465512e-167	-0.623365	0.696	0.809	1.20720510150225e-162
296	ANKRD30A	6.65782560938427e-167	-0.348377	0.137	0.368	2.9865008336015e-162
297	TP53I11	6.66689184823692e-167	-0.712584	0.179	0.426	2.99056767636363e-162
298	CTSC	8.56263561226772e-167	3.03185905238192	0.385	0.198	3.84094145659493e-162
299	TMED2	1.92755911721862e-166	-0.665736	0.58	0.76	8.64645193210754e-162
300	MTSS1	1.99519201570088e-166	-0.915474	0.144	0.379	8.94983282482945e-162
301	BIRC3	8.05669490759554e-166	1.89945899654759	0.35	0.146	3.61399163470013e-161
302	TMEM230	1.6274798440484e-165	-0.815925	0.513	0.678	7.30038633644791e-161
303	SELENOH	1.83221102789901e-165	1.36406033485897	0.385	0.171	8.21874900784658e-161
304	AHR	4.60694486712546e-165	1.99478822942544	0.356	0.156	2.06653725904647e-160
305	NEAT1	1.48717264518539e-164	1.3082325288052	0.844	0.755	6.67101033450811e-160
306	SLC2A10	2.76867798779762e-164	-1.21603	0.091	0.291	1.24194588498638e-159
307	MYEOV2	3.48412933476664e-164	-1.73918	0.256	0.469	1.56287589569627e-159
308	CETN2	1.62956772026224e-163	-0.892345	0.345	0.584	7.30975192278033e-159
309	SNRPC	3.37499446565733e-163	-0.758518	0.494	0.723	1.51392126745991e-158
310	CDK6	6.13674703240733e-163	1.64938405076412	0.299	0.105	2.75276061632696e-158
311	CUTA	1.70497811498523e-162	-0.715561	0.629	0.765	7.64802033038925e-158
312	CCDC82	2.48245415031664e-162	1.86868876025605	0.254	0.074	1.11355445820754e-157
313	NCOA7	2.81249335351441e-162	1.54861660545773	0.418	0.2	1.26160014358596e-157
314	MFGE8	4.69439423015139e-162	1.3799846580481	0.333	0.134	2.10576441981901e-157
315	NDFIP1	6.4408404686907e-162	-0.976528	0.42	0.597	2.88916780904059e-157
316	GPX1	6.4838644118005e-162	-0.41901	0.416	0.775	2.90846705920135e-157
317	MRPL23	1.23960246264943e-161	-1.22128	0.237	0.446	5.56048476670656e-157
318	NDUFA3	5.3842197606468e-161	-0.706954	0.528	0.738	2.41519945803333e-156
319	TBCA	8.49455578355198e-161	-0.662771	0.716	0.821	3.81040288782791e-156
320	SSPN	9.98929622548866e-161	1.12070563539934	0.357	0.136	4.48089860786745e-156
321	TXNIP	1.19430737109655e-160	-1.03272	0.297	0.524	5.35730457452781e-156
322	JUN	1.21427943198446e-160	1.10863454429946	0.91	0.808	5.44689324805269e-156
323	AES	2.05120331571735e-160	-0.87827	0.198	0.424	9.20108271331334e-156
324	COIL	2.15564037588744e-160	-1.11531	0.21	0.431	9.66955603411827e-156
325	MRPL27	3.04271508225738e-159	-0.897737	0.354	0.574	1.36487070444819e-154
326	RAB5C	3.80798972749702e-159	-1.03333	0.387	0.577	1.70814995206334e-154
327	RAD51C	1.6760694368533e-158	-1.5395	0.16	0.364	7.51834467289283e-154
328	RPL11	1.73598307672798e-158	0.465917782119379	0.973	0.982	7.78709928727871e-154
329	CTSZ	2.66695655262856e-158	1.41382890350361	0.432	0.225	1.19631670081259e-153
330	PRR13	4.0034392890086e-158	-0.697976	0.434	0.64	1.79582276187059e-153
331	LARP7	4.25698551764564e-158	-0.842715	0.394	0.632	1.90955599365031e-153
332	MRPS7	4.68076115745181e-158	-1.0399	0.405	0.59	2.09964903239816e-153
333	H2AFY	7.52161691374917e-158	-0.709362	0.584	0.753	3.37397169900047e-153
334	FLNA	9.47534009726565e-158	2.12054597338581	0.325	0.131	4.25035330743045e-153
335	TFF3	9.90210638345751e-158	-0.609945	0.172	0.421	4.44178786042753e-153
336	PXMP4	1.00585855233205e-157	-1.21881	0.127	0.338	4.5119797081959e-153
337	SYNGR2	3.06686638536978e-157	-0.638223	0.512	0.745	1.37570425448532e-152
338	TNFAIP2	7.09189212062302e-157	2.22883186892525	0.321	0.131	3.18121004854787e-152
339	FAM103A1	2.74702609848938e-156	-1.28201	0.159	0.363	1.23223349699938e-151
340	MUM1	1.1960610932086e-155	-0.996133	0.107	0.305	5.36517124580582e-151
341	ARPC3	4.94703061973339e-155	-0.518178	0.738	0.863	2.21908952509381e-150
342	UGCG	5.66280523926329e-155	-1.11343	0.312	0.524	2.54016454617634e-150
343	GADD45G	1.3908014043988e-154	-0.546578	0.211	0.448	6.23871785971169e-150
344	CNOT7	1.57191964492214e-154	-1.55072	0.302	0.482	7.05115995122723e-150
345	MBP	1.77186891779373e-154	1.85953428733554	0.304	0.117	7.94807240454735e-150
346	COX7C	3.67867934346683e-154	-0.464565	0.871	0.946	1.65014519309891e-149
347	MORF4L2	3.75708392859379e-154	-0.651054	0.62	0.783	1.68531513784932e-149
348	PRPF19	5.52012297985432e-154	-0.94392	0.214	0.437	2.47616156507325e-149
349	AR	1.11659600074582e-153	-0.562825	0.149	0.387	5.00871468054551e-149
350	GBP1	3.22764918721337e-153	1.95472619595295	0.301	0.113	1.4478265959083e-148
351	NUDT4	2.62977482691572e-152	-0.620262	0.296	0.545	1.17963809410958e-147
352	VMP1	2.87149731965526e-152	-0.919981	0.559	0.694	1.28806755267776e-147
353	TUBG1	5.40615539705172e-152	-1.27788	0.175	0.379	2.42503912645549e-147
354	FAM134A	6.21957639598914e-152	-1.74034	0.095	0.273	2.78991538394885e-147
355	TCTN1	8.25993423385192e-152	-0.909372	0.09	0.284	3.70515869927895e-147
356	GSTM3	2.44555817851051e-151	-1.68579	0.223	0.418	1.09700403213446e-146
357	CXorf40B	3.58298714143057e-151	-1.48622	0.076	0.252	1.60722054203151e-146
358	PELI1	8.20449617682116e-151	2.11437087012571	0.252	0.079	3.68029085003667e-146
359	HNRNPA1	8.45014721239988e-151	-0.609081	0.805	0.867	3.79048253506622e-146
360	RPL27A	9.6573861181139e-151	-0.421009	0.967	0.988	4.33201369100235e-146
361	MYB	1.65200709333956e-150	-1.27673	0.072	0.25	7.41040821859328e-146
362	SNHG25	9.57738968945833e-150	-0.873979	0.191	0.413	4.29612969300032e-145
363	S100A13	1.5500940546514e-149	0.984739165483734	0.7	0.618	6.9532569009498e-145
364	ANXA5	3.55296405750949e-149	0.930999463742979	0.658	0.459	1.59375308727703e-144
365	TUBA4A	4.86203785735139e-149	1.54680353378687	0.436	0.238	2.18096432167211e-144
366	NSMCE1	6.24363112471116e-149	-0.941905	0.333	0.537	2.80070561361168e-144
367	DST	9.74239488523753e-149	2.75037924663825	0.36	0.164	4.370146073671e-144
368	HLA-DPA1	1.15208050120983e-148	2.08257258963199	0.402	0.228	5.16788750427695e-144
369	HLA-E	3.5088473361674e-148	1.26201263878745	0.662	0.581	1.57396364958461e-143
370	TPM2	4.25692249350453e-148	3.59473000099724	0.286	0.118	1.90952772291133e-143
371	YAP1	4.89138210232979e-148	1.66878208618214	0.311	0.125	2.19412726964207e-143
372	PPL	9.07566546370239e-148	2.13317768099643	0.253	0.083	4.07107125705298e-143
373	USMG5	1.96491976616057e-147	-1.10567	0.287	0.514	8.81404059506645e-143
374	TRIR	2.51335366145577e-147	1.38452142461997	0.403	0.208	1.12741505191921e-142
375	PIGP	5.79661166978877e-147	-0.958618	0.254	0.47	2.60018609671715e-142
376	PDXK	9.90736468403337e-147	1.40621081162594	0.511	0.353	4.44414657631685e-142
377	TMEM99	2.48745187909142e-146	-1.00432	0.223	0.434	1.11579628940404e-141
378	MISP	4.58372380722134e-146	-1.13808	0.1	0.292	2.05612098820528e-141
379	GALNT7	8.29195669609926e-146	-0.658297	0.198	0.432	3.71952301516924e-141
380	C14orf166	9.52594166085605e-146	-0.971606	0.269	0.486	4.2730516508102e-141
381	BRD7	9.09161784490302e-145	1.22907025014364	0.411	0.212	4.07822701668815e-140
382	LGALS3	9.52638416595133e-145	0.539957864675302	0.782	0.536	4.27325014532079e-140
383	FBXO2	1.11289827673332e-144	1.85450970988169	0.383	0.211	4.99212779994267e-140
384	PRDX3	1.1600060686131e-144	-0.638388	0.538	0.728	5.2034392219778e-140
385	FOXA1	1.34442329195576e-144	-0.469285	0.13	0.347	6.03067956072596e-140
386	CHCHD5	1.49759002643558e-144	-0.927289	0.311	0.514	6.71773958158209e-140
387	SCOC	3.56091155353398e-144	-0.764594	0.376	0.588	1.59731809556874e-139
388	MZT2B	7.26265783938317e-144	-0.645649	0.694	0.801	3.25781042701211e-139
389	RBMS1	1.97928389585447e-143	1.51577525459963	0.375	0.189	8.87847377163439e-139
390	B2M	4.28309399466694e-143	0.69632973747555	0.978	0.978	1.92126747318775e-138
391	LINC00493	4.85225099506166e-143	-1.07751	0.248	0.456	2.17657422885481e-138
392	LMO4	5.13352296455893e-143	0.785339133779014	0.476	0.255	2.3027443962122e-138
393	EBAG9	8.21023249222736e-143	-0.904267	0.375	0.59	3.68286398903843e-138
394	BRI3	8.80853483836345e-143	1.11140667241413	0.534	0.34	3.95124447244469e-138
395	ELP2	9.61631767040493e-143	-1.86378	0.231	0.41	4.31359161741354e-138
396	CALR	1.07307288166665e-142	0.930552576072443	0.81	0.794	4.81348302529211e-138
397	PSMB1	7.14271495816e-142	-0.541758	0.704	0.815	3.20400764878183e-137
398	PLEC	1.23747850011846e-141	2.0809501460377	0.342	0.163	5.55095730798137e-137
399	TAF1D	1.27973276991433e-141	1.45266044010553	0.6	0.503	5.74049728600473e-137
400	IL32	2.15209532404859e-141	1.74033811658801	0.366	0.18	9.65365399508476e-137
401	SLU7	2.29701129485418e-141	-0.937081	0.233	0.444	1.03037035653274e-136
402	KIAA1324	5.33464811854999e-141	-0.605139	0.163	0.392	2.39296310653797e-136
403	TCEB1	1.12220291564617e-140	-0.992268	0.267	0.48	5.03386561871402e-136
404	CTSF	1.3142382608858e-140	-1.09096	0.165	0.369	5.89527856685542e-136
405	NDUFS8	1.43311037115446e-140	-0.670268	0.589	0.742	6.42850319188756e-136
406	C5orf30	2.05519013081801e-140	-1.3964	0.093	0.268	9.21896636981033e-136
407	PSMB9	2.83742166289737e-140	1.60888641273006	0.494	0.343	1.27278223532587e-135
408	CEBPB	5.52400278502335e-140	1.23021825040295	0.655	0.528	2.47790192927792e-135
409	ZNF385A	5.80966843551834e-140	-1.2707	0.1	0.278	2.60604297012046e-135
410	COMTD1	5.99263453920945e-140	-0.943156	0.24	0.452	2.68811607525318e-135
411	ARGLU1	6.84998370838191e-140	1.23752898401374	0.669	0.584	3.07269719206887e-135
412	ORMDL2	9.95402907138287e-140	-0.819295	0.328	0.54	4.46507882055022e-135
413	S100A8	1.5162156790153e-139	-1.99867	0.197	0.39	6.80128867135891e-135
414	TMBIM6	2.43567798285601e-139	-0.459705	0.824	0.897	1.09257207276972e-134
415	MRPS21	2.9375031455227e-139	-0.733215	0.597	0.78	1.31767578598712e-134
416	TUBB6	3.80932526906807e-139	1.86671130596634	0.266	0.094	1.70874903594586e-134
417	TMBIM4	8.30686493418994e-139	-0.878394	0.359	0.555	3.72621040352958e-134
418	PSMB3	1.30599960274551e-138	-0.613991	0.61	0.763	5.85832241803554e-134
419	LAPTM4A	1.36243969456672e-138	-0.490549	0.713	0.832	6.11149573791793e-134
420	SPCS1	1.61822095652632e-138	-0.571131	0.666	0.804	7.25885374469011e-134
421	GDF15	3.46802782037661e-137	-0.681752	0.089	0.272	1.55565323938634e-132
422	DHRS7B	3.77316129954475e-137	-0.975335	0.193	0.408	1.69252696413679e-132
423	NPDC1	5.43483172507433e-137	-0.825884	0.355	0.553	2.43790246691659e-132
424	RPN2	1.94485962708767e-136	-0.66422	0.58	0.735	8.72405682922716e-132
425	DNAJC1	1.9596303828485e-136	-0.592876	0.395	0.635	8.79031400834351e-132
426	PSMC5	2.45981430015274e-136	-1.10544	0.453	0.597	1.10339890061952e-131
427	RPS3A	3.27722003757927e-136	-0.409517	0.962	0.982	1.47006259225693e-131
428	GSN	6.01419641274379e-136	1.06344591887189	0.554	0.395	2.69778808486448e-131
429	PSMA4	6.92484054615004e-136	-0.671394	0.615	0.808	3.10627572378652e-131
430	C20orf24	1.50953128849629e-135	-0.523183	0.3	0.581	6.7713045008078e-131
431	FXYD5	3.73147754616062e-135	1.32102217537442	0.478	0.29	1.67382888288127e-130
432	TSPAN5	4.22004971860322e-135	-0.608548	0.095	0.281	1.89298770227385e-130
433	RPL19	7.23608401521132e-135	-0.497078	0.963	0.983	3.24589020670334e-130
434	IFRD1	7.96097611029278e-135	1.55561808882823	0.485	0.317	3.57105505379403e-130
435	NDUFB1	1.00397127421723e-134	-0.714757	0.608	0.78	4.50351394475622e-130
436	UQCC2	1.25590104652489e-134	-0.764713	0.408	0.604	5.63359532439671e-130
437	LDLR	1.28003317647732e-134	1.56095712882366	0.373	0.183	5.74184481972429e-130
438	MRPS18B	1.43839538357958e-134	-0.755949	0.34	0.563	6.45221017212294e-130
439	DYNLT1	1.45152515723085e-134	-0.54801	0.681	0.81	6.51110639779043e-130
440	CRACR2B	1.7054203328374e-134	1.52286086459605	0.465	0.28	7.65000398700872e-130
441	GLTSCR2	2.11838095036122e-134	-0.971443	0.284	0.492	9.50242142903532e-130
442	MEA1	2.96605272450638e-134	-0.760441	0.352	0.559	1.33048227063183e-129
443	MT-RNR2	4.42520860423791e-134	-1.4146	0.208	0.398	1.985015823603e-129
444	TJP3	4.88265549753378e-134	-1.23471	0.095	0.27	2.19021277652873e-129
445	SDHC	9.08387801939926e-134	-0.654541	0.507	0.698	4.07475516316193e-129
446	VAMP2	1.52248367749361e-133	-0.757914	0.312	0.519	6.8294050321331e-129
447	RAB18	1.71985874349548e-133	-0.785437	0.378	0.569	7.71477036569767e-129
448	CPSF3L	1.33091041726846e-132	-1.44958	0.109	0.279	5.97006485874114e-128
449	ANXA2	8.01279550012518e-132	0.609408262758492	0.898	0.894	3.59429967749115e-127
450	LINC00657	1.39569763068331e-131	-1.25109	0.193	0.373	6.26068086195612e-127
451	PRKAR1A	1.668322888381e-131	-0.93198	0.375	0.552	7.48359598041065e-127
452	TSTD1	3.22704793550773e-131	-0.521092	0.709	0.843	1.4475568924307e-126
453	FAM174B	5.84794260439062e-131	-0.820835	0.088	0.261	2.6232116140515e-126
454	RAP2B	6.75708218053858e-131	1.62632534625758	0.291	0.116	3.03102435372419e-126
455	ATP5B	1.14351157455845e-130	-0.894787	0.281	0.498	5.12944986999682e-126
456	MT-RNR1	1.15374768289498e-130	-1.42638	0.204	0.391	5.17536598116199e-126
457	ATP6V1H	2.4500434644981e-130	-1.05168	0.223	0.413	1.09901599686991e-125
458	WBP11	3.02402160770429e-130	-1.1629	0.384	0.554	1.35648537256791e-125
459	PRSS23	4.80010645527024e-130	-1.74635	0.221	0.391	2.15318375264057e-125
460	PTP4A1	1.26671760932117e-129	-1.1285	0.26	0.468	5.68211518013196e-125
461	SNHG12	1.92031930650946e-129	2.2758388064069	0.35	0.176	8.6139763132095e-125
462	NME4	5.49548382398946e-129	-0.684035	0.48	0.639	2.46510917892695e-124
463	IL20RA	6.17269231886803e-129	-1.07787	0.088	0.259	2.76888459347463e-124
464	SESN3	1.61554943646795e-128	1.79004791973749	0.25	0.088	7.24687010716426e-124
465	EBLN3	1.80330928609857e-128	-1.4569	0.163	0.336	8.08910446465237e-124
466	POLR2K	1.8060536918722e-128	-0.622811	0.609	0.77	8.10141504563113e-124
467	ATP5J2	5.3002844264132e-128	-1.05331	0.278	0.503	2.37754858515617e-123
468	VPS37C	5.88536663461336e-128	-0.931827	0.084	0.252	2.63999891128851e-123
469	TCEAL8	7.35557516540882e-128	-0.737985	0.238	0.45	3.29949035194743e-123
470	GAMT	1.30476215146475e-127	-0.723623	0.1	0.282	5.85277158282543e-123
471	DCAF7	1.57198330843466e-127	-1.03021	0.218	0.413	7.05144552664536e-123
472	PA2G4	1.73102243892856e-127	-0.685872	0.543	0.714	7.76484735430186e-123
473	EMC3	4.91843224426943e-127	-1.09298	0.401	0.552	2.20626115181194e-122
474	CFL1	5.91167697566626e-127	-0.495158	0.916	0.947	2.65180094097461e-122
475	TMEM254	9.71289009155843e-127	-1.01597	0.11	0.286	4.35691110837036e-122
476	ATP5F1	1.20790483890488e-126	-0.959838	0.246	0.445	5.41829873587562e-122
477	MCCC2	2.13330137287876e-126	-0.933802	0.179	0.371	9.56934996832225e-122
478	MSI2	3.82877791490093e-126	-1.2297	0.203	0.387	1.71747490928711e-121
479	LYPD6B	6.47010419552034e-126	-1.27788	0.121	0.293	2.90229463898456e-121
480	STAP2	7.50490998097817e-126	-0.945206	0.169	0.359	3.36647747016738e-121
481	HIST1H2BD	1.47127373041596e-125	-0.909541	0.209	0.412	6.59969257252688e-121
482	PLP2	1.49790354604759e-125	-0.651362	0.468	0.678	6.71914593650565e-121
483	PSME4	1.77879679300249e-125	1.40311170348295	0.367	0.19	7.97914877437129e-121
484	VPS29	2.19440869042844e-125	-0.683181	0.47	0.652	9.84345906265487e-121
485	SYCP2	5.53041573374487e-125	-0.78804	0.207	0.42	2.48077858568594e-120
486	ATP5J	1.49369094109006e-124	-0.860275	0.272	0.494	6.70024945444766e-120
487	DNAJC7	2.56640101615247e-124	-0.749854	0.309	0.513	1.15121050381551e-119
488	FAM195B	4.30455935291527e-124	-1.48593	0.185	0.351	1.9308961889372e-119
489	NBR1	5.05511655520167e-124	-0.826168	0.158	0.354	2.26757363316681e-119
490	PABPC1	8.11095259954823e-124	-0.858164	0.935	0.978	3.63833000757935e-119
491	RPS27	1.13385802642603e-123	-0.416999	0.985	0.997	5.08614694913922e-119
492	LDOC1	1.19714374432318e-123	-1.29278	0.168	0.343	5.37002769391051e-119
493	BCL2L1	1.2869600364634e-123	-0.873771	0.177	0.364	5.77291663556385e-119
494	SMCO4	4.0361115528047e-123	1.37944662804674	0.327	0.152	1.8104785592416e-118
495	LINC00467	5.01944982317548e-123	-1.00796	0.185	0.378	2.25157460718182e-118
496	ZSCAN18	5.48918064462095e-123	-0.598718	0.084	0.254	2.46228176175762e-118
497	RYK	7.13135313257696e-123	1.56272293305313	0.298	0.129	3.19891107468005e-118
498	GAS5	1.28880560492536e-122	1.1837912320551	0.413	0.221	5.78119530201371e-118
499	CAPS	1.66278040873327e-122	-0.905696	0.19	0.385	7.45873407945481e-118
500	PSME1	1.72598370147184e-122	-0.598161	0.67	0.808	7.74224508969222e-118
501	COX5A	2.57297373721423e-122	-0.590106	0.661	0.832	1.15415882930219e-117
502	MRPS33	2.65022286939085e-122	-0.691018	0.465	0.643	1.18881047252265e-117
503	ATP6V0E1	3.32075481917413e-122	-0.526235	0.731	0.808	1.48959098923694e-117
504	TMEM106C	4.3017309966291e-122	-0.84653	0.337	0.532	1.92962747315792e-117
505	SNHG6	5.53443854094736e-122	0.952870189642621	0.386	0.193	2.48258309631276e-117
506	CD164	6.78784226120106e-122	-0.563926	0.559	0.726	3.04482240310696e-117
507	DNAJB1	2.44479890029624e-121	0.827610062470213	0.748	0.656	1.09666344270589e-116
508	KRT15	4.29507184804078e-121	1.46582456310953	0.357	0.176	1.92664037887565e-116
509	MAP2K2	4.94848083322784e-121	1.38241064033249	0.347	0.175	2.21974004736101e-116
510	TMEM101	6.01732452308235e-121	-1.44454	0.183	0.352	2.69919126131905e-116
511	NDUFA11	9.20695610008996e-121	-0.562903	0.671	0.804	4.12996429781735e-116
512	ENDOD1	1.18926661652159e-120	1.47132260982067	0.268	0.103	5.33469326173088e-116
513	HLA-DRA	1.32740339898226e-120	1.84306074082647	0.548	0.46	5.95433342681471e-116
514	MGST2	1.72260280847786e-120	-0.744907	0.303	0.496	7.72707941798914e-116
515	CIRBP	1.83262452219702e-120	-0.588523	0.605	0.73	8.22060381921917e-116
516	NDUFA6	3.31906326621792e-120	-0.656641	0.571	0.739	1.48883220932737e-115
517	ARSD	3.94786503882571e-120	-0.630018	0.152	0.346	1.77089382046605e-115
518	RPL36A	5.34512452623949e-120	0.850183965694806	0.726	0.628	2.39766250873525e-115
519	CSNK2B	1.61518546570486e-119	-0.63055	0.453	0.657	7.2452374435123e-115
520	TMEM18	7.4555697187595e-119	-0.848742	0.255	0.451	3.34434490874395e-114
521	MRPS36	1.31874518792299e-118	-0.796701	0.38	0.557	5.91549528946616e-114
522	VDAC1	2.47157537476621e-118	-0.486173	0.683	0.811	1.10867456585888e-113
523	CSTB	5.77200875122889e-118	0.435802829758586	0.802	0.812	2.58914996553874e-113
524	SFN	7.94700206477306e-118	0.911096443094559	0.406	0.21	3.56478671619525e-113
525	RPL22L1	1.1592398890921e-117	1.49104051119766	0.632	0.566	5.20000237050043e-113
526	NABP2	1.42404900477512e-117	-0.875502	0.199	0.385	6.38785662071975e-113
527	HLA-DMA	1.65727102886744e-117	1.69449588593969	0.349	0.187	7.43402065419065e-113
528	ALDH6A1	1.84725546213125e-117	-1.01819	0.122	0.293	8.28623382648213e-113
529	RNF14	2.68857593045921e-117	-1.3918	0.116	0.277	1.20601450512609e-112
530	MRPS30	2.97290382624124e-117	-2.32532	0.272	0.424	1.33355546933703e-112
531	SNRNP25	5.83928729746109e-117	-0.83227	0.311	0.501	2.61932910302212e-112
532	COQ5	8.66531822031948e-117	-1.00433	0.125	0.295	3.88700179408871e-112
533	THBS1	1.08385793563194e-116	2.30053	0.317	0.159	4.86186154186419e-112
534	MRPL45	1.19504606084998e-116	-1.03493	0.194	0.371	5.36061811515476e-112
535	ZDHHC24	2.10664959697852e-116	-0.844709	0.168	0.353	9.44979809716656e-112
536	CYB561	2.54455208773032e-116	-0.688557	0.341	0.529	1.14140972999319e-111
537	H1F0	3.19560439446665e-116	-0.759928	0.403	0.587	1.43345226322591e-111
538	ASAH1	3.29497261301241e-116	-0.893369	0.459	0.595	1.47802586501898e-111
539	MDFI	3.62632126399074e-116	1.54716886144673	0.265	0.109	1.62665892938833e-111
540	PFKP	1.4149875190466e-115	1.4616619278464	0.3	0.135	6.34720951418731e-111
541	OGFOD3	2.50319665385166e-115	-0.986922	0.159	0.336	1.12285892301824e-110
542	PEMT	2.58525135497898e-115	-1.16699	0.115	0.279	1.15966620030292e-110
543	RPL13	3.16996717469525e-115	0.472558450021199	0.991	0.993	1.42195217555305e-110
544	SNRPD3	3.26106422719512e-115	-0.570185	0.61	0.777	1.46281558039292e-110
545	KCMF1	3.46925277579115e-115	1.23945660040937	0.393	0.223	1.55620271763664e-110
546	CETN3	4.32891699518032e-115	-0.916706	0.138	0.315	1.94182229652804e-110
547	ANKRA2	6.26394105494221e-115	-0.729562	0.092	0.254	2.80981603901543e-110
548	VEGFB	7.98277761048179e-115	1.83312283760516	0.258	0.106	3.58083455273382e-110
549	MYL12A	8.84144318765598e-115	0.688206630668732	0.819	0.832	3.96600617068684e-110
550	HLA-C	1.37525041972317e-114	0.674547993936781	0.83	0.778	6.16896080775223e-110
551	FAM45A	1.38216729786638e-114	-1.03163	0.143	0.316	6.19998784803922e-110
552	CPEB4	1.48735804140818e-114	-0.667477	0.148	0.335	6.67184196634467e-110
553	ITGAV	4.39632401698556e-114	2.16695792959284	0.265	0.115	1.97205906429921e-109
554	YIPF3	7.63018585987102e-114	-0.625024	0.407	0.587	3.42267247116234e-109
555	ZNF587	8.59865220685421e-114	-0.980882	0.114	0.278	3.8570974204286e-109
556	CXCL16	9.21199056544722e-114	1.46164004522579	0.335	0.169	4.13222260794266e-109
557	CASC3	1.49316214128423e-113	-0.877482	0.265	0.465	6.69787741715865e-109
558	OCEL1	3.01908647784416e-113	-0.971716	0.182	0.357	1.35427162136655e-108
559	CXXC5	6.88301136736586e-113	-0.610178	0.348	0.553	3.0875124090593e-108
560	TES	9.17826168287307e-113	1.08841289616305	0.491	0.333	4.11709284308637e-108
561	WASF2	1.1484350070197e-112	0.955132606633372	0.588	0.479	5.15153491098826e-108
562	TNFSF10	1.15439672379619e-112	-0.574084	0.522	0.697	5.17827738393257e-108
563	RPL35	1.17979225565726e-112	-0.320428	0.95	0.979	5.29219412120179e-108
564	ANKRD10	1.24279767800155e-112	1.44216270372729	0.408	0.251	5.57481754421155e-108
565	ATP5G1	1.29175054450048e-112	-0.897902	0.25	0.445	5.79440541746582e-108
566	ISOC1	1.51433587197409e-112	-1.35774	0.227	0.391	6.79285642091418e-108
567	HIGD2A	1.53288082886332e-112	-0.588975	0.585	0.709	6.8760435340322e-108
568	BCAP31	1.98789078114715e-112	-0.653172	0.537	0.679	8.91708167699176e-108
569	NR4A1	3.85337603571277e-112	1.53787988454168	0.538	0.399	1.72850888833968e-107
570	NDUFB3	4.78318659108514e-112	-0.570146	0.536	0.718	2.14559400916306e-107
571	COX11	4.82613457323137e-112	-1.25918	0.195	0.359	2.16485918551439e-107
572	MRPS16	7.10964969838506e-112	-0.618692	0.41	0.597	3.18917556520459e-107
573	RAB11A	7.1547644041177e-112	-0.472459	0.531	0.739	3.20941266875508e-107
574	TMEM199	8.21249630465737e-112	-0.886946	0.145	0.317	3.68387946738016e-107
575	MYO10	8.85066234014859e-112	1.09024698215379	0.328	0.151	3.97014160592045e-107
576	CCNL1	1.16663057692534e-111	1.05895718532148	0.697	0.617	5.23315477891402e-107
577	COPZ1	1.33951537504937e-111	-0.575928	0.456	0.645	6.00866411785898e-107
578	RPS24	1.35076996181409e-111	-0.340014	0.975	0.989	6.05914881770946e-107
579	SEPT2	2.58774311848351e-111	-0.39894	0.331	0.596	1.16078393065815e-106
580	ATP5E	6.5956053978378e-111	-0.75683	0.324	0.548	2.9585907133081e-106
581	APOO	7.63956407056698e-111	-0.923867	0.187	0.372	3.42687925513423e-106
582	PTRHD1	7.69546522792241e-111	-0.810624	0.321	0.504	3.45195483728916e-106
583	COX6B1	7.79658294121069e-111	-0.452951	0.783	0.885	3.49731320993888e-106
584	CAMLG	9.58401782997643e-111	-0.657576	0.412	0.591	4.29910287799253e-106
585	VASN	1.12965091584746e-110	2.03573676833854	0.255	0.108	5.06727511321697e-106
586	SKA2	1.34028408088384e-110	-1.17653	0.185	0.357	6.01211230162062e-106
587	GTF2H5	1.67393222701252e-110	-0.5583	0.499	0.678	7.50875779071004e-106
588	CMTM7	1.7205436361578e-110	0.981982408668367	0.271	0.106	7.71784258871304e-106
589	ANXA3	1.83013785895367e-110	1.06533081194698	0.353	0.174	8.20944939390848e-106
590	LYRM2	4.21816191093368e-110	-0.759208	0.302	0.501	1.89214088838752e-105
591	KAT6B	4.51224290296771e-110	-0.639852	0.257	0.454	2.02405679898423e-105
592	TMX2	5.91116541668659e-110	-0.77494	0.268	0.459	2.65157147096311e-105
593	LYRM5	6.95113507343012e-110	-1.24855	0.125	0.285	3.11807065988855e-105
594	EXOC7	1.15562688890255e-109	-1.13321	0.2	0.364	5.18379553555018e-105
595	TP53BP2	1.22994212973734e-109	1.60106125861498	0.257	0.106	5.51715141136278e-105
596	PTMAP5	1.64982805806518e-109	-1.28117	0.096	0.252	7.40063372006299e-105
597	DSC2	3.9404706859462e-109	1.0217502147382	0.476	0.292	1.76757693559489e-104
598	APPBP2	4.03770305669276e-109	-1.04189	0.12	0.281	1.81119246014067e-104
599	HNRNPA0	5.34231113060354e-109	-0.687831	0.525	0.65	2.39640050385483e-104
600	QKI	6.37728383440668e-109	1.68625917819794	0.281	0.126	2.8606582095998e-104
601	ATAD1	2.26269244854025e-108	-0.793159	0.142	0.313	1.0149759516417e-103
602	IGLC2	2.9925430694111e-108	-0.933357	0.154	0.315	1.34236504464573e-103
603	BANF1	3.12062666826126e-108	-0.501962	0.624	0.764	1.39981950458195e-103
604	MTATP6P1	3.73283042343474e-108	-0.967524	0.128	0.299	1.67443574304012e-103
605	CALU	4.01504225930207e-108	1.15728517734072	0.575	0.495	1.80102750625513e-103
606	PQLC3	5.65140881306482e-108	-0.725689	0.161	0.334	2.53505245127649e-103
607	JKAMP	1.24212708449596e-107	-0.73585	0.189	0.372	5.57180946292355e-103
608	BLVRB	1.30653922122902e-107	-0.734878	0.566	0.676	5.86074298466703e-103
609	SH3BGRL3	1.52475574974817e-107	0.811717547038106	0.738	0.708	6.83959686664536e-103
610	CERS6	1.77276283621013e-107	-0.696955	0.205	0.387	7.95208225438778e-103
611	IFI6	1.84727591714035e-107	-1.40174	0.435	0.586	8.28632558151647e-103
612	GRAMD1A	2.83903295817341e-107	-0.850846	0.149	0.32	1.27350501404785e-102
613	VEZF1	3.37242817398322e-107	-0.573878	0.198	0.391	1.51277010600365e-102
614	DRG1	4.08868015965141e-107	-0.821762	0.224	0.402	1.83405925921483e-102
615	APMAP	5.15123889334118e-107	-0.691156	0.328	0.518	2.31069123038605e-102
616	ZNHIT3	1.66373952697999e-106	-0.742524	0.282	0.465	7.46303639617414e-102
617	CCDC57	2.7421737315117e-106	-0.750117	0.219	0.397	1.2300568707442e-101
618	RPLP2	4.36590714120637e-106	-0.390582	0.975	0.992	1.95841496633094e-101
619	RALY	5.40725856063233e-106	-0.629099	0.468	0.63	2.42553397254284e-101
620	DDX1	6.22379056245433e-106	-0.682754	0.343	0.534	2.79180573260014e-101
621	FAM127B	8.22555907535964e-106	-0.946502	0.14	0.301	3.68973903443407e-101
622	C16orf13	8.36967864161203e-106	-0.699591	0.262	0.455	3.75438674826791e-101
623	SMIM1	1.03447336996316e-105	-1.03644	0.129	0.297	4.64033719564376e-101
624	HLA-DPB1	1.04036014168113e-105	2.09804137052912	0.354	0.215	4.66674348753906e-101
625	KLF6	1.28337437944551e-105	0.772181942998789	0.746	0.65	5.75683245387872e-101
626	MRPL42	1.5699867831049e-105	-0.715918	0.349	0.528	7.04248971297367e-101
627	ABHD14B	1.85329958257758e-105	-0.93024	0.162	0.334	8.31334593756825e-101
628	MACF1	2.01830558935134e-105	1.31249005711411	0.452	0.297	9.0535133821533e-101
629	PSMA7	2.54329695505535e-105	-0.575405	0.858	0.955	1.14084671512918e-100
630	FLYWCH2	2.58231958395185e-105	-0.766846	0.294	0.476	1.15835109577328e-100
631	CHMP5	2.75050083237575e-105	-0.805028	0.454	0.595	1.23379215837879e-100
632	C7orf73	4.46741563143184e-105	-0.807521	0.238	0.431	2.00394862979138e-100
633	FUNDC1	4.5239959085535e-105	-0.887722	0.166	0.338	2.02932884469984e-100
634	SRSF8	6.83749405217672e-105	1.16237379293815	0.368	0.2	3.06709470698491e-100
635	HADH	7.57247639027967e-105	-0.895318	0.199	0.375	3.39678573438775e-100
636	MAP9	1.03125514016304e-104	-0.716985	0.142	0.317	4.62590118222936e-100
637	SH3BP5	1.73546606729184e-104	1.6087851947473	0.313	0.159	7.78478013805098e-100
638	EFHC1	1.79147975889429e-104	-0.903324	0.139	0.302	8.03604075447213e-100
639	NDUFC1	2.22247482667608e-104	-0.533034	0.618	0.778	9.9693553300209e-100
640	CYB5R1	3.05039996508868e-104	-0.940946	0.245	0.414	1.36831791233983e-99
641	SPOP	5.89227228760418e-104	-0.758053	0.184	0.359	2.6430965800506e-99
642	CRABP2	6.17120888874857e-104	-0.740995	0.626	0.749	2.76821917122595e-99
643	FLOT1	8.14397468057465e-104	-0.534116	0.426	0.615	3.65314272246537e-99
644	RGS2	9.22011528280667e-104	1.29887238342586	0.28	0.124	4.13586711240859e-99
645	UQCR10	9.5939858910619e-104	-0.464949	0.782	0.898	4.30357425115364e-99
646	SRP9	1.20422456291018e-103	-0.449821	0.67	0.819	5.40179012184621e-99
647	YES1	1.36255913071121e-103	1.11868906422061	0.398	0.231	6.11203149263128e-99
648	RMND5B	1.62973382057222e-103	-0.916429	0.142	0.306	7.31049699894081e-99
649	S100A16	1.66710859900349e-103	0.314686883204893	0.762	0.523	7.47814904254995e-99
650	PTPN1	1.8910480097831e-103	-1.61324	0.287	0.461	8.48267405748405e-99
651	KCNK6	1.89718616887078e-103	-0.895057	0.144	0.312	8.51020799770367e-99
652	C17orf62	1.99031755145829e-103	-1.07798	0.166	0.326	8.92796744057647e-99
653	BORCS7	2.28658547055957e-103	-0.765145	0.245	0.433	1.02569364452891e-98
654	DHRS3	2.86446835989601e-103	-0.920085	0.102	0.256	1.28491457219855e-98
655	SLIRP	2.89191933991805e-103	-0.673422	0.588	0.75	1.29722825830704e-98
656	KRT81	3.04579387630187e-103	2.17787275684168	0.296	0.151	1.36625175909273e-98
657	SELM	3.05260698607013e-103	-0.677642	0.263	0.441	1.36930791574148e-98
658	MIF4GD	3.16946136086974e-103	-1.10282	0.152	0.312	1.42172528264534e-98
659	RAB3D	7.15995166999596e-103	-0.765291	0.105	0.267	3.21173952061009e-98
660	SNRPB2	1.00432084997837e-102	-0.633659	0.575	0.748	4.50508203674799e-98
661	TMEM69	1.17114923190875e-102	-0.778378	0.177	0.349	5.25342410957306e-98
662	MXD1	2.09141827134964e-102	1.99298720875055	0.293	0.144	9.38147493979307e-98
663	MIF	2.39086428398795e-102	1.04413445904203	0.724	0.633	1.07246999186848e-97
664	ANKRD11	2.66705647422323e-102	1.30164500281606	0.427	0.279	1.19636152264232e-97
665	STARD3	2.75267696600888e-102	-1.30679	0.153	0.315	1.2347683066426e-97
666	SSR4	3.57758733208312e-102	-0.504491	0.775	0.877	1.60479834955252e-97
667	NPM1	6.18037414383405e-102	-0.429828	0.885	0.94	2.77233042969964e-97
668	FNIP1	6.19543753723008e-102	-0.668585	0.159	0.336	2.7790874160753e-97
669	HINT2	6.21629064716698e-102	-0.677659	0.446	0.625	2.78844149559969e-97
670	MARVELD2	7.02186373805233e-102	-0.725154	0.128	0.293	3.14979741697813e-97
671	PSMB7	8.0154847321824e-102	-0.544305	0.558	0.7	3.59550598631506e-97
672	LGALS1	8.05461388387427e-102	1.15208483297653	0.739	0.67	3.61305814988948e-97
673	CACYBP	9.06293255564582e-102	-0.714793	0.576	0.734	4.06535965648605e-97
674	CNP	9.27329871098862e-102	-0.73695	0.221	0.403	4.15972360278817e-97
675	S100A7	9.57007066965237e-102	-0.821095	0.171	0.349	4.29284660028596e-97
676	IGFBP5	1.85359377627377e-101	1.43077658361398	0.363	0.199	8.31466560223123e-97
677	NOP53	1.94666926191003e-101	1.18080067207406	0.343	0.18	8.73217430814982e-97
678	WBP2	2.07174168511659e-101	-1.04417	0.305	0.459	9.29321167692751e-97
679	FAM96B	2.15493903181945e-101	-0.398345	0.358	0.636	9.66641001503253e-97
680	JTB	4.31167433237618e-101	-0.523537	0.694	0.834	1.93408775527398e-96
681	TMEM11	4.59665137284987e-101	-0.870207	0.306	0.494	2.06191990631927e-96
682	HIST2H2BE	6.31894919011431e-101	-0.360795	0.133	0.306	2.83449103820957e-96
683	RPL32	6.8344522220314e-101	0.310388445979529	0.975	0.987	3.06573023323662e-96
684	EHBP1	1.1593388480362e-100	1.45557719560437	0.285	0.135	5.20044627063596e-96
685	C8orf4	1.48568791805419e-100	-0.454845	0.14	0.291	6.66435029401569e-96
686	IQCG	1.49973861380222e-100	1.59983054298893	0.3	0.15	6.72737749993261e-96
687	ATP8B1	1.63886328635302e-100	-0.703112	0.189	0.37	7.35144904359374e-96
688	PSENEN	2.75225636806699e-100	-0.654607	0.431	0.59	1.23457963902381e-95
689	NAA10	3.24846883089386e-100	-0.831271	0.399	0.552	1.45716566347406e-95
690	ALDOA	5.80969267788474e-100	-0.938745	0.401	0.553	2.60605384451876e-95
691	BOD1L1	6.48498408746682e-100	1.52765918371876	0.375	0.224	2.90896931211499e-95
692	C5orf15	7.74006508095533e-100	-0.777688	0.199	0.368	3.47196099336413e-95
693	EIF4A1	1.00026432775509e-99	1.18012809682919	0.61	0.476	4.48688569501101e-95
694	TAF7	1.16963902729609e-99	-0.588848	0.526	0.662	5.24664978474209e-95
695	BECN1	2.04595605785188e-99	-0.713753	0.243	0.417	9.17754508870617e-95
696	MZT2A	2.81780763856754e-99	-0.647159	0.526	0.66	1.26398397243224e-94
697	CAPN2	3.14402657695767e-99	0.870763136373893	0.51	0.332	1.4103160016259e-94
698	NDUFB2	3.41781309976993e-99	-0.412033	0.762	0.879	1.5331284221638e-94
699	C14orf2	5.76883758734922e-99	-0.658176	0.282	0.51	2.58772747655724e-94
700	GPS1	6.16642103057907e-99	-0.940484	0.267	0.433	2.76607148168685e-94
701	MTHFD2	1.0011680124783e-98	-0.703059	0.397	0.595	4.49093935357391e-94
702	TROVE2	4.12818157586824e-98	-0.569053	0.28	0.484	1.85177840948722e-93
703	NPNT	4.84152451802865e-98	-0.676049	0.11	0.262	2.17176265305211e-93
704	TCEAL1	8.19386041960672e-98	-0.658408	0.129	0.287	3.67551996842299e-93
705	C11orf58	1.0780504195496e-97	-0.428011	0.731	0.837	4.83581076697364e-93
706	RABEP1	1.56617592599213e-97	-0.593843	0.2	0.383	7.0253953512229e-93
707	SF3B6	1.6774174782214e-97	-0.475446	0.696	0.828	7.52439158205772e-93
708	MB	1.97791697748282e-97	-0.971078	0.176	0.343	8.87234218589468e-93
709	PEX7	2.13340334782418e-97	-0.941507	0.116	0.268	9.56980739733492e-93
710	UFC1	2.65449207683817e-97	-0.55691	0.579	0.713	1.1907255109073e-92
711	ARPC1B	4.63038830476894e-97	1.11525	0.626	0.581	2.0770532818702e-92
712	PPA2	7.38561572837452e-97	-0.793184	0.323	0.502	3.31296564727696e-92
713	CANT1	7.62659510655922e-97	-0.997205	0.263	0.419	3.42106176694927e-92
714	THUMPD3	1.0286565281347e-96	-0.851926	0.288	0.454	4.6142445882538e-92
715	SRD5A3	1.0627653455457e-96	-0.604056	0.305	0.487	4.76724651051436e-92
716	B4GALT3	1.06666861087113e-96	-0.68213	0.187	0.362	4.78475538778465e-92
717	RBMX	1.11069073701558e-96	-0.509528	0.545	0.706	4.98222543903079e-92
718	LIMA1	1.42088075094897e-96	-0.399997	0.319	0.532	6.37364478453178e-92
719	YEATS4	1.57567604575174e-96	-0.91066	0.193	0.36	7.06801003842857e-92
720	SERINC3	1.73186266688689e-96	-0.584541	0.424	0.593	7.76861636485453e-92
721	C9orf142	2.29296832181596e-96	-1.02689	0.158	0.311	1.02855680011699e-91
722	MBNL2	3.07334349572316e-96	1.24937065277429	0.324	0.166	1.37860969187654e-91
723	CBX1	4.7253830396263e-96	-0.695466	0.37	0.543	2.11966507008517e-91
724	HOXC9	5.24255924185428e-96	-0.866598	0.121	0.273	2.35165479911857e-91
725	NDUFB9	5.70384628445394e-96	-0.612335	0.716	0.815	2.5585743278175e-91
726	TCEAL3	6.21399114008969e-96	-0.430774	0.244	0.428	2.78741000571003e-91
727	IK	6.28827232453267e-96	-0.563146	0.438	0.608	2.82073031661562e-91
728	IGBP1	8.38151193682659e-96	-0.823513	0.324	0.483	3.7596948095023e-91
729	NDUFAF6	9.55610816052289e-96	-0.802946	0.297	0.463	4.28658343756575e-91
730	DYNC1I2	1.42874341587216e-95	-0.491459	0.523	0.688	6.40891434057777e-91
731	ZMAT2	1.62861107618731e-95	-0.638847	0.43	0.589	7.30546070445341e-91
732	OXCT1	1.63403572094002e-95	1.38959940718116	0.279	0.134	7.32979403342066e-91
733	CDKN2AIPNL	1.67275255434845e-95	-0.865278	0.126	0.276	7.50346613304085e-91
734	CEBPD	2.07908849714845e-95	1.05625229125637	0.618	0.478	9.32616727165882e-91
735	TRIM37	2.70608961007384e-95	-0.969649	0.117	0.265	1.21387061639082e-90
736	ICT1	3.43798083470208e-95	-1.17237	0.163	0.312	1.54217506302231e-90
737	MSN	5.94215458735215e-95	1.09920565468173	0.273	0.122	2.66547228324856e-90
738	HAGH	6.71603490786333e-95	-0.850779	0.336	0.484	3.01261177862026e-90
739	PRDX1	6.96652838166905e-95	-0.38837	0.89	0.954	3.12497563616528e-90
740	TBX3	7.87029594937402e-95	-0.292664	0.181	0.363	3.5303786540107e-90
741	NAA38	1.61588641956944e-94	-0.625611	0.467	0.628	7.24838171226264e-90
742	ATIC	1.77407151230659e-94	-0.625364	0.262	0.441	7.95795258275366e-90
743	HACD2	2.19956437933517e-94	1.27364305599614	0.405	0.269	9.86658593638376e-90
744	LTA4H	2.42800056303698e-94	-0.788125	0.194	0.357	1.0891282125615e-89
745	RAC3	2.5351453136702e-94	-1.22305	0.252	0.395	1.13719013335304e-89
746	ERBB3	2.5724060586731e-94	-0.514196	0.274	0.455	1.15390418573899e-89
747	POLR2E	2.71993254369195e-94	-0.549528	0.405	0.583	1.2200801411239e-89
748	SYNJ2BP	4.63098177377252e-94	-0.77383	0.155	0.317	2.07731949426114e-89
749	UBE2H	5.64702058467652e-94	1.11617013755196	0.518	0.416	2.53308402366835e-89
750	TRUB2	7.7229269273063e-94	-0.77381	0.174	0.335	3.46427333178179e-89
751	C14orf1	1.13622596811376e-93	-0.88329	0.182	0.339	5.09676882516788e-89
752	IFT27	1.15065260733093e-93	-0.529899	0.178	0.362	5.16148240070436e-89
753	RAB31	1.30883390515825e-93	-0.893098	0.155	0.314	5.87103624836838e-89
754	EXOSC1	1.47042205329071e-93	-0.588367	0.189	0.36	6.59587220444612e-89
755	ATP1B1	1.56500715705061e-93	0.762879080280874	0.699	0.635	7.0201526043819e-89
756	TSR2	1.6703638102425e-93	-0.854603	0.239	0.409	7.49275094360476e-89
757	SLC35B1	1.89463143066714e-93	-0.716568	0.275	0.442	8.49874820854359e-89
758	PFDN5	2.1329477434693e-93	-0.359648	0.826	0.876	9.56776369288026e-89
759	POLDIP2	2.26636021037516e-93	-0.618921	0.269	0.44	1.01662119956799e-88
760	RCC2	2.31200778712632e-93	1.25551752287723	0.312	0.162	1.03709733307125e-88
761	RNF181	2.71829417280113e-93	-0.541931	0.529	0.687	1.2193452170934e-88
762	ATP5O	3.22240720058136e-93	-0.491413	0.248	0.464	1.44547519796478e-88
763	RNF167	3.52238575866115e-93	-0.709112	0.213	0.384	1.58003657976263e-88
764	DAZAP2	6.52430909598724e-93	-0.480024	0.471	0.641	2.926609331187e-88
765	EIF2S2	7.20754053834677e-93	-0.596205	0.719	0.845	3.23308645928621e-88
766	DENR	7.4470961646584e-93	-0.687948	0.429	0.603	3.34054392658082e-88
767	NCSTN	9.3838108926797e-93	-0.70841	0.174	0.338	4.20929605212933e-88
768	RPP21	9.85423837097549e-93	1.86129581241118	0.256	0.122	4.42031570606847e-88
769	ATP5L	1.31589646444199e-92	-0.602275	0.302	0.524	5.90271677054744e-88
770	CNN3	1.72361377588919e-92	0.946816241443841	0.547	0.397	7.73161431450616e-88
771	RPL7	1.75569048667698e-92	-0.529917	0.952	0.979	7.87550081608693e-88
772	SRP14	1.81207035051482e-92	-0.314849	0.888	0.96	8.12840397130432e-88
773	CNIH1	1.92957389110973e-92	-0.586762	0.339	0.523	8.65548960335093e-88
774	ERAL1	1.93303263378572e-92	-0.922279	0.127	0.276	8.67100448537259e-88
775	TACO1	2.17137267090634e-92	-1.02905	0.126	0.271	9.74012638988458e-88
776	PFDN6	3.5332853035409e-92	-0.591616	0.358	0.541	1.58492578860934e-87
777	MCTS1	6.89425799775305e-92	-0.702995	0.405	0.576	3.09255731005208e-87
778	PSMC6	7.11623244962667e-92	-0.563679	0.396	0.576	3.19212838992903e-87
779	SAMD1	7.1199627660235e-92	1.30312581608385	0.273	0.13	3.19380169795516e-87
780	CYB561D2	1.43827012859126e-91	-0.817914	0.135	0.289	6.45164831582181e-87
781	S100A9	1.57806907053292e-91	-1.92315	0.3	0.434	7.0787444296895e-87
782	ARL6IP1	3.55251173143128e-91	-0.734486	0.642	0.752	1.59355018736813e-86
783	UQCRB	3.8122182241687e-91	-0.465679	0.862	0.942	1.71004672881535e-86
784	AK6	3.85430348095005e-91	-0.691587	0.275	0.45	1.72892491244976e-86
785	LINC01420	4.12613126235033e-91	-0.857076	0.194	0.352	1.85085870035249e-86
786	HMGB3	6.48549298483693e-91	-1.56998	0.309	0.445	2.9091975882083e-86
787	SCNM1	7.87695392306102e-91	-0.778891	0.217	0.387	3.53336522126748e-86
788	SF3B4	9.84526818691819e-91	-0.627585	0.304	0.483	4.41629195060589e-86
789	IGSF8	1.25547980129401e-90	-0.79242	0.203	0.366	5.63170574466454e-86
790	AGA	1.26023279053941e-90	-0.719648	0.153	0.308	5.65302622852264e-86
791	TSPAN31	1.30037466730708e-90	-0.631138	0.169	0.333	5.83309064513936e-86
792	CHCHD1	1.3459232375055e-90	-0.587292	0.409	0.575	6.03740786647844e-86
793	PTRH2	1.44215489984716e-90	-0.807992	0.174	0.334	6.46907423424442e-86
794	PCMTD2	1.513325183599e-90	-0.730789	0.122	0.271	6.78832277607005e-86
795	PDLIM2	2.5240273158611e-90	1.41221859673929	0.289	0.15	1.13220293307581e-85
796	DPM2	3.02912718102139e-90	-0.580852	0.303	0.481	1.35877557959076e-85
797	ICAM1	3.17823844916648e-90	1.17184204320376	0.259	0.114	1.42566242114261e-85
798	CCDC125	5.17817162707098e-90	-0.662665	0.13	0.284	2.32277244675523e-85
799	PAICS	7.20181740748411e-90	-0.754881	0.315	0.496	3.23051923447515e-85
800	TAF9	7.67387458237915e-90	-0.607794	0.357	0.521	3.44226992141782e-85
801	IER5L	9.1825468684975e-90	2.3488367770254	0.289	0.157	4.11901504880192e-85
802	TRIP6	9.2351292079164e-90	1.11090845519591	0.439	0.291	4.14260190879506e-85
803	C17orf89	9.35323503185798e-90	-1.37118	0.246	0.423	4.19558063824053e-85
804	IGHG3	1.27107266865639e-89	-1.58373	0.154	0.295	5.70165066979198e-85
805	TFAP2A	2.04545265172498e-89	-0.420993	0.33	0.519	9.17528695984275e-85
806	IRAK1	2.38913127262823e-89	1.41976754010054	0.287	0.148	1.07169261496285e-84
807	NAPRT	3.46900675514497e-89	1.49019426583716	0.357	0.227	1.55609236015538e-84
808	FRA10AC1	3.74956878022964e-89	-0.575841	0.193	0.36	1.68194406774761e-84
809	ASH2L	3.92640268953872e-89	-0.87021	0.12	0.262	1.76126645444638e-84
810	TFCP2L1	3.99698558775662e-89	1.84076774555653	0.263	0.13	1.79292782509999e-84
811	SRGAP1	4.26292938562397e-89	-0.632842	0.139	0.291	1.91222223450934e-84
812	HMG20B	5.09336043763865e-89	-0.610629	0.385	0.543	2.28472869151157e-84
813	NOSIP	5.71555307148e-89	-0.771353	0.373	0.52	2.56382564127379e-84
814	INSR	5.89735425636874e-89	-0.29904	0.169	0.347	2.64537619877933e-84
815	SVIL	6.90660721343359e-89	1.42277194318862	0.311	0.168	3.09809679772991e-84
816	ATP5A1	7.29668350553488e-89	-0.583092	0.268	0.468	3.27307332007778e-84
817	EBP	7.38665439923043e-89	-0.872029	0.258	0.423	3.31343156386279e-84
818	ZDHHC12	8.23576782340276e-89	-0.673294	0.341	0.516	3.69431837254377e-84
819	SARS	8.33395396981232e-89	-0.593021	0.323	0.496	3.73836173223871e-84
820	SAV1	1.06762215827164e-88	1.29848359943709	0.336	0.19	4.78903271535909e-84
821	CLPP	1.11443418349149e-88	-0.607313	0.326	0.496	4.99901741688778e-84
822	N4BP1	1.12229271104298e-88	1.3078103007326	0.255	0.117	5.03426841392551e-84
823	MRPL54	1.1430342772728e-88	-0.577443	0.345	0.518	5.12730885756259e-84
824	TMEM132A	1.73168839683891e-88	-0.401509	0.159	0.328	7.76783464170032e-84
825	METTL2A	2.53627321039286e-88	-1.04756	0.133	0.276	1.13769607398592e-83
826	GINM1	3.00145960811479e-88	-0.568422	0.352	0.535	1.34636473641205e-83
827	SQLE	5.16176140602094e-88	-0.889939	0.378	0.554	2.31541131389881e-83
828	DDX39B	5.48709910624695e-88	1.71738482368277	0.289	0.153	2.46134804608919e-83
829	YIPF6	6.01701870232619e-88	-0.607426	0.355	0.523	2.69905407930246e-83
830	DCUN1D5	6.495789141719e-88	1.13645244697092	0.442	0.321	2.91381613530089e-83
831	MBD2	7.30694654729885e-88	1.3539801215025	0.31	0.169	3.27767701272184e-83
832	WDR61	8.23870118799256e-88	-0.616332	0.292	0.465	3.69563419189782e-83
833	RTFDC1	9.10342197242362e-88	-0.627292	0.222	0.393	4.08352199417006e-83
834	SMARCA1	1.13790644653074e-87	-0.956433	0.167	0.319	5.10430694720294e-83
835	PGK1	1.15808205262326e-87	-0.733275	0.613	0.761	5.19480866345217e-83
836	GRN	1.248849919817e-87	-0.493817	0.453	0.62	5.60196608532312e-83
837	LUZP1	1.32610122434568e-87	1.33147667517154	0.319	0.174	5.94849226204742e-83
838	2025-03-06	1.77275007857552e-87	-0.589732	0.294	0.463	7.9520250274662e-83
839	SF3B2	2.02712000560048e-87	-0.498972	0.555	0.695	9.09305220912206e-83
840	IER2	2.04380140220762e-87	0.868327913331552	0.844	0.777	9.1678799498827e-83
841	STX8	2.40688086111833e-87	-0.871388	0.175	0.327	1.07965454787185e-82
842	TCTN3	2.41866442522081e-87	-0.710718	0.126	0.273	1.0849403012213e-82
843	HEXB	2.44707694551462e-87	-0.706443	0.286	0.452	1.09768530544949e-82
844	SEC13	3.20995017150714e-87	-0.617072	0.417	0.58	1.43988734843296e-82
845	HM13	4.26508019435468e-87	-0.492916	0.482	0.633	1.91318702278168e-82
846	S100A4	4.51443361879681e-87	2.02236293315371	0.44	0.336	2.02503948838369e-82
847	C1orf56	4.67530447629174e-87	-0.606207	0.129	0.277	2.09720132893019e-82
848	FAM104A	4.73954537191457e-87	-0.885453	0.239	0.39	2.12601786747972e-82
849	CD74	5.1576975021681e-87	1.19980272405632	0.612	0.578	2.31358836854755e-82
850	SERPINB6	5.54186610537691e-87	-0.528617	0.272	0.45	2.48591487888892e-82
851	ZCCHC10	6.16330348257675e-87	-0.64894	0.21	0.378	2.76467304317945e-82
852	HSDL2	6.87062773431511e-87	-1.03507	0.181	0.335	3.08195748278173e-82
853	BLOC1S1	6.91507849140394e-87	-0.658664	0.411	0.566	3.10189675888906e-82
854	REX1BD	8.24335838632157e-87	1.06662903702081	0.271	0.127	3.69772327135227e-82
855	ACAT2	1.66646246394785e-86	-0.957837	0.237	0.397	7.47525067453085e-82
856	PRR15L	2.02107087615597e-86	-0.79121	0.114	0.261	9.06591762917285e-82
857	CERS2	2.70401447857631e-86	-0.694061	0.283	0.447	1.21293977465497e-81
858	HOMER3	2.76995901026281e-86	1.24807940142071	0.298	0.159	1.24252051323359e-81
859	ARMC1	2.79674639295587e-86	-0.646484	0.272	0.44	1.25453652948822e-81
860	EPS8	2.82590382914302e-86	1.46151650179724	0.32	0.177	1.26761568063868e-81
861	TOP2A	3.42530277251568e-86	-2.55898	0.13	0.262	1.53648806466736e-81
862	MGST1	7.0356940284836e-86	0.49779740872498	0.775	0.616	3.15600127035689e-81
863	PCBD1	8.3559549116866e-86	-0.526367	0.549	0.692	3.74823069473526e-81
864	MORF4L1	9.15025515201921e-86	-0.45297	0.72	0.845	4.10452995354126e-81
865	GRINA	1.07122164426522e-85	-0.396375	0.347	0.538	4.80517892968048e-81
866	MYH9	1.09632387370101e-85	1.28125387365927	0.441	0.304	4.91778000026062e-81
867	APP	1.41408880961301e-85	0.839282866467032	0.648	0.576	6.3431781732811e-81
868	MFF	1.52033667251974e-85	-0.601346	0.329	0.509	6.8197742119218e-81
869	RAD17	1.59678215598978e-85	-0.691027	0.15	0.301	7.16268571712337e-81
870	UCP2	1.61399564583637e-85	-0.613446	0.223	0.389	7.23990026852821e-81
871	DCTN3	2.55300549324551e-85	-0.573519	0.453	0.608	1.14520167410514e-80
872	TMUB2	3.3239997554645e-85	-0.763357	0.157	0.307	1.49104657030871e-80
873	P4HTM	3.52339979134794e-85	-0.711818	0.239	0.395	1.58049144440495e-80
874	NKIRAS2	3.62919226164617e-85	-0.776015	0.142	0.289	1.62794677280662e-80
875	SECISBP2	4.45230969695748e-85	-0.470502	0.303	0.474	1.99717256076422e-80
876	SIGMAR1	5.58587916396565e-85	-0.880769	0.233	0.391	2.50565781658007e-80
877	PPP1R16A	6.58989556980626e-85	1.5654177459847	0.356	0.225	2.95602945574799e-80
878	RWDD1	6.91761139677897e-85	-0.482328	0.516	0.679	3.10303294425314e-80
879	PPP2R1A	7.24474107473084e-85	-0.508554	0.396	0.578	3.24977350389201e-80
880	FBXO32	7.49334659680988e-85	1.47065908988171	0.4	0.258	3.36129048293101e-80
881	SLC3A2	7.72213009038806e-85	0.914767650026338	0.629	0.554	3.46391589464537e-80
882	ISCA2	8.01427801763229e-85	-0.791862	0.207	0.364	3.59496469036932e-80
883	ERBB2	1.40636514984163e-84	-0.446862	0.334	0.522	6.3085321526446e-80
884	CBR4	1.41671118157609e-84	-0.760177	0.12	0.26	6.35494134719587e-80
885	DHRS7	1.81589196565538e-84	-0.409717	0.439	0.623	8.14554659034035e-80
886	HAX1	3.10268686416911e-84	-0.617486	0.443	0.594	1.39177224666034e-79
887	SF3B5	5.01541359726974e-84	-0.455935	0.608	0.744	2.24976407732729e-79
888	NDUFA8	5.05657204376237e-84	-0.599402	0.435	0.587	2.26822652167049e-79
889	RABGGTB	6.5503899362139e-84	-0.84316	0.258	0.405	2.93830841368747e-79
890	PFDN1	8.12647991089652e-84	-0.513066	0.36	0.535	3.64529509363085e-79
891	SERTAD1	9.10656016530891e-84	1.26249448049633	0.498	0.369	4.08492969335262e-79
892	CTSA	9.76969124486627e-84	-0.521404	0.33	0.498	4.38239040170966e-79
893	MED19	1.26623851906968e-83	-0.440557	0.254	0.436	5.67996612499086e-79
894	TMPO	1.49910491922316e-83	-1.40873	0.241	0.389	6.72453493615934e-79
895	BSG	1.5945637714203e-83	-0.385428	0.626	0.773	7.15273470946002e-79
896	NDUFB6	2.43974753387491e-83	-0.55394	0.474	0.626	1.09439755127027e-78
897	PPFIBP1	2.44797039712229e-83	1.24135199319165	0.366	0.226	1.09808608103715e-78
898	CLIC4	2.78231936415448e-83	0.996025991037786	0.372	0.223	1.24806499717877e-78
899	PLEKHF2	3.347050149719e-83	-0.561768	0.282	0.446	1.50138628565945e-78
900	CHCHD2	3.51158037290949e-83	-0.33304	0.897	0.962	1.57518960787601e-78
901	GDI1	4.45088571247353e-83	-0.558859	0.199	0.36	1.99653380404425e-78
902	SDAD1	5.04985317092886e-83	-0.681591	0.239	0.4	2.26521263688356e-78
903	DNAJA1	5.32085627800397e-83	0.840625416207188	0.763	0.748	2.38677650062424e-78
904	UBE2N	5.35840814428655e-83	-0.484835	0.392	0.562	2.40362114128262e-78
905	ENOPH1	5.4446994453171e-83	-0.757281	0.227	0.383	2.44232883018589e-78
906	SIPA1	6.10895566060504e-83	-0.860438	0.198	0.346	2.7402942406776e-78
907	MRPL10	7.39352417353351e-83	-0.844313	0.15	0.294	3.31651313852193e-78
908	VAMP8	7.71251548972669e-83	-0.466535	0.683	0.783	3.4596030732267e-78
909	ZMYND8	7.8000464729058e-83	-0.49198	0.299	0.472	3.49886684635135e-78
910	SERBP1	8.23203753096141e-83	0.479005719939757	0.8	0.822	3.69264507526336e-78
911	VDAC2	8.50751622039135e-83	-0.521647	0.607	0.724	3.81621655098095e-78
912	2025-09-15	1.2807218480941e-82	-0.622525	0.246	0.41	5.7449339939957e-78
913	ITGB1	1.5024141029644e-82	0.737506421723954	0.687	0.62	6.73937894166742e-78
914	IER3IP1	1.61488764884296e-82	-0.698505	0.434	0.583	7.24390152641486e-78
915	KIF5B	1.7624556188931e-82	-0.54522	0.653	0.793	7.90584716966879e-78
916	MTRNR2L12	2.84431386477446e-82	1.77274823200067	0.376	0.255	1.27587387032188e-77
917	SLC39A11	3.83972001029793e-82	-0.721003	0.145	0.289	1.72238320501934e-77
918	ANAPC13	4.91539963184239e-82	-0.571825	0.312	0.474	2.20490081285554e-77
919	ARFGEF3	5.09903010395225e-82	-0.422863	0.189	0.353	2.28727193372986e-77
920	SCAND1	6.90709936002592e-82	-0.49902	0.62	0.711	3.09831755992683e-77
921	ATP5G3	8.36219415320659e-82	-0.442756	0.302	0.509	3.75102943130388e-77
922	MRPL20	1.10321312540976e-81	-0.477104	0.585	0.717	4.94868311665055e-77
923	CD9	1.56932894582528e-81	0.702361758010002	0.786	0.794	7.03953885228844e-77
924	KIAA1522	1.88515109667015e-81	1.18281153222071	0.328	0.185	8.45622227433328e-77
925	AREG	3.94869021929008e-81	1.53333927227172	0.54	0.406	1.77126397166695e-76
926	KDM4B	5.45886930311361e-81	-0.587549	0.145	0.296	2.44868500329767e-76
927	RPF2	6.34974710065339e-81	-0.797222	0.296	0.461	2.84830605694009e-76
928	CCNG2	8.70988710843809e-81	-0.473314	0.22	0.389	3.90699406023208e-76
929	MED24	1.06182264014765e-80	-0.77445	0.112	0.252	4.76301781691029e-76
930	RPS27A	1.23423245927417e-80	0.85616126397988	0.97	0.985	5.53639654256615e-76
931	VIMP	1.37678443512474e-80	-0.652933	0.247	0.422	6.17584194063906e-76
932	MRPS18A	1.56313205633366e-80	-0.801739	0.233	0.386	7.01174146509588e-76
933	GLUD1	1.95505973549123e-80	-0.584434	0.303	0.459	8.76981145549303e-76
934	ZFAND6	2.15828525926755e-80	-0.588021	0.413	0.58	9.68142018749647e-76
935	SYAP1	2.27254094108738e-80	-0.640506	0.554	0.704	1.01939368994357e-75
936	GNG12	2.44705577237453e-80	1.15679992006464	0.351	0.211	1.09767580781404e-75
937	CCDC43	2.57193494604865e-80	-0.862737	0.223	0.377	1.15369285874904e-75
938	STK24	2.91967772029673e-80	1.21841067570096	0.317	0.181	1.3096798349935e-75
939	FRG1	4.82625219101308e-80	-0.616419	0.272	0.439	2.16491194532274e-75
940	KIF3A	5.52699975610454e-80	-0.43783	0.192	0.357	2.47924628059582e-75
941	ACP1	7.33035737086891e-80	-0.466559	0.495	0.691	3.28817840585067e-75
942	TTC1	7.62568577443857e-80	-0.53841	0.346	0.521	3.42065386783991e-75
943	IRF2BP2	9.78002201894823e-80	0.979677496776963	0.534	0.433	4.38702447703961e-75
944	PIGT	1.13482076284973e-79	-0.635768	0.374	0.519	5.09046549591503e-75
945	RPP25L	1.19959000188451e-79	-0.725307	0.242	0.403	5.38100087145334e-75
946	CDV3	1.30353194841164e-79	1.09704167153033	0.453	0.327	5.8472532609901e-75
947	TSPO	1.92020992673011e-79	0.512021393500184	0.801	0.849	8.61348566833325e-75
948	SSRP1	1.95980248177116e-79	-0.789549	0.451	0.621	8.79108599248088e-75
949	JMJD1C	2.1367566354429e-79	1.21681635157461	0.448	0.317	9.5848492396062e-75
950	SCAMP3	2.16716997993962e-79	-0.552474	0.234	0.392	9.72127437901514e-75
951	FNDC3B	2.36898020809981e-79	0.970031291463128	0.33	0.184	1.06265345194733e-74
952	PDZK1IP1	2.98991846912634e-79	0.827170502632947	0.422	0.263	1.341187727696e-74
953	KIF3B	3.18287962072912e-79	-0.699195	0.144	0.285	1.42774431147046e-74
954	WDR34	3.74402059384729e-79	-0.761618	0.282	0.44	1.67945531778208e-74
955	ATP6V1E1	3.99405002881337e-79	-0.580779	0.372	0.526	1.79161102142481e-74
956	HNRNPH2	5.32137336759797e-79	-0.587339	0.224	0.383	2.38700845150342e-74
957	NUP85	5.39454564734001e-79	-1.08943	0.125	0.257	2.41983134102731e-74
958	TCTA	1.05999287301735e-78	-0.453244	0.154	0.303	4.75481003049392e-74
959	YIPF1	1.10822334372039e-78	-0.853115	0.135	0.274	4.97115745292657e-74
960	PPP6C	1.22940535415616e-78	-0.624885	0.219	0.375	5.51474359713829e-74
961	RAE1	1.31335091241177e-78	-0.731033	0.189	0.338	5.89129818780547e-74
962	NCK1	1.41296252015406e-78	1.20013209827855	0.376	0.243	6.33812597665505e-74
963	DSTN	1.5146936818918e-78	-0.279154	0.896	0.954	6.79446144886206e-74
964	NDUFA5	1.53657257325336e-78	-0.459614	0.593	0.722	6.89260359184258e-74
965	TCF7L2	1.54528529173477e-78	1.04976165580415	0.289	0.146	6.93168623313464e-74
966	MTIF3	2.17547007266801e-78	-0.557247	0.381	0.544	9.75850610496691e-74
967	TIMM9	2.49173348006034e-78	-0.689319	0.271	0.428	1.11771688715067e-73
968	MYEF2	2.77376496680181e-78	-0.589572	0.123	0.266	1.24422775115829e-73
969	COQ4	3.17170178668007e-78	-0.655981	0.287	0.442	1.42273027045108e-73
970	AKAP1	3.88918512935788e-78	-0.749292	0.179	0.322	1.74457177347606e-73
971	ST13	4.83919621110943e-78	-0.387236	0.743	0.829	2.17071824441736e-73
972	BRK1	5.17408153987363e-78	-0.522256	0.683	0.795	2.32093775634111e-73
973	SSBP2	9.15567535364297e-78	-0.394428	0.116	0.256	4.10696129338363e-73
974	RIPK2	1.03799547884094e-77	1.05119970330012	0.38	0.243	4.65613631943681e-73
975	ZFAND2A	1.2907410246339e-77	1.23354414858439	0.362	0.227	5.78987701420029e-73
976	NSRP1	1.33723672072251e-77	-0.59426	0.369	0.538	5.99844275814497e-73
977	CCNI	1.70885695951395e-77	-0.375519	0.728	0.807	7.66541966329171e-73
978	EAPP	1.8923278504194e-77	-0.507314	0.374	0.547	8.4884150386263e-73
979	PSMA6	2.66949738801581e-77	1.32849398876173	0.351	0.225	1.19745644334225e-72
980	NELFE	3.3767625546101e-77	-0.566887	0.332	0.491	1.51471437912145e-72
981	NUDT2	3.40831331899712e-77	-0.602533	0.17	0.324	1.52886710550254e-72
982	C19orf60	3.48800783941395e-77	-0.616225	0.236	0.396	1.56461567652592e-72
983	VBP1	3.60539713314539e-77	-0.617621	0.342	0.504	1.61727299201503e-72
984	ACP2	4.70623567090797e-77	-0.757314	0.126	0.261	2.11107613489919e-72
985	TXN2	5.12203153762607e-77	-0.467465	0.447	0.615	2.29758968683293e-72
986	PKIB	5.90440537248173e-77	-0.440821	0.278	0.459	2.64853911793413e-72
987	ALG3	6.27577677422577e-77	-0.605638	0.317	0.48	2.81512518761446e-72
988	EIF3H	6.62916025149559e-77	-0.430311	0.727	0.812	2.97364241401338e-72
989	PDZD11	6.95210947829332e-77	-0.593983	0.291	0.456	3.11850774867803e-72
990	ACTR10	7.09148882522457e-77	-0.587669	0.303	0.463	3.18102914233098e-72
991	NAA20	8.52492735521835e-77	-0.488575	0.515	0.659	3.82402666373029e-72
992	FTSJ3	1.14060273238159e-76	-0.775027	0.151	0.291	5.11640167664409e-72
993	KCNK15	1.6002872581174e-76	-0.775832	0.133	0.276	7.17840855373722e-72
994	CARS2	1.76627658841898e-76	1.34425882911551	0.305	0.177	7.92298689267104e-72
995	NFAT5	2.19635861061538e-76	1.64924089650575	0.277	0.153	9.8522058196374e-72
996	FAM3C	2.57785336386101e-76	1.88294144735924	0.439	0.359	1.15634768342713e-71
997	ACTN4	3.35030885208954e-76	0.763884850709206	0.582	0.488	1.5028480417818e-71
998	AQP3	3.74634163629274e-76	-1.73523	0.16	0.282	1.68049646779183e-71
999	SREK1IP1	4.24595206348318e-76	-0.614724	0.269	0.426	1.90460671711665e-71
1000	PIGX	5.17036626238652e-76	-0.721302	0.188	0.336	2.31927119431872e-71
1001	PIN4	6.01026199844782e-76	-0.561859	0.404	0.562	2.69602322464374e-71
1002	KNOP1	1.34680152522992e-75	-0.463567	0.398	0.561	6.04134760172385e-71
1003	GFER	1.35469408384665e-75	-0.632056	0.227	0.38	6.07675125191093e-71
1004	PDCL3	1.94926335071188e-75	-0.64055	0.326	0.492	8.74381061228826e-71
1005	SELT	3.36338234264977e-75	-0.293961	0.247	0.421	1.50871241744241e-70
1006	TCEAL4	3.52562042815808e-75	-0.285723	0.499	0.669	1.58148755545887e-70
1007	MSMO1	4.50933289585971e-75	-0.610502	0.23	0.389	2.02275145709579e-70
1008	RNASET2	4.55085077410098e-75	-0.759694	0.404	0.555	2.04137513173848e-70
1009	CCNG1	5.02227530840175e-75	-0.709851	0.22	0.364	2.25284203508977e-70
1010	PEX11B	5.03245600919298e-75	-0.972508	0.128	0.26	2.2574087920437e-70
1011	PAIP2	5.07891628761556e-75	-0.573946	0.465	0.595	2.27824947913571e-70
1012	PLGRKT	9.22677169215573e-75	-0.553616	0.326	0.488	4.1388529779503e-70
1013	CAPG	1.01498428680221e-74	0.930918481701495	0.487	0.375	4.55291501530866e-70
1014	SLC35E3	1.08627826977129e-74	-0.714283	0.142	0.277	4.87271843471309e-70
1015	C1GALT1	1.11602185910128e-74	1.19556354861962	0.357	0.224	5.0061392533706e-70
1016	SSR1	1.17675300227896e-74	-0.547966	0.368	0.532	5.27856094232271e-70
1017	IER5	1.43482330261779e-74	2.10301869722632	0.316	0.198	6.43618688855263e-70
1018	CCDC167	1.47346562418006e-74	-0.669025	0.299	0.451	6.60952475038449e-70
1019	COMMD3	1.76644486868196e-74	-0.658283	0.326	0.485	7.92374174744667e-70
1020	MRPS14	1.93285723977308e-74	-0.653374	0.344	0.503	8.6702177204501e-70
1021	SLC39A3	2.32415882134e-74	-0.806106	0.192	0.334	1.04254792248849e-69
1022	C19orf43	2.68957654399264e-74	-0.40237	0.283	0.488	1.20646335033878e-69
1023	CALCOCO2	2.79908930750252e-74	-0.426928	0.278	0.447	1.25558749066641e-69
1024	SIL1	2.90920152353693e-74	-0.410226	0.203	0.358	1.30498052741296e-69
1025	COL4A3BP	3.02245670172607e-74	-0.603963	0.13	0.263	1.35578340269326e-69
1026	RBP1	3.12561192014721e-74	1.04838119301267	0.474	0.332	1.40205573902043e-69
1027	HPRT1	5.60142203087791e-74	-0.749581	0.281	0.432	2.51262988039091e-69
1028	COMMD4	5.90306994779923e-74	-0.587483	0.302	0.46	2.6479400864843e-69
1029	RNF5	8.81775857068979e-74	-0.59401	0.293	0.448	3.95538196205432e-69
1030	LAMTOR5	9.57167009754852e-74	-0.523571	0.554	0.691	4.29356405565734e-69
1031	EIF2AK1	9.82581473562787e-74	-0.467524	0.441	0.596	4.40756571596059e-69
1032	TPT1	1.60466108756976e-73	0.258973934153451	0.965	0.953	7.19802824051167e-69
1033	IFT20	2.18868894911769e-73	-0.449311	0.33	0.49	9.81780201905722e-69
1034	NAP1L1	2.67863834548958e-73	-0.464835	0.693	0.796	1.20155680263626e-68
1035	PDCD2	2.95767976879429e-73	-0.549677	0.321	0.478	1.32672641388806e-68
1036	BCAM	3.22598869483477e-73	-0.98368	0.232	0.359	1.44708174884203e-68
1037	ACTN1	3.27580762005512e-73	0.996142729565004	0.502	0.396	1.46942902412812e-68
1038	EMC4	3.39518402838822e-73	-0.444337	0.451	0.634	1.5229776996141e-68
1039	DHX40	3.8682977025601e-73	-0.560953	0.119	0.25	1.73520230043739e-68
1040	ALKBH5	4.83596555909592e-73	-0.67966	0.18	0.322	2.16926907084366e-68
1041	ATP6V1D	5.61562597288276e-73	-0.496549	0.39	0.554	2.51900134265602e-68
1042	TUBB	6.14088818131394e-73	-0.362243	0.659	0.79	2.754618211492e-68
1043	ATF6B	7.18780918885142e-73	-0.570923	0.213	0.359	3.22423556784308e-68
1044	GID8	7.55060237141062e-73	-0.613637	0.371	0.517	3.38697370574366e-68
1045	PAK1	8.97104567522267e-73	-0.55474	0.276	0.439	4.02414195853463e-68
1046	CEP95	9.01170160276719e-73	-0.598333	0.177	0.324	4.04237898795328e-68
1047	FEN1	9.29089035567842e-73	-1.24738	0.129	0.256	4.16761468684667e-68
1048	ARL6IP5	9.60787188703223e-73	0.615086466268538	0.72	0.697	4.30980309236605e-68
1049	ATL2	1.05190801847615e-72	1.65331112295213	0.267	0.148	4.71854379847845e-68
1050	IGKC	1.33682085889805e-72	-0.842334	0.355	0.45	5.99657732675897e-68
1051	C12orf10	1.89431561628208e-72	-0.662531	0.254	0.397	8.49733155995654e-68
1052	NDUFAF3	2.62254142583984e-72	-0.501135	0.453	0.612	1.17639340738898e-67
1053	SNF8	2.83238176815008e-72	-0.612411	0.395	0.534	1.27052148973908e-67
1054	SNRNP35	2.85465183117927e-72	-0.663576	0.14	0.277	1.28051117191208e-67
1055	PHGDH	4.29386901121461e-72	0.583024761835907	0.354	0.202	1.92610082236054e-67
1056	OXLD1	4.35369541292787e-72	-0.676918	0.303	0.455	1.95293715137705e-67
1057	CBR3	5.32878142379545e-72	1.26228621656106	0.317	0.186	2.39033148327192e-67
1058	FOSL2	5.80600297649689e-72	1.48930849447166	0.284	0.159	2.60439875516721e-67
1059	SMUG1	6.43958624219263e-72	-0.849193	0.176	0.314	2.88860520066035e-67
1060	OLA1	6.45021982891015e-72	-0.405909	0.449	0.6	2.89337510865423e-67
1061	LAMTOR2	7.60695197890058e-72	-0.446078	0.612	0.741	3.41225044917543e-67
1062	UBE2M	9.74669175922932e-72	1.39623444959944	0.297	0.176	4.3720735224375e-67
1063	NDUFA4	1.14421176920231e-71	-0.285099	0.869	0.948	5.1325907331108e-67
1064	ASS1	1.23304016148708e-71	0.5926707846481	0.339	0.19	5.53104825238257e-67
1065	KCNK1	2.57700817930828e-71	0.672991107761014	0.33	0.179	1.15596855899232e-66
1066	PRPF6	2.74302219152275e-71	-0.449065	0.441	0.596	1.23043746445136e-66
1067	TMEM256	2.94803726411466e-71	-0.695695	0.363	0.509	1.32240107556391e-66
1068	UFD1L	3.19964871893205e-71	-0.564932	0.201	0.351	1.43526642585135e-66
1069	MRPL22	3.50220298290955e-71	-0.615059	0.377	0.526	1.57098319204374e-66
1070	PTGES3	3.71400897725755e-71	-0.327355	0.725	0.824	1.66599300692842e-66
1071	TPT1-AS1	4.02566168599571e-71	1.72197840148333	0.267	0.15	1.8057910624871e-66
1072	UVRAG	5.16768912464816e-71	1.40101579656958	0.311	0.191	2.31807031064342e-66
1073	GRSF1	6.10860978008521e-71	-0.571741	0.307	0.459	2.74013908905282e-66
1074	CSRP1	6.44392751985825e-71	1.16042435261807	0.483	0.372	2.89055256758281e-66
1075	ARL3	6.76852117383248e-71	-0.543893	0.389	0.534	3.03615554294604e-66
1076	PUM1	3.46981917481164e-70	1.01882651169792	0.408	0.28	1.55645678724526e-65
1077	WHSC1L1	3.56823478607438e-70	-0.841873	0.178	0.308	1.60060307798938e-65
1078	HAUS1	4.29939985813092e-70	-0.944464	0.182	0.317	1.92858179436179e-65
1079	MT-CO3	4.72434437234305e-70	-0.253996	0.967	0.949	2.11919915510192e-65
1080	HIST1H2AE	5.27558150861024e-70	-0.510065	0.172	0.318	2.3664675973173e-65
1081	LASP1	8.3718859487066e-70	-0.396604	0.203	0.349	3.75537688001132e-65
1082	HMGB2	9.27246834693991e-70	-0.865335	0.37	0.539	4.15935112638683e-65
1083	SFT2D1	1.03192289882409e-69	-0.511588	0.429	0.595	4.62889654725521e-65
1084	GPN3	1.37842771759565e-69	-0.726523	0.233	0.38	6.18321321281883e-65
1085	TMEM109	2.08875233189483e-69	-0.60806	0.216	0.365	9.36951633518064e-65
1086	CRBN	3.33572122354888e-69	-0.562908	0.301	0.453	1.49630446924732e-64
1087	CDKN2A	4.50683787089785e-69	1.30965836880139	0.399	0.281	2.02163226374865e-64
1088	MSL1	5.96983086545481e-69	-0.636174	0.286	0.439	2.67788703131707e-64
1089	KIAA1191	6.72290949693368e-69	-0.306646	0.181	0.326	3.01569551303954e-64
1090	CIR1	6.7536392198568e-69	-0.512281	0.363	0.518	3.02947994485117e-64
1091	IRF6	8.57161373434171e-69	1.04030128692233	0.354	0.223	3.84496877281366e-64
1092	NAT9	8.65443688442776e-69	-0.852289	0.171	0.3	3.88212075324776e-64
1093	DDX52	9.4100048304832e-69	-0.569681	0.203	0.349	4.22104586680985e-64
1094	SDF2	9.91395644091276e-69	-0.573177	0.314	0.459	4.44710344070024e-64
1095	SMARCD2	1.21743009136591e-68	-0.729268	0.177	0.317	5.46102616084004e-64
1096	EEF1B2	1.42068043622051e-68	0.521549598583186	0.869	0.901	6.37274623275434e-64
1097	ATPIF1	2.01150506988833e-68	-0.412411	0.281	0.483	9.02300829199808e-64
1098	EIF4E	2.13927125933309e-68	-0.519603	0.313	0.461	9.59612908799046e-64
1099	MAPK1IP1L	2.22059796757295e-68	-0.408713	0.242	0.398	9.96093630314199e-64
1100	GBAS	2.67663049211315e-68	-0.613285	0.21	0.355	1.20065613984719e-63
1101	PRKAG1	2.86203232282306e-68	-0.613537	0.207	0.349	1.28382183904874e-63
1102	HSD17B7	3.47009545836925e-68	-0.754447	0.14	0.269	1.5565807197607e-63
1103	MGP	3.78736908712583e-68	0.599920991991932	0.848	0.742	1.69890015141204e-63
1104	TM7SF2	4.79275505333913e-68	-0.759526	0.192	0.336	2.14988613427633e-63
1105	FAM111A	5.20651976673497e-68	-0.900139	0.177	0.317	2.33548857176431e-63
1106	MAGEF1	5.37229328425506e-68	-0.52252	0.344	0.49	2.40984959851829e-63
1107	FKBP1A	6.00550321230582e-68	-0.351085	0.636	0.778	2.69388857594402e-63
1108	MLST8	7.30129114029809e-68	-0.657193	0.212	0.354	3.27514016680352e-63
1109	MDM2	9.60501158432597e-68	-0.591259	0.136	0.269	4.3085200463811e-63
1110	TMEM14B	1.21122465614868e-67	-0.460296	0.553	0.693	5.43319044008613e-63
1111	ESRRA	1.28168804222287e-67	1.29886321556884	0.253	0.135	5.74926805099913e-63
1112	BOD1	1.31984315337731e-67	-0.719097	0.333	0.463	5.92042043310461e-63
1113	SEPT9	1.35311547585751e-67	-0.398558	0.256	0.427	6.06967009005405e-63
1114	MDK	1.48112029460168e-67	-0.615442	0.555	0.679	6.64386130549477e-63
1115	COX8A	1.64146269187392e-67	-0.338146	0.777	0.88	7.36310919693885e-63
1116	TMEM43	1.93299973287265e-67	1.02989500894538	0.265	0.142	8.67085690174686e-63
1117	UNC119	1.96754526199288e-67	-0.691323	0.139	0.264	8.82581778172144e-63
1118	TRAPPC6A	2.12742728779022e-67	-0.683337	0.331	0.468	9.54300058484059e-63
1119	SPAG16	2.1932457965447e-67	-0.769442	0.206	0.346	9.83824266956055e-63
1120	SLC40A1	3.52789066047967e-67	-0.779394	0.173	0.311	1.58250591357136e-62
1121	GGCT	3.92453317417696e-67	-0.536653	0.588	0.738	1.76042784594056e-62
1122	WEE1	4.5300713508917e-67	1.54498817428768	0.365	0.256	2.03205410586949e-62
1123	MRPS35	5.45460441046769e-67	-0.466848	0.437	0.597	2.44677190040349e-62
1124	COPS8	6.00348295400206e-67	-0.477599	0.312	0.473	2.6929823486767e-62
1125	B4GALT1	6.94088064938459e-67	0.89980916598184	0.402	0.269	3.11347083289445e-62
1126	IMPA2	7.89546481430762e-67	0.951189146075866	0.298	0.171	3.54166865175397e-62
1127	SEC62	9.24153264949474e-67	-0.438572	0.726	0.824	4.14547430058385e-62
1128	HN1L	9.63522238218447e-67	-0.653225	0.191	0.333	4.32207170397649e-62
1129	MRPL18	1.18280395386525e-66	-0.424958	0.492	0.632	5.30570369585335e-62
1130	TMCO1	1.30157650276736e-66	-0.384104	0.614	0.769	5.83848171846356e-62
1131	VGLL4	1.40341772345824e-66	0.785675653378008	0.481	0.363	6.29531088211662e-62
1132	C7orf55	1.74599301401423e-66	-0.957488	0.144	0.268	7.83200086296363e-62
1133	CAST	1.75279984168852e-66	0.673586805465582	0.728	0.68	7.86253424986221e-62
1134	UBE2L6	1.76228212312778e-66	-0.593452	0.339	0.483	7.90506891971427e-62
1135	SHFM1	1.98177959727042e-66	-0.423635	0.299	0.507	8.88966873947593e-62
1136	ISG15	1.98965055325682e-66	-0.641986	0.448	0.576	8.92497548674413e-62
1137	WWP1	2.0233965899827e-66	-0.313088	0.302	0.44	9.0763500836854e-62
1138	CDC27	2.04564384063208e-66	-0.680688	0.184	0.321	9.17614457592333e-62
1139	GHITM	2.13077981243297e-66	-0.39959	0.538	0.681	9.55803900463058e-62
1140	NSA2	2.47772616488872e-66	-0.435274	0.586	0.692	1.11143362578413e-61
1141	HDAC2	2.52203752477065e-66	-0.483813	0.416	0.59	1.13131037248637e-61
1142	GBP2	2.52643013004371e-66	1.33637990623192	0.279	0.158	1.13328076343371e-61
1143	MRPL55	3.07570841635912e-66	-0.467819	0.53	0.688	1.37967052432621e-61
1144	YPEL3	3.11426774239897e-66	-0.418411	0.27	0.434	1.3969670812079e-61
1145	ALKBH7	3.74197199963609e-66	-0.488874	0.528	0.641	1.67853637987676e-61
1146	BACE2	3.95678264079565e-66	0.782328924108773	0.379	0.241	1.7748939891817e-61
1147	ATP5S	5.24346177786049e-66	-0.803212	0.16	0.288	2.35205964969488e-61
1148	PRDX2	5.28393769567326e-66	-0.318524	0.709	0.87	2.37021593214815e-61
1149	SELK	6.49589440795768e-66	-0.480482	0.234	0.385	2.91386335457758e-61
1150	NDUFS7	6.63229470866912e-66	-0.535488	0.446	0.583	2.97504843746771e-61
1151	RUVBL2	6.86920397518513e-66	-0.448306	0.311	0.46	3.08131882714879e-61
1152	SORBS2	7.0314012373847e-66	1.21498021025656	0.281	0.156	3.15407565305366e-61
1153	CDK11B	7.67525017236891e-66	-0.70723	0.197	0.335	3.44288696981952e-61
1154	RUNX1	8.49703685774125e-66	1.1654894568882	0.437	0.321	3.81151582327699e-61
1155	DDRGK1	8.98883646983712e-66	-0.568426	0.395	0.525	4.03212237527484e-61
1156	SLC38A2	1.29194178561661e-65	1.31430202439391	0.481	0.371	5.79526326774041e-61
1157	IFITM2	1.42049900407618e-65	-0.296742	0.332	0.509	6.37193238258451e-61
1158	CRELD1	1.45709421136852e-65	-0.794218	0.175	0.301	6.53608750393577e-61
1159	MOCS2	1.63152860709287e-65	-0.683683	0.278	0.417	7.3185478728365e-61
1160	DDX5	2.1297182054447e-65	-0.256461	0.843	0.882	9.5532769541633e-61
1161	HMGN2	2.14160504822198e-65	-0.511238	0.681	0.805	9.60659776480931e-61
1162	FTL	2.18504078168158e-65	0.76937296603936	0.937	0.955	9.80143743438904e-61
1163	BRD3	2.48182707331372e-65	-0.435557	0.192	0.335	1.11327317027633e-60
1164	TMED3	2.70689254338237e-65	-0.50667	0.504	0.663	1.21423078818503e-60
1165	UBE2V2	2.92702746595304e-65	-0.527078	0.445	0.593	1.31297671040256e-60
1166	PSME3	3.81131290886673e-65	-0.509033	0.193	0.328	1.70964063153035e-60
1167	PCNA	4.01349023556704e-65	-0.718255	0.339	0.498	1.80033131496831e-60
1168	GGNBP2	4.35303681331324e-65	-0.480244	0.383	0.524	1.95264172334792e-60
1169	EIF6	4.55719728807187e-65	-0.424235	0.563	0.683	2.0442219875104e-60
1170	FAM195A	6.29571676680724e-65	-0.440315	0.22	0.382	2.82406967008673e-60
1171	HN1	6.3460815277779e-65	-0.464748	0.262	0.435	2.84666179091533e-60
1172	C1orf21	6.71724758879894e-65	-0.532381	0.337	0.492	3.01315575090754e-60
1173	TSG101	9.73762279543555e-65	-0.521822	0.37	0.511	4.36800545734852e-60
1174	SLC25A17	1.04246577848648e-64	-0.741128	0.144	0.269	4.67618874255682e-60
1175	IQGAP2	1.10916355676843e-64	-0.429916	0.123	0.252	4.97537496659615e-60
1176	EML4	1.57934665250475e-64	0.76156009003515	0.416	0.288	7.08447527914055e-60
1177	BRD4	1.7157201800994e-64	0.980202847454419	0.466	0.381	7.6962060118719e-60
1178	NDUFS6	1.84512207403355e-64	-0.407444	0.711	0.832	8.27666408749228e-60
1179	HMGXB4	2.13023209752471e-64	-0.43608	0.27	0.42	9.5555821198666e-60
1180	PNPLA4	2.26371573283061e-64	-0.644526	0.206	0.347	1.01543496627583e-59
1181	RNF13	2.7856876376227e-64	-0.468022	0.389	0.541	1.24957590360841e-59
1182	PHB	2.83353497459041e-64	-0.45065	0.529	0.657	1.27103878355202e-59
1183	PRLR	3.22307025391021e-64	-0.749798	0.213	0.342	1.4457726237965e-59
1184	EMP2	4.31761451001159e-64	-0.36492	0.595	0.75	1.9367523407559e-59
1185	GRB7	6.61906237587577e-64	-0.567382	0.264	0.422	2.96911280994659e-59
1186	RRAS	7.61450103654074e-64	0.833694774151119	0.325	0.195	3.41563672996108e-59
1187	C3orf14	8.0526202685471e-64	-0.648615	0.305	0.448	3.61216387386217e-59
1188	THOC2	9.06297714044032e-64	-0.605593	0.472	0.621	4.06537965588731e-59
1189	CIB1	9.46072946188707e-64	-0.422616	0.567	0.7	4.24379941471868e-59
1190	C1GALT1C1	9.77117497336914e-64	-0.707946	0.176	0.309	4.38305595780419e-59
1191	TMEM59	1.07722632266933e-63	-0.459906	0.712	0.774	4.83211411559783e-59
1192	ABHD12	1.17556518614762e-63	-0.592604	0.245	0.385	5.27323275550236e-59
1193	PLEKHJ1	1.18478842049295e-63	-0.614676	0.269	0.41	5.31460541780523e-59
1194	PMVK	1.23706549067398e-63	-0.534866	0.386	0.516	5.54910467151626e-59
1195	PFDN4	1.36139002525351e-63	-0.486395	0.403	0.553	6.10678723627966e-59
1196	EMC2	1.40852014538127e-63	-0.573866	0.3	0.445	6.31819881613675e-59
1197	FARSB	1.69094899981972e-63	-0.843767	0.142	0.264	7.58508992849131e-59
1198	ISG20L2	1.79314587267147e-63	-0.549885	0.266	0.414	8.04351444104241e-59
1199	BZW1	2.09995151910473e-63	-0.395752	0.58	0.693	9.41975252924807e-59
1200	UXT	2.2149412678797e-63	-0.457407	0.552	0.661	9.93556204532796e-59
1201	CCT2	2.22222336282483e-63	-0.458942	0.544	0.681	9.96822733862335e-59
1202	MRFAP1L1	2.28155916845069e-63	-0.583128	0.185	0.321	1.02343899619193e-58
1203	HLA-DQB1	2.42394375359851e-63	1.54255970797672	0.344	0.244	1.08730844955168e-58
1204	FHL2	2.7448761635873e-63	1.32247638936464	0.28	0.157	1.23126910070035e-58
1205	SELENOM	3.11097979919391e-63	0.93261636172903	0.31	0.18	1.39549220852441e-58
1206	UGP2	3.12329693947646e-63	0.970347349868449	0.544	0.496	1.40101730814096e-58
1207	SUCLG1	3.21444892556471e-63	-0.546892	0.566	0.714	1.44190535454056e-58
1208	FOPNL	3.88509485174383e-63	-0.54301	0.193	0.329	1.74273699764673e-58
1209	RARS	4.84400070937038e-63	-0.525514	0.292	0.433	2.17287339820227e-58
1210	STK16	5.05235528489154e-63	-0.463077	0.154	0.285	2.2663350101438e-58
1211	LEO1	5.47443890076001e-63	-0.677286	0.262	0.404	2.45566905771392e-58
1212	UBE2D3	5.74064939125434e-63	-0.288268	0.611	0.737	2.57508309743496e-58
1213	PIP	5.81978409994387e-63	-0.773995	0.205	0.331	2.61058055371182e-58
1214	TCP1	5.92281070237184e-63	-0.419219	0.547	0.678	2.65679519676294e-58
1215	SUN1	8.50751016455484e-63	1.11981109919601	0.397	0.293	3.81621383451436e-58
1216	CDKN1B	8.7945073668982e-63	-0.43552	0.346	0.51	3.94495216956953e-58
1217	UFSP2	8.94798711443617e-63	-0.501045	0.15	0.279	4.01379857992263e-58
1218	RIOK3	9.71264264211972e-63	0.762693952319353	0.426	0.294	4.35680010997564e-58
1219	COX5B	1.02337829085329e-62	-0.250476	0.811	0.885	4.59056799928061e-58
1220	VRK2	1.09762180221367e-62	1.09803049504375	0.287	0.168	4.92360211818984e-58
1221	DDX41	1.31286144679215e-62	-0.567759	0.165	0.293	5.88910259187557e-58
1222	MRPL41	1.36148755774282e-62	-0.358704	0.602	0.715	6.10722473776697e-58
1223	TSPAN3	1.6152709920349e-62	-0.407252	0.237	0.383	7.24562108897096e-58
1224	DYNC2LI1	1.71835251262278e-62	-0.550638	0.161	0.289	7.70801386587202e-58
1225	FAM104B	1.76297038218905e-62	-0.69793	0.152	0.279	7.90815624338542e-58
1226	AIMP1	1.99225473045577e-62	-0.361054	0.522	0.67	8.93665704440545e-58
1227	SSNA1	2.67091312741351e-62	-0.438324	0.419	0.559	1.19809150156388e-57
1228	BTG3	2.75546092602641e-62	0.746133118680684	0.365	0.233	1.23601710758767e-57
1229	ID3	3.50167949129582e-62	0.733124454053292	0.429	0.287	1.57074836941056e-57
1230	KIF16B	3.91537608033387e-62	-0.26557	0.165	0.302	1.75632024835536e-57
1231	PHF20	4.51054894042304e-62	-0.437658	0.352	0.496	2.02329693820556e-57
1232	POLR3K	5.23785879387603e-62	-0.555545	0.311	0.458	2.34954631916897e-57
1233	C19orf25	5.39404240344015e-62	-0.611742	0.182	0.312	2.41960560091115e-57
1234	MAFB	5.66465962308683e-62	1.68740345230203	0.413	0.306	2.54099636712806e-57
1235	RSRP1	6.17194522588461e-62	0.986755271946751	0.591	0.527	2.76854946997506e-57
1236	PPIB	6.69888169161451e-62	0.429532070973238	0.789	0.797	3.00491736040752e-57
1237	PSMF1	6.83440497748023e-62	-0.392345	0.369	0.513	3.06570904074831e-57
1238	FKBP3	8.55914919615003e-62	-0.467679	0.47	0.633	3.83937755491702e-57
1239	ECI2	8.64017465132473e-62	-0.518748	0.18	0.311	3.87572314334473e-57
1240	PALLD	8.72452539828302e-62	1.09952970800095	0.382	0.262	3.91356035790781e-57
1241	LGALS8	1.05860885871132e-61	-0.497999	0.233	0.375	4.74860175752136e-57
1242	GLTP	1.25867682602387e-61	-0.520157	0.302	0.447	5.64604663849527e-57
1243	B3GAT3	1.42365811538141e-61	-0.644368	0.275	0.4	6.3861032081664e-57
1244	HNRNPF	1.51020194421166e-61	-0.391541	0.602	0.718	6.77431286115024e-57
1245	NENF	1.71116765027888e-61	-0.454996	0.597	0.726	7.67578472885599e-57
1246	CHMP4B	1.74729288124336e-61	-0.462684	0.462	0.589	7.83783167739335e-57
1247	SDHAF2	2.12948284964235e-61	-0.565965	0.238	0.373	9.55222121864069e-57
1248	EEF1E1	2.13102233964672e-61	-0.550317	0.324	0.476	9.5591269089533e-57
1249	C1orf123	2.62980419898039e-61	-0.642811	0.162	0.288	1.17965126953663e-56
1250	SLC38A1	2.72533367462846e-61	-0.407839	0.467	0.603	1.22250292642809e-56
1251	IMP3	3.44769267449477e-61	-0.513346	0.368	0.51	1.54653150299812e-56
1252	RSL1D1	4.27873280532942e-61	-0.400434	0.699	0.834	1.91931117448662e-56
1253	ANAPC16	4.37082628029995e-61	-0.377775	0.609	0.758	1.96062154455415e-56
1254	CWC27	4.70054183608719e-61	-0.552652	0.211	0.346	2.10852205141363e-56
1255	SNAPIN	5.65027409049653e-61	-0.649081	0.247	0.383	2.53454344877403e-56
1256	CSNK2A1	7.26568105450442e-61	-0.508384	0.419	0.564	3.25916655061905e-56
1257	PSMA3-AS1	7.90866849616692e-61	-0.3401	0.195	0.335	3.54759142732559e-56
1258	ELF3	9.74754831736023e-61	0.561468102722624	0.772	0.686	4.37245774871828e-56
1259	RARA	9.82014518389451e-61	-0.388978	0.174	0.306	4.40502252513956e-56
1260	DUSP23	1.09461068010937e-60	-0.462148	0.44	0.58	4.91009512776661e-56
1261	RHOA	1.12709630605087e-60	-0.304327	0.694	0.812	5.05581590005239e-56
1262	RHOT1	1.30321612258628e-60	-0.686424	0.14	0.262	5.8458365610853e-56
1263	TIMP1	1.38203402352756e-60	0.355932634226395	0.505	0.394	6.19939001933757e-56
1264	RPF1	1.76774151040363e-60	-0.64715	0.218	0.353	7.92955809321755e-56
1265	BIK	2.26628903065912e-60	-0.366635	0.266	0.417	1.01658927048276e-55
1266	HARS	2.47370967615665e-60	-0.622624	0.149	0.27	1.10963194943359e-55
1267	YWHAQ	2.74699272351404e-60	-0.289343	0.67	0.766	1.2322185259867e-55
1268	VKORC1	3.99392768100684e-60	-0.451051	0.486	0.636	1.79155613986924e-55
1269	RBM22	4.25230589624684e-60	-0.530448	0.232	0.369	1.90745685587945e-55
1270	ROGDI	4.66973607931036e-60	-0.520409	0.204	0.336	2.09470351309625e-55
1271	COPS6	4.72655232587321e-60	-0.402609	0.484	0.615	2.12018957681695e-55
1272	VASP	6.41847173197641e-60	0.995171493947752	0.455	0.371	2.87913386481266e-55
1273	DNAJC21	8.51907774216805e-60	1.01640722543984	0.385	0.272	3.82140270280432e-55
1274	SNRPE	8.7522960855358e-60	-0.400413	0.717	0.853	3.92601745508879e-55
1275	COPRS	1.14081893076726e-59	-0.564371	0.345	0.488	5.11737147774269e-55
1276	PHPT1	1.66530443049764e-59	-0.361814	0.651	0.738	7.47005608388328e-55
1277	CTSL	1.80419240557499e-59	-0.339579	0.205	0.346	8.09306587368774e-55
1278	HLA-DRB5	1.86233233168952e-59	1.70837573684708	0.328	0.232	8.35386414025966e-55
1279	NIPSNAP1	2.52375170052423e-59	-0.524312	0.259	0.402	1.13207930030415e-54
1280	GNL3	3.11255729680069e-59	-0.576973	0.465	0.605	1.39619982662588e-54
1281	OGFR	3.6097736646652e-59	-0.521527	0.177	0.3	1.61923617275887e-54
1282	IL6ST	4.9283945318221e-59	-1.00517	0.321	0.418	2.21072993513944e-54
1283	GOSR1	5.27965155555046e-59	-0.483099	0.266	0.41	2.36829329827327e-54
1284	TRIB1	5.35036622677217e-59	1.02510413149556	0.496	0.392	2.40001377834319e-54
1285	ARL13B	5.6180429688641e-59	1.00228829406146	0.271	0.156	2.52008553454337e-54
1286	BIRC2	6.55686097573629e-59	0.951947276167907	0.345	0.23	2.94121112788603e-54
1287	NUDT9	6.8889052235098e-59	-0.545987	0.191	0.322	3.09015621610979e-54
1288	NDUFS4	7.27456782267304e-59	-0.456482	0.524	0.643	3.26315288821644e-54
1289	DNAJC19	7.7621683520123e-59	-0.417465	0.553	0.7	3.48187585766216e-54
1290	PSMD4	8.33338243870084e-59	-0.462126	0.532	0.646	3.73810536052804e-54
1291	S100P	1.20855057598956e-58	-0.856349	0.385	0.534	5.42119531871637e-54
1292	SLC9A3R2	1.68491179914508e-58	1.10114186909126	0.323	0.204	7.55800885742508e-54
1293	NORAD	2.46355100486789e-58	0.825059445400296	0.313	0.184	1.10507507425359e-53
1294	GNPTG	2.47176361032166e-58	-0.415995	0.233	0.371	1.10875900268199e-53
1295	ACTR6	2.59930668988218e-58	-0.589899	0.214	0.349	1.16597100188045e-53
1296	DUSP4	2.69951579538164e-58	-0.348568	0.303	0.453	1.21092180033434e-53
1297	TMEM33	2.8642649171771e-58	-0.48535	0.206	0.338	1.28482331389813e-53
1298	BRD8	3.04016080597967e-58	-0.532133	0.171	0.302	1.3637249327383e-53
1299	ATP5F1D	4.14281536305504e-58	0.62724217160612	0.41	0.275	1.8583426874056e-53
1300	WDR45	4.37028775561659e-58	-0.651571	0.206	0.336	1.96037997853694e-53
1301	WIPF2	4.38352545314087e-58	-0.342584	0.254	0.397	1.9663180125154e-53
1302	ACTG1	4.79537341884409e-58	-0.420831	0.968	0.98	2.1510606544909e-53
1303	PDHB	4.86812934150026e-58	-0.615672	0.229	0.364	2.18369677871677e-53
1304	TMEM68	4.97038377823519e-58	-0.635957	0.141	0.26	2.22956505140296e-53
1305	PCMT1	4.97885977027872e-58	-0.424952	0.47	0.613	2.23336712715393e-53
1306	BCLAF1	5.15352219083477e-58	-0.554697	0.581	0.711	2.31171544914275e-53
1307	ZNF706	6.07448701202e-58	-0.49648	0.614	0.729	2.72483263898181e-53
1308	2025-03-05	6.19733924336798e-58	-0.539624	0.207	0.343	2.77994046439757e-53
1309	EIF3D	9.21132447713339e-58	-0.400347	0.511	0.636	4.13192382070772e-53
1310	RPS20	9.48355949815037e-58	-0.25559	0.912	0.954	4.25404028408531e-53
1311	XIAP	1.08422004341958e-57	-0.440893	0.283	0.43	4.86348584876719e-53
1312	PKIG	1.51716180205359e-57	-0.492961	0.156	0.285	6.80553269547179e-53
1313	MRPL12	1.73956866767704e-57	-0.40146	0.38	0.539	7.8031831725989e-53
1314	DNAL4	1.78911581239376e-57	-0.56398	0.161	0.286	8.0254367996547e-53
1315	ACSL3	1.98794715208039e-57	-0.426795	0.422	0.557	8.91733454008702e-53
1316	SIAH2	2.57444186980145e-57	-0.595914	0.211	0.341	1.15481738953684e-52
1317	NDRG3	3.08128917931916e-57	-0.549126	0.139	0.257	1.3821738871672e-52
1318	ATP6V1F	3.2627736735335e-57	-0.372413	0.618	0.723	1.46358238673692e-52
1319	DECR2	4.20555236827445e-57	-0.789409	0.174	0.297	1.88648462583687e-52
1320	MTA1	4.74494546103074e-57	0.856009541092922	0.323	0.202	2.12844018545456e-52
1321	MED25	5.28089835181058e-57	-0.489235	0.188	0.316	2.36885257367167e-52
1322	ARPC4	5.57434692018356e-57	-0.610983	0.39	0.503	2.50048479798674e-52
1323	PYM1	8.43643382100645e-57	-0.702428	0.205	0.334	3.78433111908886e-52
1324	TOB1	1.03043911758277e-56	-0.303776	0.472	0.599	4.62224074974101e-52
1325	NDUFB10	1.11965655922339e-56	-0.350895	0.68	0.768	5.02244342770835e-52
1326	KIF1BP	1.32392085366494e-56	-0.587832	0.149	0.265	5.93871177328481e-52
1327	HNRNPU	1.46879231083907e-56	0.529430414477637	0.791	0.801	6.5885616687308e-52
1328	KLHDC3	1.66243693859999e-56	-0.6871	0.198	0.322	7.45719337547797e-52
1329	PRSS8	1.74869697177651e-56	-0.405907	0.423	0.556	7.84413000629788e-52
1330	EIF2B1	1.78004324081866e-56	-0.594322	0.167	0.289	7.98473996534028e-52
1331	PISD	2.26325342396407e-56	-0.828629	0.152	0.265	1.01522758838757e-51
1332	DSG2	2.39252870934916e-56	0.745128987069418	0.447	0.336	1.07321660315275e-51
1333	IFI27	2.41433558000515e-56	-0.88058	0.583	0.673	1.08299851112291e-51
1334	RNF34	2.53126159236102e-56	-0.736792	0.142	0.257	1.13544801248538e-51
1335	ID1	2.56491986188465e-56	1.38568509674537	0.282	0.174	1.1505461024456e-51
1336	LCMT1	2.59276288753773e-56	-0.528065	0.294	0.43	1.1630356484628e-51
1337	URM1	3.19618005298655e-56	-0.507004	0.252	0.387	1.43371048636818e-51
1338	PIGS	3.64067101118379e-56	-0.526591	0.14	0.254	1.63309579548671e-51
1339	BTG2	3.68743863664429e-56	-0.508189	0.423	0.525	1.65407434923953e-51
1340	PLPP5	3.86008365693602e-56	-0.53504	0.379	0.504	1.73151772599179e-51
1341	IFT22	4.48188335001991e-56	-0.466123	0.295	0.433	2.01043841431843e-51
1342	PDCD4	4.83468643647822e-56	-0.383191	0.455	0.604	2.16869529481104e-51
1343	SERINC1	5.61869550502599e-56	-0.265717	0.35	0.495	2.52037824268951e-51
1344	NDUFS2	7.55096044881974e-56	-0.399679	0.431	0.585	3.38713432852707e-51
1345	LETMD1	8.4868020870374e-56	-0.551223	0.17	0.29	3.80692481218237e-51
1346	PWWP2A	8.83866704557111e-56	-0.382358	0.138	0.259	3.96476087663183e-51
1347	NCBP2-AS2	1.07991183009686e-55	-0.527629	0.203	0.337	4.8441604962655e-51
1348	PSEN1	1.15958654500325e-55	-0.490309	0.162	0.286	5.20155736492106e-51
1349	NMB	1.23894225772414e-55	0.885713271593994	0.294	0.175	5.55752328547316e-51
1350	SERF2	1.89789624268209e-55	-0.264403	0.959	0.987	8.51339317579904e-51
1351	NONO	2.12664282308096e-55	-0.431367	0.483	0.601	9.53948171149425e-51
1352	NIT1	2.75202280383661e-55	-0.50282	0.15	0.269	1.23447486911699e-50
1353	F12	3.16078753047735e-55	-0.775261	0.162	0.278	1.41783446254622e-50
1354	JOSD1	3.43029156333197e-55	1.07437298439487	0.32	0.207	1.53872588656382e-50
1355	FIS1	4.20940180260658e-55	-0.346734	0.6	0.686	1.88821136659524e-50
1356	PSMB5	5.29331176182162e-55	-0.328218	0.635	0.778	2.37442085700033e-50
1357	SDHD	7.71572188272767e-55	1.5389498552951	0.397	0.323	3.46104136493515e-50
1358	MKKS	8.34563849569306e-55	-0.478908	0.242	0.382	3.74360306001304e-50
1359	ERP29	8.81851181389237e-55	-0.385382	0.557	0.677	3.9557198443577e-50
1360	RER1	8.91019771475219e-55	-0.384935	0.523	0.646	3.99684738890639e-50
1361	MTMR14	1.0131199985032e-54	-0.685631	0.15	0.26	4.54455237728582e-50
1362	PGRMC2	1.17466282277002e-54	-0.408462	0.33	0.474	5.26918502409947e-50
1363	CEACAM6	1.21249864711204e-54	-0.417996	0.215	0.351	5.43890518135049e-50
1364	ILF3-AS1	1.33363056334468e-54	-0.59666	0.189	0.318	5.98226661799525e-50
1365	MKRN1	1.34498526809142e-54	-0.500985	0.348	0.477	6.03320041707767e-50
1366	WIPI1	1.56160061194739e-54	-0.854415	0.204	0.316	7.00487186501239e-50
1367	NAMPT	1.74938497905168e-54	0.530452034413322	0.516	0.388	7.8472162005321e-50
1368	PSMB8	2.16191311295948e-54	0.842385043646336	0.532	0.471	9.69769365080235e-50
1369	UBTF	2.34759477531053e-54	-0.526433	0.319	0.46	1.05306058836104e-49
1370	HSPA1A	2.38833603540447e-54	0.872723275463788	0.811	0.777	1.07133589540138e-49
1371	ATP6V1C1	2.93993990219926e-54	-0.621236	0.25	0.376	1.31876884192952e-49
1372	CTNNBL1	3.35183801028083e-54	-0.541976	0.242	0.373	1.50353397627167e-49
1373	RPS29	3.46986608450388e-54	-0.292258	0.953	0.982	1.5564778295259e-49
1374	AP1M2	3.85961333195e-54	-0.267979	0.3	0.469	1.73130675231281e-49
1375	PPP2CB	4.99247569155457e-54	1.13194049815457	0.286	0.178	2.23947482096063e-49
1376	LMAN2	5.00143395443253e-54	-0.340969	0.579	0.692	2.2434932289398e-49
1377	RBM4	5.19765476941847e-54	1.21290111040037	0.377	0.278	2.33151199991804e-49
1378	OXR1	5.80773682089089e-54	-0.660838	0.27	0.398	2.60517650574703e-49
1379	PEX2	6.00789392139923e-54	-0.539881	0.262	0.388	2.69496097632205e-49
1380	MPZL1	7.15750218123204e-54	0.819521808347251	0.453	0.351	3.21064075343526e-49
1381	DPY30	7.90556784195759e-54	-0.401456	0.567	0.711	3.54620056686692e-49
1382	TMEM147	8.01896520963441e-54	-0.394917	0.542	0.651	3.59706722408571e-49
1383	OXA1L	9.4047763798468e-54	-0.440916	0.271	0.412	4.21870054070788e-49
1384	MGST3	1.11408391037676e-53	0.458940896067186	0.733	0.756	4.99744619677703e-49
1385	OARD1	1.23140067828058e-53	-0.530595	0.234	0.361	5.52369402256318e-49
1386	KRT8	1.2600559203331e-53	0.574622763011988	0.884	0.906	5.65223284183817e-49
1387	MPST	1.29147769573606e-53	-0.620064	0.286	0.42	5.79318149976326e-49
1388	ARL4A	1.46791657806045e-53	0.839940804561181	0.475	0.37	6.58463339420577e-49
1389	ARFIP2	1.56634140860712e-53	-0.406883	0.312	0.445	7.02613765658898e-49
1390	SRP68	1.56710698072163e-53	-0.570534	0.22	0.34	7.02957178342302e-49
1391	ATF6	1.65155196678529e-53	-0.428326	0.267	0.409	7.40836665740876e-49
1392	SHOC2	2.83323195775315e-53	-0.630693	0.284	0.416	1.27090285928933e-48
1393	TRAPPC2L	2.84130849995326e-53	-0.409173	0.332	0.47	1.27452575382403e-48
1394	BID	3.18841239976676e-53	1.02106919047636	0.395	0.31	1.43022615016338e-48
1395	HSPH1	3.25632593890012e-53	0.747815177850145	0.621	0.547	1.46069012641242e-48
1396	XIST	3.97825481574497e-53	0.336475680011311	0.228	0.397	1.78452576269872e-48
1397	HTATSF1	4.00931129575498e-53	-0.689005	0.362	0.494	1.79845676793681e-48
1398	SRSF1	4.49856129235915e-53	-0.269953	0.363	0.488	2.01791963891354e-48
1399	SERHL2	4.55433013663869e-53	-0.649784	0.152	0.267	2.04293586939202e-48
1400	CDK7	4.58120385729555e-53	-0.611074	0.144	0.256	2.05499061426707e-48
1401	POLR2H	5.60538358203301e-53	-0.438513	0.507	0.638	2.51440691339255e-48
1402	SDCCAG8	7.55733422082915e-53	-0.402798	0.253	0.384	3.38999341143733e-48
1403	RPL26L1	9.59716675244176e-53	-0.398924	0.455	0.593	4.3050010901428e-48
1404	GSTO2	1.07429591220385e-52	-0.687841	0.221	0.344	4.81896917337283e-48
1405	ADIRF	1.10759144666671e-52	-0.690076	0.525	0.624	4.96832295231288e-48
1406	RNF24	1.21769622319803e-52	0.859059212668461	0.276	0.164	5.46221994839939e-48
1407	HSPA9	1.273330776856e-52	-0.340784	0.59	0.702	5.71177986574297e-48
1408	FN3KRP	1.29347022596158e-52	-0.764829	0.192	0.305	5.80211939259588e-48
1409	AIG1	1.34630632531703e-52	-0.401359	0.335	0.47	6.03912628347462e-48
1410	SH3BGRL	1.44235760920331e-52	-0.620272	0.56	0.649	6.46998352760328e-48
1411	RDH14	1.64861556242781e-52	-0.500027	0.2	0.324	7.39519482838242e-48
1412	TAP1	1.6756685776698e-52	1.25727038390247	0.386	0.308	7.51654653885341e-48
1413	HINT3	1.68304591971048e-52	-0.625041	0.177	0.296	7.5496390820453e-48
1414	ACOT8	1.87187689651196e-52	-0.803497	0.155	0.268	8.39667819468369e-48
1415	ANXA6	1.87576849068888e-52	-0.331028	0.19	0.311	8.4141347186831e-48
1416	MAD2L2	2.14096127251637e-52	-0.495272	0.217	0.342	9.60370998012669e-48
1417	TMA16	2.24498602022025e-52	-0.684537	0.268	0.396	1.0070333790902e-47
1418	PRCC	2.27193770215695e-52	-0.486849	0.246	0.372	1.01912309505654e-47
1419	CSAD	2.41088235600962e-52	-0.279814	0.161	0.278	1.08144949843524e-47
1420	DDR1	2.66291055294485e-52	-0.46548	0.313	0.435	1.19450178673447e-47
1421	ATOX1	2.99517703947056e-52	-0.309155	0.653	0.745	1.34354656459531e-47
1422	REEP5	3.37930675618901e-52	-0.275358	0.638	0.735	1.5158556316237e-47
1423	CYB5A	3.76959218440745e-52	-0.449945	0.726	0.839	1.69092596615965e-47
1424	C1orf198	3.92729996320887e-52	0.914612444487069	0.268	0.161	1.7616689444966e-47
1425	PICALM	4.75869875806528e-52	0.949870907813066	0.294	0.184	2.13460950190534e-47
1426	SORD	6.54402526432109e-52	-0.829634	0.232	0.356	2.93545341281651e-47
1427	FAM98C	7.15562931165114e-52	-0.509889	0.153	0.268	3.20980064032735e-47
1428	RDH11	7.55805642322481e-52	-0.485898	0.235	0.362	3.39031736976595e-47
1429	SLC30A9	7.74428195697908e-52	-0.500467	0.197	0.32	3.47385255744211e-47
1430	SFT2D2	9.01005701917291e-52	0.678520404133203	0.365	0.25	4.04164127709039e-47
1431	GIPC1	9.50110643076658e-52	1.02995792480736	0.435	0.366	4.26191131164896e-47
1432	PPID	9.59679634709036e-52	-0.50352	0.262	0.394	4.30483493741432e-47
1433	PHAX	9.93545188542002e-52	-0.425593	0.343	0.481	4.45674565224286e-47
1434	AFDN	1.02081010155449e-51	1.05747259216621	0.257	0.147	4.57904787254297e-47
1435	COQ7	1.04344952661325e-51	-0.367452	0.184	0.308	4.68060154152906e-47
1436	EPN2	1.08452573006898e-51	-0.528626	0.177	0.298	4.86485706737043e-47
1437	FDFT1	1.12875184285312e-51	-0.625597	0.321	0.455	5.06324214148622e-47
1438	BLOC1S2	1.17485244241645e-51	-0.371907	0.243	0.373	5.27003560094747e-47
1439	PWP1	1.19428612138005e-51	-0.40496	0.308	0.446	5.3572092546745e-47
1440	TSEN54	1.2228231748162e-51	-0.658777	0.152	0.262	5.48521791527301e-47
1441	GCAT	1.26586073472043e-51	-0.676125	0.164	0.275	5.67827149773544e-47
1442	YIPF5	1.42589683823898e-51	-0.41358	0.278	0.409	6.39614544728859e-47
1443	C1orf122	1.50734898099853e-51	0.901624834105324	0.493	0.407	6.76151532406509e-47
1444	UQCRC1	1.6871785385475e-51	-0.424637	0.379	0.513	7.56817677036251e-47
1445	CFAP97	1.9957740301339e-51	-0.572026	0.43	0.56	8.95244356697162e-47
1446	SRA1	2.34455849746001e-51	-0.444569	0.305	0.432	1.05169860520564e-46
1447	H2AFV	2.41430446628935e-51	-0.488883	0.588	0.729	1.08298455444342e-46
1448	MRPL49	3.21271114692852e-51	-0.591589	0.221	0.343	1.44112583917773e-46
1449	TJP1	3.37129761206139e-51	0.916478570211094	0.358	0.249	1.51226296984238e-46
1450	KLF5	3.44687787565759e-51	0.795541512217703	0.319	0.206	1.54616600868372e-46
1451	IDH3B	3.56935939609887e-51	-0.5395	0.335	0.467	1.60110754430807e-46
1452	GUK1	3.86258469968902e-51	0.421265450176015	0.79	0.833	1.7326396187395e-46
1453	PPP1R11	3.97057923072269e-51	-0.358184	0.297	0.429	1.78108272552528e-46
1454	UGDH	5.00892821161169e-51	-0.618106	0.278	0.387	2.24685492788266e-46
1455	FBXL5	7.45587798550675e-51	-0.259928	0.191	0.318	3.34448318795876e-46
1456	CEP290	8.25013956891149e-51	-0.323289	0.17	0.288	3.70076510642663e-46
1457	CCDC50	8.67037550586356e-51	1.06354045292434	0.315	0.207	3.88927034066522e-46
1458	SLC25A24	8.78533366866891e-51	-0.608646	0.239	0.365	3.94083712375481e-46
1459	HNRNPK	8.87788774282192e-51	-0.258787	0.781	0.865	3.98235410479763e-46
1460	PPP1CA	8.91736880664018e-51	-0.336681	0.547	0.684	4.00006412559458e-46
1461	RERG	8.93501806999622e-51	-0.759419	0.217	0.325	4.0079810556582e-46
1462	EPS8L2	9.90019143063096e-51	1.00445818877454	0.375	0.272	4.44092887003813e-46
1463	PDLIM5	1.03770554284814e-50	-0.489905	0.376	0.498	4.65483575355391e-46
1464	ASNSD1	1.05279964276131e-50	-0.531547	0.201	0.322	4.72254335753439e-46
1465	RFC1	1.07649262808572e-50	-0.549926	0.316	0.442	4.82882298180413e-46
1466	ZNF24	1.14994602279078e-50	-0.413185	0.368	0.499	5.1583128744326e-46
1467	SRSF7	1.58472435912686e-50	0.680354611957046	0.727	0.724	7.10859805773536e-46
1468	UBE2D2	1.78184270901247e-50	-0.347593	0.552	0.655	7.99281183981725e-46
1469	MYL12B	1.92640976985493e-50	0.319957455940445	0.876	0.92	8.64129630463824e-46
1470	ERC1	2.0201344666501e-50	1.16856985338422	0.266	0.162	9.06171717705235e-46
1471	STRN	2.09076227603766e-50	1.04410735691972	0.257	0.153	9.37853234162212e-46
1472	TP53TG1	2.33672472960406e-50	-0.428154	0.264	0.388	1.04818461195849e-45
1473	FLAD1	2.44253123353285e-50	-0.476088	0.221	0.345	1.09564623542583e-45
1474	TM2D3	2.70818447296496e-50	-0.477926	0.236	0.362	1.21481030903789e-45
1475	PDHX	3.52665227699516e-50	-0.555755	0.169	0.285	1.58195041189172e-45
1476	SEPT11	3.63585613073661e-50	-0.358742	0.18	0.296	1.63093598456452e-45
1477	MAFG	3.80580957281739e-50	1.1873051682135	0.257	0.156	1.7071720000787e-45
1478	TMEM60	4.27240201673554e-50	-0.531153	0.244	0.369	1.91647137264706e-45
1479	COMMD9	4.34098473532863e-50	-0.550233	0.183	0.301	1.94723552272636e-45
1480	NUBP2	4.50037794969409e-50	-0.488493	0.34	0.464	2.01873453689428e-45
1481	MAX	4.69355652697757e-50	-0.399913	0.26	0.388	2.10538865130633e-45
1482	CHD9	4.78969356855462e-50	1.22027230209994	0.397	0.312	2.14851284404655e-45
1483	CDS1	5.08851247943797e-50	-0.426797	0.165	0.283	2.28255404290149e-45
1484	PRPSAP1	5.29994062533595e-50	-0.626297	0.277	0.391	2.37739436630695e-45
1485	KLF2	5.66731445433174e-50	1.80433071347306	0.274	0.189	2.54218724477959e-45
1486	GUSB	6.40866679920546e-50	-0.486379	0.359	0.495	2.87473566611959e-45
1487	CHURC1	1.10304883593455e-49	-0.377196	0.384	0.523	4.94794616335163e-45
1488	PAF1	1.31254254649807e-49	-0.369633	0.222	0.347	5.88767210082641e-45
1489	UBE2W	1.42774522473083e-49	-0.428106	0.195	0.313	6.40443675457507e-45
1490	IDH3A	1.56956745386777e-49	-0.851293	0.146	0.251	7.04060872781465e-45
1491	MMP24OS	1.77520413175239e-49	0.760302041136902	0.276	0.162	7.96303317380169e-45
1492	SNX8	1.89251166741282e-49	1.30266374704053	0.258	0.164	8.48923958651367e-45
1493	PHLDA1	1.9632375796108e-49	1.22210263485341	0.362	0.261	8.80649481086015e-45
1494	PTOV1	2.02761424218593e-49	-0.375918	0.303	0.446	9.0952692061734e-45
1495	RBM42	2.08116252133278e-49	-0.578697	0.316	0.442	9.33547072194244e-45
1496	COASY	2.10314110341391e-49	-0.512405	0.236	0.361	9.43406004758377e-45
1497	KIAA1143	2.23773622178341e-49	-0.718774	0.25	0.369	1.00378133700538e-44
1498	TMEM9B	2.24125909647355e-49	-0.447945	0.352	0.475	1.00536159290514e-44
1499	RBX1	2.61138821973139e-49	-0.297111	0.671	0.797	1.17139041372491e-44
1500	ARFIP1	2.88467540719675e-49	-0.40968	0.183	0.304	1.29397884740625e-44
1501	MRPL14	3.38929451102585e-49	-0.345651	0.529	0.685	1.52033583881086e-44
1502	SFXN1	3.87808134700299e-49	-0.519547	0.162	0.273	1.73959094982513e-44
1503	KRT10	4.346391660595e-49	-0.321803	0.662	0.786	1.9496609071931e-44
1504	PPP1R37	4.46546154286955e-49	-0.490998	0.149	0.259	2.00307208428499e-44
1505	C18orf32	4.64377224638736e-49	1.41754765464885	0.286	0.199	2.08305691656198e-44
1506	HNRNPM	5.37831257189588e-49	-0.410379	0.627	0.745	2.41254967037533e-44
1507	EGLN2	5.70830276115177e-49	-1.10665	0.212	0.313	2.56057336956985e-44
1508	COPS4	5.89073971691732e-49	-0.5254	0.201	0.32	2.6424091148176e-44
1509	TMED10	6.25476080175805e-49	-0.314541	0.585	0.704	2.80569805284461e-44
1510	SEMA3C	7.10249987515772e-49	-0.313338	0.294	0.427	3.1859683689995e-44
1511	PQBP1	1.00188669809202e-48	-0.421616	0.32	0.445	4.49416316163138e-44
1512	NOP58	1.03526646977611e-48	-0.709861	0.513	0.629	4.64389480347469e-44
1513	SCAMP1	1.10694335991993e-48	-0.367535	0.241	0.368	4.96541582959281e-44
1514	TOMM7	1.11496257091423e-48	-0.340454	0.776	0.839	5.00138760434994e-44
1515	PTMS	1.24481872135049e-48	0.529123533332397	0.732	0.665	5.58388333836191e-44
1516	LETM1	1.27923980252821e-48	-0.75815	0.186	0.294	5.73828598220078e-44
1517	DNAJB12	1.41692538984916e-48	-0.389501	0.182	0.304	6.35590222124639e-44
1518	SNX4	1.43021501712775e-48	-0.489355	0.227	0.35	6.41551550232993e-44
1519	RAB8A	1.44867243167185e-48	-0.376239	0.387	0.516	6.4983099267504e-44
1520	MRPL16	1.54805637466946e-48	-0.375666	0.254	0.388	6.9441164798548e-44
1521	PCM1	1.86225582725597e-48	-0.463873	0.391	0.501	8.35352096432211e-44
1522	PTP4A2	1.93394536780154e-48	0.591691288734322	0.544	0.447	8.67509873634735e-44
1523	CLDN4	2.00107475928676e-48	0.416772310946805	0.804	0.778	8.97622104773261e-44
1524	FAHD1	2.01435729478041e-48	-0.44717	0.243	0.367	9.03580251719647e-44
1525	SURF1	2.22087165795798e-48	-0.443739	0.326	0.451	9.9621639961021e-44
1526	RAB13	2.58351267893345e-48	-0.293055	0.542	0.676	1.15888628238918e-43
1527	HNMT	3.42069829215276e-48	-0.497603	0.166	0.279	1.53442263291096e-43
1528	RAB17	3.5927656308334e-48	-0.633593	0.157	0.265	1.61160687902294e-43
1529	CPNE3	4.38559115489751e-48	-0.605823	0.531	0.648	1.96724462435237e-43
1530	ZCRB1	4.54082781271391e-48	-0.411107	0.567	0.687	2.03687913194908e-43
1531	CANX	6.24479295827314e-48	-0.299645	0.654	0.76	2.80122677729258e-43
1532	MRPL44	6.94421801677843e-48	-0.516503	0.168	0.282	3.1149678757863e-43
1533	ABCD3	7.11776484037542e-48	-0.406364	0.166	0.286	3.1928157744472e-43
1534	EEF1D	7.61293219953781e-48	-0.283234	0.839	0.888	3.41493299674668e-43
1535	ISCU	7.88167397820469e-48	-0.303168	0.426	0.573	3.53548249640328e-43
1536	METAP2	7.94573138674108e-48	-0.405677	0.476	0.606	3.56421672815045e-43
1537	GCLM	8.82033270842704e-48	1.13547765596735	0.32	0.223	3.95653664301912e-43
1538	RGL2	9.6652046040724e-48	-0.34906	0.235	0.358	4.33552082924875e-43
1539	GOLPH3L	1.01789434973388e-47	-0.505437	0.163	0.278	4.56596868460126e-43
1540	TLE1	1.14223155016943e-47	0.723297563201238	0.361	0.24	5.12370806459501e-43
1541	SRRM1	1.15638237747018e-47	0.342657338033525	0.747	0.713	5.187184430618e-43
1542	METTL23	1.16199602542105e-47	-0.52755	0.326	0.44	5.21236557123122e-43
1543	ODC1	1.17603294472545e-47	0.85134341591965	0.267	0.162	5.27533098015496e-43
1544	CCDC47	1.18980123088121e-47	-0.417847	0.445	0.558	5.33709138136386e-43
1545	PAFAH1B3	1.30347563219748e-47	-0.43555	0.508	0.638	5.84700064334825e-43
1546	BCCIP	1.37743310658911e-47	-0.375409	0.389	0.526	6.17875168622678e-43
1547	NDUFB8	1.4533980706003e-47	-0.533764	0.491	0.591	6.51950772529177e-43
1548	LSM2	1.52934851684256e-47	-0.394938	0.436	0.581	6.86019864200068e-43
1549	CCNH	1.69046546390923e-47	-0.397455	0.201	0.321	7.58292093145764e-43
1550	RPUSD3	1.96431794985655e-47	-0.558668	0.232	0.346	8.8113410276715e-43
1551	RBM47	2.09392102966204e-47	-0.351192	0.319	0.443	9.392701562755e-43
1552	PDRG1	2.30866465883519e-47	-0.612122	0.2	0.317	1.0355977060137e-42
1553	MAL2	2.40469875513172e-47	0.976575451506393	0.584	0.586	1.07867572058943e-42
1554	CORO2A	2.48011556339004e-47	-0.41561	0.144	0.254	1.11250543826987e-42
1555	NFKBIA	2.77909571363479e-47	0.640259045781841	0.753	0.722	1.24661896426516e-42
1556	MAPKAPK2	3.02039890624954e-47	0.797146852745667	0.324	0.212	1.35486033737635e-42
1557	DHX30	3.17915823037103e-47	-0.555336	0.177	0.289	1.42607500739753e-42
1558	PSMD12	4.40543912438515e-47	-0.390478	0.447	0.578	1.97614782802545e-42
1559	UTP18	4.49489840656859e-47	-0.590234	0.229	0.347	2.01627657823447e-42
1560	FAM192A	4.58683070171368e-47	-0.536824	0.34	0.472	2.05751464786771e-42
1561	HIGD1A	4.81258167124723e-47	-0.485568	0.337	0.46	2.15877976027137e-42
1562	TMEM165	5.00969659061281e-47	-0.431563	0.489	0.619	2.24719959965119e-42
1563	POLR2J	5.19391297189421e-47	-0.355907	0.542	0.685	2.32983354180259e-42
1564	IMPDH2	6.17760234227487e-47	-0.377459	0.405	0.532	2.77108708267424e-42
1565	TRMT112	7.17127483994701e-47	-0.319954	0.747	0.857	3.21681875495503e-42
1566	ANP32A	8.21959714770605e-47	-0.3839	0.435	0.572	3.6870646925465e-42
1567	TADA3	8.51493553500111e-47	-0.568297	0.309	0.415	3.81954463293545e-42
1568	ARHGAP29	9.60260622935513e-47	1.11857701744499	0.349	0.248	4.30744107630183e-42
1569	IAH1	1.61254627064065e-46	-0.292143	0.328	0.465	7.23339880621277e-42
1570	PTPRK	1.98762059797513e-46	0.838443181686218	0.333	0.226	8.91586971633706e-42
1571	ZNHIT2	2.05861489869569e-46	-0.622635	0.148	0.255	9.23432885107928e-42
1572	PGM1	2.11812857474127e-46	1.05025150221532	0.307	0.213	9.50128934771694e-42
1573	STAU1	2.67094454269346e-46	-0.308102	0.519	0.641	1.19810559351601e-41
1574	DDX3X	3.64795620772317e-46	1.19199298958328	0.561	0.495	1.63636371609838e-41
1575	FKBP4	4.01551038023276e-46	-0.47568	0.518	0.609	1.80123749126101e-41
1576	SNRPB	4.59750740027198e-46	-0.354069	0.679	0.781	2.06230389454e-41
1577	RPS2	4.79775916593211e-46	-0.269689	0.99	0.993	2.15213082906217e-41
1578	OSBPL1A	5.24997495365643e-46	0.854762775519783	0.416	0.332	2.35498126496167e-41
1579	PIH1D1	5.46465908368574e-46	-0.475121	0.376	0.506	2.45128212516891e-41
1580	USP22	5.56287290462548e-46	-0.295278	0.327	0.461	2.49533789882785e-41
1581	ACTL6A	6.4125902407041e-46	-0.539342	0.346	0.473	2.87649560427264e-41
1582	C6orf1	6.92904157187839e-46	-0.385201	0.157	0.265	3.10816017789749e-41
1583	RAB35	7.0654539078404e-46	-0.430539	0.143	0.25	3.16935065943997e-41
1584	TMED4	7.70965806046195e-46	-0.349249	0.547	0.671	3.45832131618142e-41
1585	NKAP	7.84615108312607e-46	-0.492413	0.3	0.43	3.51954799135786e-41
1586	PLOD3	8.1644944473358e-46	1.33423097339807	0.255	0.164	3.66234727424142e-41
1587	KPNB1	9.51506805791122e-46	-0.35406	0.469	0.593	4.26817407873724e-41
1588	CTSD	9.92594891660842e-46	0.558934847005911	0.667	0.677	4.45248290552304e-41
1589	IRF1	1.04265104345788e-45	0.818988968982329	0.534	0.442	4.67701978563901e-41
1590	RAD23B	1.05648821299188e-45	-0.356068	0.525	0.65	4.73908917701767e-41
1591	PPP2CA	1.09984301799855e-45	-0.340242	0.39	0.516	4.9335658258361e-41
1592	OAT	1.20616697463761e-45	0.689480084732984	0.543	0.497	5.41050319813194e-41
1593	HMGN1	1.89879637678132e-45	-0.323071	0.8	0.889	8.51743090732798e-41
1594	FAM208B	1.91718075352412e-45	-0.999272	0.17	0.273	8.59989770608312e-41
1595	MLF1	1.94599571398633e-45	1.12354500436958	0.395	0.305	8.72915297422848e-41
1596	GPR108	2.05369075958414e-45	-0.409455	0.233	0.352	9.21224064026659e-41
1597	SEPT10	2.14666531853273e-45	-0.44688	0.155	0.259	9.62929661934226e-41
1598	DHRS4L2	2.40890063592455e-45	-0.610524	0.228	0.338	1.08056055825668e-40
1599	C4orf48	2.5094101513373e-45	-0.474241	0.406	0.506	1.12564611158537e-40
1600	SMC5	2.77351530478481e-45	0.82079398035537	0.426	0.329	1.24411576026732e-40
1601	CCDC127	2.81062945527977e-45	-0.343703	0.18	0.294	1.26076405475485e-40
1602	LAS1L	3.37160962923365e-45	-0.595249	0.16	0.268	1.51240293138534e-40
1603	BOLA1	3.40407069538203e-45	-0.710821	0.199	0.31	1.52696399182752e-40
1604	ITSN2	3.61274264695102e-45	-0.408423	0.269	0.392	1.62056796914282e-40
1605	ATXN10	3.6710667824812e-45	-0.37931	0.355	0.481	1.64673042661759e-40
1606	ACYP2	4.16292039446429e-45	0.929004583806685	0.315	0.219	1.86736120134485e-40
1607	MRPL48	4.63668118131988e-45	-0.403693	0.275	0.41	2.07987607750466e-40
1608	MEAF6	5.17578167404349e-45	-0.338127	0.49	0.609	2.32170038552569e-40
1609	NOL7	5.96753251797273e-45	-0.431288	0.534	0.656	2.67685606158703e-40
1610	UBE2K	6.35444648179504e-45	-0.405646	0.399	0.527	2.8504140583388e-40
1611	VPS72	7.22360951650212e-45	-0.521776	0.254	0.376	3.24029452081735e-40
1612	EIF4B	8.52490339544983e-45	-0.366032	0.578	0.663	3.82401591609693e-40
1613	XAB2	8.86482428657128e-45	-0.373712	0.159	0.268	3.97649423022728e-40
1614	NAALADL2	9.54844166834104e-45	0.992031891295849	0.266	0.165	4.28314447916774e-40
1615	KMT2A	9.90792205625605e-45	0.970235929575256	0.354	0.251	4.44439659677478e-40
1616	IDH2	1.07023304797165e-44	-0.715194	0.452	0.569	4.80074438328645e-40
1617	CHTF8	1.596374624005e-44	-0.500005	0.151	0.252	7.16085765089923e-40
1618	TXNDC9	1.80653046367428e-44	-0.426126	0.288	0.415	8.1035537009037e-40
1619	EML2	1.9076563180158e-44	-0.359445	0.194	0.308	8.55717394572345e-40
1620	TAF1B	2.15655087513564e-44	-0.578897	0.164	0.269	9.67364026059594e-40
1621	SLC25A4	2.39342349936e-44	-0.466344	0.268	0.38	1.07361797910792e-39
1622	MRFAP1	2.62442643455198e-44	-0.411618	0.568	0.64	1.17723896574698e-39
1623	VRK3	2.76898993745527e-44	-0.577164	0.169	0.277	1.24208581624431e-39
1624	IL17RC	2.80579987677921e-44	-0.429521	0.196	0.303	1.25859765072685e-39
1625	RNF44	2.97373028789068e-44	-0.389285	0.147	0.254	1.33392619523912e-39
1626	RMDN3	3.41171480875189e-44	-0.47097	0.177	0.285	1.53039291176184e-39
1627	MAP7	3.47479458841651e-44	-0.464994	0.292	0.412	1.55868860852599e-39
1628	MBNL1	3.5523003905839e-44	0.669142368877283	0.402	0.292	1.59345538620422e-39
1629	GSTZ1	3.80749547245814e-44	-0.690127	0.169	0.274	1.70792824408055e-39
1630	AKR1A1	4.01196956308099e-44	-0.412215	0.539	0.662	1.79964918691124e-39
1631	MAFF	4.04228451530896e-44	1.09757	0.449	0.357	1.81324756503214e-39
1632	RPA3	4.28662931309012e-44	-0.431436	0.466	0.603	1.92285331097284e-39
1633	ADIPOR1	5.12662683916551e-44	-0.274841	0.411	0.57	2.29965100124447e-39
1634	IDH3G	5.40512823426812e-44	-0.436871	0.341	0.464	2.42457837204565e-39
1635	EID1	5.59096461474762e-44	-0.286238	0.663	0.781	2.50793899723734e-39
1636	SLC50A1	5.96897173988578e-44	-0.466429	0.302	0.424	2.67750165336056e-39
1637	C9orf78	6.13104290708767e-44	-0.367364	0.408	0.538	2.75020191683232e-39
1638	MANBAL	6.20556799687558e-44	-0.493861	0.244	0.358	2.78363163635848e-39
1639	RPP30	6.63363463744184e-44	-0.528633	0.175	0.282	2.97564948931728e-39
1640	AGTRAP	7.33068233253298e-44	-0.315631	0.345	0.474	3.28832417390432e-39
1641	ATP5F1A	7.91582312282418e-44	0.572155631242496	0.329	0.218	3.55080077820524e-39
1642	NGFRAP1	8.36168142584764e-44	-0.424425	0.226	0.341	3.75079943719248e-39
1643	NDUFA12	9.14372148154833e-44	-0.310414	0.522	0.651	4.10159914497814e-39
1644	TMEM181	9.37835230353707e-44	-0.41487	0.15	0.253	4.20684749279762e-39
1645	SPCS2	1.12423018078006e-43	0.48400803014857	0.722	0.75	5.04295932192511e-39
1646	TMEM219	1.21442365196431e-43	-0.315511	0.578	0.69	5.44754017561633e-39
1647	SDCBP	1.26793704676165e-43	0.759804696028726	0.511	0.454	5.68758521065871e-39
1648	TPMT	1.38572061237908e-43	-0.518139	0.19	0.3	6.21592695094886e-39
1649	SNHG15	1.45713130303633e-43	0.951325496091878	0.418	0.337	6.53625388603007e-39
1650	JUNB	1.73123937417838e-43	0.438977959978812	0.808	0.736	7.76582046075195e-39
1651	PLEKHB2	2.1185303113212e-43	-0.346704	0.312	0.436	9.5030914174935e-39
1652	ATP6V0E2	2.32225416763163e-43	-0.627928	0.184	0.289	1.04169355197452e-38
1653	PLBD1	2.45296018608392e-43	-0.716401	0.157	0.257	1.10032435067166e-38
1654	FAM110A	2.53073871278175e-43	-0.565061	0.212	0.321	1.13521346439251e-38
1655	R3HDM4	3.08954362460335e-43	-0.266987	0.18	0.294	1.38587658368833e-38
1656	TINF2	3.16074107313355e-43	-0.410415	0.175	0.283	1.41781362317552e-38
1657	POP4	3.32486115966413e-43	-0.433985	0.229	0.347	1.49143297039054e-38
1658	FAM207A	4.7216267961732e-43	0.749510753945415	0.372	0.285	2.11798013195941e-38
1659	SEC22C	4.82798284279407e-43	-0.567338	0.168	0.27	2.16568826379214e-38
1660	LAMTOR3	5.56900744177833e-43	-0.271721	0.211	0.331	2.49808966815851e-38
1661	CYBA	5.71368190252268e-43	0.790907786648897	0.585	0.546	2.5629862910146e-38
1662	MYH14	5.90547853543073e-43	1.09180889689241	0.253	0.16	2.64902050663816e-38
1663	FARP1	6.01776066343089e-43	0.832060179841677	0.383	0.283	2.69938690079519e-38
1664	MCL1	6.12866438334967e-43	0.832104715715503	0.592	0.516	2.74913498243916e-38
1665	ANAPC5	6.99087485537967e-43	-0.350789	0.373	0.497	3.13589673387766e-38
1666	PTPN18	7.04481553016853e-43	-0.465632	0.197	0.305	3.1600929023677e-38
1667	LAMTOR1	7.1874931371379e-43	-0.257662	0.575	0.699	3.22409379652595e-38
1668	IBTK	7.34269939465584e-43	-0.362201	0.222	0.337	3.29371466746077e-38
1669	EIF3B	7.42582650606111e-43	0.826513675505074	0.413	0.329	3.33100299582383e-38
1670	SREK1	9.91092427735808e-43	-0.269481	0.387	0.519	4.44574330309451e-38
1671	RAB1B	1.0527960136331e-42	-0.296128	0.369	0.495	4.72252707835398e-38
1672	BRCC3	1.25300774137044e-42	-0.731565	0.205	0.312	5.62061682546537e-38
1673	TSPAN1	1.28368647271551e-42	-0.251909	0.21	0.327	5.75823241065998e-38
1674	ACBD5	1.43951654654458e-42	-0.639438	0.175	0.279	6.45723937283504e-38
1675	SPNS1	1.61677686608031e-42	-0.535203	0.19	0.293	7.25237598817643e-38
1676	PRDX6	1.7400173829616e-42	-0.335511	0.62	0.721	7.80519597475085e-38
1677	AGO2	1.97401830186626e-42	1.1959221735557	0.269	0.179	8.85485389668147e-38
1678	PLK2	2.15581559544029e-42	1.2674514985661	0.481	0.411	9.67034201646652e-38
1679	AURKAIP1	2.47030773552975e-42	-0.270308	0.639	0.738	1.10810594092658e-37
1680	AIP	3.45461285807945e-42	-0.354238	0.255	0.372	1.5496356897487e-37
1681	REXO4	3.89754321343217e-42	-0.343164	0.166	0.272	1.74832095924927e-37
1682	CHD2	3.91859153871107e-42	0.936469944506426	0.414	0.32	1.75776260651962e-37
1683	C14orf119	4.13770797686044e-42	-0.430887	0.322	0.451	1.85605166718029e-37
1684	FUCA2	4.30065538185053e-42	-0.351995	0.258	0.377	1.92914498463669e-37
1685	COMMD10	5.49032186162078e-42	-0.49968	0.208	0.319	2.46279367746723e-37
1686	UBL7	6.34996180230034e-42	-0.429523	0.175	0.28	2.84840236565787e-37
1687	URI1	6.40932901719869e-42	0.842678708643497	0.365	0.272	2.87503271724482e-37
1688	SELENOF	6.43575783568829e-42	0.633675067462396	0.279	0.174	2.88688789235469e-37
1689	GOT1	9.9005679055143e-42	-0.531346	0.167	0.272	4.44109774537655e-37
1690	IFT52	1.02350045427252e-41	-0.487886	0.175	0.281	4.59111598773026e-37
1691	EHF	1.04532381420803e-41	0.421563589732522	0.547	0.4	4.68900903339297e-37
1692	BST2	1.15839993879017e-41	0.316664181632007	0.679	0.577	5.19623460543107e-37
1693	SAR1B	1.20285782375903e-41	-0.297016	0.34	0.467	5.39565934003586e-37
1694	MRPS2	1.41260086694752e-41	-0.409432	0.229	0.342	6.33650370886649e-37
1695	DCAF12	1.86072973964083e-41	-0.591618	0.184	0.289	8.34667539310686e-37
1696	SOX4	2.12691822453187e-41	0.473854732797668	0.79	0.714	9.54071707978261e-37
1697	SCPEP1	2.22526839125967e-41	0.861935135679777	0.374	0.276	9.98188642267352e-37
1698	BCKDK	2.46689759071688e-41	-0.350438	0.262	0.38	1.10657625226787e-36
1699	CCDC6	2.51835257020187e-41	0.782593807141606	0.418	0.327	1.12965741241545e-36
1700	DDX54	2.66794738510315e-41	-0.397466	0.17	0.275	1.19676115853572e-36
1701	VCL	2.6994946672944e-41	1.23242945898652	0.27	0.18	1.21091232290825e-36
1702	ABHD11	3.49635294729111e-41	-0.310121	0.351	0.48	1.56835904156637e-36
1703	POLR2B	3.62494010720594e-41	-0.312305	0.297	0.42	1.62603938388937e-36
1704	C12orf57	5.08860983798051e-41	-0.275792	0.659	0.748	2.28259771502292e-36
1705	REST	5.45342508586242e-41	-0.283332	0.352	0.479	2.44624289076531e-36
1706	MMAB	6.64953692262777e-41	-0.541046	0.211	0.32	2.98278277738314e-36
1707	SCGB1D2	7.47787727744791e-41	-0.800061	0.163	0.264	3.35435141034481e-36
1708	TOMM22	7.6153706709804e-41	-0.330783	0.468	0.583	3.41602682188168e-36
1709	SNRNP27	8.32339659095433e-41	-0.366899	0.339	0.469	3.73362600880438e-36
1710	NUP62	8.33349104267524e-41	-0.617629	0.26	0.369	3.73815407701283e-36
1711	IRX3	9.75321247189303e-41	-0.404629	0.446	0.566	4.37499851851706e-36
1712	NEDD8	9.82260318617258e-41	-0.268271	0.638	0.765	4.40612511122144e-36
1713	PPP3CA	1.06226533660527e-40	0.847654406292074	0.355	0.26	4.76500362041025e-36
1714	ANXA7	1.25028737074077e-40	-0.250981	0.424	0.548	5.60841405893188e-36
1715	SLC29A1	1.52546826980757e-40	-0.347164	0.158	0.257	6.8427930178758e-36
1716	DNPH1	1.64023798897607e-40	-0.365509	0.408	0.536	7.35761554714996e-36
1717	RBCK1	1.64582776226502e-40	-0.361508	0.477	0.578	7.38268959319222e-36
1718	UNC45A	1.79071442445061e-40	-0.491326	0.171	0.273	8.0326076937581e-36
1719	AP2B1	1.97837768754414e-40	-0.407406	0.356	0.477	8.87440879301677e-36
1720	PCGF5	2.05384759419127e-40	-0.742642	0.165	0.265	9.21294415326379e-36
1721	LYRM1	2.08213709250484e-40	-0.404381	0.209	0.317	9.33984235584897e-36
1722	PXMP2	2.42979541579971e-40	-0.635154	0.248	0.359	1.08993332966528e-35
1723	SDR39U1	2.73357837489466e-40	-0.482104	0.184	0.287	1.2262012516265e-35
1724	C15orf40	3.09856228822748e-40	-0.389799	0.174	0.278	1.3899220856302e-35
1725	KIF22	3.13546229268555e-40	-0.420426	0.3	0.426	1.40647432062996e-35
1726	FUNDC2	3.8148259311488e-40	-0.401416	0.331	0.452	1.71121646793542e-35
1727	UFD1	3.98348421644564e-40	0.620907492006418	0.253	0.154	1.78687151497102e-35
1728	DMKN	4.57190944406571e-40	1.25551583711207	0.312	0.224	2.05082141932456e-35
1729	GALK1	4.68732021407242e-40	-0.540654	0.158	0.255	2.10259122842647e-35
1730	MSRB1	4.71217453827139e-40	-0.586047	0.224	0.334	2.1137401326324e-35
1731	THAP5	5.09440192758988e-40	-0.479798	0.197	0.304	2.28519587265899e-35
1732	ARHGDIA	5.40167480357922e-40	-0.373755	0.451	0.552	2.42302926664153e-35
1733	STYXL1	6.66455470005469e-40	-0.488239	0.207	0.313	2.98951930180353e-35
1734	AATF	6.98954409173485e-40	-0.390062	0.223	0.329	3.1352997932295e-35
1735	STX7	8.15411778329956e-40	-0.291196	0.163	0.269	3.65769261405468e-35
1736	JAGN1	8.23145648374783e-40	-0.560968	0.348	0.446	3.69238443491477e-35
1737	MCRS1	8.45549800638871e-40	-0.441808	0.157	0.256	3.79288274072578e-35
1738	TRAF4	8.50043628821237e-40	-0.347662	0.346	0.459	3.81304070580342e-35
1739	COPS3	9.63519097997551e-40	-0.445095	0.252	0.363	4.32205761788762e-35
1740	NDUFA1	1.2583275084465e-39	-0.442335	0.74	0.843	5.64447970463847e-35
1741	SLC30A5	1.44408530121612e-39	-0.331436	0.206	0.312	6.47773343566514e-35
1742	PDCD6	1.6284427830432e-39	-0.370237	0.673	0.781	7.30470579189688e-35
1743	GART	2.01064212635156e-39	0.975825710753455	0.294	0.205	9.01913738617521e-35
1744	MAPK13	2.09597361236094e-39	-0.444114	0.227	0.336	9.40190883296749e-35
1745	SNHG5	2.21287171465663e-39	1.42751064809692	0.25	0.157	9.92627865043522e-35
1746	GCSH	2.34829106248342e-39	0.912102340309377	0.424	0.367	1.05337292189819e-34
1747	SLPI	2.55243439710933e-39	0.285269306915221	0.609	0.474	1.14494549751133e-34
1748	ELOB	2.80227714673084e-39	0.290036710097787	0.528	0.38	1.25701745970905e-34
1749	ARRDC1	4.02228953325715e-39	-0.34893	0.336	0.454	1.80427841593316e-34
1750	PRPF4	4.04081178534002e-39	-0.655383	0.209	0.309	1.81258694254997e-34
1751	EIF4A2	4.05963180231383e-39	-0.3287	0.719	0.742	1.82102903756391e-34
1752	TMX1	4.74799288733537e-39	-0.448913	0.275	0.389	2.12980716947203e-34
1753	PLEKHA1	5.5252358112007e-39	0.763606024098245	0.347	0.261	2.4784550278303e-34
1754	PTGR1	6.11838945744486e-39	-0.270425	0.311	0.438	2.74452595892604e-34
1755	NDUFB5	8.00676606983974e-39	-0.320026	0.599	0.72	3.59159505594801e-34
1756	PAQR4	8.3794178214732e-39	0.721839716534135	0.253	0.161	3.75875545217823e-34
1757	MRPS34	8.5259683768229e-39	-0.320842	0.573	0.665	3.82449363479145e-34
1758	SCAMP2	9.34322837296327e-39	-0.303534	0.261	0.374	4.19109195126014e-34
1759	LARS	9.55707529550085e-39	-0.35646	0.44	0.568	4.28701726530281e-34
1760	NOP56	9.90666273485355e-39	-0.343736	0.475	0.593	4.44383170297326e-34
1761	CHID1	1.00436023721788e-38	-0.26577	0.295	0.414	4.50525871608827e-34
1762	GTF2I	1.10263612706217e-38	0.6644222970445	0.542	0.503	4.94609487516279e-34
1763	SPTAN1	1.17791281328895e-38	1.24343158341503	0.326	0.244	5.28376350657025e-34
1764	UBE2S	1.29074323592586e-38	0.687856477459017	0.489	0.414	5.78988693339262e-34
1765	USP34	1.72445150829221e-38	0.844427779004409	0.405	0.326	7.73537213074638e-34
1766	LINC00969	2.04654212627614e-38	-0.487043	0.156	0.252	9.18017401583688e-34
1767	RAB25	2.05753464491765e-38	-0.426786	0.504	0.625	9.22948315670709e-34
1768	FAM172A	2.26970349097411e-38	-0.255188	0.19	0.298	1.01812089494626e-33
1769	MT-ND6	2.53899548642642e-38	1.17494919515069	0.438	0.387	1.1389172053463e-33
1770	SLC35A3	2.57190016273663e-38	-0.325323	0.229	0.341	1.15367725599877e-33
1771	HOOK2	2.78978960038585e-38	0.820746523923304	0.516	0.487	1.25141592104508e-33
1772	ELOF1	2.99352885496653e-38	-0.303023	0.348	0.479	1.34280723847233e-33
1773	FAM204A	3.37922460040852e-38	-0.32237	0.433	0.55	1.51581877900525e-33
1774	RHOC	3.45444049753778e-38	-0.26457	0.513	0.616	1.54955837398052e-33
1775	ARL5B	3.9084165565e-38	0.923687833817871	0.258	0.166	1.7531984147492e-33
1776	EPB41L4A-AS1	3.93353085546141e-38	-0.533098	0.293	0.393	1.76446393583432e-33
1777	TAF15	4.07294449564925e-38	-0.29945	0.244	0.356	1.82700071241338e-33
1778	PRRC1	4.88184152728645e-38	-0.343711	0.228	0.337	2.18984765389488e-33
1779	PGAM1	5.08082731452896e-38	-0.352827	0.391	0.487	2.27910670847825e-33
1780	PTRH1	6.4352456762075e-38	-0.444144	0.237	0.347	2.8866581529764e-33
1781	TMEM138	6.83062333563999e-38	-0.30895	0.17	0.269	3.06401270966803e-33
1782	ENAH	6.99613630843764e-38	0.321686427604032	0.616	0.546	3.13825686387587e-33
1783	NSL1	7.73568191105935e-38	-0.461375	0.254	0.363	3.46999483484389e-33
1784	PPP1CC	8.26753778798054e-38	-0.279741	0.382	0.498	3.70856942555443e-33
1785	SNX27	8.6738223235029e-38	-0.385424	0.208	0.313	3.8908164796537e-33
1786	LAGE3	8.80214814042678e-38	-0.441887	0.503	0.624	3.94837959135124e-33
1787	FAAP20	9.56495787211857e-38	-0.322402	0.412	0.535	4.29055315269623e-33
1788	TPGS2	1.27885532320588e-37	-0.400917	0.261	0.369	5.73656132330459e-33
1789	DPM1	1.39915471189674e-37	-0.344837	0.408	0.543	6.27618829115521e-33
1790	TPM4	1.52441737530876e-37	0.319371787158789	0.855	0.804	6.8380790204225e-33
1791	CRLS1	1.61363156179304e-37	-0.469768	0.236	0.344	7.23826709673503e-33
1792	AKIRIN1	1.66889099692713e-37	0.663193647920135	0.421	0.334	7.48614434491603e-33
1793	JAK1	2.09755238410416e-37	0.571312978442305	0.503	0.432	9.40899072937603e-33
1794	USP8	2.18038182327324e-37	-0.359242	0.415	0.539	9.78053874465677e-33
1795	GLRX	2.28432789112895e-37	-0.53309	0.236	0.338	1.02468096212371e-32
1796	PSMD10	2.38627296253699e-37	-0.514189	0.206	0.312	1.07041046280522e-32
1797	PHACTR4	2.4037601420419e-37	0.753541579859558	0.321	0.227	1.07825468691573e-32
1798	MT-ND5	2.49564772784191e-37	0.341964876956085	0.911	0.88	1.11947270127805e-32
1799	ST14	2.72859704715828e-37	0.734063907280286	0.282	0.188	1.22396677744379e-32
1800	RBM18	3.0444094211874e-37	-0.379031	0.207	0.31	1.36563073406203e-32
1801	XPO1	3.32910331953287e-37	0.714823554242083	0.411	0.334	1.49333587604286e-32
1802	MRPS11	3.70844665951068e-37	-0.400026	0.3	0.411	1.66349791805671e-32
1803	AHCY	3.74807573233629e-37	-0.364117	0.378	0.496	1.68127433125409e-32
1804	ACLY	4.25826311549312e-37	-0.278624	0.16	0.257	1.91012908571675e-32
1805	SEC63	4.35201572225771e-37	-0.371179	0.445	0.568	1.95218369253314e-32
1806	SLC22A18	4.80521696640133e-37	-0.336631	0.195	0.298	2.15547617461865e-32
1807	RWDD4	4.99971051381192e-37	-0.412097	0.286	0.399	2.24272014518061e-32
1808	ZNF75A	5.68579735770594e-37	-0.324671	0.174	0.271	2.55047812074615e-32
1809	SAYSD1	5.78071311124576e-37	-0.48789	0.156	0.253	2.59305448031151e-32
1810	PSMC1	1.20099226103173e-36	-0.289633	0.445	0.569	5.38729098531003e-32
1811	SKIL	1.21794862315215e-36	0.70513129915774	0.494	0.413	5.46335213887362e-32
1812	UBE2F	1.2239671904663e-36	-0.383595	0.263	0.375	5.49034962627468e-32
1813	KAT5	1.23524743203019e-36	-0.503388	0.157	0.251	5.54094940585783e-32
1814	RPL7L1	1.39169821541051e-36	-0.329611	0.421	0.54	6.24274068486692e-32
1815	NQO2	1.83173207230991e-36	-0.341406	0.205	0.307	8.21660055676057e-32
1816	LRRC26	1.88299757844248e-36	-0.517547	0.254	0.363	8.44656223761943e-32
1817	BRWD1	1.99348045664744e-36	-0.324761	0.299	0.416	8.94215528438343e-32
1818	CLN3	1.99691223646313e-36	-0.553697	0.254	0.349	8.95754921910268e-32
1819	UROD	2.09670949789911e-36	-0.312643	0.242	0.348	9.40520979472602e-32
1820	TRIM47	2.15569570462114e-36	0.964870057315351	0.344	0.268	9.66980422221906e-32
1821	PMF1	2.20012162722948e-36	-0.585638	0.284	0.39	9.86908558326327e-32
1822	POLR2G	4.04065460614389e-36	-0.408955	0.404	0.532	1.81251643667796e-31
1823	DECR1	4.06278508194538e-36	-0.441034	0.408	0.529	1.82244350420824e-31
1824	ANAPC15	4.41054929989335e-36	-0.372391	0.252	0.359	1.97844009945316e-31
1825	FOS	4.96813197752744e-36	0.707778242674559	0.858	0.816	2.22855496115949e-31
1826	TMEM106B	5.06760031005071e-36	-0.277141	0.349	0.463	2.27317347107945e-31
1827	TAF10	5.29188323012803e-36	1.06529896126478	0.346	0.272	2.37378006053853e-31
1828	DCAF10	5.72290170560206e-36	-0.523994	0.228	0.326	2.56712201808192e-31
1829	NOP10	6.0412621804434e-36	-0.283909	0.586	0.744	2.70992897628149e-31
1830	SNAP23	6.24263754685982e-36	-0.304778	0.265	0.378	2.80025992439491e-31
1831	BCL7C	6.39325840435015e-36	0.837636998567959	0.421	0.368	2.86782392243935e-31
1832	CBWD1	7.0663952487377e-36	-0.446936	0.26	0.367	3.16977291672627e-31
1833	CD151	7.7897021566444e-36	0.472005554760798	0.692	0.663	3.49422669640598e-31
1834	NT5C	8.48810107307514e-36	-0.305204	0.346	0.454	3.80750749834931e-31
1835	RAN	8.57880832090388e-36	-0.304867	0.752	0.856	3.84819604850786e-31
1836	OSBPL2	8.76779035819693e-36	-0.311446	0.19	0.291	3.9329677209764e-31
1837	FAM89B	8.83451525115521e-36	1.33904376084958	0.334	0.267	3.96289850621069e-31
1838	KPNA4	9.57499874417833e-36	0.739171747138217	0.395	0.309	4.29505718667607e-31
1839	TMC4	1.13380861522313e-35	-0.484846	0.266	0.364	5.0859253053064e-31
1840	PTPN11	1.13658333496112e-35	-0.59429	0.319	0.418	5.09837186563511e-31
1841	PIK3R1	1.17743717724556e-35	0.690832496161379	0.421	0.322	5.28162994597041e-31
1842	DNAJB4	1.24269989333255e-35	1.66942829800973	0.297	0.228	5.57437891152184e-31
1843	RNF19A	1.29295576088254e-35	0.626052450304119	0.514	0.437	5.79981165659079e-31
1844	TAX1BP3	1.58750774089087e-35	0.675171805856669	0.349	0.258	7.12108347331418e-31
1845	FAM53C	1.63063809200063e-35	-0.450558	0.183	0.275	7.31455328928721e-31
1846	RRM1	1.6556099230193e-35	-0.71288	0.186	0.284	7.42656943168769e-31
1847	PAWR	1.79393918403166e-35	0.877602111863387	0.452	0.375	8.0470729978108e-31
1848	LY6E	1.8059484921754e-35	0.365273314636924	0.721	0.7	8.1009431513512e-31
1849	CEBPZOS	1.86720176568309e-35	-0.461135	0.36	0.472	8.37570696032463e-31
1850	SDC1	1.97809856958978e-35	0.734161315787224	0.369	0.258	8.87315675360888e-31
1851	NANS	2.20044241099515e-35	-0.337305	0.522	0.627	9.87052452300093e-31
1852	TEX264	2.42338815652239e-35	-0.413952	0.327	0.441	1.08705922537125e-30
1853	CAPZA1	2.52474777071248e-35	-0.286984	0.344	0.457	1.1325261075085e-30
1854	FAM50A	2.69945072526995e-35	-0.298647	0.318	0.447	1.21089261183434e-30
1855	YIF1A	2.88107975080644e-35	-0.301364	0.511	0.616	1.29236594381924e-30
1856	SNHG7	2.916714344944e-35	-0.311445	0.456	0.547	1.30835055371153e-30
1857	DYNLT3	3.01827499333233e-35	-0.383686	0.343	0.453	1.35390761375908e-30
1858	RAD21	3.23543878654295e-35	-0.885312	0.584	0.683	1.45132077647957e-30
1859	MFAP1	3.23918910723065e-35	-0.433649	0.264	0.374	1.45300305783045e-30
1860	CXCR4	3.71972242810769e-35	0.991235029737529	0.251	0.168	1.66855588957627e-30
1861	SMIM15	3.90304250419999e-35	-0.273971	0.339	0.457	1.75078777610899e-30
1862	NBEAL1	4.19135473374716e-35	-0.371323	0.37	0.499	1.88011599291696e-30
1863	TSPYL1	5.1315132672699e-35	-0.275096	0.233	0.337	2.30184290629926e-30
1864	ETFA	5.98458580073052e-35	-0.486957	0.356	0.457	2.68450565263369e-30
1865	TRIB3	6.51799305895061e-35	-0.435774	0.179	0.274	2.92377614645347e-30
1866	YTHDC2	6.54487435838849e-35	-0.365151	0.175	0.276	2.93583429094233e-30
1867	CSDE1	6.91473824834448e-35	-0.251801	0.573	0.672	3.10174413605989e-30
1868	VPS51	7.36669716097812e-35	-0.357324	0.268	0.369	3.30447934549995e-30
1869	TIFA	8.11672859411784e-35	-0.557054	0.197	0.293	3.64092094546344e-30
1870	LSM1	8.48549525736839e-35	-0.551244	0.371	0.447	3.80633860759774e-30
1871	NASP	8.56853800100581e-35	0.635530492106757	0.57	0.537	3.84358909111118e-30
1872	SLC5A6	9.48721880644635e-35	0.982265275619829	0.25	0.168	4.25568174000764e-30
1873	TRIQK	1.0377336315128e-34	-0.311848	0.18	0.277	4.65496175087697e-30
1874	CRNKL1	1.08680835043368e-34	-0.317908	0.216	0.321	4.87509621754037e-30
1875	RNF141	1.36279479204337e-34	-0.297796	0.186	0.287	6.11308859866893e-30
1876	AP3S1	1.46140777010908e-34	-0.270666	0.384	0.502	6.55543683437829e-30
1877	TERF2IP	1.64236388734452e-34	-0.318672	0.476	0.606	7.3671516894613e-30
1878	AAMP	1.69580211222163e-34	-0.286597	0.365	0.479	7.60685953479255e-30
1879	INIP	1.74899117740276e-34	-0.51801	0.198	0.294	7.84544972447556e-30
1880	FIP1L1	2.13750840701201e-34	-0.363329	0.262	0.37	9.58822146133378e-30
1881	RNF187	2.14940239798314e-34	0.908367785557083	0.268	0.185	9.64157433663299e-30
1882	SEM1	2.37558499870853e-34	0.257481492696402	0.498	0.361	1.06561616287069e-29
1883	VAPB	2.46676545789803e-34	-0.348936	0.266	0.369	1.10651698144932e-29
1884	RP11-532F12.5	2.72061678044878e-34	-0.36328	0.198	0.304	1.22038706920591e-29
1885	CHRAC1	2.96052856125266e-34	0.989221421553911	0.351	0.277	1.32800429672111e-29
1886	LAD1	4.09915891835888e-34	0.484253064112262	0.38	0.285	1.83875971600824e-29
1887	ITPR2	5.13098911779814e-34	1.0192128711589	0.308	0.218	2.30160778857071e-29
1888	DUT	5.71720241901915e-34	-0.358858	0.595	0.731	2.56456548909942e-29
1889	MRPS18C	5.93780341342348e-34	-0.410574	0.369	0.477	2.66352047715937e-29
1890	IFT43	5.95298739848694e-34	-0.255448	0.272	0.379	2.67033155733929e-29
1891	NOL11	6.93725741588347e-34	-0.432475	0.198	0.293	3.11184555904285e-29
1892	GOLGA7	7.03809139803168e-34	-0.401207	0.293	0.388	3.15707665841507e-29
1893	PES1	7.20717240364515e-34	-0.4277	0.171	0.261	3.2329213251031e-29
1894	MNAT1	7.91905565483733e-34	-0.367343	0.3	0.409	3.55225079509038e-29
1895	TSC22D2	7.99851866217117e-34	1.22529492234654	0.27	0.192	3.58789551629012e-29
1896	RPS6KB2	8.39409564933943e-34	-0.406661	0.244	0.345	3.76533948542419e-29
1897	CISD1	8.72260828094561e-34	-0.339149	0.407	0.523	3.91270039658377e-29
1898	PSMB4	8.90849132528446e-34	-0.306862	0.615	0.737	3.99608195378285e-29
1899	PLOD2	9.51891830188668e-34	1.17746543269499	0.284	0.203	4.26990118267731e-29
1900	RCAN3	9.69696727596858e-34	0.855607820327917	0.268	0.185	4.34976861098122e-29
1901	C22orf39	1.01106315767083e-33	-0.495152	0.282	0.385	4.53532600636403e-29
1902	SPTBN1	1.06487378081488e-33	0.940520655201509	0.36	0.289	4.77670431860129e-29
1903	CCDC34	1.09704291014879e-33	-0.464521	0.278	0.383	4.92100538205443e-29
1904	IMMP1L	1.14138405770607e-33	-0.470769	0.212	0.312	5.11990646765213e-29
1905	TDG	1.20201652719123e-33	-0.35998	0.301	0.411	5.39188553602171e-29
1906	GDI2	1.2848780806824e-33	-0.319217	0.499	0.652	5.76357760651703e-29
1907	DDOST	1.37442000805332e-33	0.563310555751443	0.503	0.449	6.16523583012478e-29
1908	STXBP2	1.38488957441585e-33	-0.444818	0.272	0.377	6.21219916395719e-29
1909	MTX1	1.43755237912457e-33	-0.567517	0.27	0.364	6.44842870703907e-29
1910	HMOX2	1.60434186679243e-33	-0.434709	0.286	0.386	7.19659631187078e-29
1911	BZW2	1.9561698515609e-33	-0.349358	0.495	0.612	8.77479110314674e-29
1912	ACBD3	2.00768551575088e-33	0.368948474608906	0.568	0.496	9.00587491800372e-29
1913	TIMM10	2.12933156445614e-33	-0.275131	0.377	0.502	9.55154259868091e-29
1914	HAT1	2.86271927358014e-33	-0.424652	0.315	0.424	1.28412998454984e-28
1915	ZCCHC6	3.16699398456694e-33	-0.380968	0.181	0.274	1.42061849165719e-28
1916	ASPSCR1	3.30147201717808e-33	-0.443894	0.241	0.336	1.48094130274557e-28
1917	TPM1	3.39994025848629e-33	0.859341211748744	0.684	0.669	1.52511120174919e-28
1918	PSMD11	3.47202970286287e-33	-0.293594	0.448	0.569	1.5574483638132e-28
1919	ZNF581	4.18220238077305e-33	-0.450453	0.209	0.303	1.87601052194336e-28
1920	MRPS10	4.60287389742833e-33	-0.357564	0.386	0.505	2.06471114416943e-28
1921	SYS1	4.69864268753476e-33	-0.342321	0.25	0.355	2.10767015034747e-28
1922	LACTB2	4.75555978296514e-33	-0.598586	0.212	0.308	2.13320145184467e-28
1923	SRRM2	5.24613918147552e-33	0.627361023035574	0.726	0.738	2.35326065263447e-28
1924	RBBP7	7.16882979775089e-33	-0.339475	0.449	0.571	3.21572198237712e-28
1925	TRA2B	8.13493623528746e-33	0.759877562722011	0.568	0.532	3.6490883470629e-28
1926	APLP2	8.17736477248788e-33	-0.263523	0.587	0.705	3.66812051599489e-28
1927	SDHAF3	8.66998285707602e-33	0.594556490294865	0.309	0.218	3.88909421019859e-28
1928	NSFL1C	9.50460690396525e-33	-0.281285	0.331	0.44	4.26348151891169e-28
1929	PLK3	9.97374431509132e-33	0.984662036234939	0.295	0.21	4.47392248742051e-28
1930	CHPT1	1.01116456053569e-32	-0.684721	0.385	0.45	4.53578086919495e-28
1931	SNX14	1.10802177081105e-32	-0.293568	0.164	0.257	4.97025325732713e-28
1932	FBXO3	1.19395594530448e-32	-0.252794	0.171	0.266	5.3557281838523e-28
1933	RNF139	1.27786591854321e-32	-0.448469	0.246	0.345	5.73212315080928e-28
1934	ROCK2	1.5360015467268e-32	0.401153266826079	0.359	0.255	6.8900421381524e-28
1935	RBMX2	1.83237800613383e-32	-0.560215	0.262	0.365	8.21949802211454e-28
1936	FXR1	1.8357384362082e-32	-0.422015	0.589	0.688	8.23457190329914e-28
1937	EIF3E	1.93389551302235e-32	-0.340831	0.657	0.713	8.67487510276436e-28
1938	XPA	2.28053505390083e-32	-0.355903	0.2	0.3	1.0229796091283e-27
1939	GMDS	2.7150542766557e-32	0.703393730345479	0.316	0.228	1.21789189687945e-27
1940	LURAP1L	3.19311967585408e-32	-0.337035	0.229	0.324	1.43233769299787e-27
1941	WDR18	3.53135335718614e-32	-0.40375	0.214	0.309	1.58405917543299e-27
1942	CREBZF	3.77059331969641e-32	1.03823125094077	0.302	0.222	1.69137504541622e-27
1943	ZMPSTE24	4.67389608476665e-32	-0.391653	0.296	0.4	2.09656956674378e-27
1944	SNRPF	5.08029162418807e-32	-0.393367	0.588	0.71	2.27886641386204e-27
1945	PNRC1	5.08692736991192e-32	0.56673257983138	0.693	0.667	2.28184301032139e-27
1946	MAT2B	5.16204648649233e-32	-0.305829	0.172	0.268	2.31553919244586e-27
1947	GPANK1	5.35717862667649e-32	-0.313625	0.182	0.274	2.40306961656827e-27
1948	GGPS1	7.49640013278442e-32	-0.289412	0.317	0.432	3.36266020756311e-27
1949	CDC42SE1	7.72326368878206e-32	-0.357983	0.32	0.429	3.46442439287697e-27
1950	MRPL28	8.80867468661062e-32	-0.339003	0.346	0.45	3.95130720417293e-27
1951	NAPA	8.89886187210924e-32	-0.450083	0.29	0.383	3.99176246997204e-27
1952	LDLRAD4	9.09506607171028e-32	-0.428546	0.194	0.284	4.07977378778708e-27
1953	FBXO21	9.30216641953061e-32	-0.303084	0.223	0.323	4.17267279080884e-27
1954	CCNC	9.44790293087493e-32	-0.307678	0.316	0.422	4.23804581770257e-27
1955	FUS	1.00041367437827e-31	0.530322926543806	0.723	0.711	4.48755561915861e-27
1956	LRRC47	1.02085365050296e-31	-0.321336	0.162	0.251	4.57924322006111e-27
1957	MRPL9	1.02205077525193e-31	-0.369412	0.371	0.487	4.5846131625476e-27
1958	SSU72	1.06001531790111e-31	-0.345125	0.548	0.651	4.75491071150901e-27
1959	RPAP3	1.08498084735608e-31	-0.420443	0.217	0.313	4.86689858698516e-27
1960	MRPL1	1.14781064503908e-31	-0.41182	0.216	0.311	5.14873421045181e-27
1961	GLG1	1.22720315610416e-31	0.661491200457256	0.333	0.245	5.50486519733643e-27
1962	IFNGR2	1.32413016796497e-31	0.704067589696359	0.391	0.314	5.93965069444045e-27
1963	ZCCHC11	1.3630718846194e-31	-0.686669	0.167	0.251	6.11433155283724e-27
1964	TBC1D15	1.74091379730872e-31	-0.344083	0.196	0.292	7.80921702058774e-27
1965	PBRM1	1.77456473025823e-31	-0.304431	0.2	0.294	7.96016501051932e-27
1966	ILF2	1.94622856204989e-31	-0.32103	0.556	0.658	8.73019746078717e-27
1967	ETS2	2.04120469917328e-31	0.811855816571906	0.287	0.202	9.15623191908156e-27
1968	DDX56	2.0797259542554e-31	-0.334003	0.236	0.335	9.32902671300347e-27
1969	MTCH2	2.17349427328019e-31	-0.26603	0.446	0.569	9.74964326165295e-27
1970	CNPY2	2.19826631149936e-31	-0.342309	0.536	0.637	9.86076319349269e-27
1971	RGS10	2.26901270039548e-31	-0.348634	0.373	0.479	1.0178110270164e-26
1972	AKAP13	2.27109940800097e-31	1.03101633746819	0.322	0.244	1.018747061447e-26
1973	TPRKB	2.61909408162243e-31	-0.358342	0.423	0.548	1.17484703219337e-26
1974	ZC3H8	2.66518785489474e-31	-0.569374	0.179	0.269	1.19552331607013e-26
1975	UBE2E3	3.02827433713896e-31	0.63747592174542	0.419	0.336	1.35839301941042e-26
1976	CSTA	3.31913829222589e-31	-0.869086	0.186	0.264	1.48886586374377e-26
1977	ZMYM4	3.42341095531163e-31	0.839686144210487	0.269	0.187	1.53563945222414e-26
1978	TRIM24	3.60026826656984e-31	-0.466109	0.195	0.289	1.61497233633523e-26
1979	CINP	3.81285636764031e-31	-0.421447	0.197	0.287	1.71033298083241e-26
1980	HDAC3	4.11013546864874e-31	-0.339169	0.189	0.28	1.84368346717176e-26
1981	SEC22B	4.20663327388133e-31	-0.293516	0.29	0.393	1.88696948766495e-26
1982	HTATIP2	4.71899886033118e-31	0.643824293482726	0.464	0.405	2.11680131877876e-26
1983	DNAJC9	4.73674757375676e-31	-0.682733	0.276	0.369	2.12476285916007e-26
1984	ITGA6	5.44580417116071e-31	0.770857021087683	0.311	0.233	2.44282437705756e-26
1985	HSD17B10	6.9503492852536e-31	-0.349839	0.468	0.569	3.11771817888621e-26
1986	COX19	8.05095051465416e-31	0.834786692154915	0.348	0.279	3.61141487235842e-26
1987	PSMA1	8.20180589415911e-31	-0.250993	0.549	0.645	3.67908406994295e-26
1988	CDC42EP1	8.76682787555293e-31	0.711933649042663	0.318	0.236	3.93253598013678e-26
1989	SMC3	8.88983442395592e-31	-0.320602	0.443	0.565	3.98771302755391e-26
1990	CSE1L	8.89834974512309e-31	-0.460006	0.221	0.314	3.99153274516986e-26
1991	PODXL2	9.49887333490843e-31	-0.41647	0.178	0.271	4.26090961183987e-26
1992	SESTD1	9.73837891643725e-31	0.833554184620669	0.376	0.302	4.36834463054626e-26
1993	ARL1	1.05068083809222e-30	-0.25236	0.432	0.541	4.71303903543026e-26
1994	HSPA1B	1.05171995669082e-30	0.777935293118917	0.625	0.591	4.71770020972803e-26
1995	MRPS6	1.18375210472097e-30	0.618926541807722	0.446	0.388	5.30995681614684e-26
1996	KDM1A	1.20758984958516e-30	0.447657500164694	0.289	0.2	5.41688578828415e-26
1997	NARF	1.42440908719878e-30	-0.329307	0.273	0.37	6.38947184244757e-26
1998	RNF145	1.54671018885206e-30	0.250666075998675	0.291	0.191	6.93807789413369e-26
[truncated: 796 more rows]

## Sheet: BLCA
X.1	gene	p_val	avg_log2FC	pct.1	pct.2	p_val_adj
1	S100A2	0	3.03316933526971	0.686	0.187	0
2	DISC1FP1	0	-3.22888	0.174	0.618	0
3	TMEM178B	0	-2.93323	0.134	0.566	0
4	ENSG00000229618	0	-2.91327	0.107	0.537	0
5	KRT17	0	3.02973908969528	0.701	0.277	0
6	PPP1R9A	0	-2.35928	0.231	0.65	0
7	ENSG00000243620	0	-3.18795	0.066	0.483	0
8	LGALS1	0	3.22376516188747	0.55	0.143	0
9	CPED1	0	-3.15548	0.102	0.507	0
10	HS6ST2	0	-2.13588	0.268	0.672	0
11	FOS	0	2.19160875267583	0.742	0.356	0
12	PLCE1	0	-2.20108	0.223	0.607	0
13	TIMP1	0	2.03208	0.679	0.297	0
14	JUN	0	2.59521526814111	0.647	0.267	0
15	IGFBP7	0	3.67674977020319	0.442	0.067	0
16	GALNT14	0	-3.21807	0.089	0.462	0
17	FBXL20	0	-2.34608	0.24	0.607	0
18	SAT1	0	2.38116327994445	0.729	0.366	0
19	ERBB2	0	-1.95979	0.403	0.766	0
20	FABP5	0	2.20135324028308	0.663	0.311	0
21	FABP4	0	4.76385968238087	0.398	0.048	0
22	EPB41L1	0	-2.00848	0.364	0.714	0
23	C22orf34	0	-3.16386	0.054	0.399	0
24	B2M	0	1.57421043530252	0.936	0.763	0
25	TMSB4X	0	1.66295144314288	0.929	0.759	0
26	TPT1	0	1.08503282235158	0.914	0.754	0
27	TMSB10	0	1.05044721567684	0.947	0.802	0
28	FTH1	0	1.84652145768782	0.974	0.851	0
29	EEF1A1	0	1.04093585484533	0.973	0.868	0
30	S100A11	0	0.999339386788745	0.967	0.871	0
31	KRT19	0	0.96878889721809	0.97	0.922	0
32	ID3	5.40211677484625e-307	2.4454876929005	0.615	0.274	1.83326234871182e-302
33	SDK1	1.97543640600286e-298	-2.05928	0.368	0.721	6.70384098741129e-294
34	CDK12	1.76931788854447e-295	-2.02643	0.311	0.644	6.00435718656452e-291
35	ZBTB7C	2.90226924394663e-292	-2.10553	0.277	0.643	9.84914090625729e-288
36	ITM2B	2.12448754462644e-290	1.09155943922172	0.902	0.762	7.20966093144429e-286
37	IFITM3	2.51081336343364e-287	3.39096590682962	0.398	0.075	8.52069623014842e-283
38	ENSG00000227681	5.45971427408075e-287	-3.0026	0.052	0.371	1.85280863605204e-282
39	SCHLAP1	2.27041640878296e-278	-1.80388	0.315	0.669	7.70488512484586e-274
40	ACACA	1.79441512557135e-275	-1.75608	0.383	0.704	6.08952717013894e-271
41	GRB7	2.45259591256413e-272	-1.80548	0.309	0.637	8.32312948887762e-268
42	EXOC4	7.58212554108285e-271	-1.59345	0.522	0.819	2.57307012362188e-266
43	PARD3B	4.14547472911105e-270	-2.12893	0.215	0.569	1.40680830407112e-265
44	IMMP2L	6.65350742425411e-270	-1.66217	0.57	0.839	2.25793427949488e-265
45	PLEKHA7	2.05335562688876e-268	-1.86185	0.36	0.697	6.9682676554097e-264
46	ACTB	2.0062027652234e-266	0.794820218395531	0.967	0.897	6.80824970406212e-262
47	ENSG00000285894	3.85902198038931e-266	-3.67696	0.034	0.318	1.30959769926492e-261
48	LINC00278	3.6639733578314e-265	-1.83979	0.349	0.688	1.24340599871366e-260
49	SGPP2	1.67601205880665e-258	-2.35116	0.093	0.411	5.68771452276623e-254
50	POU6F2	2.54940277179824e-258	-2.58171	0.103	0.422	8.65165324637451e-254
51	DOCK3	8.52226105645612e-258	-2.10414	0.178	0.521	2.89211451211895e-253
52	UPK1A	9.23670718087225e-258	-1.64669	0.233	0.575	3.13456894890081e-253
53	ADGRV1	8.50320881800775e-256	-2.29664	0.171	0.507	2.88564894447911e-251
54	MARCKS	1.48403030478924e-252	1.22967148104036	0.802	0.591	5.03620524233277e-248
55	LINC02109	5.2738542671898e-251	-1.49296	0.176	0.541	1.78973518411353e-246
56	ENSG00000265980	2.7635224539941e-248	-2.93418	0.043	0.325	9.37828979987439e-244
57	DLGAP1	2.7187116159105e-246	-1.41048	0.193	0.557	9.22621973975387e-242
58	FER1L6-AS2	3.53660352747526e-244	-2.6916	0.073	0.371	1.200181773084e-239
59	RPL15	1.71506876066277e-243	0.892759690940939	0.918	0.766	5.82025734618519e-239
60	PVT1	2.21053062919206e-243	-1.84139	0.311	0.641	7.50165674322618e-239
61	ACTG1	8.48511997604058e-242	0.981451953306889	0.923	0.835	2.87951031506913e-237
62	IGF2BP3	1.26270874109753e-240	-1.99078	0.123	0.45	4.28512838378859e-236
63	LINC01876	2.72846642979777e-240	-1.89995	0.245	0.585	9.25932367616172e-236
64	TRHDE	1.17396528953892e-234	-2.10097	0.159	0.481	3.98396860657928e-230
65	LINC02476	2.57205867620992e-233	-1.5332	0.2	0.543	8.72853832358598e-229
66	GSTP1	2.01625317689588e-232	1.01540876035533	0.872	0.695	6.84235678111385e-228
67	ENSG00000223812	9.45195255215344e-232	-3.42466	0.036	0.294	3.20761461809879e-227
68	HLA-B	5.77088618126492e-231	2.33177115941269	0.436	0.132	1.95840793447406e-226
69	GCLM	1.16673622467285e-230	-1.62817	0.302	0.606	3.95943605204978e-226
70	LINC02864	3.16948367430112e-230	-2.88011	0.046	0.314	1.07559597971083e-225
71	ARHGAP23	1.03442837088848e-229	-1.75266	0.287	0.608	3.51043611944713e-225
72	ENSG00000224322	5.74582736115353e-229	-3.00006	0.056	0.329	1.94990397328106e-224
73	PTMA	1.47549848958271e-228	0.687982458795405	0.956	0.848	5.00725167424789e-224
74	SPARC	4.73936109630512e-228	4.72036658578772	0.257	0.018	1.60834958164211e-223
75	PGD	1.28640371236036e-227	-1.41548	0.397	0.678	4.3655396382661e-223
76	FXYD4	6.91829036043397e-227	-2.85531	0.159	0.458	2.34779101671687e-222
77	CD74	3.78412787694728e-226	2.11983662719941	0.456	0.146	1.28418163632083e-221
78	NCKAP5	1.21735824936379e-225	-2.07654	0.175	0.49	4.13122695504096e-221
79	LYPD6B	3.36467195353547e-225	-1.6756	0.318	0.636	1.1418350741518e-220
80	LINC01524	4.89667382536838e-225	-2.25243	0.098	0.396	1.66173522937701e-220
81	UGT1A10	2.89421029173974e-223	-2.75679	0.046	0.307	9.82179204604798e-219
82	TRHDE-AS1	2.78485435475951e-222	-2.49526	0.076	0.358	9.45068173831187e-218
83	DUSP1	1.0935587037164e-221	2.16241945301109	0.525	0.226	3.71110081693197e-217
84	TPM4	1.1491510416416e-221	1.93683366129298	0.569	0.299	3.89975897491494e-217
85	PHLPP1	2.86627688257365e-221	-1.7832	0.266	0.586	9.72699722870194e-217
86	ACSBG1	2.78747786556674e-220	-2.464	0.105	0.395	9.4595848845873e-216
87	CPNE4	2.74758503313711e-219	-2.82624	0.051	0.314	9.32420456845409e-215
88	SIX3	4.20110641921425e-218	-3.44845	0.027	0.265	1.42568747442455e-213
89	CAV1	2.33120384955201e-215	3.97165932869504	0.311	0.056	7.91117338383969e-211
90	ENSG00000234352	5.65215549106365e-215	-2.91204	0.055	0.314	1.91811548744736e-210
91	TEX41	1.10032364538863e-214	-2.79166	0.086	0.362	3.73405832299086e-210
92	PRKCA	9.66433702825955e-214	-2.00049	0.166	0.473	3.27968941391016e-209
93	MED1	7.39368830780967e-213	-1.74768	0.213	0.512	2.50912206413829e-208
94	LARGE1	1.20200150748253e-212	-1.5869	0.321	0.633	4.07911231579272e-208
95	TIMP3	5.81622506523156e-212	3.22207060003589	0.308	0.053	1.97379413813698e-207
96	TRAPPC9	6.24915406238198e-212	-1.53383	0.328	0.647	2.12071292260995e-207
97	PARD3	6.50139453713661e-212	-1.49424	0.509	0.777	2.20631325012268e-207
98	SIPA1L2	1.09330885759888e-211	-1.93722	0.159	0.465	3.71025293914757e-207
99	AAK1	5.46243930266835e-211	-1.42474	0.432	0.722	1.85373340175353e-206
100	SLC25A13	8.24520917961708e-211	-1.4401	0.359	0.669	2.79809418719485e-206
101	BBS9	8.63768824533113e-210	-2.09007	0.241	0.545	2.93128588293557e-205
102	HLA-A	1.02773408755252e-209	2.48142274529333	0.392	0.112	3.48771839951823e-205
103	ACBD6	1.07600527483933e-209	-1.49249	0.394	0.689	3.65153150069473e-205
104	NCOA2	1.00490457963842e-208	-1.50271	0.399	0.699	3.41024418146093e-204
105	FAR2	9.31897153517255e-207	-1.75013	0.231	0.547	3.16248618017616e-202
106	BTF3	1.30670667755906e-205	0.966146069701196	0.833	0.654	4.43443978096443e-201
107	NPAS2	1.76794026670762e-205	-1.34847	0.429	0.722	5.99968208909898e-201
108	RAD51B	8.6785816839851e-204	-1.5958	0.382	0.672	2.94516348027718e-199
109	MAL	1.83618104698224e-203	-1.61061	0.271	0.566	6.23126400103892e-199
110	MTMR3	2.83286347335688e-203	-1.63761	0.255	0.563	9.61360548318389e-199
111	PRR14L	7.00694847342263e-203	-1.54053	0.26	0.565	2.3778780339407e-198
112	ENSG00000247199	9.98335240701628e-203	-2.1018	0.121	0.406	3.38795047284504e-198
113	PPM1L	2.45284146824029e-202	-1.83094	0.239	0.545	8.32396280662024e-198
114	SNX31	1.0783525943611e-201	-1.47616	0.294	0.596	3.65949736422381e-197
115	BABAM2	5.64039053272503e-201	-1.34344	0.358	0.667	1.91412293118557e-196
116	OTUD7B	2.43360264433881e-199	-1.71153	0.222	0.523	8.25867393382819e-195
117	ERBB4	1.94483529920067e-198	-3.20265	0.05	0.291	6.59999307136741e-194
118	CD59	3.73454285682455e-198	1.86287346868738	0.55	0.288	1.26735446389198e-193
119	CALB1	5.93362054054772e-197	-2.52023	0.056	0.304	2.01363346664027e-192
120	ENSG00000287426	1.41070991211999e-196	-2.58963	0.056	0.302	4.7873851577704e-192
121	PERP	1.49078171045892e-196	1.03475037361212	0.818	0.673	5.05911681261338e-192
122	PFN1	1.84831055740621e-196	0.898733232550776	0.849	0.685	6.27242670761372e-192
123	ENSG00000251574	4.05802588804844e-196	-1.29237	0.148	0.459	1.37713166536812e-191
124	DDX10	1.27169986948275e-195	-1.78571	0.207	0.504	4.31564067707666e-191
125	NRCAM	1.95816531709705e-195	-2.88143	0.037	0.267	6.64522982010054e-191
126	LRMDA	4.2641918193563e-195	-1.44767	0.538	0.796	1.44709613581675e-190
127	ENSG00000228509	4.46200984800673e-195	-2.26679	0.062	0.312	1.51422766201956e-190
128	STXBP6	2.03559818633411e-194	-2.25461	0.08	0.341	6.90800600514344e-190
129	SCN2A	2.06987446639747e-194	-2.92114	0.041	0.273	7.02432598916644e-190
130	COP1	2.16193998613874e-194	-1.37719	0.467	0.747	7.33675953696042e-190
131	BRAF	1.96586607445378e-193	-1.42799	0.401	0.693	6.67136311026634e-189
132	EIF1	1.23901782558677e-192	1.03941039812199	0.899	0.764	4.20473089291128e-188
133	ENSG00000268628	1.62077746428992e-192	-2.18463	0.068	0.32	5.50027040281428e-188
134	CCDC144NL-AS1	2.03038734251649e-192	-1.75444	0.109	0.391	6.89032248556395e-188
135	ADAMTS19	4.36528904831669e-192	-3.0199	0.035	0.258	1.48140449143675e-187
136	GPX4	5.4215826614722e-192	0.975330987024358	0.807	0.641	1.83986829199721e-187
137	SPTLC3	1.58092924851591e-191	-2.09407	0.094	0.359	5.36504149776361e-187
138	UGT1A7	1.68194912579796e-191	-2.40644	0.073	0.322	5.70786255330796e-187
139	RABGAP1L	2.41982892485226e-191	-1.25814	0.535	0.798	8.21193143937864e-187
140	BCAS1	9.88237949220744e-191	-1.80112	0.233	0.528	3.35368430447552e-186
141	JUNB	1.13707652744982e-190	1.77644617103524	0.701	0.492	3.85878290355373e-186
142	CAMKMT	4.57990460343279e-189	-1.48468	0.315	0.613	1.55423642622095e-184
143	STEAP2	6.53261731374059e-189	-1.54002	0.192	0.484	2.21690901159101e-184
144	SND1	9.73466028322477e-189	-1.18806	0.437	0.732	3.30355431371516e-184
145	MYO5B	1.91058842746941e-188	-1.57438	0.284	0.583	6.48377288746017e-184
146	DDIT4	2.42569358633483e-188	3.10204035706705	0.368	0.113	8.23183375458588e-184
147	ASAP1	2.65258615560691e-188	-1.45278	0.367	0.656	9.0018163776676e-184
148	PPP1R1B	6.77571369143935e-188	-2.33398	0.124	0.389	2.29940619832686e-183
149	ASTN2	2.56218637244428e-187	-2.12948	0.109	0.373	8.69503567352691e-183
150	FHIT	5.23385523971064e-187	-1.55755	0.387	0.663	1.7761611141482e-182
151	RPL34	5.25298165296365e-187	0.74799613741836	0.958	0.87	1.78265185374974e-182
152	ENSG00000236283	9.43184407141739e-187	-1.99406	0.107	0.371	3.20079060407621e-182
153	MPP6	1.13816341104065e-186	-2.61939	0.052	0.287	3.86247135170754e-182
154	PLEKHB2	4.35622424772716e-186	-1.51536	0.318	0.605	1.47832826070869e-181
155	ENSG00000259692	5.14755754770288e-186	-1.74097	0.21	0.501	1.74687512938845e-181
156	MPP7	9.70353722035417e-186	-1.53246	0.201	0.497	3.29299239109939e-181
157	ENSG00000225420	2.09888920309369e-185	-2.77708	0.056	0.292	7.12279039961874e-181
158	KANK1	5.70975091465963e-185	-1.55129	0.24	0.533	1.93766107039889e-180
159	ANXA1	1.5980639194727e-182	1.81991259171808	0.532	0.261	5.42318971712254e-178
160	MBNL1	2.16878981737106e-182	-1.25592	0.433	0.716	7.36000512423043e-178
161	NRF1	2.27633528174681e-182	-1.80699	0.17	0.45	7.72497141213596e-178
162	SLC38A4	2.43757769425606e-182	-2.3743	0.082	0.331	8.27216366322738e-178
163	SETBP1	1.28090989423183e-181	-2.23215	0.098	0.354	4.34689581706515e-177
164	PCNX2	1.35771350202596e-181	-1.90973	0.151	0.426	4.6075365404753e-177
165	SLC9A2	3.56806237253441e-181	-1.58621	0.16	0.443	1.21085764674328e-176
166	LINC00351	3.85620543852081e-181	-2.94566	0.051	0.277	1.30864187761642e-176
167	NT5C2	4.23485691456889e-181	-1.22628	0.502	0.76	1.4371410425281e-176
168	NCOA1	9.12187314162238e-180	-1.29556	0.414	0.694	3.09559886934097e-175
169	LINC02484	5.12433889812666e-179	-1.67786	0.106	0.372	1.73899564846826e-174
170	DYM	1.09774682400493e-178	-1.44603	0.297	0.588	3.72531362194314e-174
171	HSPB1	1.24148382177383e-178	1.28159540759257	0.892	0.764	4.21309949757167e-174
172	CHPT1	1.27779941304909e-178	-1.37233	0.287	0.571	4.33634008812338e-174
173	PRDX5	4.30588096741455e-178	0.934902041007787	0.804	0.622	1.4612437651018e-173
174	MECOM	6.77592993646944e-178	-1.2083	0.574	0.835	2.29947958324027e-173
175	CDIN1	8.37991511716382e-178	-1.64976	0.218	0.502	2.84380799416071e-173
176	ANXA9	3.70838657109423e-177	-2.03587	0.129	0.389	1.25847806676654e-172
177	MAGI1	5.32977944433834e-177	-1.37116	0.443	0.72	1.80871395223066e-172
178	ENSG00000278932	9.48098179412434e-177	-1.45406	0.234	0.526	3.21746598165404e-172
179	STK39	1.20769656769333e-176	-1.45867	0.252	0.545	4.09843907212407e-172
180	ASCC2	1.40201537119215e-176	-1.33553	0.333	0.6	4.75787936367769e-172
181	EXOC6B	2.04529003028783e-176	-1.24331	0.55	0.794	6.94089624678478e-172
182	SRBD1	4.74654061216529e-176	-1.5996	0.228	0.516	1.61078602214441e-171
183	LINC00470	9.67833929574551e-176	-2.64016	0.06	0.288	3.2844412234042e-171
184	DAPK1	2.19021799111433e-174	-1.21655	0.403	0.695	7.4327237746456e-170
185	ATP9B	9.61817067445637e-174	-1.56017	0.252	0.537	3.26402240008351e-169
186	CDH23	1.47667386688772e-173	-2.30618	0.078	0.316	5.01124043467016e-169
187	RPL21	3.82206735242353e-173	1.32336747970955	0.808	0.64	1.29705677671845e-168
188	CDH26	3.83669478140737e-172	-1.92068	0.147	0.414	1.3020207410184e-167
189	SERINC5	7.66673873232463e-172	-1.26496	0.432	0.696	2.60178445620169e-167
190	LINC01446	1.00292031636123e-171	-2.60308	0.055	0.279	3.40351038560346e-167
191	EGR1	1.05551684675482e-170	2.16343682219134	0.424	0.167	3.58200197114717e-166
192	HSP90AA1	4.95807946208791e-170	0.946824011347789	0.872	0.752	1.68257384625415e-165
193	PPARGC1B	8.8101932868239e-170	-2.24953	0.083	0.321	2.98982719381656e-165
194	RAB30-DT	3.42652563702744e-169	-1.76897	0.136	0.396	1.16282574018163e-164
195	PIP4K2B	3.73541887914959e-169	-1.97547	0.118	0.37	1.2676517508282e-164
196	TRPM4	4.12393024018096e-169	-1.72196	0.15	0.411	1.39949696630781e-164
197	PAX8-AS1	6.62748219171404e-169	-1.3915	0.238	0.528	2.24910235658008e-164
198	CNGA1	1.63091987149241e-168	-1.17024	0.313	0.6	5.53468967589663e-164
199	DIP2C	2.52966105862528e-168	-1.5007	0.283	0.561	8.58465776855076e-164
200	ZNF407	4.30930669732685e-168	-1.6073	0.244	0.519	1.46240632080484e-163
201	VPS41	6.84642452336912e-168	-1.4134	0.312	0.59	2.32340262625054e-163
202	KIAA1328	6.2583335907504e-167	-1.80692	0.159	0.423	2.12382808735705e-162
203	URI1	8.01383644078328e-167	-1.04082	0.463	0.727	2.71957553454421e-162
204	TMEM135	1.50415453662396e-166	-1.62069	0.247	0.523	5.10449883548706e-162
205	AADACL2-AS1	1.64362085474232e-166	-1.37571	0.119	0.387	5.57779173265355e-162
206	TMTC2	3.97692491796274e-166	-1.45006	0.41	0.672	1.34960924015984e-161
207	ANXA2	8.37720538883989e-166	1.14549436289804	0.819	0.695	2.84288842075671e-161
208	ARHGAP32	1.7106577307267e-165	-1.36228	0.407	0.676	5.80528807499412e-161
209	SVIL	6.52620236172138e-165	-1.18679	0.4	0.674	2.21473203347377e-160
210	LINC01608	3.01815420911368e-164	-2.47419	0.059	0.278	1.02424081240482e-159
211	ZFP36L1	3.21317495353924e-164	1.33320882056423	0.668	0.463	1.09042305223308e-159
212	MYBPC1	3.23176630164857e-164	-2.34428	0.184	0.437	1.09673221212746e-159
213	TARBP1	3.84141754015343e-164	-1.81106	0.157	0.418	1.30362345642647e-159
214	SH3BGRL3	1.35644805283441e-163	0.852709468223154	0.831	0.658	4.60324211209886e-159
215	MICAL2	1.76521663306992e-162	-1.71433	0.232	0.5	5.99043916598609e-158
216	RPL10A	2.82641775440085e-162	0.949078549733792	0.828	0.681	9.59173129133471e-158
217	ENSG00000250131	4.524347019997e-161	-2.60354	0.052	0.264	1.53538240470618e-156
218	GRIP1	4.54710791683935e-161	-1.61213	0.283	0.551	1.5431065426586e-156
219	RPL36	5.57447905509684e-161	0.672190652128954	0.956	0.851	1.89175521213766e-156
220	TASOR2	6.29767809449294e-161	-1.20518	0.323	0.606	2.13718003814712e-156
221	LMTK2	2.47439258849488e-160	-1.4205	0.25	0.525	8.39709868831623e-156
222	TRIM73	5.20739695686242e-160	-2.04686	0.106	0.346	1.76718223128083e-155
223	NOS1AP	7.09409427935144e-160	-1.69672	0.176	0.437	2.4074518346407e-155
224	PRKCE	7.12330290011957e-160	-1.35068	0.377	0.648	2.41736407218458e-155
225	CABIN1	1.33145254439014e-159	-1.46257	0.218	0.488	4.51841735464239e-155
226	STARD3	1.07966577899875e-158	-1.44489	0.22	0.482	3.66395378761017e-154
227	MERTK	1.12938883854058e-158	-2.17442	0.098	0.332	3.83269396247131e-154
228	GPR160	1.70344090781413e-158	-1.42387	0.227	0.493	5.78079706475803e-154
229	ICA1	1.97081301287027e-158	-1.32726	0.313	0.587	6.68815104047654e-154
230	GLIS3	3.13117400109106e-158	-1.20455	0.176	0.453	1.06259520901026e-153
231	ATF3	6.18646159394059e-158	2.74721305448389	0.3	0.079	2.09943760651968e-153
232	COMMD6	2.06987521802274e-157	0.918566949948448	0.773	0.597	7.02432853988198e-153
233	AKR1B10	3.49462375341333e-157	-1.8263	0.116	0.359	1.18593551695835e-152
234	GRHL3	4.60648556525814e-157	-1.34988	0.191	0.46	1.563256941426e-152
235	LENG8	6.93847187900478e-157	-1.63883	0.235	0.498	2.35463981685906e-152
236	MPRIP	1.2082145760478e-155	-1.31909	0.301	0.574	4.10019698527581e-151
237	AGAP1	1.31303980883888e-155	-1.3786	0.348	0.613	4.45593189527564e-151
238	BCL2L1	3.54937235355559e-155	-1.14713	0.392	0.646	1.20451500190262e-150
239	ENSG00000250546	3.60652089032338e-155	-2.2619	0.098	0.328	1.22390892934014e-150
240	TNIK	4.33713792028477e-155	-2.27341	0.084	0.309	1.47185112462784e-150
241	COA1	4.75397172252399e-155	-1.25756	0.369	0.632	1.61330784375574e-150
242	DENND1B	6.01664711075086e-155	-1.34591	0.331	0.603	2.04180936350441e-150
243	GDPD3	9.07845631416556e-155	-1.31858	0.209	0.475	3.08086493477523e-150
244	DOCK8	9.1121433349131e-155	-1.55358	0.17	0.429	3.09229696213611e-150
245	POU2F1	9.56675588865662e-155	-1.42408	0.292	0.555	3.24657427837451e-150
246	SPRY4-AS1	1.17853535781614e-154	-2.60701	0.069	0.282	3.99947759028485e-150
247	RPL29	2.89548230145154e-154	0.6732343645834	0.934	0.802	9.82610873820593e-150
248	IFI27	3.01351445442854e-154	2.59647031281834	0.353	0.118	1.02266626525487e-149
249	RPL10	3.81543332426744e-154	0.593095304398163	0.974	0.908	1.2948054529234e-149
250	ZCCHC7	3.8747914074635e-154	-1.33832	0.352	0.618	1.31494921203681e-149
251	ANKIB1	5.67057275922261e-154	-1.18323	0.387	0.654	1.92436557156978e-149
252	SNX13	5.40377516484503e-153	-1.46846	0.257	0.522	1.83382513994181e-148
253	SAMD4B	7.42259964982377e-153	-1.40362	0.216	0.48	2.51893341716419e-148
254	RPL24	1.63125356193717e-152	0.634507687980552	0.904	0.748	5.53582208779e-148
255	CHCHD3	2.03531166085614e-152	-1.20228	0.392	0.651	6.9070336522814e-148
256	SAMD12	2.2320287186657e-152	-1.3292	0.406	0.677	7.57461265966392e-148
257	CDK13	3.92700349378458e-152	-1.32189	0.281	0.55	1.33266790565073e-147
258	AHCTF1	8.47006060670562e-152	-1.3539	0.224	0.489	2.87439976749162e-147
259	MCTP2	8.87163609725177e-152	-1.65925	0.214	0.471	3.01067842596336e-147
260	STK3	2.67796828696835e-151	-1.29604	0.362	0.625	9.08795317865578e-147
261	FAM172A	3.07839292512802e-151	-1.30134	0.342	0.607	1.04468342307144e-146
262	CEP192	3.20497816759786e-151	-1.4291	0.259	0.522	1.08764139095601e-146
263	LRBA	8.70390677808604e-151	-1.14654	0.504	0.753	2.95375780421128e-146
264	CARD11	9.8500631363717e-151	-1.69969	0.168	0.42	3.3427174259591e-146
265	CALD1	1.20168033742946e-150	2.26502775045399	0.398	0.167	4.07802239310063e-146
266	ABLIM3	2.86493136354483e-150	-1.45579	0.196	0.457	9.72243107532574e-146
267	APBA1	4.48808006899157e-150	-1.66015	0.108	0.345	1.52307485221298e-145
268	UBC	6.85088783818089e-150	1.1109886480439	0.8	0.661	2.32491729676507e-145
269	OAZ1	8.46312090473375e-150	0.830201639102847	0.783	0.643	2.87204471023045e-145
270	WNK2	1.80979654727008e-149	-2.01588	0.085	0.307	6.14172556281576e-145
271	DYNC1I1	2.43958404113676e-149	-2.13437	0.122	0.357	8.27897240200171e-145
272	BOK-AS1	2.59018341471926e-149	-1.89819	0.072	0.287	8.79004643619129e-145
273	DUSP2	9.13266962285475e-149	3.66453586188262	0.276	0.072	3.09926276321199e-144
274	ABCA10	1.31255017401939e-148	-1.77872	0.108	0.341	4.45427027055221e-144
275	LYPD6	1.96183538736637e-148	-1.91888	0.111	0.342	6.65768457056651e-144
276	RHOB	4.25244626924091e-148	1.66004605040512	0.568	0.366	1.4431101659296e-143
277	ENSG00000276170	1.10034032638238e-146	-1.68516	0.131	0.366	3.73411493161124e-142
278	PTPN18	2.05296798701144e-146	-1.54898	0.167	0.415	6.96695216072201e-142
279	BCAS3	3.05275648823976e-146	-1.29778	0.39	0.65	1.03598344184905e-141
280	WDR72	3.09061772443008e-146	-1.61129	0.108	0.343	1.04883203096259e-141
281	GMDS	3.67643195715098e-146	-1.21087	0.399	0.658	1.24763394897876e-141
282	THBS1	9.8700087981705e-146	2.80010543113707	0.264	0.063	3.34948618574714e-141
283	CCDC91	1.20841614169778e-145	-1.38608	0.251	0.516	4.10088101846559e-141
284	ABCC3	1.31117500908088e-145	-1.20673	0.389	0.645	4.44960351081686e-141
285	FREM1	1.52677614041567e-145	-2.28621	0.06	0.263	5.18126751011462e-141
286	UBE3C	2.80018305260217e-145	-1.18359	0.358	0.623	9.50270120731072e-141
287	LRPPRC	4.66520289769953e-145	-0.945356	0.453	0.705	1.58318325536331e-140
288	ZNF507	5.01565327683409e-145	-1.54243	0.161	0.406	1.70211209602642e-140
289	MAPK10	3.33510500077157e-144	-1.33684	0.386	0.647	1.13180123306184e-139
290	PGAP3	3.53814996201003e-144	-1.72744	0.088	0.307	1.20070657110772e-139
291	TET3	4.27427110295006e-144	-1.37948	0.24	0.496	1.45051664149713e-139
292	RPS15	6.01590501621958e-144	0.620729878307019	0.963	0.864	2.04155752630428e-139
293	ENSG00000285822	8.78988955985989e-144	-2.24995	0.068	0.274	2.98293692103405e-139
294	COG5	9.54997120704239e-144	-1.23286	0.373	0.634	3.2408782288219e-139
295	KIAA1671	1.95695481747224e-143	-1.87276	0.123	0.354	6.64112186857378e-139
296	YBX1	6.54086356878273e-143	0.732443444627134	0.826	0.703	2.21970746070211e-138
297	MLLT6	7.73690598500546e-143	-1.58287	0.192	0.436	2.62559641507145e-138
298	AGK	8.32799767620951e-142	-1.71549	0.144	0.38	2.82618929139846e-137
299	SOCS7	1.58316990797998e-141	-1.86984	0.121	0.346	5.37264539972086e-137
300	HLCS	3.51649961860242e-141	-1.46169	0.216	0.468	1.19335931056892e-136
301	HMGB1	4.57828115101903e-141	0.677307136384654	0.817	0.68	1.55368549140982e-136
302	SCIN	4.15329260566532e-140	-1.45079	0.206	0.461	1.40946137865858e-135
303	RBM33	5.33665482143215e-140	-1.19626	0.322	0.581	1.81104718020122e-135
304	MACROD2	6.55867957196562e-140	-1.23883	0.321	0.579	2.22575349954225e-135
305	RPL23A	8.42459732047476e-140	1.04224129306144	0.856	0.706	2.85897134667631e-135
306	CCNY	1.6263258115211e-139	-1.1438	0.361	0.62	5.51909927397799e-135
307	FTL	5.71096881732504e-139	0.964247400477367	0.959	0.876	1.93807437784743e-134
308	MED13L	5.88564143836336e-139	-1.22804	0.394	0.645	1.99735127852299e-134
309	FCHSD2	7.28711010158091e-139	-1.44066	0.238	0.492	2.4729536840725e-134
310	ATP6V0E1	7.93769508651633e-139	1.07717124345727	0.677	0.507	2.69373620456018e-134
311	CEACAM6	1.84817129555015e-138	-1.72186	0.153	0.384	6.27195410857898e-134
312	GPR78	2.56401503406271e-138	-2.02783	0.087	0.297	8.70124141959523e-134
313	IER3	3.29186860388309e-138	2.31986204389068	0.401	0.181	1.11712852941377e-133
314	ADAMTS17	4.15659383075611e-138	-1.99266	0.097	0.313	1.41058168240539e-133
315	RALGPS2	7.64586896066127e-138	-1.0223	0.369	0.63	2.59470209049001e-133
316	CHD6	1.27914675838277e-137	-1.19394	0.389	0.643	4.34091243924778e-133
317	LARP4B	1.5076230307959e-137	-1.26384	0.301	0.557	5.11626951730898e-133
318	ENSG00000259628	4.59322025840577e-137	-1.66139	0.172	0.408	1.55875522689258e-132
319	RPL41	5.30987445066189e-137	0.610775547338902	0.951	0.868	1.80195899357662e-132
320	PTMS	5.82600280734248e-137	1.71259838488653	0.444	0.216	1.97711231269974e-132
321	TGFB1	1.04256387895411e-136	2.21209041757826	0.339	0.125	3.53804477961865e-132
322	HLA-C	1.1364531060676e-136	1.14648643178527	0.636	0.453	3.85666726075099e-132
323	GSTM3	4.20568825186817e-136	0.782301651242862	0.702	0.52	1.42724236515398e-131
324	CCSER1	2.69551396588009e-135	-1.26254	0.621	0.858	9.14749619461066e-131
325	RPL14	2.70979614227736e-135	0.635064109359187	0.906	0.764	9.19596418843246e-131
326	ATP10B	3.78151218787911e-135	-2.03243	0.075	0.279	1.28329397607865e-130
327	CECR2	5.18642129684742e-135	-1.6885	0.166	0.401	1.76006393129814e-130
328	CENPP	1.41031288775665e-134	-2.12281	0.119	0.336	4.78603781589097e-130
329	LDHA	2.41842408558415e-134	1.53462086519011	0.586	0.399	8.20716397683837e-130
330	EEA1	1.06383667022842e-133	-1.11589	0.349	0.605	3.61023612408715e-129
331	TASP1	1.79700474362729e-133	-1.30195	0.247	0.496	6.09831529797357e-129
332	ARID5B	1.86667450875122e-133	-1.11819	0.45	0.691	6.33474661289814e-129
333	EFNA5	4.61814381788332e-133	-1.3258	0.259	0.511	1.56721328603688e-128
334	TBL1X	6.95301852430327e-133	-1.61176	0.157	0.388	2.35957636640756e-128
335	R3HDM2	9.81020410266295e-133	-1.27026	0.322	0.569	3.3291908642797e-128
336	LASP1	1.5055563588976e-132	-1.13519	0.365	0.595	5.10925605955491e-128
337	VPS13B	2.54138325363181e-132	-1.19319	0.383	0.63	8.62443820952493e-128
338	CAV2	3.78610980954539e-132	2.61922125115484	0.299	0.099	1.28485422496732e-127
339	CALM1	3.91324851516475e-132	0.88105709271933	0.727	0.58	1.32800001610631e-127
340	CLIC1	4.31370179558393e-132	0.815520370621658	0.753	0.595	1.46389784134936e-127
341	IGFBP2	6.0689386336702e-132	2.05659252973949	0.601	0.445	2.05955501472232e-127
342	SYCP2	6.93965128679116e-132	-2.20067	0.074	0.27	2.35504006068545e-127
343	CEBPD	1.01438777476556e-131	1.76648	0.459	0.249	3.44242635244439e-127
344	SCFD2	1.05162071613622e-131	-1.4127	0.252	0.498	3.56878006227988e-127
345	MUC20-OT1	1.54273078187527e-131	-1.35666	0.214	0.458	5.23541118137193e-127
346	GSAP	5.52803302398026e-131	-1.92235	0.111	0.322	1.87599328701794e-126
347	BTG1	6.89745841104476e-131	1.40025797357228	0.593	0.405	2.34072148637215e-126
348	WARS2-AS1	6.72892193160432e-130	-1.72248	0.144	0.365	2.28352694670924e-125
349	TNRC6A	9.93654320020613e-130	-1.01158	0.394	0.648	3.37206530042195e-125
350	ST3GAL1	1.43475698271945e-129	-1.28264	0.235	0.483	4.86899129655674e-125
351	CRACDL	3.0520662041839e-129	-1.83719	0.067	0.26	1.03574918705185e-124
352	SKP1	3.07241086386505e-129	0.696411613960494	0.811	0.673	1.04265335076124e-124
353	XPR1	3.55006180867718e-129	-1.17036	0.411	0.657	1.20474897539269e-124
354	ENSG00000288714	5.40490040880954e-129	-0.505639	0.144	0.397	1.83420700273361e-124
355	RBM47	6.02016961785018e-129	-0.963612	0.484	0.722	2.04300476151364e-124
356	TMCC1	6.95485087594348e-129	-1.17901	0.339	0.589	2.36019819326018e-124
357	NPC2	7.43069161628957e-129	1.55898433383928	0.541	0.348	2.52167950690403e-124
358	LPCAT4	1.20277333940634e-128	-1.12606	0.239	0.485	4.08173160460936e-124
359	GAREM1	1.4747857039918e-128	-1.06488	0.464	0.714	5.00483276506656e-124
360	SMAGP	1.63205064526693e-128	-1.32551	0.176	0.412	5.53852706977785e-124
361	ENSG00000287388	1.84294934409033e-128	-2.65307	0.07	0.259	6.25423289410495e-124
362	LPAR3	2.95752526460067e-128	-1.70212	0.111	0.323	1.00366577379488e-123
363	NPM1	3.14861494742165e-128	0.787856997772426	0.795	0.664	1.06851396855701e-123
364	FOSB	6.84955973756738e-128	1.4219208218277	0.391	0.162	2.32446659254086e-123
365	ENOX2	9.20049253878642e-128	-1.388	0.196	0.436	3.12227914796256e-123
366	HSDL2	6.06072397459933e-127	-1.17356	0.275	0.521	2.05676728802003e-122
367	ENSG00000247137	7.61295563009628e-127	-1.9971	0.067	0.256	2.58353262262947e-122
368	TCERG1	2.54062069852057e-126	-1.18896	0.287	0.535	8.62185040249939e-122
369	RPL13	2.66399167484223e-126	0.586803716440333	0.97	0.907	9.04052214774458e-122
370	SUB1	2.67559278119647e-126	0.925372461407602	0.688	0.519	9.07989166226834e-122
371	LINC01004	3.18791091405871e-126	-1.68428	0.107	0.315	1.08184944779496e-121
372	KHDC4	4.9754918180817e-126	-1.62902	0.132	0.35	1.6884829033842e-121
373	LINC00624	1.05937406502085e-125	-2.31968	0.067	0.253	3.59509182705476e-121
374	RESF1	2.22387390668073e-125	-1.39388	0.274	0.51	7.54693848971171e-121
375	TMEM59	2.26911897455654e-125	0.732944885212082	0.769	0.641	7.70048215205507e-121
376	ATXN2	3.1963979577253e-125	-1.281	0.287	0.526	1.08472961093366e-120
377	MALAT1	4.69208129805049e-125	0.836826281809678	0.997	0.997	1.59230470930641e-120
378	NFXL1	5.74649142247922e-125	-1.16246	0.214	0.454	1.95012932913255e-120
379	ELOVL7	6.66695162187277e-125	-1.6577	0.092	0.297	2.26249670239874e-120
380	LINC00894	8.74827920746228e-125	-1.79555	0.115	0.323	2.9688160318444e-120
381	KALRN	1.07318687700595e-124	-1.48466	0.233	0.476	3.6419669858074e-120
382	KIAA1958	1.38505791460814e-124	-1.50281	0.152	0.376	4.70033253901419e-120
383	KIAA0232	1.65770102901018e-124	-1.17007	0.279	0.523	5.62557421204895e-120
384	IKZF2	2.34894080076251e-124	-1.09077	0.391	0.636	7.97136550146767e-120
385	ABHD12	4.59070072169013e-124	-0.813764	0.46	0.692	1.55790019691276e-119
386	THADA	4.82602739712878e-124	-1.22365	0.32	0.564	1.63776065748962e-119
387	TENM4	7.1154196653071e-124	-2.0471	0.113	0.319	2.41468881761862e-119
388	HSP90AB1	1.32014364117763e-123	0.558533659629291	0.941	0.869	4.48003946070042e-119
389	BIRC6	1.36342672615565e-123	-0.910555	0.53	0.755	4.62692493788182e-119
390	DNAJB1	1.41984274754655e-123	1.98520582297627	0.521	0.328	4.81837834807397e-119
391	PLEKHA5	1.7910012733234e-123	-1.03705	0.506	0.739	6.07794192115028e-119
392	PHF14	1.83741115041988e-123	-1.0229	0.497	0.715	6.23543848006491e-119
393	IFI27L2	1.9677495356785e-123	2.28191781577027	0.257	0.072	6.67775482427855e-119
394	RASEF	2.19749938121838e-123	-1.24381	0.197	0.44	7.45743390010269e-119
395	PIGN	2.76440351849006e-123	-1.16042	0.24	0.483	9.38127978034788e-119
396	RPS12	4.53870635850598e-123	0.512713860505823	0.964	0.882	1.54025538982259e-118
397	RAI1	4.65236429329767e-123	-1.34437	0.211	0.445	1.5788263465735e-118
398	RPRD1A	6.49988643145947e-123	-1.25684	0.24	0.479	2.20580145938009e-118
399	POTEF	8.92369803421198e-123	-1.83751	0.084	0.278	3.02834616489018e-118
400	RELCH	1.04364901172821e-122	-1.20408	0.255	0.497	3.54172728620086e-118
401	INPP4A	1.33710053714735e-122	-1.07293	0.28	0.525	4.53758438286324e-118
402	PTGR1	1.48357436574145e-122	-0.983967	0.51	0.712	5.03465796758019e-118
403	SPPL3	1.78538830866936e-122	-1.05083	0.352	0.595	6.05889376430033e-118
404	TMA7	2.05743346892375e-122	0.607291164800395	0.865	0.709	6.98210622013963e-118
405	ABCD3	2.49952583907872e-122	-1.12578	0.421	0.671	8.48239088749754e-118
406	PURPL	3.35463794142368e-122	-1.82359	0.095	0.295	1.13842993180154e-117
407	PPFIBP2	4.42026985224468e-122	-1.18762	0.337	0.576	1.50006277705775e-117
408	TLN2	5.24682665004324e-122	-1.69282	0.125	0.335	1.78056309195868e-117
409	RPL11	5.54608228507031e-122	0.481598923246056	0.966	0.877	1.88211848426146e-117
410	PAXIP1-DT	8.77295584584271e-122	-1.82525	0.098	0.297	2.97719029584518e-117
411	ZNF638	1.14087179463527e-121	-0.944994	0.444	0.692	3.87166252227425e-117
412	KCNG1	1.19459410294788e-121	-1.60401	0.094	0.295	4.05397454776391e-117
413	SATB1-AS1	1.4968992702726e-121	-1.96336	0.084	0.279	5.07987736359709e-117
414	LINC02615	2.43292429651535e-121	-1.91885	0.094	0.29	8.2563718926545e-117
415	HIBADH	3.41418289430331e-121	-1.071	0.294	0.537	1.15863710701077e-116
416	PTN	5.00928050186911e-121	-0.966825	0.321	0.571	1.6999494311143e-116
417	ANKRD27	5.47527764720063e-121	-1.41194	0.157	0.379	1.85809022235401e-116
418	KMT2C	8.69327795138649e-121	-0.952988	0.489	0.724	2.95015080558252e-116
419	RPS23	1.0001573451283e-120	0.538106752835747	0.955	0.843	3.39413396642741e-116
420	EXPH5	1.18880187670313e-120	-1.37495	0.131	0.35	4.03431804877973e-116
421	CAPN5	1.43970557240198e-120	-1.46893	0.141	0.357	4.88578483050335e-116
422	RALGAPB	1.68531335413464e-120	-1.09803	0.324	0.569	5.71927939859132e-116
423	GOLGA8A	2.17023168185202e-120	-1.29607	0.189	0.418	7.36489823553301e-116
424	ST3GAL4	2.96349542482599e-120	-0.988391	0.312	0.552	1.00569180736895e-115
425	MIB1	3.28561789659898e-120	-1.09615	0.286	0.528	1.11500728938983e-115
426	GALNT11	4.5402360468724e-120	-1.2144	0.245	0.484	1.54077450486662e-115
427	FTX	5.8979293624668e-120	-1.07614	0.443	0.674	2.00152130844673e-115
428	ALCAM	8.24059112420573e-120	-1.63823	0.126	0.335	2.79652700391046e-115
429	GPX1	9.62372602873727e-120	1.24747929600962	0.605	0.435	3.26590766511228e-115
430	MAP4K3-DT	9.70655257561345e-120	-1.10547	0.289	0.531	3.29401568206018e-115
431	ZNF875	1.19156283308955e-119	-1.56556	0.14	0.354	4.04368763037269e-115
432	ARHGEF11	1.31632070957072e-119	-1.24239	0.224	0.458	4.46706595999919e-115
433	POLA1	1.32489444796655e-119	-1.64501	0.165	0.382	4.49616179861927e-115
434	RPSA	1.61177200680734e-119	0.82899230246659	0.774	0.653	5.46970948230139e-115
435	ARHGAP35	2.22890975105243e-119	-1.29361	0.227	0.458	7.56402813117151e-115
436	SIPA1L3	2.54937824096418e-119	-1.32356	0.241	0.472	8.65156999853604e-115
437	ANKS1A	2.68147539201758e-119	-1.01458	0.313	0.56	9.09985489035086e-115
438	CEP83	3.31125007143461e-119	-1.61228	0.155	0.371	1.12370582424205e-114
439	POMP	3.78944597286987e-119	0.904782171254776	0.66	0.479	1.28598638535312e-114
440	ZNRF3	5.74159438571364e-119	-1.7885	0.11	0.312	1.94846747073578e-114
441	CHKA	7.28145789815454e-119	-1.62663	0.164	0.38	2.47103555231772e-114
442	ARFGEF2	8.25180542878511e-119	-1.07	0.317	0.558	2.80033269031252e-114
443	GUK1	8.79956476520901e-119	1.07716656501294	0.634	0.475	2.98622029872133e-114
444	GUSBP11	1.1786479601123e-118	-1.73866	0.1	0.297	3.99985971743709e-114
445	DLEU1	1.25391820921767e-118	-1.23246	0.492	0.714	4.25529683480107e-114
446	RPL36AL	1.39614395586943e-118	0.904502772778898	0.708	0.551	4.73795412863848e-114
447	BICDL2	2.38797829377131e-118	-1.16873	0.196	0.429	8.1038431377423e-114
448	JARID2	2.53058346465013e-118	-1.18658	0.303	0.543	8.58778804563669e-114
449	TMEM168	2.74122486129431e-118	-1.17427	0.242	0.482	9.30262068928837e-114
450	PTPN20	5.07960769501238e-118	-1.83237	0.102	0.299	1.7238156673794e-113
451	RERE	5.15137092596716e-118	-0.955529	0.567	0.787	1.74816923743621e-113
452	TBC1D5	8.55740301965009e-118	-0.891523	0.494	0.723	2.90404028874845e-113
453	TBC1D1	8.85682109977472e-118	-1.19195	0.314	0.557	3.00565080841955e-113
454	NR6A1	9.93749780007548e-118	-1.3578	0.197	0.425	3.37238925343362e-113
455	SLPI	2.89515054405543e-117	2.42453026833828	0.269	0.084	9.82498288630651e-113
456	SRGAP1	2.96453830299631e-117	-1.20892	0.26	0.498	1.00604571850483e-112
457	FAF1	3.91982999440982e-117	-1.04597	0.462	0.69	1.33023350690292e-112
458	CLASP1	4.49041606882404e-117	-1.17131	0.309	0.541	1.52386759711613e-112
459	THRB	9.82203225203059e-117	-0.907878	0.477	0.707	3.3332048650491e-112
460	GTF2IRD1	1.46025987390366e-116	-1.31772	0.173	0.394	4.95553790807944e-112
461	NEBL	1.529707074998e-116	-1.29773	0.206	0.438	5.1912139297132e-112
462	EZH2	1.53389626337168e-116	-1.58741	0.138	0.349	5.20543035937812e-112
463	SFI1	1.8997120373516e-116	-1.79902	0.102	0.298	6.4468627699564e-112
464	AHR	2.36726703801041e-116	-0.855264	0.663	0.837	8.03355742019212e-112
465	OSBPL3	2.77124504631531e-116	-1.30158	0.25	0.48	9.40449718917563e-112
466	C1orf21	5.27239871689638e-116	-1.26443	0.23	0.461	1.78924122856596e-111
467	NSMCE2	9.12336708121655e-116	-1.17147	0.347	0.577	3.09610585268165e-111
468	ESRP1	1.18947340637639e-115	-0.9883	0.379	0.624	4.03659695187891e-111
469	SNX3	1.52428677501331e-115	0.910404943313911	0.666	0.521	5.17281959968517e-111
470	ENSG00000285679	1.87986635998731e-115	-2.02895	0.099	0.29	6.37951447925294e-111
471	TRAPPC8	2.08311622692208e-115	-1.30056	0.202	0.428	7.06926322768278e-111
472	MAP4K3	4.60520924931222e-115	-0.977355	0.488	0.716	1.56282381084659e-110
473	IER2	5.76978534569811e-115	1.14210548063752	0.67	0.525	1.95803435491611e-110
474	STIM2	6.64323920162163e-115	-1.16291	0.223	0.454	2.25444965546232e-110
475	SMYD3	7.99999585362579e-115	-1.1235	0.44	0.657	2.71487859288645e-110
476	PPP1R12B	8.29990883514068e-115	-1.20503	0.244	0.475	2.81665706229334e-110
477	RPLP1	1.01679413378712e-114	0.455783111355256	0.99	0.96	3.45059257241996e-110
478	ASH1L	1.05726071264999e-114	-0.943301	0.444	0.668	3.58791995444901e-110
479	MYL6	1.0733981580394e-114	0.537934825093694	0.913	0.814	3.64268398912251e-110
480	CWC25	1.25606119577945e-114	-1.37407	0.178	0.396	4.26256927399714e-110
481	PDE3B	1.39148705667047e-114	-1.5553	0.171	0.387	4.7221504755169e-110
482	PTPN4	1.53407304385084e-114	-1.2002	0.243	0.476	5.2060302816122e-110
483	REV1	1.58280578660451e-114	-1.14942	0.277	0.508	5.37140971742106e-110
484	USP34	1.79653207070332e-114	-0.91346	0.567	0.772	6.09671123513878e-110
485	RPL18A	3.03040013372939e-114	0.583566496848353	0.942	0.835	1.02839658938241e-109
486	RPS29	4.62904262875286e-114	0.940138105158824	0.812	0.666	1.57091190649357e-109
487	WWP1	7.28081081909386e-114	-1.06047	0.336	0.575	2.47081595956769e-109
488	ANAPC1	1.30605085196197e-113	-1.26634	0.203	0.427	4.43221417121815e-109
489	TBC1D8	1.94219128471038e-113	-1.24509	0.275	0.503	6.59102034379314e-109
490	PTH2R	2.42845323283656e-113	-1.61395	0.103	0.299	8.24119889095414e-109
491	RHOA	3.4459038005874e-113	0.797573334364222	0.729	0.604	1.16940191376734e-108
492	LMBR1	4.72430001844319e-113	-0.952019	0.342	0.581	1.60323845425888e-108
493	DOCK1	6.45728656483766e-113	-1.13897	0.353	0.587	2.19134476864331e-108
494	NAA25	9.38960291100411e-113	-1.27844	0.242	0.465	3.18645564387835e-108
495	ENSG00000286058	1.05107729980453e-112	-1.77023	0.083	0.268	3.56693592461666e-108
496	S100A6	1.22778372925681e-112	0.4807855089649	0.984	0.972	4.16660686360593e-108
497	UVRAG	1.23546663390541e-112	-1.14937	0.27	0.502	4.19267956882139e-108
498	RPL5	2.00519577315328e-112	0.564464762730008	0.888	0.768	6.80483237577296e-108
499	IDH1	2.70975883492225e-112	-0.770193	0.599	0.754	9.19583758219216e-108
500	COX7A2	3.66276122976027e-112	0.606809866558721	0.82	0.666	1.24299465093144e-107
501	SMURF1	4.03289745940537e-112	-1.1189	0.331	0.562	1.36860408182381e-107
502	ECPAS	4.24375127097172e-112	-1.18288	0.208	0.432	1.44015943131696e-107
503	ABHD2	4.89236438949105e-112	-1.42208	0.299	0.516	1.66027277921768e-107
504	LINC01376	5.12852912534927e-112	-1.44544	0.181	0.398	1.74041764397853e-107
505	CBFA2T2	7.42104342976062e-112	-1.27111	0.234	0.459	2.51840529832356e-107
506	ERMP1	1.00148771614106e-111	-0.969054	0.324	0.562	3.3986487134963e-107
507	COMMD10	1.51514474686483e-111	-1.17196	0.283	0.515	5.14179521296049e-107
508	KLF6	1.66200521879145e-111	1.17731326228626	0.633	0.475	5.64018091049067e-107
509	PUM2	2.53533144574737e-111	-0.914557	0.499	0.723	8.60390079428827e-107
510	UBB	3.43775425826261e-111	0.839600208108328	0.751	0.607	1.166636285084e-106
511	SDCCAG8	4.33133010474812e-111	-1.06124	0.257	0.486	1.46988018434732e-106
512	SRPK2	1.37649983279058e-110	-1.04716	0.501	0.701	4.67128983255812e-106
513	SMAD2	1.81056324793033e-110	-1.05368	0.365	0.594	6.14432743817637e-106
514	MT2A	5.01647542019897e-110	1.93879697261278	0.364	0.161	1.70239109859872e-105
515	RPL9	1.61408942072256e-109	0.722586412917663	0.827	0.702	5.47757385816409e-105
516	PLEKHA8	4.82893072318601e-109	-1.49673	0.135	0.336	1.6387459302204e-104
517	TNS3	6.86554493111686e-109	-1.4422	0.175	0.387	2.32989132782382e-104
518	FIGN	1.27149040727924e-108	-1.67788	0.074	0.252	4.31492984614284e-104
519	ARID2	2.38246793823674e-108	-1.06911	0.347	0.575	8.0851431952002e-104
520	DIS3L2	2.75942770114443e-108	-1.33521	0.218	0.436	9.36439384660372e-104
521	BTG2	4.25059122573908e-108	2.09961926507426	0.456	0.274	1.44248063836681e-103
522	PARD6G	4.48832448389374e-108	-1.22245	0.183	0.399	1.52315779685418e-103
523	PXYLP1	5.35117146145005e-108	-1.23603	0.186	0.401	1.81597354715769e-103
524	TPD52L1	5.91853110857004e-108	-1.34407	0.098	0.29	2.00851271700433e-103
525	ETV6	8.07398398114607e-108	-1.00787	0.445	0.676	2.73998720384173e-103
526	MEIS2	8.69131476225359e-108	-1.35448	0.224	0.439	2.94948457771838e-103
527	RNF144A	1.0087795250235e-107	-1.26529	0.161	0.371	3.42339419611976e-103
528	CYBA	1.1072330113521e-107	0.858224592395048	0.686	0.522	3.7575059473245e-103
529	ABL2	1.98757482716118e-107	-1.56394	0.146	0.348	6.7450339334542e-103
530	TMEM131	2.11661109993132e-107	-0.990822	0.323	0.556	7.18293142872694e-103
531	TRERF1	2.3562548989292e-107	-1.34358	0.183	0.394	7.99618662500612e-103
532	ZNF398	2.44453868780436e-107	-1.31389	0.156	0.364	8.29578649093287e-103
533	NFIB	5.41020683894544e-107	-1.31736	0.193	0.41	1.83600779286452e-102
534	RPS3A	7.89732577076383e-107	0.553699339745704	0.903	0.773	2.68003647356641e-102
535	ENSG00000286797	8.31540682379505e-107	-1.77524	0.084	0.263	2.82191645972309e-102
536	THOC2	1.26324460033315e-106	-0.915626	0.448	0.673	4.28694687569059e-102
537	ANKRD17	1.28690879568195e-106	-0.844093	0.498	0.72	4.36725368902625e-102
538	RPL32	1.93825183811322e-106	0.495784820773151	0.966	0.893	6.57765143782101e-102
539	SLC20A1	2.19477734644017e-106	-0.971246	0.668	0.817	7.44819640287938e-102
540	UBL5	2.78540813001014e-106	0.585300018602168	0.831	0.671	9.45256103000241e-102
541	ID2	2.79696748982181e-106	2.46319988027107	0.256	0.086	9.49178887345929e-102
542	NRIP1	2.94217555685078e-106	-0.870859	0.397	0.63	9.9845669697288e-102
543	PITPNB	2.98128322326246e-106	-1.13538	0.29	0.513	1.01172827464635e-101
544	KAZN	3.46975335754391e-106	-1.24994	0.292	0.512	1.1774954994161e-101
545	TAGLN2	3.69627685945099e-106	0.726355911671726	0.808	0.688	1.25436851502329e-101
546	SEMA3C	4.85757806653844e-106	-0.969412	0.536	0.74	1.64846769266048e-101
547	ETNK1	7.36649786812912e-106	-0.959795	0.338	0.572	2.4998947165283e-101
548	GAB2	1.16246546341832e-105	-1.38425	0.138	0.34	3.9449427966564e-101
549	COX7C	1.75186979630678e-105	0.544326502668349	0.869	0.713	5.9451453407467e-101
550	ARHGAP10	2.29949861484358e-105	-1.12824	0.332	0.555	7.80357849933318e-101
551	UBE2E2	3.91874244578978e-105	-1.66624	0.136	0.331	1.32986443640322e-100
552	KSR2	5.84531716385554e-105	-1.61142	0.163	0.363	1.98366683272602e-100
553	ENSG00000232828	6.75477595443924e-105	-1.86618	0.078	0.25	2.2923007678985e-100
554	TENT2	7.61885064544819e-105	-1.09165	0.275	0.496	2.5855331550393e-100
555	ZNF207	8.11476180046115e-105	-1.39598	0.503	0.686	2.7538255646045e-100
556	MGAT5	9.63750908782538e-105	-1.11183	0.286	0.506	3.27058508404442e-100
557	CCDC138	2.78364208166934e-104	-1.38127	0.148	0.348	9.44656776835306e-100
558	PTK2	3.71183605247252e-104	-0.838492	0.639	0.824	1.25964868276707e-99
559	AHCYL2	3.95197232026396e-104	-1.33723	0.179	0.385	1.34114132660478e-99
560	FUT9	6.45911082250648e-104	-0.830747	0.259	0.495	2.1919638487258e-99
561	MYCL	6.78209053521262e-104	-0.91403	0.227	0.448	2.30157024402975e-99
562	DIP2B	6.97419810700873e-104	-1.14259	0.312	0.531	2.36676386959448e-99
563	PKHD1	7.75687019731652e-104	-1.62981	0.116	0.304	2.63237147016133e-99
564	GFPT1	7.79380443096738e-104	-0.499761	0.411	0.664	2.64490547169309e-99
565	COG2	9.60729965381915e-104	-1.24611	0.137	0.337	3.26033321052007e-99
566	MAML2	1.05870169137917e-103	-0.769974	0.546	0.772	3.59281005986436e-99
567	NBAS	1.06271410578497e-103	-1.03469	0.319	0.545	3.60642658939187e-99
568	ITCH	3.23145916096613e-103	-0.965574	0.411	0.638	1.09662798086546e-98
569	STEAP3	3.41731219434031e-103	-1.59645	0.107	0.292	1.15969906627133e-98
570	UGDH	3.43243624306935e-103	-1.13225	0.316	0.522	1.16483156344801e-98
571	CISD3	4.23511227858211e-103	-1.23965	0.464	0.624	1.43722770285963e-98
572	FARS2	5.3057230273653e-103	-1.11564	0.25	0.469	1.80055016656669e-98
573	EHBP1	5.34625693847709e-103	-1.0903	0.3	0.521	1.81430575464159e-98
574	DCAF6	5.87180261879622e-103	-1.06588	0.332	0.555	1.99265493671469e-98
575	RPL35A	7.98668181411179e-103	0.485963687378778	0.922	0.791	2.71036034043698e-98
576	SLC37A1	1.14858411540787e-102	-1.36526	0.166	0.369	3.89783505404816e-98
577	FOCAD	1.51051953316975e-102	-1.11016	0.239	0.457	5.12609908776488e-98
578	PNRC1	1.5370621109159e-102	1.44890537602687	0.484	0.31	5.21617397960421e-98
579	SYNRG	2.22562650962366e-102	-1.26271	0.297	0.509	7.55288612305885e-98
580	NHSL1	3.42483030487511e-102	-1.16125	0.331	0.549	1.16225041226242e-97
581	KIAA1217	3.43163253415001e-102	-1.03505	0.497	0.709	1.16455881678915e-97
582	KHDRBS3	4.07753963094489e-102	-1.56447	0.133	0.324	1.38375384915746e-97
583	CSPP1	6.99567034638297e-102	-1.39106	0.17	0.372	2.37405068874853e-97
584	RHBDD1	9.13718633393518e-102	-1.20966	0.173	0.382	3.10079555428424e-97
585	TTC13	9.99072235705404e-102	-1.68598	0.097	0.276	3.39045153908986e-97
586	COMMD1	1.20276855620839e-101	-1.12641	0.314	0.53	4.0817153723488e-97
587	MAML3	1.39208318038908e-101	-1.13155	0.389	0.603	4.72417348096839e-97
588	UCK2	1.95407378458468e-101	-1.21744	0.221	0.436	6.63134479536658e-97
589	VTI1A	2.08174921305171e-101	-1.11862	0.338	0.551	7.0646241294123e-97
590	HS3ST5	3.11920265432712e-101	-1.58839	0.117	0.302	1.05853261277245e-96
591	POM121	4.02320831773717e-101	-1.05166	0.24	0.457	1.36531597470729e-96
592	KCTD1	5.445460596994e-101	-1.52345	0.092	0.27	1.84797150819589e-96
593	RPRD1B	5.80189641978863e-101	-1.16816	0.248	0.465	1.96893156901947e-96
594	DENND1A	6.45013846873022e-101	-1.35441	0.165	0.365	2.18891899074829e-96
595	HLA-E	6.48024343747165e-101	1.46116427542957	0.45	0.269	2.19913541294038e-96
596	INAVA	1.16247271629028e-100	-1.07746	0.242	0.462	3.94496741000271e-96
597	MLLT10	1.2080387888165e-100	-1.07192	0.358	0.581	4.09960043372768e-96
598	PUM3	1.33114946815588e-100	-1.19428	0.207	0.419	4.51738883513381e-96
599	PPL	1.54438700725254e-100	-1.11013	0.248	0.463	5.24103174781222e-96
600	ENSG00000266602	1.57263908349196e-100	-1.21363	0.297	0.526	5.33690799373833e-96
601	MTSS1	1.91257524784661e-100	-1.04499	0.313	0.533	6.49051536109226e-96
602	MT-ATP8	2.13850223850914e-100	-0.772463	0.62	0.795	7.25722119660461e-96
603	NARS2	2.17514792869438e-100	-1.21854	0.186	0.394	7.38158201081725e-96
604	MIR4713HG	2.21710194824806e-100	-1.41216	0.177	0.377	7.52395717157462e-96
605	GJA1	2.81334693636959e-100	2.01729591046563	0.292	0.118	9.54737416326385e-96
606	AP1B1	3.48036673224406e-100	-0.960743	0.275	0.495	1.18109725425435e-95
607	TEAD1	3.84208289865512e-100	-0.939117	0.333	0.559	1.3038492524876e-95
608	RNLS	3.99946205609513e-100	-1.83741	0.085	0.255	1.35725744335644e-95
609	CITED2	4.29060221709583e-100	1.98765012628597	0.35	0.171	1.45605876839364e-95
610	C2CD5	4.64218392695758e-100	-1.35793	0.153	0.35	1.57537153745232e-95
611	PUDP	5.42728304089726e-100	-1.41622	0.141	0.334	1.8418027727589e-95
612	PBX1	5.87100651156072e-100	-1.12322	0.531	0.728	1.99238476976325e-95
613	HDAC4	1.21192457829782e-99	-1.59756	0.123	0.308	4.11278724891148e-95
614	TRRAP	1.23170236643644e-99	-1.10004	0.239	0.455	4.1799051507387e-95
615	GADD45A	2.68095982093218e-99	1.85646140415297	0.414	0.243	9.09810524831544e-95
616	ESF1	4.34773547344497e-99	-0.817763	0.348	0.572	1.47544751026828e-94
617	SUFU	4.46465873975945e-99	-1.41716	0.156	0.35	1.51512658992477e-94
618	TMEM117	5.59089563267852e-99	-1.26639	0.417	0.63	1.89732634190578e-94
619	SRFBP1	5.94162950897075e-99	-1.12126	0.185	0.394	2.01635139016431e-94
620	PRELID2	6.1900245333659e-99	-1.12608	0.256	0.472	2.10064672564305e-94
621	POF1B	6.68989367065086e-99	-0.896563	0.332	0.566	2.27028231607207e-94
622	CNN2	6.84623691821036e-99	1.72895357223457	0.321	0.141	2.32333896056387e-94
623	SHLD2	6.91723144940297e-99	-1.12514	0.21	0.419	2.34743166466939e-94
624	USP46	8.29663783687883e-99	-1.09095	0.229	0.438	2.8155470163232e-94
625	ZNF337	9.8770028447157e-99	-1.5584	0.105	0.283	3.35185968538272e-94
626	CLU	1.18903301668055e-98	1.82318000057383	0.311	0.132	4.0351024454071e-94
627	DDX5	1.3492122860039e-98	0.76326665824164	0.765	0.699	4.57868681378282e-94
628	SNX29	1.77022411259935e-98	-1.33011	0.233	0.437	6.00743254851714e-94
629	RPS6	2.10227587390881e-98	0.509187147127895	0.944	0.849	7.13428340569692e-94
630	BCAM	2.17942400889636e-98	2.47573969894559	0.319	0.148	7.39609331659069e-94
631	ERC1	2.26705695287295e-98	-1.17162	0.286	0.498	7.69348447526964e-94
632	FBH1	2.67558763247809e-98	-1.42632	0.128	0.315	9.07987418957766e-94
633	SMCHD1	4.29650572722485e-98	-0.815047	0.46	0.677	1.45806218359102e-93
634	MOCOS	4.48568960413729e-98	-1.62848	0.095	0.269	1.52226362406003e-93
635	GATA3	4.48827924167093e-98	0.874090512298174	0.619	0.444	1.52314244345345e-93
636	NF2	4.49755952570572e-98	-1.43979	0.119	0.304	1.52629180064349e-93
637	BST2	9.96838563176454e-98	1.60602831455455	0.324	0.14	3.38287134799561e-93
638	IGF2	2.46372983946247e-97	0.931861862556107	0.692	0.59	8.36091358319984e-93
639	ENSG00000288632	2.82957618737954e-97	-1.12638	0.238	0.453	9.6024497494912e-93
640	OGDH	3.03039021459603e-97	-1.17111	0.175	0.376	1.02839322322531e-92
641	HECTD4	3.61977505397954e-97	-1.03681	0.278	0.494	1.2284068623185e-92
642	BTBD9	3.94230222266809e-97	-1.08993	0.36	0.574	1.33785968228464e-92
643	ARF4	4.96693712234773e-97	0.938688304240742	0.647	0.515	1.68557978183993e-92
644	RPL7	6.24488353834628e-97	1.16012889981583	0.76	0.642	2.1192636775732e-92
645	ZFHX3	7.74557936459558e-97	-0.864557	0.553	0.754	2.62853981316916e-92
646	FLNA	9.80607774546041e-97	2.06753872214923	0.305	0.133	3.32779054369945e-92
647	LCOR	1.04961298179664e-96	-0.876615	0.427	0.651	3.56196661502507e-92
648	MBTD1	1.34953948848538e-96	-1.20187	0.214	0.42	4.57979720812399e-92
649	SLC23A2	1.50841515940914e-96	-1.28604	0.23	0.433	5.11895768497086e-92
650	RALGPS1	1.73735348272972e-96	-1.44327	0.126	0.311	5.89588277899157e-92
651	CAMK2D	1.7906695338975e-96	-0.798436	0.347	0.579	6.07681613023457e-92
652	PPARG	2.00807682435039e-96	-0.851639	0.699	0.871	6.81460951111548e-92
653	JADE3	2.21981513807275e-96	-1.44291	0.136	0.323	7.53316465256367e-92
654	NEDD4L	2.73058793778079e-96	-0.861425	0.423	0.637	9.26652322565289e-92
655	OSBPL1A	2.8136485850052e-96	-1.22789	0.089	0.265	9.54839783807364e-92
656	CREB3L2	3.40554949292558e-96	-0.770265	0.319	0.549	1.15570727591923e-91
657	CALR	3.97695589211339e-96	0.713660228766673	0.789	0.698	1.3496197515476e-91
658	ANK3	4.83222158670005e-96	-1.02726	0.438	0.654	1.63986271766253e-91
659	TMEM238	5.23811787232399e-96	-0.902959	0.436	0.61	1.77760768115187e-91
660	NIPAL1	5.7006769084226e-96	-0.758324	0.408	0.635	1.9345817156423e-91
661	TMEM184A	8.58976605465518e-96	-1.20065	0.16	0.357	2.91502300830778e-91
662	GPR39	1.79565369746776e-95	-1.27618	0.23	0.435	6.09373038772659e-91
663	PFN2	3.14482851307735e-95	1.56168	0.481	0.316	1.06722900419793e-90
664	TTC27	3.57659844057658e-95	-1.29635	0.163	0.358	1.21375444679407e-90
665	ZNF33A	3.80794062549893e-95	-0.961167	0.287	0.498	1.29226273066932e-90
666	RPS28	3.83753468785909e-95	0.406892654357574	0.983	0.939	1.30230577167186e-90
667	VPS13A	5.79178872519474e-95	-1.02797	0.246	0.461	1.96550142178209e-90
668	ENSG00000226471	5.86131267821421e-95	-1.616	0.085	0.251	1.98909507047877e-90
669	NUDCD3	6.95438970881669e-95	-1.1792	0.228	0.431	2.36004169158403e-90
670	MTR	9.02745847411481e-95	-1.13507	0.174	0.373	3.0635583077756e-90
671	RALGAPA2	1.29752965368762e-94	-1.03004	0.46	0.684	4.40329663275432e-90
672	PLP2	1.42361317106431e-94	1.54763563701048	0.381	0.2	4.83117365732385e-90
673	LETMD1	1.65556910961201e-94	-1.01963	0.261	0.472	5.6183393303793e-90
674	GPHN	3.67072019481773e-94	-1.18182	0.188	0.39	1.24569560531334e-89
675	LINC01184	4.65961583595441e-94	-1.14488	0.193	0.394	1.58128723008949e-89
676	HIC2	5.27427830261354e-94	-1.50219	0.137	0.319	1.78987908477493e-89
677	IKZF3	5.40679800833348e-94	-1.20096	0.185	0.383	1.83485097210805e-89
678	TACSTD2	5.50943483140959e-94	0.663459619835671	0.86	0.768	1.86968180438716e-89
679	CDKL5	6.04925724722143e-94	-0.996029	0.232	0.44	2.05287593941706e-89
680	EPB41L4A	6.90268649958751e-94	-1.1896	0.216	0.42	2.34249569050002e-89
681	UCHL5	7.02318638139692e-94	-1.01432	0.259	0.472	2.38338853039086e-89
682	AOPEP	7.46661694793955e-94	-1.04024	0.295	0.507	2.53387112745276e-89
683	SLC39A11	7.94606775996082e-94	-1.17688	0.24	0.444	2.6965775550203e-89
684	WDR7	1.23488896325622e-93	-1.32572	0.141	0.326	4.19071918570631e-89
685	MT1X	1.28197375783986e-93	1.64312	0.372	0.186	4.35050614460533e-89
686	FANCL	1.29451766645281e-93	-1.12071	0.278	0.488	4.39307515287426e-89
687	CERS6	1.37284656523895e-93	-0.955795	0.269	0.485	4.65889210379491e-89
688	TAOK3	2.88614971454868e-93	-0.862094	0.404	0.626	9.7944376712924e-89
689	SYT17	2.88637195098171e-93	-1.49031	0.129	0.309	9.79519185285151e-89
690	BTBD11	7.59892872924589e-93	-1.4847	0.163	0.349	2.57877245355688e-88
691	ATM	1.42819892499833e-92	-1.08418	0.22	0.425	4.84673587187433e-88
692	KYNU	1.53297179212511e-92	-1.3397	0.139	0.328	5.20229307375578e-88
693	AGR2	4.0546094241459e-92	1.00878633605422	0.63	0.468	1.37597225417815e-87
694	XPO6	5.31968516024511e-92	-1.20315	0.184	0.38	1.80528835598078e-87
695	FREM2	5.52407612772603e-92	-1.06116	0.194	0.398	1.87465047470511e-87
696	WAC	5.93965342460594e-92	-0.900337	0.404	0.614	2.01568078617427e-87
697	SRGAP2B	1.05546851664801e-91	-1.18528	0.198	0.397	3.58183795809667e-87
698	GATAD2B	1.79019211899972e-91	-1.19815	0.177	0.372	6.07519597503744e-87
699	ALDOA	2.01356880584857e-91	0.649157059116897	0.857	0.747	6.8332470995277e-87
700	NUBPL	2.39363177684835e-91	-1.47272	0.139	0.318	8.12302879791257e-87
701	ZFYVE9	3.25399287563347e-91	-1.14013	0.199	0.398	1.10427502227497e-86
702	ARRB1	3.94572095463748e-91	-1.41891	0.13	0.311	1.33901986316577e-86
703	DYNC2I1	4.05212065150491e-91	-1.02762	0.247	0.452	1.37512766429471e-86
704	RNF169	4.56809801722106e-91	-1.18865	0.171	0.363	1.55022974312414e-86
705	RPL22	5.24572879736841e-91	0.480629404293078	0.872	0.741	1.78019052467494e-86
706	EVI5	6.49262960885371e-91	-0.924713	0.367	0.582	2.20333878406059e-86
707	PPP6R2	1.05889898792183e-90	-1.11603	0.185	0.38	3.59347960541152e-86
708	SPATA5	1.12791024661285e-90	-1.12685	0.245	0.45	3.82767621290538e-86
709	ALDH3B2	2.00705586252318e-90	-1.3649	0.119	0.297	6.81114477505867e-86
710	EPS8	2.22927227051765e-90	-0.904681	0.544	0.735	7.56525837722868e-86
711	MYL12A	2.25085068671064e-90	0.740853975766861	0.747	0.629	7.63848689042125e-86
712	ARPC2	2.9252897839898e-90	0.670038797694032	0.777	0.711	9.92726341094778e-86
713	MTA3	2.9273811617773e-90	-1.05529	0.275	0.483	9.93436071060743e-86
714	PRKRIP1	2.93236534900799e-90	-0.955942	0.271	0.48	9.95127504839352e-86
715	CUX1	3.77384493462444e-90	-0.892221	0.414	0.623	1.28069201701415e-85
716	ENSG00000242588	3.93464424150999e-90	-1.51495	0.104	0.272	1.33526086979883e-85
717	GTSF1	4.24146856045685e-90	-1.22462	0.159	0.346	1.43938477067664e-85
718	RPL4	5.14605265176523e-90	0.627733598881995	0.808	0.694	1.74636442790305e-85
719	ARID4B	5.19777765300876e-90	-0.856322	0.383	0.593	1.76391782432505e-85
720	D2HGDH	6.54432238557989e-90	-1.38093	0.101	0.27	2.22088124477039e-85
721	AKAP9	1.67520037824867e-89	-0.657515	0.535	0.734	5.6849600036247e-85
722	KANTR	1.7456047643317e-89	-1.35072	0.134	0.315	5.92388432823607e-85
723	DUXAP8	1.97835272791921e-89	-0.639438	0.398	0.639	6.71373781746662e-85
724	SMG7	2.26913657323721e-89	-0.915466	0.326	0.533	7.70054187493779e-85
725	INVS	2.93618854753089e-89	-1.26204	0.175	0.363	9.96424945490083e-85
726	GPX2	3.30169829273929e-89	-0.988516	0.704	0.777	1.120464332624e-84
727	NSD2	3.66129455506821e-89	-1.22274	0.216	0.412	1.24249692020795e-84
728	POLR1B	6.10926530722644e-89	-1.33367	0.113	0.284	2.07324027466036e-84
729	RHOU	6.9708434901724e-89	-0.726075	0.25	0.466	2.3656254468249e-84
730	GABPB1-AS1	1.46409800345817e-88	-1.29088	0.171	0.358	4.96856298453564e-84
731	RPL35	1.6809059029605e-88	0.545326580232441	0.901	0.772	5.70432227228677e-84
732	PHLDB3	1.93313305186982e-88	-1.34235	0.147	0.328	6.56028032482544e-84
733	GNAQ	1.96605511543143e-88	-0.863708	0.365	0.582	6.67200463972809e-84
734	RAD9A	1.99376782234747e-88	-1.1857	0.174	0.364	6.76605048191839e-84
735	DDX11	2.25007636486505e-88	-1.47967	0.103	0.269	7.63585915180603e-84
736	C1S	2.36967142092713e-88	-1.68784	0.097	0.258	8.04171693405832e-84
737	C2orf27A	2.59617220809517e-88	-1.04114	0.207	0.404	8.81037000539177e-84
738	SH3BGRL	2.88544767287182e-88	1.35099585260921	0.341	0.163	9.7920552226578e-84
739	CCDC93	3.19734580202872e-88	-1.33196	0.164	0.349	1.08505127137647e-83
740	BAZ1B	3.31711897499397e-88	-0.830223	0.331	0.54	1.12569749535395e-83
741	PPP1R15A	5.28143421792012e-88	1.82298805540314	0.456	0.295	1.79230751619337e-83
742	TFRC	5.38437552673027e-88	-0.820942	0.295	0.504	1.82724167875118e-83
743	GAPDH	6.96806736297833e-88	0.851287178582288	0.95	0.858	2.36468334030033e-83
744	EVPL	9.20117772951375e-88	-0.864344	0.281	0.49	3.12251167428779e-83
745	PDLIM1	1.12536270467521e-87	1.39657669290916	0.584	0.472	3.8190308745858e-83
746	TUG1	1.13244009171871e-87	-0.941318	0.3	0.505	3.8430486952566e-83
747	LY6E	1.13679375362255e-87	1.29635734847561	0.532	0.357	3.85782328229347e-83
748	SLX4IP	1.29979789388469e-87	-1.16086	0.21	0.405	4.41099413268708e-83
749	CSNK2A1	1.51122006489231e-87	-0.772949	0.389	0.597	5.12847641221856e-83
750	STRN	1.66572604166514e-87	-0.913889	0.278	0.486	5.65280789499482e-83
751	MIEN1	1.88764355925621e-87	-1.21545	0.555	0.67	6.40590718269186e-83
752	CALM2	2.6234918811237e-87	0.593951802350887	0.787	0.672	8.90308204778139e-83
753	UPK1B	3.7457208820101e-87	-0.700167	0.429	0.62	1.27114783851895e-82
754	AQP3	3.88856938374163e-87	1.76698035114697	0.372	0.2	1.31962490606656e-82
755	EPB41L5	4.04729673120763e-87	-1.06258	0.19	0.384	1.37349061870262e-82
756	RPTOR	5.16426176970102e-87	-1.17317	0.189	0.379	1.75254387416574e-82
757	AFG3L2	5.21219873258029e-87	-0.740049	0.348	0.556	1.76881176188845e-82
758	DGAT2	5.42490500873398e-87	-1.03196	0.184	0.372	1.84099576376396e-82
759	MCCC1	5.48390463168547e-87	-0.886786	0.223	0.424	1.86101787580878e-82
760	PTPRM	5.87463858727141e-87	-0.999175	0.614	0.82	1.99361735097642e-82
761	CD96	6.10863255276073e-87	-1.33732	0.273	0.471	2.07302554310488e-82
762	CNOT2	6.18247105884923e-87	-0.880492	0.438	0.642	2.09808337853107e-82
763	NCOR1	7.81794573608953e-87	-0.775502	0.419	0.628	2.65309806499934e-82
764	S100A13	9.1395846904664e-87	1.17325721565581	0.486	0.322	3.10160946055668e-82
765	ZSCAN5A	1.06731947538764e-86	-1.42347	0.094	0.256	3.6220553716755e-82
766	DPY19L3	1.07408938527488e-86	-1.22445	0.151	0.332	3.64502973786882e-82
767	SRP14	1.19614035833034e-86	0.539550878565052	0.831	0.698	4.05922192002986e-82
768	RPS8	1.77443533777094e-86	0.444286533075934	0.956	0.874	6.02172376225946e-82
769	CTSB	2.0680731904975e-86	1.23525592825864	0.504	0.35	7.01821317927232e-82
770	STAG1	2.21573376674247e-86	-1.01869	0.367	0.565	7.51931411081724e-82
771	CIRBP	2.79610186327763e-86	0.996146867042586	0.614	0.489	9.48885128321897e-82
772	MGAT4A	3.04750740555018e-86	-0.925354	0.228	0.43	1.03420211314751e-81
773	ADNP	4.64537391546734e-86	-0.773972	0.42	0.637	1.576454091953e-81
774	MRTFB	5.35446288254126e-86	-1.00356	0.324	0.523	1.8170905238192e-81
775	SREBF2	5.79890115192932e-86	-1.05321	0.245	0.445	1.96791509491873e-81
776	RPL6	6.20252024741545e-86	0.427579425990984	0.915	0.827	2.10488727116291e-81
777	STEAP1	7.08518610237432e-86	-1.01471	0.181	0.373	2.40442875570175e-81
778	APOA2	7.7607130738851e-86	1.18480902010174	0.322	0.16	2.63367558875365e-81
779	ETS2	9.23302800874049e-86	1.75711665842877	0.343	0.176	3.13332038504617e-81
780	HNRNPA1	9.77967083635963e-86	0.555068126924051	0.811	0.723	3.318829095027e-81
781	PDS5A	1.24796814465299e-85	-0.708818	0.436	0.65	4.23510469569438e-81
782	LAPTM4A	1.32319982741811e-85	0.623644313590728	0.807	0.703	4.4904109343261e-81
783	ARHGAP26	1.76925698509084e-85	-1.16405	0.208	0.399	6.00415050460427e-81
784	NCAPD3	2.42503076440233e-85	-1.30015	0.137	0.313	8.22958440207575e-81
785	UPP1	2.88139080625732e-85	-0.914723	0.228	0.425	9.77828784011486e-81
786	KIFAP3	3.45366612428909e-85	-0.925071	0.3	0.517	1.17203613593874e-80
787	DAB1	3.64228306251689e-85	-1.40847	0.167	0.349	1.23604518009573e-80
788	PRRC1	3.73879993546862e-85	-0.837522	0.247	0.454	1.26879914610063e-80
789	SCUBE2	4.27052095199687e-85	-1.4927	0.139	0.313	1.44924399026966e-80
790	FAM20B	4.91152518254768e-85	-1.16244	0.16	0.344	1.66677518594938e-80
791	SMG6	4.96977397454036e-85	-1.16963	0.179	0.364	1.68654249600002e-80
792	EPN2	6.96110122096687e-85	-0.978008	0.214	0.409	2.36231931034732e-80
793	FARP1	8.39928464335895e-85	-1.05965	0.323	0.529	2.85038123657029e-80
794	SSH2	1.15533250406428e-84	-0.873878	0.399	0.61	3.92073638579254e-80
795	AGAP3	1.59414144967373e-84	-1.05277	0.193	0.386	5.40987842361276e-80
796	NUP205	1.84778294451417e-84	-1.07209	0.175	0.363	6.27063620050329e-80
797	TFCP2	2.05965579260765e-84	-1.06401	0.229	0.425	6.98964789779331e-80
798	TYW1B	2.1030911587067e-84	-1.58242	0.106	0.267	7.13705015618704e-80
799	LHFPL2	2.3136097634683e-84	-0.986114	0.219	0.416	7.85146609330604e-80
800	CPSF6	2.73120088854583e-84	-0.834211	0.378	0.586	9.26860333536913e-80
801	GIGYF2	3.21547480919572e-84	-0.974914	0.277	0.479	1.09120353124866e-79
802	PRIM2	3.26375412473709e-84	-1.2302	0.24	0.431	1.10758759977078e-79
803	ITGB1	3.35946493238162e-84	0.651954606251097	0.811	0.783	1.14006801945303e-79
804	SBF2	3.71784544985086e-84	-0.968298	0.392	0.591	1.26168803186139e-79
805	ITGA6	4.42219174046992e-84	1.52184006600713	0.311	0.146	1.50071498904587e-79
806	MRPL45	6.78764706076801e-84	-1.07117	0.269	0.454	2.30345590654223e-79
807	GOLPH3L	1.22290420087449e-83	-1.15766	0.169	0.352	4.15004769608768e-79
808	KANSL1	1.42864947041102e-83	-0.968925	0.382	0.58	4.84826484278683e-79
809	DNM1L	1.47512413214072e-83	-0.91551	0.299	0.5	5.00598125483274e-79
810	RERG	1.65372375135918e-83	-1.39823	0.141	0.314	5.61207692261251e-79
811	ZDHHC21	1.73587378810373e-83	-1.069	0.206	0.397	5.89086128730882e-79
812	ACOX1	1.89314727039852e-83	-0.928005	0.382	0.576	6.42458457682443e-79
813	MYH14	2.00789666488281e-83	-0.794345	0.331	0.539	6.81399812194631e-79
814	KRT10	3.14235984166201e-83	0.610659596636695	0.731	0.63	1.06639123586642e-78
815	GMCL1	3.54825214607787e-83	-0.858791	0.323	0.526	1.20413484829299e-78
816	MKLN1	3.78140398101368e-83	-0.786837	0.407	0.617	1.2832572549968e-78
817	CHD7	3.82791481881693e-83	-0.99752	0.306	0.507	1.29904117291371e-78
818	MAST4	4.01967172406387e-83	-0.922872	0.483	0.671	1.36411579627831e-78
819	CORO2A	4.10552852193885e-83	-1.46435	0.121	0.288	1.39325215920517e-78
820	MSH3	5.797572346883e-83	-1.08899	0.214	0.407	1.96746415163822e-78
821	ECHDC2	6.58053077562647e-83	-1.05481	0.257	0.452	2.2331689240166e-78
822	RNF216	6.83126604182007e-83	-1.04488	0.174	0.359	2.31825844395206e-78
823	ATG7	9.38120399712717e-83	-1.09669	0.251	0.443	3.18360538846508e-78
824	NAV2	1.40216819370948e-82	-1.23501	0.174	0.361	4.75839798217248e-78
825	POLR3B	2.42414602422151e-82	-1.3533	0.13	0.298	8.22658194779813e-78
826	SH3PXD2A	2.70044788183073e-82	-1.22602	0.205	0.389	9.16423993178078e-78
827	METTL15	3.02538042182932e-82	-1.0694	0.244	0.437	1.026693099952e-77
828	ZNF609	3.72787076075755e-82	-1.12691	0.227	0.418	1.26509022137068e-77
829	ZFAND3	3.86069434206085e-82	-0.836772	0.519	0.714	1.31016523192177e-77
830	RABGAP1	4.27195356070342e-82	-0.906199	0.268	0.472	1.44973016036031e-77
831	KDM7A	5.32772217721421e-82	-1.20536	0.131	0.302	1.80801579805941e-77
832	NSF	6.16285989014394e-82	-0.990938	0.281	0.48	2.09142813231925e-77
833	ZNF780B	6.54061750729697e-82	-1.35755	0.136	0.304	2.2196239572763e-77
834	UTY	6.75237115846171e-82	-0.931205	0.395	0.594	2.29148467633557e-77
835	SELENOI	6.93455712427242e-82	-0.818849	0.287	0.492	2.35331130569309e-77
836	UBN2	9.31140302669783e-82	-0.897204	0.238	0.434	3.15991773114017e-77
837	CCNI	1.06191755108913e-81	0.642790545734556	0.717	0.631	3.60372340137606e-77
838	CLTB	1.16538657843515e-81	1.43685210093304	0.394	0.234	3.95485589257754e-77
839	BICD1	1.18878224269314e-81	-1.18677	0.287	0.478	4.03425141880343e-77
840	ORC5	1.27559322265062e-81	-1.0738	0.182	0.368	4.32885316038714e-77
841	PHACTR2	1.44520415645535e-81	-0.861401	0.3	0.504	4.90444482534687e-77
842	RPL39	1.51654386093065e-81	0.356059244518948	0.972	0.934	5.14654324645426e-77
843	LSM14A	1.95104388211693e-81	-0.647715	0.453	0.647	6.62106251835202e-77
844	TOM1L2	2.50249999629917e-81	-1.2192	0.165	0.343	8.49248398744088e-77
845	PAK4	2.7155314984939e-81	-1.06389	0.162	0.343	9.21542769328892e-77
846	ZMIZ1	2.75123344226269e-81	-0.869898	0.27	0.474	9.33658580966268e-77
847	HUS1	2.90893153267891e-81	-1.25884	0.13	0.298	9.87175004929914e-77
848	FAM193A	3.70280844838887e-81	-1.20092	0.157	0.331	1.25658507504525e-76
849	CHST11	4.15382782816863e-81	-1.5297	0.113	0.275	1.4096430117673e-76
850	RAB12	4.19701265560892e-81	-1.1017	0.158	0.335	1.42429821480744e-76
851	CDKAL1	4.39643747061723e-81	-0.997248	0.313	0.508	1.49197502002866e-76
852	SPIDR	5.81663426833803e-81	-0.973533	0.463	0.662	1.97393300530319e-76
853	HSPA1B	7.39112986141335e-81	1.13604819934227	0.69	0.581	2.50825382976924e-76
854	EIF4G2	8.72896195187999e-81	0.686697275731472	0.731	0.655	2.96226052798999e-76
855	PIK3C2B	9.72943130027742e-81	-1.16501	0.167	0.346	3.30177980606215e-76
856	CYB5R1	1.5193593040159e-80	1.70226789676861	0.297	0.14	5.15609773410836e-76
857	MYSM1	1.76734591055831e-80	-1.13312	0.17	0.352	5.99766508207067e-76
858	ETV3	1.85803916737266e-80	-1.13225	0.183	0.365	6.30544171839585e-76
859	ACAP2	2.13065986366424e-80	-0.636749	0.471	0.684	7.23060731333098e-76
860	EP400	2.44479655247399e-80	-1.09017	0.228	0.417	8.29666158047574e-76
861	IFI6	2.55504583499075e-80	2.19425485259716	0.275	0.121	8.6708035456246e-76
862	ATL2	2.79651442557141e-80	-0.952612	0.235	0.427	9.49025135461912e-76
863	LINC01748	3.5701776917026e-80	-1.31593	0.171	0.35	1.21157550145619e-75
864	HMGXB3	4.14201045804793e-80	-1.16571	0.183	0.363	1.40563266904315e-75
865	MAP2K5	4.42297036099734e-80	-1.19865	0.183	0.362	1.50097922170806e-75
866	MAP2K4	4.99634586406257e-80	-1.01541	0.223	0.411	1.69555993242828e-75
867	TCF12	5.16348598984251e-80	-0.795684	0.48	0.681	1.75228060551295e-75
868	EPG5	5.49725719920136e-80	-1.17362	0.124	0.29	1.86554920312097e-75
869	WDFY3	7.62564455555199e-80	-0.94592	0.392	0.595	2.58783873637212e-75
870	FAU	7.98131089930481e-80	0.385311516296555	0.934	0.807	2.70853766678808e-75
871	NOL4L	8.47029583799043e-80	-1.05178	0.176	0.359	2.87447959558043e-75
872	SEMA5A	8.6058140554439e-80	-0.954847	0.448	0.642	2.92046905785544e-75
873	RPRD2	1.38251998067344e-79	-1.15877	0.2	0.382	4.6917198064134e-75
874	ZZZ3	1.68209558063525e-79	-0.955976	0.3	0.496	5.7083595624438e-75
875	MON2	1.76524057773928e-79	-0.881968	0.286	0.483	5.99052042461601e-75
876	COPG2	1.95942896879182e-79	-0.99605	0.253	0.445	6.64951814849191e-75
877	RSRC1	2.24389037057179e-79	-1.03355	0.358	0.551	7.61486636157244e-75
878	LPP	2.36741763926031e-79	-0.820615	0.621	0.79	8.0340685005938e-75
879	FAM13B	2.58242378079974e-79	-0.938368	0.24	0.432	8.76371334252198e-75
880	NEO1	2.81901456779824e-79	-1.49992	0.118	0.279	9.5666078372801e-75
881	ZNF518A	3.03843538808084e-79	-0.947323	0.279	0.474	1.03112343329911e-74
882	BMPR1A	3.15535672451629e-79	-0.902057	0.228	0.418	1.07080185803185e-74
883	SLC25A16	3.30165530311298e-79	-1.53346	0.105	0.26	1.12044974366442e-74
884	PTPN12	3.59351906676213e-79	-1.05035	0.291	0.483	1.2194966304964e-74
885	INO80	3.83342151166326e-79	-1.13937	0.191	0.371	1.30090992419805e-74
886	ANKRD28	4.76075660416559e-79	-1.00924	0.229	0.421	1.61561036118963e-74
887	SLC14A1	5.28668983578669e-79	1.49359792142102	0.294	0.131	1.79409106267257e-74
888	ZNF704	5.51614386168546e-79	-0.904416	0.364	0.562	1.87195858090158e-74
889	SH3GLB2	6.06338402403384e-79	-0.761442	0.29	0.496	2.05767000239613e-74
890	UBR5	6.26968464543372e-79	-0.866245	0.358	0.559	2.12768018127439e-74
891	CDK5RAP2	6.31509489954136e-79	-1.37896	0.11	0.268	2.14309060510836e-74
892	RPIA	7.13074089967316e-79	-0.917771	0.269	0.466	2.41988823171308e-74
893	SOX4	7.47685728146071e-79	0.684574731835788	0.727	0.627	2.53734628703651e-74
894	PLEKHA6	9.15091011770254e-79	-1.43216	0.117	0.277	3.10545285754353e-74
895	BCR	9.89351004442965e-79	-1.31626	0.115	0.275	3.35746156867765e-74
896	MCU	1.09258438071784e-78	-1.32127	0.169	0.339	3.70779435440407e-74
897	TRPC4AP	1.14689271753719e-78	-0.790189	0.333	0.538	3.89209512623421e-74
898	ATP2B1	2.02182441182955e-78	-0.712506	0.38	0.586	6.86126332398475e-74
899	HMGN1	2.26293263264113e-78	0.640146977139065	0.722	0.631	7.67948818213095e-74
900	PUS7	2.54168769686858e-78	-1.11736	0.155	0.327	8.62547136809322e-74
901	ME3	2.59772555898562e-78	-1.28995	0.102	0.259	8.81564145697359e-74
902	ANKFN1	2.88006798092412e-78	-1.27968	0.122	0.284	9.77379870006409e-74
903	TXNRD1	3.10539882063165e-78	-0.434074	0.288	0.505	1.05384814376956e-73
904	OSBPL9	3.56557636830939e-78	-0.681674	0.397	0.607	1.21001399634947e-73
905	ENSG00000263745	5.46863591619286e-78	-1.25354	0.22	0.399	1.85583628451921e-73
906	ZNF146	5.93992098611849e-78	-0.814535	0.324	0.518	2.01577158584917e-73
907	PHLDA2	6.6526950707271e-78	1.70309468309572	0.5	0.353	2.25765859920195e-73
908	MRPS5	1.01627006281086e-77	-0.767654	0.329	0.521	3.44881408515493e-73
909	TAF3	1.02168173413824e-77	-1.0658	0.214	0.398	3.46717913297152e-73
910	HS2ST1	1.27183790794067e-77	-0.888439	0.319	0.515	4.31610912438745e-73
911	GMPS	1.29547641646222e-77	-0.943399	0.22	0.407	4.39632876690619e-73
912	PDE10A	2.49285043517713e-77	-1.0978	0.284	0.475	8.4597372368171e-73
913	ENSG00000254929	2.70851902711597e-77	-1.02776	0.185	0.361	9.19163017042076e-73
914	TDO2	2.88413790664845e-77	-1.54385	0.117	0.275	9.78761040000219e-73
915	SUGP2	2.96023822177431e-77	-1.09187	0.165	0.338	1.00458644294133e-72
916	KRT20	3.99172019553321e-77	-0.570954	0.447	0.68	1.35463016555615e-72
917	ABRACL	4.189504049953e-77	0.814541630091305	0.558	0.396	1.42175009439205e-72
918	ARMH3	4.95146401928445e-77	-1.29674	0.135	0.298	1.68032882958437e-72
919	DTWD2	5.60265426840516e-77	-1.40631	0.102	0.254	1.90131675252597e-72
920	FXYD5	6.4800057038195e-77	1.14409430221383	0.455	0.288	2.19905473564819e-72
921	RFX7	6.67194547501263e-77	-0.976827	0.279	0.471	2.26419141640029e-72
922	GCLC	6.69231766168943e-77	-0.991213	0.26	0.451	2.27110492167093e-72
923	DMXL2	6.70332950637907e-77	-0.961561	0.241	0.429	2.2748419012848e-72
924	BHLHE40	8.87103138626989e-77	1.70052570765497	0.308	0.154	3.01047321124455e-72
925	UQCC1	9.9977115284347e-77	-1.35442	0.122	0.28	3.3928233842896e-72
926	ENSG00000284116	1.1318545814637e-76	-1.08201	0.112	0.27	3.84106170765521e-72
927	ENSG00000233461	1.21700384251272e-76	-1.27634	0.123	0.283	4.13002423995116e-72
928	FAM118A	1.57076489924711e-76	-0.820416	0.239	0.431	5.330547762085e-72
929	PARN	1.7151206540134e-76	-0.896944	0.245	0.436	5.82043345145988e-72
930	TMEM164	1.76233491965274e-76	-1.38836	0.101	0.252	5.98065978333355e-72
931	RBBP8	2.51585519104847e-76	-0.912912	0.209	0.394	8.5378061763421e-72
932	NUDT8	2.80734046413549e-76	-1.0749	0.132	0.297	9.52699059909021e-72
933	SHANK2	3.00590590184731e-76	-1.04272	0.232	0.415	1.0200842268509e-71
934	ZNF302	3.04568978847725e-76	-1.11171	0.133	0.298	1.03358528661764e-71
935	FOXK1	3.36164621259666e-76	-1.18713	0.161	0.332	1.1408082587068e-71
936	NFKBIA	4.07695208237691e-76	1.81107803362087	0.45	0.304	1.38355445867543e-71
937	MIOS	4.16869030151748e-76	-1.0517	0.172	0.348	1.41468674072297e-71
938	LDAH	5.30149482303429e-76	-1.07637	0.195	0.376	1.79911528314492e-71
939	CD2AP	5.63943535796511e-76	-0.627279	0.595	0.793	1.91379878307904e-71
940	WDR33	5.75146950299893e-76	-0.881082	0.335	0.534	1.95181869053772e-71
941	GRHL2	6.23793016314031e-76	-0.984404	0.328	0.52	2.1169039801633e-71
942	SIK2	6.30368961922882e-76	-1.12873	0.18	0.354	2.13922010918149e-71
943	HERC2	6.33260815913754e-76	-0.775315	0.352	0.548	2.14903390488492e-71
944	LARS1	6.39710672793834e-76	-0.67672	0.324	0.526	2.17092213919315e-71
945	MDFIC	8.88019142642885e-76	-0.709457	0.319	0.53	3.01358176247289e-71
946	PKP4	1.12693546509436e-75	-1.01761	0.26	0.443	3.82436819434421e-71
947	ITSN2	1.18840938652378e-75	-0.71875	0.433	0.635	4.03298609410709e-71
948	S100A4	1.2304403564031e-75	0.574450834747873	0.67	0.543	4.17562239348957e-71
949	CWF19L2	1.49332568225427e-75	-1.14529	0.139	0.305	5.06775003529808e-71
950	DNAAF5	1.71382709928654e-75	-1.34601	0.111	0.265	5.8160436441388e-71
951	ANXA4	1.82832556694228e-75	-0.720894	0.598	0.752	6.20460564397531e-71
952	RPL3	2.19111845476069e-75	0.482814838853964	0.931	0.831	7.43577958807589e-71
953	ZNF236	2.55809059934174e-75	-1.31763	0.123	0.28	8.68113625792613e-71
954	HERC1	2.85786631859134e-75	-0.951506	0.278	0.468	9.69845513877157e-71
955	TNPO3	3.28356722531268e-75	-0.931055	0.275	0.461	1.11431137358211e-70
956	TTC28-AS1	3.60089122533207e-75	-1.2651	0.109	0.263	1.22199844622869e-70
957	HELLS	3.9623135370864e-75	-1.21248	0.136	0.299	1.34465072194564e-70
958	LINC01414	4.6394598556905e-75	-1.73819	0.109	0.26	1.57444709662713e-70
959	AUH	4.71211316325054e-75	-1.18322	0.141	0.306	1.5991027230807e-70
960	TMC7	5.1554669635412e-75	-1.31045	0.144	0.307	1.74955926874734e-70
961	LINC00958	5.8167949377594e-75	-0.907869	0.207	0.394	1.97398753007803e-70
962	ZNF721	6.08091972455908e-75	-0.874785	0.28	0.472	2.06362091772637e-70
963	IARS1	6.35988922274581e-75	-0.939304	0.203	0.387	2.15829200663102e-70
964	GNA12	6.57973701321416e-75	-1.10157	0.187	0.362	2.23289955280436e-70
965	ENSG00000286129	8.27512103270385e-75	-1.13685	0.132	0.294	2.80824507365838e-70
966	ZHX2	1.12230947336945e-74	-1.59471	0.107	0.256	3.80866942882655e-70
967	PKM	1.24552495053024e-74	0.710269898795374	0.768	0.717	4.22681347211943e-70
968	SPCS1	1.31093144077359e-74	0.52758820903658	0.764	0.642	4.44877693740927e-70
969	FTO	1.52427607275624e-74	-0.997412	0.287	0.472	5.17278328050557e-70
970	KIAA2026	1.58049394314894e-74	-1.12497	0.187	0.361	5.36356424547026e-70
971	NIBAN2	2.28725487586867e-74	-0.716371	0.228	0.419	7.76202814674792e-70
972	POLR1A	2.31064555444598e-74	-1.11993	0.139	0.302	7.84140675356787e-70
973	MVK	2.33779055196353e-74	-1.30037	0.106	0.257	7.93352601714344e-70
974	NDUFAF6	2.80911624705293e-74	-1.05202	0.214	0.391	9.53301689599881e-70
975	TRAPPC12	3.19738050408079e-74	-1.05801	0.18	0.354	1.08506304786486e-69
976	MAPKAP1	3.26532502110043e-74	-1.11961	0.182	0.353	1.10812069916064e-69
977	SNHG25	4.50230664949236e-74	-1.08358	0.237	0.422	1.52790278457173e-69
978	RAB27B	4.57654553227865e-74	-0.903069	0.287	0.476	1.55309649183408e-69
979	NF1	4.58903542277873e-74	-0.800196	0.493	0.678	1.55733506107419e-69
980	GRK2	4.63078239268115e-74	-0.838143	0.189	0.37	1.57150231278027e-69
981	YTHDC2	4.88615635212343e-74	-0.882228	0.211	0.392	1.65816601965661e-69
982	LCLAT1	5.43426605600501e-74	-0.905799	0.229	0.412	1.84417252876586e-69
983	CFAP47	6.97979160296938e-74	-1.78349	0.103	0.251	2.36866207838369e-69
984	LIMK2	7.44033097404848e-74	-1.02538	0.155	0.324	2.52495071935309e-69
985	RALBP1	7.77393512318598e-74	-0.470364	0.639	0.82	2.63816262340439e-69
986	KDM4C	9.0677195581048e-74	-1.01484	0.192	0.367	3.07722130923844e-69
987	EIF2AK3	9.57906558444605e-74	-0.906504	0.2	0.381	3.25075169673761e-69
988	AFTPH	1.00702204771801e-73	-0.72413	0.34	0.543	3.41743002113582e-69
989	DRG1	1.18512900808638e-73	-0.854451	0.24	0.425	4.02185380184195e-69
990	HEATR1	1.19810843744107e-73	-0.998208	0.191	0.368	4.06590079330002e-69
991	WNK1	1.24734862017688e-73	-0.782184	0.311	0.51	4.23300227743225e-69
992	EHF	1.75318710338255e-73	-0.771644	0.497	0.668	5.94961575403903e-69
993	RUFY3	2.02139763683201e-73	-1.0749	0.171	0.342	6.85981502035311e-69
994	EPB41	2.2788495047426e-73	-0.840083	0.327	0.522	7.73350367929447e-69
995	SUMO2	2.76862099223894e-73	0.449869916772698	0.85	0.713	9.39559219926206e-69
996	RPS4X	3.14516861453323e-73	0.392217040219117	0.936	0.816	1.067344421028e-68
997	ZNF565	4.2817179444025e-73	-1.17034	0.117	0.273	1.45304380161243e-68
998	GARS1	4.53461373702444e-73	-0.765389	0.239	0.427	1.53886651779661e-68
999	GK5	4.54284942888283e-73	-0.933402	0.202	0.382	1.54166138218568e-68
1000	DNAH14	5.29799450202442e-73	-1.41257	0.104	0.252	1.79792741420701e-68
1001	NPIPB5	6.08827606890528e-73	-1.31168	0.121	0.275	2.0661173667437e-68
1002	AGO2	6.15208953880885e-73	-0.854519	0.294	0.486	2.08777310589017e-68
1003	KDM6A	6.43082414204581e-73	-1.0134	0.296	0.479	2.18236448084466e-68
1004	PATJ	7.00254575415747e-73	-0.750103	0.472	0.671	2.37638392713088e-68
1005	CAMK2G	7.44732048022344e-73	-0.951074	0.246	0.429	2.52732267816863e-68
1006	FAM168A	8.89110049466222e-73	-1.26467	0.136	0.293	3.01728386386857e-68
1007	MROH1	9.96134210347512e-73	-1.14833	0.177	0.345	3.38048105623532e-68
1008	POC1B	1.38185783504283e-72	-1.20013	0.144	0.307	4.68947274900135e-68
1009	NCOA3	1.56462099799251e-72	-0.792464	0.404	0.595	5.30969781878739e-68
1010	ARFIP1	1.98396163475798e-72	-0.869002	0.274	0.463	6.73277220371467e-68
1011	ENSG00000287923	2.24220178165748e-72	-1.58011	0.106	0.252	7.60913596623284e-68
1012	BORCS5	2.9787419240254e-72	-1.33007	0.12	0.273	1.01086585933726e-67
1013	PPP5C	3.10222434225234e-72	-0.788768	0.214	0.396	1.05277085278675e-67
1014	SLC19A2	3.20267887112616e-72	-0.853973	0.279	0.469	1.08686110170537e-67
1015	WDR70	3.51813993918135e-72	-0.989105	0.285	0.467	1.19391596976058e-67
1016	MMP7	3.66223211316347e-72	0.427740787926881	0.252	0.103	1.24281508992315e-67
1017	TYW1	3.66482427009297e-72	-0.909232	0.327	0.517	1.24369476429875e-67
1018	TM7SF2	3.66780773534458e-72	-1.00523	0.165	0.333	1.24470723306654e-67
1019	LUC7L3	4.10293787517608e-72	-0.748913	0.439	0.632	1.39237299731976e-67
1020	H2AJ	4.59847861596212e-72	-0.597978	0.451	0.656	1.56053970311291e-67
1021	SPAG1	4.64765793925378e-72	-1.1133	0.121	0.278	1.57722919826516e-67
1022	AVL9	5.13724848294074e-72	-0.906953	0.26	0.442	1.74337664517077e-67
1023	C1QTNF3-AMACR	5.55136362868815e-72	-1.34462	0.153	0.312	1.88391076103161e-67
1024	PCSK6	5.77857428444932e-72	-1.33611	0.116	0.269	1.96101696917072e-67
1025	TMEM209	6.85013993925875e-72	-1.0629	0.132	0.291	2.32466348978685e-67
1026	H2AW	7.12826104219084e-72	-1.21599	0.116	0.268	2.41904666727788e-67
1027	TRIM24	8.25955424892081e-72	-0.721636	0.37	0.566	2.80296232991377e-67
1028	COX10	9.02851622588389e-72	-1.13057	0.115	0.268	3.06391726641596e-67
1029	RNF19A	1.16235862009386e-71	-0.658041	0.384	0.582	3.94458021315051e-67
1030	EEFSEC	1.27684928459927e-71	-1.31684	0.124	0.279	4.33311573221608e-67
1031	ENSG00000254024	1.32238380386537e-71	-1.26599	0.104	0.251	4.48764167679751e-67
1032	SKP2	1.35356799515646e-71	-1.02719	0.187	0.358	4.59346834836295e-67
1033	CBLC	1.55473069289529e-71	-0.783839	0.157	0.33	5.27613407940947e-67
1034	SCAI	2.46948782600543e-71	-1.21716	0.118	0.271	8.38045388633201e-67
1035	FBXW8	2.545173552379e-71	-1.21288	0.137	0.294	8.63730096735338e-67
1036	ARFGEF1	2.70566275022078e-71	-0.756501	0.444	0.641	9.18193710914925e-67
1037	HMGXB4	2.98834721445347e-71	-1.0154	0.195	0.369	1.01412551069693e-66
1038	VOPP1	3.54566147275885e-71	-0.870739	0.211	0.388	1.20325567739544e-66
1039	USP6NL	3.66781091803343e-71	-0.89559	0.275	0.463	1.24470831314383e-66
1040	SS18	3.72517928277693e-71	-0.843729	0.261	0.448	1.26417684140318e-66
1041	SARAF	5.28375922580044e-71	0.983525383863561	0.532	0.398	1.79309653086764e-66
1042	MAPK8	5.2851983779471e-71	-0.880954	0.302	0.49	1.79358492154013e-66
1043	DCDC2	5.56511935119009e-71	-0.611701	0.121	0.281	1.88857890301987e-66
1044	MSI2	5.86036305489273e-71	-0.984484	0.461	0.637	1.9887728063084e-66
1045	RPS6KC1	6.56199120934742e-71	-1.17114	0.139	0.299	2.22687733680414e-66
1046	CCDC18-AS1	1.16973076250074e-70	-0.793333	0.232	0.414	3.96959831562251e-66
1047	EHMT1	1.28749657918053e-70	-0.901765	0.25	0.43	4.36924839110706e-66
1048	SPRED2	2.99277342581442e-70	-0.815613	0.331	0.517	1.01562758978438e-65
1049	FCER1G	3.34505835194835e-70	1.39595824603088	0.25	0.109	1.13517900231719e-65
1050	CMSS1	3.66744946896438e-70	-0.978088	0.297	0.482	1.24458565178775e-65
1051	RPS27	4.26128176501273e-70	0.480783690855478	0.969	0.908	1.44610857977472e-65
1052	CYHR1	4.54312052052213e-70	-0.751663	0.243	0.429	1.54175337984439e-65
1053	NR2C1	4.69067789031922e-70	-1.16152	0.142	0.301	1.59182844885873e-65
1054	SPINT1-AS1	5.14742775112148e-70	-0.826693	0.245	0.423	1.74683108162059e-65
1055	KIFC2	5.31934482428194e-70	-1.24755	0.119	0.27	1.80517285956832e-65
1056	PREPL	5.60619983216938e-70	-0.774944	0.221	0.403	1.902519975045e-65
1057	DMXL1	6.11125314505887e-70	-0.790167	0.269	0.455	2.07391486730718e-65
1058	HSPA9	7.92205604385284e-70	-0.687852	0.367	0.553	2.6884289390419e-65
1059	MCCC2	9.74838564131787e-70	-0.630592	0.359	0.565	3.30821215123763e-65
1060	THUMPD3-AS1	1.02098914229795e-69	-0.671495	0.266	0.456	3.46482875330234e-65
1061	PTPRE	1.21568088194422e-69	-1.01734	0.23	0.406	4.12553464096589e-65
1062	SOS1	1.38887358923087e-69	-0.709643	0.393	0.587	4.71328141241388e-65
1063	CDKN1A	1.50458349035576e-69	1.04323390507331	0.522	0.391	5.1059545328713e-65
1064	SIPA1L1	1.89190927180561e-69	-0.862745	0.33	0.513	6.42038330479953e-65
1065	YAP1	2.3904618940371e-69	-0.715702	0.393	0.589	8.11227148360429e-65
1066	FBXO11	2.86416184066081e-69	-0.74364	0.368	0.563	9.71981962246654e-65
1067	PPIB	3.3323269539631e-69	0.483077598481408	0.861	0.758	1.13085847509692e-64
1068	FRYL	3.41277561942434e-69	-0.776079	0.421	0.61	1.15815953420784e-64
1069	TTC6	4.18150784342658e-69	-1.27498	0.113	0.26	1.41903650174524e-64
1070	ABL1	5.11297357734872e-69	-1.1553	0.121	0.271	1.73513871320906e-64
1071	UBA52	5.35374417029801e-69	0.514475676525131	0.863	0.723	1.81684662163233e-64
1072	C1GALT1	8.07654204122065e-69	-0.794649	0.263	0.447	2.74085530710864e-64
1073	TBCK	8.79736071922246e-69	-0.944893	0.325	0.506	2.98547233367534e-64
1074	AMOTL1	1.06102536302575e-68	-1.11249	0.13	0.283	3.60069567196419e-64
1075	SLC2A1	1.07644959210933e-68	2.00559525805599	0.276	0.136	3.65303933578223e-64
1076	ZFYVE16	1.10309441514232e-68	-0.843781	0.262	0.441	3.74346120722697e-64
1077	R3HDM1	1.11294813537234e-68	-0.982092	0.219	0.393	3.77690079219958e-64
1078	NUP214	1.35556768373551e-68	-1.02246	0.14	0.298	4.60025449152483e-64
1079	SIL1	1.38502562206885e-68	-0.918757	0.258	0.44	4.70022295105286e-64
1080	SMC5	1.38966848781511e-68	-0.783654	0.266	0.449	4.71597898024935e-64
1081	CCDC6	1.53739302427119e-68	-0.779129	0.281	0.468	5.21729696716672e-64
1082	TLK2	1.76128644237208e-68	-0.99344	0.209	0.379	5.97710167083389e-64
1083	ID1	1.86870780944701e-68	0.939551138396267	0.744	0.668	6.34164682213936e-64
1084	ELP2	1.898610731086e-68	-0.84204	0.247	0.429	6.44312537701344e-64
1085	CKAP5	2.03892544559249e-68	-0.81292	0.246	0.429	6.91929739216267e-64
1086	VRK2	2.13101969248073e-68	-0.858918	0.258	0.44	7.23182842840261e-64
1087	WDR37	2.77002297514851e-68	-1.14147	0.13	0.283	9.40034996846399e-64
1088	DYRK1A	3.11099257613195e-68	-0.77624	0.289	0.475	1.05574644063614e-63
1089	FAM221A	3.50779998420169e-68	-1.25078	0.111	0.258	1.19040700263869e-63
1090	MPZL1	3.62116730618386e-68	-0.659699	0.393	0.591	1.22887933702655e-63
1091	ASAP2	3.67920951716483e-68	-0.782947	0.3	0.487	1.24857654174506e-63
1092	CMTM4	3.68620623643518e-68	-1.03913	0.167	0.331	1.25095094839664e-63
1093	ATP8B1	4.27806841369374e-68	-0.667062	0.436	0.625	1.45180529687111e-63
1094	CYRIB	5.34604645254124e-68	-0.706549	0.4	0.595	1.8142343241344e-63
1095	ARHGEF10L	6.22367261367164e-68	-1.1015	0.21	0.376	2.11206553817561e-63
1096	AMBRA1	6.44180792951551e-68	-1.13919	0.164	0.325	2.18609193896038e-63
1097	DEFB1	6.68810446355972e-68	1.71707678830649	0.255	0.115	2.26967513075363e-63
1098	E2F3	6.87382035271803e-68	-1.17781	0.166	0.325	2.33269967489839e-63
1099	PLEKHG1	8.23481644853828e-68	-0.896052	0.255	0.437	2.79456730997595e-63
1100	CRTC3	1.49608381500987e-67	-1.00234	0.175	0.338	5.07711003461751e-63
1101	FH	1.56175976061341e-67	-1.01137	0.141	0.297	5.29998792361767e-63
1102	CNOT4	1.99679655891806e-67	-0.743468	0.352	0.542	6.77632880234433e-63
1103	GARRE1	2.08648604596457e-67	-1.08827	0.136	0.29	7.08069904558535e-63
1104	ATAD2	2.94795021919133e-67	-1.08021	0.181	0.342	1.00041638638477e-62
1105	BRCA1	3.76593049884211e-67	-1.24593	0.125	0.273	1.27800617408706e-62
1106	RPS25	3.82553070546353e-67	0.404714723751444	0.914	0.816	1.2982321002061e-62
1107	MTHFD1L	3.91330399009574e-67	-0.964924	0.224	0.396	1.32801884207889e-62
1108	PTPRA	4.96599867800781e-67	-0.7876	0.344	0.528	1.68526131136873e-62
1109	RPL27	5.68805659666299e-67	0.438254689103885	0.875	0.748	1.93029888664355e-62
1110	SERTAD1	5.71344572150489e-67	1.9123220665551	0.272	0.135	1.9389149400499e-62
1111	KIAA1841	6.66325582438227e-67	-1.17554	0.121	0.271	2.26124249656237e-62
1112	KIF16B	7.30377936924853e-67	-1.00019	0.228	0.397	2.47861056674818e-62
1113	GTPBP10	7.62196489110475e-67	-0.881953	0.209	0.38	2.58659000544531e-62
1114	C18orf25	1.10366882044887e-66	-1.21481	0.144	0.299	3.7454105090753e-62
1115	GSK3B	1.32542279774704e-66	-0.763898	0.391	0.578	4.49795480643435e-62
1116	ENO1	1.57011807648201e-66	0.866202305133712	0.694	0.622	5.32835270434935e-62
1117	KDM3B	1.63558706171215e-66	-0.875669	0.214	0.388	5.55052825262635e-62
1118	DCTN4	1.67564145930506e-66	-0.7618	0.26	0.445	5.68645685629765e-62
1119	BRWD1	1.9108749209548e-66	-0.688179	0.378	0.572	6.48474513175219e-62
1120	EXOC6	1.96310757776492e-66	-1.05007	0.154	0.312	6.66200187590303e-62
1121	PDXDC2P-NPIPB14P	2.49796393318328e-66	-1.09613	0.146	0.299	8.47709040365079e-62
1122	PSMB1	2.74553682659644e-66	0.780440200172263	0.585	0.461	9.3172537747377e-62
1123	TPI1	2.79788519655348e-66	0.580425829031752	0.816	0.707	9.4949032030239e-62
1124	PSME4	3.36283266757814e-66	-0.816917	0.333	0.514	1.14121089406932e-61
1125	UGGT2	3.7334591849507e-66	-1.00945	0.391	0.563	1.26698670900487e-61
1126	VPS53	3.85786488425606e-66	-1.03659	0.168	0.329	1.30920502712114e-61
1127	PHC3	4.1447807164098e-66	-0.821038	0.253	0.433	1.40657278392083e-61
1128	SRP9	4.16973407248709e-66	0.655598241031377	0.679	0.591	1.41504095483922e-61
1129	GNPAT	4.67365498660293e-66	-1.08466	0.152	0.307	1.58605155625357e-61
1130	EPS8L2	5.57264982989317e-66	-0.651974	0.297	0.485	1.89113444627255e-61
1131	NCOA6	5.58024841921352e-66	-0.78154	0.269	0.453	1.8937131035443e-61
1132	MRE11	5.81132385835798e-66	-1.00491	0.188	0.352	1.97213086457236e-61
1133	PES1	7.06860199726581e-66	-0.961109	0.154	0.311	2.39880077379212e-61
1134	WDPCP	7.93781986686361e-66	-1.05493	0.204	0.368	2.69377855001883e-61
1135	PYCARD	8.18424752562202e-66	1.24860088036698	0.39	0.247	2.77740624029509e-61
1136	NPAT	8.32989255330845e-66	-1.10713	0.127	0.276	2.82683233689075e-61
1137	BCL2L13	9.55413094568728e-66	-0.897627	0.182	0.347	3.24228987772844e-61
1138	GDA	1.06888845725516e-65	-1.35689	0.128	0.275	3.62737986854111e-61
1139	MYCBP2	1.07208757340848e-65	-0.769722	0.371	0.551	3.63823638911902e-61
1140	MINDY2	1.117894114722e-65	-0.534025	0.322	0.521	3.79368546772057e-61
1141	SLC22A23	1.32198784532575e-65	-1.03917	0.156	0.314	4.48629795189748e-61
1142	NOL10	1.49111454507542e-65	-1.04337	0.183	0.344	5.06024632016793e-61
1143	RPS27A	1.76595316964669e-65	0.350853265463135	0.955	0.889	5.99293867651299e-61
1144	CDC73	2.02622054620526e-65	-0.77537	0.314	0.492	6.87618204560215e-61
1145	NRP1	2.25851685885634e-65	-1.51979	0.115	0.256	7.66450281221486e-61
1146	LARP4	2.37020018015169e-65	-0.639506	0.325	0.515	8.04351133136276e-61
1147	MGA	2.65092978858765e-65	-0.785379	0.26	0.441	8.99619533055104e-61
1148	MAP7	3.00898575131826e-65	-0.764969	0.419	0.604	1.02112940456736e-60
1149	FANCI	3.34961032526706e-65	-1.25584	0.128	0.273	1.13672375998263e-60
1150	BMT2	3.43999278971894e-65	-0.91532	0.268	0.441	1.16739595311902e-60
1151	MAGI3	3.51048346469327e-65	-1.09725	0.185	0.346	1.19131766857831e-60
1152	S100A10	3.51173501142855e-65	0.561461954481789	0.863	0.728	1.19174239347839e-60
1153	GALNT7	3.97221987299911e-65	-0.85779	0.258	0.437	1.34801253610098e-60
1154	FANCC	4.69493963342873e-65	-1.29293	0.119	0.262	1.59327471400037e-60
1155	NEK7	5.08623223872026e-65	-0.427756	0.456	0.655	1.72606377253211e-60
1156	SCRIB	5.12268395786968e-65	-0.967877	0.159	0.318	1.73843402794265e-60
1157	MAT2A	5.76902363993266e-65	-0.885334	0.311	0.488	1.95777586244755e-60
1158	DIAPH2	6.76563758392631e-65	-1.03804	0.232	0.398	2.29598677048123e-60
1159	ALMS1	6.77084621467139e-65	-0.969588	0.185	0.35	2.29775437141088e-60
1160	OPA1	7.89477023614036e-65	-0.805195	0.258	0.432	2.67916922733659e-60
1161	HSPA8	8.25789281442832e-65	0.607354199401235	0.77	0.693	2.80239850550439e-60
1162	ABHD3	9.00178549289923e-65	-1.12182	0.156	0.312	3.05484592487028e-60
1163	DHX34	1.27005510644277e-64	-1.25507	0.112	0.253	4.31005900922418e-60
1164	JMJD1C	1.27952903417544e-64	-0.73423	0.505	0.678	4.34220973037777e-60
1165	FBXL17	1.37441362134249e-64	-0.791235	0.384	0.564	4.66421006538788e-60
1166	TRAP1	1.38876298264705e-64	-0.682798	0.294	0.479	4.71290605791103e-60
1167	MT-ND4L	1.39150451640785e-64	-0.605066	0.821	0.895	4.72220972688169e-60
1168	FAM219B	1.50947426036002e-64	-1.0476	0.133	0.281	5.12255184995775e-60
1169	GPAM	1.51470419807163e-64	-1.12611	0.139	0.288	5.14030016657589e-60
1170	STIM1	1.55094782196256e-64	-1.1312	0.169	0.323	5.26329652861215e-60
1171	MAST2	1.66918024087529e-64	-1.25833	0.124	0.268	5.66453006543439e-60
1172	UBE2G1	1.71153767144381e-64	-0.821098	0.295	0.479	5.80827424181171e-60
1173	LLGL2	1.84610695359689e-64	-0.843994	0.259	0.437	6.2649485577264e-60
1174	C2CD3	1.90755065696525e-64	-1.0562	0.134	0.285	6.47346390947726e-60
1175	DLG1	1.91398819326953e-64	-0.739061	0.446	0.631	6.49531033267948e-60
1176	PATZ1	2.9614576290107e-64	-1.17457	0.144	0.295	1.00500026098107e-59
1177	MBD2	3.11389755158726e-64	-0.706923	0.322	0.504	1.05673227310665e-59
1178	ACSF2	3.44522022937589e-64	-1.15514	0.166	0.322	1.169169937041e-59
1179	LRP6	4.11659509544369e-64	-1.14805	0.174	0.328	1.39700771158977e-59
1180	KCNK1	4.59983661419277e-64	-0.787658	0.163	0.326	1.56100055339246e-59
1181	TBC1D32	5.37744663991345e-64	-1.06543	0.199	0.362	1.82489029172103e-59
1182	SUCLG2	5.73348656614224e-64	-0.777815	0.314	0.495	1.94571600108603e-59
1183	NAALADL2	6.72607661929177e-64	-1.15801	0.491	0.671	2.28256136152286e-59
1184	DMTF1	8.21937328145518e-64	-0.919877	0.184	0.346	2.78932651679463e-59
1185	CTIF	1.02017160052219e-63	-1.24564	0.119	0.259	3.46205434353211e-59
1186	LINC02889	1.04353205796599e-63	-1.19881	0.162	0.317	3.54133039191338e-59
1187	C11orf49	1.05797986444373e-63	-0.981699	0.242	0.411	3.59036046797623e-59
1188	ATP6V1G1	1.22278806782975e-63	0.631170850294182	0.68	0.569	4.14965358698704e-59
1189	CRADD	1.40836058117126e-63	-1.05169	0.204	0.364	4.77941246826278e-59
1190	OPHN1	2.15524604294073e-63	-1.19635	0.147	0.297	7.31404297132365e-59
1191	BEST1	2.37864724239222e-63	1.71228384491564	0.287	0.149	8.07217728178225e-59
1192	SYT1	2.42646531232416e-63	-1.07774	0.227	0.391	8.23445268390326e-59
1193	SCNN1B	2.46259127189793e-63	-1.11809	0.136	0.285	8.35704974031282e-59
1194	MRRF	2.49677292017853e-63	-0.904856	0.162	0.32	8.47304858191787e-59
1195	USP3	4.43360296489253e-63	-0.68971	0.42	0.605	1.50458750216593e-58
1196	PCED1B	5.15894718649852e-63	-1.06984	0.267	0.434	1.75074031721014e-58
1197	RPS17	6.62728452877498e-63	1.09373335935023	0.701	0.591	2.24903527768508e-58
1198	PSD3	7.54432522505227e-63	-0.554142	0.394	0.588	2.56024220837374e-58
1199	RPS18	9.65986543410507e-63	0.332596853248147	0.979	0.931	3.2781719337179e-58
1200	RHOQ	1.13828509634005e-62	-0.779265	0.246	0.418	3.8628843029396e-58
1201	EFHD2	1.20574906437399e-62	0.964003036029245	0.444	0.299	4.09183002485958e-58
1202	SLC40A1	1.28109033896604e-62	1.44712355858048	0.253	0.119	4.34750817431516e-58
1203	ENOSF1	1.31779636111215e-62	-0.879418	0.233	0.4	4.47207373107018e-58
1204	ZNF595	1.41900998323801e-62	-1.1078	0.114	0.254	4.81555227911652e-58
1205	BTAF1	1.71106924665066e-62	-0.979782	0.198	0.358	5.80668459543367e-58
1206	UHRF1BP1L	1.78624992538268e-62	-0.898778	0.171	0.329	6.06181774677867e-58
1207	EIF4G3	1.89180162879771e-62	-0.737861	0.421	0.601	6.42001800748789e-58
1208	XRN2	2.08569552532878e-62	-0.58114	0.458	0.643	7.07801633475574e-58
1209	UBASH3B	2.17742751800163e-62	-1.07305	0.172	0.327	7.38931802509034e-58
1210	TNKS	2.24705829540925e-62	-0.91997	0.223	0.387	7.62561703130084e-58
1211	DAB2	2.28027177822009e-62	-0.973519	0.161	0.315	7.73833030656771e-58
1212	TNFRSF12A	2.3749036483072e-62	1.41009201099343	0.428	0.303	8.05947302089532e-58
1213	CDC42	2.42554832929236e-62	0.629722839694278	0.821	0.78	8.23134081028656e-58
1214	ARPC3	2.58358846970291e-62	0.49290145264504	0.766	0.658	8.76766583078379e-58
1215	TCAF2	2.83614925844504e-62	-0.925662	0.136	0.283	9.6247561234591e-58
1216	ZZEF1	3.07429115255767e-62	-1.08377	0.139	0.284	1.04329144553197e-57
1217	RPL37	3.23990284047771e-62	0.298801843128957	0.954	0.889	1.09949342794452e-57
1218	URGCP	3.2919765162826e-62	-1.04825	0.117	0.259	1.11716515056566e-57
1219	SLC38A1	3.68210045151946e-62	-0.567822	0.549	0.722	1.24955760922764e-57
1220	DENND5A	3.91970923797531e-62	-1.18218	0.112	0.25	1.3301925269993e-57
1221	SNRNP70	4.16466392269703e-62	-0.738028	0.414	0.594	1.41332034880646e-57
1222	GTF2I	4.18757240783692e-62	-0.492419	0.651	0.806	1.42109457232354e-57
1223	CEP89	4.28384219847947e-62	-1.08167	0.11	0.25	1.45376468847599e-57
1224	CTNNA1	5.34777048943538e-62	-0.632152	0.482	0.657	1.81481939329479e-57
1225	IMMT	6.36533720712463e-62	-0.738994	0.238	0.411	2.16014083460982e-57
1226	TMC4	7.20755890507767e-62	-0.655975	0.245	0.42	2.44595719002716e-57
1227	RNF111	1.13244405986579e-61	-0.740885	0.292	0.468	3.84306216156053e-57
1228	UQCR11	1.15222182619256e-61	0.51411815149151	0.787	0.663	3.91017998936708e-57
1229	ACTR3B	1.15808855504999e-61	-1.3118	0.117	0.255	3.93008932041766e-57
1230	CDYL	1.16702005342649e-61	-0.766219	0.352	0.525	3.96039925330815e-57
1231	NTPCR	1.21759597967658e-61	-0.798703	0.216	0.381	4.13203371663045e-57
1232	ACOX3	1.28221446588804e-61	-0.960857	0.157	0.311	4.35132301143764e-57
1233	VPS8	1.40077524108943e-61	-0.899007	0.229	0.392	4.75367085816108e-57
1234	UBAP2	1.49618273765275e-61	-0.897048	0.156	0.308	5.07744573849837e-57
1235	C4orf3	2.14882474766709e-61	0.70228356837393	0.628	0.522	7.29225166368304e-57
1236	RC3H1	2.29954830162053e-61	-0.724978	0.314	0.492	7.80374711637942e-57
1237	EPN3	2.5663708207993e-61	-0.761325	0.154	0.308	8.70923601746451e-57
1238	LINC02802	2.79176427762794e-61	-0.849913	0.175	0.331	9.47413125255816e-57
1239	SPTLC1	3.99102884000448e-61	-0.799453	0.236	0.403	1.35439554714392e-56
1240	DYNLL1	4.5201637274591e-61	0.480256032443388	0.776	0.665	1.53396276255052e-56
1241	NLK	4.59827291053121e-61	-1.00282	0.216	0.377	1.56046989491787e-56
1242	PRKD1	4.93372430817424e-61	-1.23974	0.208	0.37	1.67430868122201e-56
1243	CAMSAP2	6.02605830705683e-61	-0.784421	0.336	0.513	2.04500314708281e-56
1244	SIK3	7.1360821280369e-61	-0.695879	0.256	0.429	2.4217008309706e-56
1245	EPC2	7.73073987223169e-61	-0.95214	0.203	0.362	2.62350388304055e-56
1246	PTAR1	8.23137639897094e-61	-0.93437	0.158	0.31	2.79339989475478e-56
1247	SEC61G	8.82073429197134e-61	0.43369628609518	0.805	0.664	2.99340438932339e-56
1248	KTN1	9.84191794495039e-61	0.588971638544966	0.754	0.697	3.33995327379837e-56
1249	POM121C	1.23484463953599e-60	-0.75178	0.24	0.41	4.19056876872933e-56
1250	WWC1	1.27718527424601e-60	-0.804673	0.18	0.339	4.33425594668125e-56
1251	USP24	1.28248801845668e-60	-0.831025	0.276	0.445	4.35225133943459e-56
1252	NBN	1.34456087459848e-60	-0.634438	0.296	0.476	4.56290178403742e-56
1253	ZMYND11	1.60823699346096e-60	-0.681839	0.345	0.523	5.45771306100912e-56
1254	ADSS2	1.62337713025994e-60	-0.521947	0.358	0.545	5.50909262925013e-56
1255	RAP1GAP2	1.93803823525557e-60	-1.27734	0.117	0.254	6.5769265551633e-56
1256	SEC24B	2.09443673250794e-60	-0.823262	0.261	0.43	7.10768049543894e-56
1257	FBXW7	2.1350290806813e-60	-0.82265	0.294	0.464	7.24543468820006e-56
1258	CHCHD6	2.14012183689629e-60	-1.04866	0.183	0.338	7.26271746569126e-56
1259	MAN2A1	2.2629343508104e-60	-0.710527	0.231	0.402	7.67949401291017e-56
1260	MOSMO	2.43595198516783e-60	-0.975423	0.155	0.304	8.26664665686555e-56
1261	UBA2	2.54136072396019e-60	-0.652359	0.369	0.541	8.62436175283129e-56
1262	PDXDC1	2.60086121007445e-60	-0.605555	0.372	0.556	8.82628260250866e-56
1263	NUP42	2.60347175037958e-60	-0.800105	0.189	0.348	8.83514173208814e-56
1264	FRRS1	2.68365117805092e-60	-0.887401	0.194	0.351	9.1072386378336e-56
1265	NLGN4Y	2.97424964311841e-60	-0.916303	0.186	0.343	1.00934135888866e-55
1266	TBC1D22A	3.64611031454957e-60	-0.846995	0.257	0.422	1.23734399634554e-55
1267	CEP290	3.80002092210861e-60	-0.740857	0.228	0.398	1.28957510012678e-55
1268	EXOC2	3.93439195114285e-60	-0.909159	0.174	0.328	1.33517525253984e-55
1269	ATRN	4.40261437085042e-60	-0.733657	0.264	0.437	1.4940712128918e-55
1270	BZW1	4.42699418907246e-60	0.950145175879386	0.525	0.41	1.50234474800363e-55
1271	PDIA6	4.95931796672451e-60	0.61687016732254	0.693	0.631	1.68299414518763e-55
1272	ERBB3	5.31294953816628e-60	-0.472357	0.422	0.617	1.80300255527211e-55
1273	EWSR1	5.73191348869476e-60	-0.680802	0.399	0.575	1.94518216152346e-55
1274	ATE1	5.93186320156467e-60	-0.846675	0.241	0.404	2.01303709608299e-55
1275	DNAJC13	6.22130575142726e-60	-0.894299	0.216	0.377	2.11126231980436e-55
1276	SUPT3H	7.90261514814403e-60	-0.843648	0.325	0.493	2.68183147667416e-55
1277	ORC4	1.03768036420759e-59	-0.750219	0.272	0.445	3.52147208397487e-55
1278	ATAD2B	1.13159718028089e-59	-0.903755	0.279	0.444	3.84018819100124e-55
1279	CS	1.19940208847226e-59	-0.702074	0.22	0.388	4.07029092743946e-55
1280	ENSG00000249042	1.25816136461215e-59	-0.694405	0.221	0.387	4.26969640694779e-55
1281	CREBZF	1.29901467807142e-59	-0.934382	0.182	0.336	4.40833621150316e-55
1282	TGFBRAP1	1.40241571915144e-59	-0.976909	0.135	0.28	4.75923798451232e-55
1283	TGFBR2	1.78812070039967e-59	1.35617767516825	0.275	0.141	6.06816640887632e-55
1284	ARHGAP12	2.59417328929527e-59	-0.844136	0.29	0.456	8.80358647455242e-55
1285	PPFIA1	2.66376956390608e-59	-0.738198	0.264	0.438	9.03976839207167e-55
1286	CLASRP	2.68005499628411e-59	-1.07605	0.122	0.26	9.09503463538975e-55
1287	VSIG10	2.89875790692743e-59	-0.820793	0.212	0.374	9.83722483294892e-55
1288	ADAM10	3.18342364599253e-59	-0.439036	0.627	0.8	1.08032664850402e-54
1289	PPP4R1	3.21797225766396e-59	-0.698248	0.374	0.556	1.09205106536084e-54
1290	NDC1	3.66876025662024e-59	-0.939937	0.172	0.326	1.24503048068665e-54
1291	SMARCA1	4.1419584017521e-59	0.886705840925147	0.293	0.15	1.40561500321859e-54
1292	TUT7	4.28656521789547e-59	-0.822376	0.175	0.33	1.45468877234501e-54
1293	PTCD3	6.46505670045236e-59	-0.969217	0.167	0.317	2.19398164186551e-54
1294	RANBP9	6.53871397291173e-59	-0.848902	0.267	0.437	2.21897797384733e-54
1295	PI4KA	6.9881568036794e-59	-0.977667	0.22	0.38	2.37150089289664e-54
1296	VPS50	6.99198207658646e-59	-0.954209	0.182	0.335	2.37279903751038e-54
1297	TMEM64	7.41398640660631e-59	-0.67284	0.15	0.302	2.51601042694592e-54
1298	WWP2	8.34475911693268e-59	-0.934854	0.172	0.322	2.83187745392227e-54
1299	PTPN13	8.86188245493135e-59	-0.643341	0.347	0.535	3.0073684299055e-54
1300	TRAM1	9.25411979063839e-59	1.01843533288674	0.675	0.608	3.14047809215105e-54
1301	TCOF1	9.76733381710322e-59	-1.06206	0.119	0.256	3.31464240417215e-54
1302	HERPUD1	1.00581058375815e-58	1.14617560208358	0.427	0.295	3.41331879704167e-54
1303	RPS7	1.10015553018607e-58	0.330782647328158	0.951	0.878	3.73348780723944e-54
1304	WASHC4	1.16042238927309e-58	-0.781477	0.211	0.376	3.93800942023715e-54
1305	EDEM3	1.19438858541972e-58	-0.689109	0.236	0.408	4.05327710348037e-54
1306	DTX4	1.31888826204803e-58	-0.789859	0.234	0.4	4.47577920608621e-54
1307	STK32A	1.38350652890237e-58	-0.978987	0.184	0.337	4.69506775648308e-54
1308	ATXN7L1	1.4575587338377e-58	-1.09576	0.143	0.285	4.9463713191516e-54
1309	SDCBP	1.7494056854167e-58	1.25331641639231	0.365	0.228	5.93678313403011e-54
1310	RNF149	1.80638103357581e-58	-0.535025	0.505	0.676	6.13013467554288e-54
1311	ELAPOR2	2.0082475864855e-58	-1.06891	0.169	0.315	6.81518900949721e-54
1312	SLC30A6	3.90836865365726e-58	-0.749714	0.202	0.365	1.32634398630513e-53
1313	ACAD9	3.97169229125933e-58	-1.05133	0.135	0.275	1.34783349596177e-53
1314	UCA1	5.45754741424357e-58	-0.294958	0.408	0.602	1.8520732904977e-53
1315	RASAL2	5.92465520999298e-58	-0.369587	0.337	0.521	2.01059099206322e-53
1316	ODR4	6.25732586484849e-58	-0.885329	0.174	0.326	2.12348610549498e-53
1317	PHF21A	6.42245977112493e-58	-1.07807	0.159	0.304	2.17952594792896e-53
1318	PMM2	6.50425945416893e-58	-0.743825	0.294	0.47	2.20728548836677e-53
1319	MRPS25	7.88823862454166e-58	-0.70546	0.274	0.444	2.67695265962446e-53
1320	APC	9.92869162115445e-58	-0.795181	0.196	0.353	3.36940078855497e-53
1321	DHRS7	9.95024908925503e-58	1.41933934444019	0.349	0.219	3.37671653092959e-53
1322	PDHX	1.14818242246378e-57	-1.03687	0.12	0.257	3.89647186887309e-53
1323	TUT4	1.18641833536643e-57	-0.652077	0.339	0.519	4.02622926289952e-53
1324	OGT	1.19119071294133e-57	-0.772544	0.232	0.397	4.0424248034377e-53
1325	TANC2	1.19731517158209e-57	-0.868213	0.544	0.706	4.063208766281e-53
1326	PMS1	1.22530932555583e-57	-0.864628	0.192	0.345	4.15820972720625e-53
1327	CLOCK	1.77770290541474e-57	-0.82771	0.214	0.373	6.03281257981548e-53
1328	FGD4	1.87825643342354e-57	-1.04376	0.175	0.323	6.37405103246612e-53
1329	PACS1	2.17815889670326e-57	-0.780329	0.316	0.485	7.39180003185217e-53
1330	RIF1	2.90088318041764e-57	-0.708222	0.248	0.416	9.84443716106529e-53
1331	GNPTAB	3.18382436097584e-57	-0.725349	0.252	0.421	1.08046263514076e-52
1332	ZNF862	3.46352313924587e-57	-1.02643	0.143	0.283	1.17538121253448e-52
1333	OCLN	3.5777527920997e-57	-0.643204	0.28	0.452	1.21414618752695e-52
1334	USP48	3.9432455406962e-57	-0.700605	0.326	0.5	1.33817980669066e-52
1335	NUP98	4.17045231712362e-57	-0.837296	0.219	0.38	1.41528469833907e-52
1336	SPOPL	4.55972205850034e-57	-0.849231	0.201	0.356	1.54738727777268e-52
1337	ZFP36L2	4.62630614652123e-57	0.820123822675118	0.61	0.518	1.56998325388345e-52
1338	SUN1	5.2053173452816e-57	-0.719517	0.266	0.436	1.76647649429476e-52
1339	OCIAD2	6.36250751524625e-57	0.64153419385679	0.623	0.524	2.15918055037397e-52
1340	RBL1	6.59166952760674e-57	-1.06516	0.128	0.264	2.23694897088862e-52
1341	USP47	7.04443890511759e-57	-0.734037	0.363	0.534	2.39060078684071e-52
1342	MTERF1	7.05333905484344e-57	-0.907217	0.193	0.346	2.39362114165167e-52
1343	ROCK1	8.77635360038221e-57	-0.681013	0.319	0.492	2.97834335782571e-52
1344	UBAP1	9.43483219819048e-57	-1.00157	0.141	0.28	3.20180465477792e-52
1345	MDM2	1.00132996987044e-56	-0.374186	0.574	0.755	3.39811338575234e-52
1346	CADPS2	1.02942498315258e-56	-1.13913	0.182	0.334	3.49345662282658e-52
1347	HIF1A	1.03689611845073e-56	1.05528227194944	0.45	0.327	3.5188106675744e-52
1348	GAS5	1.05489517729649e-56	-0.634769	0.269	0.441	3.57989227367335e-52
1349	RPS9	1.07084774074057e-56	0.395126355155699	0.897	0.8	3.63402889297718e-52
1350	S100PBP	1.09369849862461e-56	-0.933601	0.177	0.326	3.71157522493249e-52
1351	RNF38	1.68106684005339e-56	-0.907125	0.166	0.312	5.70486842840519e-52
1352	ITFG1	1.75809033923744e-56	-0.725596	0.399	0.571	5.96625537523618e-52
1353	VRK1	1.89909113010535e-56	-1.26606	0.133	0.27	6.44475565912552e-52
1354	ALDH3A2	2.20422428144085e-56	-1.03909	0.13	0.267	7.48025552149767e-52
1355	THEM4	2.37870249930106e-56	-0.831783	0.158	0.306	8.07236480162807e-52
1356	SPTSSB	2.88011618483632e-56	-0.790658	0.263	0.422	9.77396228486054e-52
1357	ADAM15	3.0367720123149e-56	-0.771172	0.188	0.343	1.03055895009918e-51
1358	PISD	3.19510228665816e-56	-0.910631	0.13	0.269	1.08428991200031e-51
1359	MLLT3	3.5755979279461e-56	-0.947487	0.215	0.368	1.21341491282779e-51
1360	TIA1	3.73511418647465e-56	-0.684028	0.294	0.465	1.26754835032204e-51
1361	PGAM1	3.81132199969033e-56	0.976208357661365	0.559	0.469	1.29341023381491e-51
1362	CLEC16A	3.8954261766741e-56	-1.08489	0.157	0.295	1.32195182731612e-51
1363	GPNMB	3.96263000831018e-56	-0.376972	0.194	0.366	1.34475811962014e-51
1364	RBM28	4.13077456538061e-56	-0.761222	0.201	0.357	1.40181965650757e-51
1365	CSE1L	4.46896897463164e-56	-0.607815	0.3	0.467	1.51658931123099e-51
1366	USP54	5.16040295831041e-56	-1.23411	0.127	0.26	1.75123434793222e-51
1367	TBX2	5.64610689781522e-56	-0.600195	0.282	0.455	1.91606283684257e-51
1368	SERF2	6.36304467643676e-56	0.329972455871758	0.94	0.845	2.15936284139558e-51
1369	CNNM2	7.18921355207761e-56	-0.911463	0.186	0.337	2.43973151103306e-51
1370	SMCO4	7.60141317915821e-56	-1.05862	0.127	0.262	2.57961557647913e-51
1371	WASHC1	8.53121406834903e-56	-0.81251	0.214	0.373	2.89515280623493e-51
1372	NDUFA11	1.22823891651608e-55	0.696429393593038	0.601	0.492	4.16815158708898e-51
1373	TUBB	1.29821255119231e-55	0.522029775459883	0.667	0.574	4.40561411372621e-51
1374	ARID1B	2.23724999964453e-55	-0.767901	0.465	0.63	7.59233159879368e-51
1375	RFX3	2.29143760159776e-55	-1.03526	0.184	0.332	7.77622264478215e-51
1376	PEX14	2.3518698093252e-55	-0.970462	0.161	0.305	7.98130538492601e-51
1377	DDX52	2.46721821269442e-55	-0.906418	0.273	0.427	8.37275172659977e-51
1378	KAT6B	2.88533097772363e-55	-0.775682	0.255	0.419	9.7916592060029e-51
1379	ENSG00000224063	3.16983911313155e-55	-1.32856	0.13	0.261	1.07571660143232e-50
1380	DGAT1	3.83916868388481e-55	-0.778375	0.151	0.297	1.30286028456315e-50
1381	STRBP	3.85585558085105e-55	-0.953855	0.189	0.338	1.30852314991761e-50
1382	IQANK1	4.92540255724783e-55	-1.01435	0.14	0.278	1.67148461182762e-50
1383	KMT2B	5.63505696188493e-55	-0.931739	0.119	0.252	1.91231293058527e-50
1384	MGST1	5.84781076637416e-55	-0.429241	0.868	0.894	1.98451306167673e-50
1385	SSR4	5.90543172644969e-55	0.491913296913747	0.742	0.646	2.00406731068797e-50
1386	UBE2R2	6.19017458624699e-55	-0.775834	0.251	0.415	2.10069764758878e-50
1387	SNX27	6.59130215941096e-55	-0.993995	0.175	0.318	2.2368243008177e-50
1388	EPAS1	6.81655907718187e-55	-0.56363	0.405	0.584	2.31326748843244e-50
1389	MORC4	8.01839620052404e-55	-0.90873	0.138	0.279	2.72112293460984e-50
1390	MAP4K5	8.71040252167305e-55	-0.737049	0.324	0.49	2.95596219975496e-50
1391	KIAA1109	9.99845004245781e-55	-0.694175	0.368	0.538	3.39307400640848e-50
1392	PNPT1	1.00522405520638e-54	-0.748827	0.213	0.371	3.41132835374838e-50
1393	LYRM4	1.10966868126088e-54	-0.895382	0.2	0.351	3.76577163672693e-50
1394	MED13	1.12764285133614e-54	-0.590456	0.343	0.513	3.82676878029434e-50
1395	TRIT1	1.15703451832577e-54	-0.855171	0.19	0.341	3.92651234139032e-50
1396	RALGAPA1	1.16511148996037e-54	-0.847483	0.222	0.375	3.9539223523295e-50
1397	CLUH	1.21765389990451e-54	-0.925266	0.125	0.26	4.13223027471596e-50
1398	TTC37	1.24933886062378e-54	-0.73041	0.236	0.395	4.23975635741287e-50
1399	TAF4	1.25336533176142e-54	-1.07709	0.125	0.256	4.25342058986557e-50
1400	MTCL1	1.27142633353926e-54	-0.837415	0.242	0.399	4.31471240549883e-50
1401	RREB1	1.28014266903155e-54	-0.670159	0.253	0.417	4.34429216162547e-50
1402	ACSL3	1.33168835399408e-54	-0.543485	0.381	0.555	4.51921759811431e-50
1403	SAP18	1.35452036788377e-54	0.601316903877959	0.624	0.514	4.59670032045035e-50
1404	CST3	1.42455759626685e-54	0.419341902759585	0.864	0.773	4.83437865869118e-50
1405	LIG1	1.44742723379006e-54	-0.988339	0.13	0.264	4.91198906058995e-50
1406	HDHD3	1.48191998514115e-54	-0.802028	0.121	0.258	5.02904366157502e-50
1407	PCBP1-AS1	1.5570798501331e-54	-0.895733	0.168	0.314	5.2841061794117e-50
1408	PICALM	1.5702883819968e-54	-0.687081	0.349	0.522	5.32893065314435e-50
1409	NUP133	1.57891797611865e-54	-0.896994	0.141	0.28	5.35821604375626e-50
1410	PHF20	1.60417933463805e-54	-0.686473	0.314	0.477	5.44394299002769e-50
1411	CD81	1.66822339549911e-54	0.711996470250011	0.692	0.636	5.66128291496577e-50
1412	TRIM33	1.80251639391354e-54	-0.656743	0.36	0.532	6.117019634385e-50
1413	XPO1	1.94575543546027e-54	-0.58987	0.409	0.581	6.60311564577796e-50
1414	RPS13	1.984377957635e-54	0.265332779104807	0.938	0.841	6.73418503703013e-50
1415	GSN	2.15437976438478e-54	1.3419593004977	0.372	0.248	7.31110316841619e-50
1416	PRKCH	2.19089784694189e-54	-0.842188	0.235	0.39	7.43503093338201e-50
1417	VPS45	2.38987030630174e-54	-0.973401	0.162	0.303	8.11026387146559e-50
1418	CCSER2	2.71126811775694e-54	-0.768767	0.264	0.425	9.20095948441994e-50
1419	DHX9	2.75044101267064e-54	-0.556509	0.385	0.563	9.33389662059908e-50
1420	EEF1B2	3.42976905197594e-54	0.496417539266758	0.736	0.627	1.16392642547855e-49
1421	ZNF644	4.90248419508475e-54	-0.613759	0.436	0.611	1.66370703644396e-49
1422	MORF4L1	5.1770597673672e-54	0.592592463468066	0.7	0.625	1.75688700265373e-49
1423	KCNMB2-AS1	6.40805864922232e-54	-1.1071	0.249	0.401	2.17463878320009e-49
1424	IWS1	6.99398799844404e-54	-0.807034	0.214	0.368	2.37347976715197e-49
1425	DOP1B	7.3405878710645e-54	-0.991454	0.134	0.27	2.49110189992445e-49
1426	TRAPPC10	7.507306273512e-54	-0.93121	0.163	0.307	2.54767945697903e-49
1427	RAB11FIP3	7.66198937531342e-54	-0.941692	0.146	0.286	2.60017271440636e-49
1428	SETDB1	7.67954991897479e-54	-0.923002	0.131	0.265	2.60613206050328e-49
1429	RBM3	7.81135706821019e-54	0.778493383762169	0.575	0.471	2.65086213466781e-49
1430	DHRSX	8.47108185284536e-54	-0.850754	0.18	0.33	2.8747463375816e-49
1431	SMAD3	8.5539112262495e-54	-0.784625	0.315	0.476	2.90285531374003e-49
1432	GARS1-DT	9.61286954436965e-54	-0.935299	0.125	0.259	3.26222340857728e-49
1433	S100P	1.08454265100317e-53	0.428013864235063	0.856	0.78	3.68050394044436e-49
1434	EIF2B3	1.21652603820295e-53	-0.863655	0.166	0.31	4.12840276324554e-49
1435	G3BP1	1.24641967144812e-53	-0.52393	0.382	0.553	4.22984979702633e-49
1436	XPNPEP3	1.26994565823937e-53	-0.908587	0.136	0.271	4.30968758580112e-49
1437	ADNP2	1.3742273435549e-53	-1.01728	0.125	0.258	4.66357791308789e-49
1438	CPM	1.83446535870523e-53	-0.931533	0.135	0.272	6.22544164130207e-49
1439	QSER1	1.97273933926355e-53	-0.847318	0.179	0.325	6.6946882217248e-49
1440	ABCC1	1.98574823336388e-53	-0.951015	0.156	0.297	6.73883520474367e-49
1441	EIF3B	2.01277819664421e-53	-0.576035	0.358	0.527	6.83056408813177e-49
1442	KDM2B	2.06180195706225e-53	-0.98761	0.131	0.264	6.99693112148647e-49
1443	ANKRD11	2.36775699796481e-53	-0.578814	0.459	0.628	8.03522014829338e-49
1444	SNHG6	2.70157009900782e-53	-0.638143	0.317	0.479	9.16804828799294e-49
1445	SDHAF3	2.80025225176632e-53	-0.787075	0.163	0.306	9.50293604159419e-49
1446	RSBN1L	2.95945782221862e-53	-0.650146	0.288	0.456	1.00432160654811e-48
1447	USP14	3.65077844046242e-53	-0.545972	0.353	0.526	1.23892817155533e-48
1448	TTC7B	3.82043123930499e-53	-1.06953	0.161	0.298	1.29650154537054e-48
1449	NDUFB4	4.01912421140678e-53	0.492434797066109	0.703	0.59	1.363929992383e-48
1450	KCND2	4.08650086677563e-53	-1.36701	0.172	0.308	1.38679493414898e-48
1451	NEDD4	4.5381796519107e-53	-0.711527	0.272	0.433	1.54007664667241e-48
1452	KIFC3	4.53925442124649e-53	-1.08055	0.146	0.281	1.54044138039421e-48
1453	RANBP2	5.38003164159846e-53	-0.56092	0.331	0.503	1.82576753789285e-48
1454	SLC44A3	5.86252106925285e-53	-0.633608	0.273	0.437	1.98950515006165e-48
1455	LARP1	5.96589446277063e-53	-0.60596	0.257	0.42	2.02458594488584e-48
1456	RAB15	6.63797702659034e-53	-0.811922	0.158	0.301	2.2526638837437e-48
1457	EIPR1	7.23272708035138e-53	-1.02677	0.157	0.294	2.45449826198804e-48
1458	ZNF148	9.7696178451011e-53	-0.744777	0.36	0.526	3.31541751191351e-48
1459	CDC14A	1.0541516288614e-52	-0.992451	0.131	0.263	3.57736896770404e-48
1460	TTC17	1.07419130942216e-52	-0.649494	0.304	0.472	3.64537562765504e-48
1461	NPEPPS	1.17800416360298e-52	-0.517131	0.504	0.685	3.99767492960307e-48
1462	ASB3	1.32629699003625e-52	-0.859712	0.175	0.32	4.50092146538701e-48
1463	SCAF8	1.39670510121133e-52	-0.957623	0.208	0.353	4.73985843147078e-48
1464	METRN	1.45934145630181e-52	-0.719952	0.198	0.345	4.95242116610581e-48
1465	TMEM87B	1.4616029643532e-52	-0.539522	0.33	0.501	4.96009581982903e-48
1466	JPX	1.63112097590317e-52	-0.646258	0.265	0.43	5.535372143825e-48
1467	TAF1	1.91034015915882e-52	-0.779324	0.191	0.337	6.48293036412139e-48
1468	DHFR	2.49347525910581e-52	-0.95728	0.144	0.277	8.46185763930147e-48
1469	ANO10	2.57514769787554e-52	-0.756564	0.225	0.378	8.73902122751043e-48
1470	H3-3B	2.81517566070479e-52	0.495468676895729	0.771	0.776	9.55358012216778e-48
1471	ATP6V0E2	2.95472588895828e-52	-0.770425	0.138	0.275	1.00271577767688e-47
1472	PRMT3	2.97816800496926e-52	-0.920547	0.157	0.296	1.01067109416637e-47
1473	SNRPE	3.06514079165905e-52	0.740659583822637	0.585	0.49	1.04018617905741e-47
1474	KPNA1	3.15255548332288e-52	-0.720314	0.241	0.399	1.06985122882045e-47
1475	PPP6R1	3.19612253788808e-52	-0.998886	0.127	0.256	1.0846361444577e-47
1476	BRI3BP	3.31482286432569e-52	-0.715482	0.152	0.293	1.12491828723757e-47
1477	RASA2	3.78082031271609e-52	-0.662074	0.289	0.45	1.28305918132333e-47
1478	NUTM2B-AS1	5.57400135933513e-52	-0.708472	0.274	0.434	1.89159310130397e-47
1479	R3HCC1L	6.15812007984481e-52	-0.919369	0.194	0.339	2.08981963029613e-47
1480	H3-3A	6.50673213849746e-52	0.523609861184251	0.684	0.632	2.2081246185205e-47
1481	ACER2	6.64735785874062e-52	-0.940653	0.356	0.523	2.25584736294222e-47
1482	MTG2	7.33575786148165e-52	-0.773242	0.141	0.277	2.48946278787241e-47
1483	DCUN1D4	7.38881330583965e-52	-1.00366	0.137	0.27	2.50746768346975e-47
1484	PRPF40B	7.8012208042813e-52	-0.933816	0.138	0.27	2.6474222921409e-47
1485	SEMA6A	7.96614210954843e-52	-1.11935	0.235	0.376	2.70338998629635e-47
1486	ACP6	9.02398429278461e-52	-1.04689	0.135	0.266	3.06237930959939e-47
1487	ITPR2	1.00950574089198e-51	-0.707453	0.228	0.383	3.42585868229103e-47
1488	LINC00355	1.17959973930963e-51	-0.973515	0.168	0.307	4.00308967532115e-47
1489	CNOT1	1.18141835093607e-51	-0.599411	0.344	0.514	4.00926131573664e-47
1490	MT-ND2	1.26018387927822e-51	-0.514427	0.878	0.917	4.27656001271858e-47
1491	GRAMD2B	1.68722008322102e-51	-0.767747	0.32	0.476	5.72575007441886e-47
1492	OST4	1.83279912385369e-51	0.338119921096029	0.883	0.751	6.21978710670987e-47
1493	UGGT1	1.85463134910499e-51	-0.726512	0.19	0.339	6.29387694632269e-47
1494	HUWE1	1.89393301304561e-51	-0.506405	0.431	0.613	6.4272510730716e-47
1495	FBXL5	2.13028385654117e-51	-0.536369	0.391	0.567	7.22933129555812e-47
1496	INTS8	2.20498817719382e-51	-0.858321	0.165	0.305	7.48284787812496e-47
1497	WDR43	2.24224281749092e-51	-0.620148	0.361	0.531	7.60927522543717e-47
1498	HSD17B4	2.3697384962375e-51	-0.60596	0.322	0.49	8.04194456083157e-47
1499	PTP4A2	2.52404976883176e-51	0.577811458772349	0.657	0.591	8.56561529550748e-47
1500	FAM160A1	2.64697174330497e-51	-0.753045	0.196	0.342	8.98276330807975e-47
1501	NDUFS1	2.64759486423859e-51	-0.746793	0.189	0.336	8.98487793128007e-47
1502	GMDS-DT	2.74936043090294e-51	-0.83075	0.279	0.434	9.33022955831223e-47
1503	KDM2A	3.46136814156216e-51	-0.667383	0.346	0.51	1.17464989252054e-46
1504	PCCA	3.65278401309696e-51	-0.958417	0.336	0.484	1.23960878268458e-46
1505	SCYL3	3.98138201100666e-51	-0.935027	0.15	0.285	1.35112179925522e-46
1506	GCN1	4.73824281068055e-51	-0.738427	0.242	0.396	1.60797008023255e-46
1507	EEF1D	4.88525976360006e-51	0.386275230545077	0.849	0.779	1.65786175337532e-46
1508	PSMA7	5.43218968232291e-51	0.455029277265443	0.727	0.63	1.8434678905931e-46
1509	ZNF124	6.05843761202355e-51	-1.08674	0.128	0.255	2.05599138801631e-46
1510	ZNF331	7.44457902165191e-51	-0.877528	0.167	0.306	2.52639233678779e-46
1511	THUMPD2	8.57874339565006e-51	-0.71691	0.222	0.376	2.91128235874781e-46
1512	SLC12A2	8.8392764229585e-51	-0.672841	0.223	0.379	2.9996968468952e-46
1513	PIGU	1.02720674933095e-50	-0.847294	0.198	0.34	3.4859288245295e-46
1514	AFDN	1.06813755291896e-50	-0.574914	0.397	0.575	3.6248315995858e-46
1515	CTPS2	1.10677665434421e-50	-1.18773	0.13	0.256	3.75595725418251e-46
1516	HSBP1	1.31505032200071e-50	0.447994789440498	0.711	0.606	4.4627547727416e-46
1517	PLEKHG6	1.50754258513694e-50	-0.745925	0.169	0.309	5.11599651692073e-46
1518	ZNF761	1.81404168194471e-50	-0.710122	0.221	0.374	6.15613185184757e-46
1519	ATF7IP	1.81649671570336e-50	-0.656014	0.369	0.542	6.16446325441093e-46
1520	SCAF11	1.91497255327866e-50	-0.511262	0.492	0.657	6.49865085680646e-46
1521	RAC1	2.13151577841517e-50	0.427243678756428	0.836	0.772	7.23351194562971e-46
1522	GPR107	2.1973140743104e-50	-0.929293	0.132	0.261	7.45680504257977e-46
1523	SPIRE2	2.52306625682897e-50	-0.967627	0.125	0.253	8.5622776491748e-46
1524	FOXQ1	3.06550869895393e-50	1.39657051186062	0.375	0.255	1.04031103207701e-45
1525	MPZL2	3.43679773886803e-50	0.963412224260028	0.525	0.432	1.16631168066225e-45
1526	MARCHF7	3.74656231214126e-50	-0.690853	0.279	0.434	1.27143338624826e-45
1527	CDS1	4.4480094271422e-50	-0.632375	0.244	0.403	1.50947647919498e-45
1528	DANCR	4.53947008420702e-50	-0.502753	0.469	0.634	1.5405145677765e-45
1529	TBC1D9	4.6346937325192e-50	-0.624342	0.256	0.415	1.57282966506772e-45
1530	ZC3H8	4.95601818155907e-50	-0.801623	0.158	0.297	1.68187433009389e-45
1531	ABI1	5.67305729664277e-50	-0.581524	0.322	0.487	1.92520872418869e-45
1532	RPAP2	5.75859582535444e-50	-0.726161	0.23	0.379	1.95423707929228e-45
1533	UBAP2L	6.32834854582414e-50	-0.84142	0.203	0.35	2.14758836251088e-45
1534	KLHDC10	6.46517201312753e-50	-0.756258	0.238	0.39	2.19402077437496e-45
1535	HIBCH	6.68126395866598e-50	-0.755949	0.273	0.431	2.26735373701289e-45
1536	ASXL1	7.52906815090408e-50	-0.673972	0.258	0.417	2.55506456769081e-45
1537	C17orf75	7.79285035403221e-50	-0.979833	0.143	0.272	2.64458169614437e-45
1538	RSF1	7.82491297656014e-50	-0.517738	0.393	0.561	2.65546246772545e-45
1539	MTSS2	7.91734795922938e-50	-0.888556	0.184	0.324	2.68683120344408e-45
1540	AMMECR1	9.45856298680107e-50	-1.01267	0.155	0.289	3.20985793520081e-45
1541	MAL2	1.00855882170901e-49	-0.413725	0.539	0.701	3.42264521735171e-45
1542	PIP5K1A	1.06068261704671e-49	-0.906234	0.166	0.301	3.59953252920971e-45
1543	DIDO1	1.08614676030611e-49	-0.846403	0.225	0.372	3.68594764577481e-45
1544	UPF2	1.19640858489408e-49	-0.527475	0.373	0.547	4.06013217369655e-45
1545	BTRC	1.19865876115557e-49	-0.896041	0.196	0.336	4.06776837185753e-45
1546	CDR2	1.22337761862264e-49	-0.747498	0.229	0.381	4.15165428655779e-45
1547	SINHCAF	1.26915476191613e-49	-0.770522	0.324	0.478	4.3070036000386e-45
1548	MYO1D	1.41308025266397e-49	-0.692548	0.36	0.523	4.79542914544045e-45
1549	NARS1	1.46008855535551e-49	-0.528385	0.295	0.455	4.95495652145447e-45
1550	ASXL2	2.5807081181544e-49	-0.775608	0.223	0.371	8.75789106976876e-45
1551	SRPK1	3.05983456636138e-49	-0.565998	0.416	0.585	1.0383854584404e-44
1552	PHTF2	3.09943904221589e-49	-0.698375	0.227	0.377	1.05182563336638e-44
1553	PLCB1	3.31588344220234e-49	-0.775289	0.476	0.636	1.12527820494578e-44
1554	ZBTB41	4.27423699360255e-49	-0.739798	0.152	0.288	1.45050506614896e-44
1555	FAM168B	4.38963797332789e-49	-0.703572	0.224	0.375	1.48966754262855e-44
1556	MYL12B	4.63184792414796e-49	0.386835332420512	0.835	0.748	1.57186391153885e-44
1557	CNOT11	4.70696252165754e-49	-0.649879	0.263	0.421	1.5973548013497e-44
1558	GON4L	4.84805369260071e-49	-0.652959	0.247	0.4	1.64523550112098e-44
1559	TMEM45B	5.93353598119157e-49	-0.574843	0.306	0.472	2.01360477057717e-44
1560	EFR3A	6.06472322881875e-49	-0.580557	0.272	0.433	2.05812447493193e-44
1561	CUL2	7.65401823120283e-49	-0.69429	0.196	0.342	2.59746762694099e-44
1562	ATR	9.96343080019867e-49	-0.682978	0.258	0.414	3.38118987635542e-44
1563	AFF1	1.06158336778812e-48	-0.678867	0.367	0.527	3.60258931692575e-44
1564	GOLM2	1.29310332109463e-48	-0.56186	0.344	0.513	4.38827543046672e-44
1565	TOX3	1.30609564259984e-48	-0.960164	0.433	0.591	4.43236617272682e-44
1566	VWA8	1.3923418500108e-48	-0.677894	0.323	0.48	4.72505130219665e-44
1567	FBXW11	1.42228110022917e-48	-0.785087	0.258	0.407	4.82665314173773e-44
1568	FBXO38	1.43446088537861e-48	-0.900209	0.161	0.295	4.86798646062086e-44
1569	CAB39L	1.87336861602655e-48	-0.670261	0.268	0.424	6.35746373534771e-44
1570	MTHFD2L	1.88334134487711e-48	-0.667673	0.215	0.364	6.39130718797496e-44
1571	U2AF2	1.9510561062726e-48	-0.68307	0.237	0.388	6.62110400224669e-44
1572	PAXX	2.00611274674658e-48	-0.493513	0.231	0.386	6.80794421735919e-44
1573	LMO4	2.039286615869e-48	1.76043645059804	0.258	0.146	6.92052305961302e-44
1574	SELENOM	2.33192178538302e-48	-0.601448	0.227	0.375	7.91360977087582e-44
1575	MSH2	2.46486016456489e-48	-0.77306	0.184	0.325	8.36474945446741e-44
1576	C2orf68	2.49037912411974e-48	-0.639085	0.178	0.322	8.45135059561275e-44
1577	OLA1	2.54374744596287e-48	-0.566189	0.466	0.629	8.63246133261959e-44
1578	RBMS1	2.84402621578898e-48	-0.504527	0.541	0.689	9.65148736590149e-44
1579	PI4KB	3.06081476866561e-48	-0.758624	0.151	0.284	1.03871809989436e-43
1580	NAA15	3.06912402417462e-48	-0.785986	0.197	0.34	1.0415379288439e-43
1581	PLXNA2	3.09654786430866e-48	-0.946952	0.144	0.272	1.05084448323179e-43
1582	NUP153	3.12313058730389e-48	-0.847568	0.195	0.334	1.05986559610745e-43
1583	CLIP1	3.53313765950806e-48	-0.646646	0.311	0.469	1.19900559613065e-43
1584	GTPBP4	3.55986022017652e-48	-0.61356	0.238	0.394	1.2080741643191e-43
1585	AGO1	3.60771589704569e-48	-0.909908	0.159	0.292	1.22431446682142e-43
1586	ZFP36	3.8629445291363e-48	1.12575264971845	0.552	0.459	1.3109288554077e-43
1587	FOXJ3	3.99754322750856e-48	-0.600596	0.372	0.54	1.3566062696873e-43
1588	PKN2	4.20436162380227e-48	-0.531867	0.516	0.689	1.42679216065354e-43
1589	FAM162A	5.16239268975184e-48	0.856818930125196	0.578	0.506	1.75190958319418e-43
1590	PNPLA2	5.98655889533017e-48	-0.499522	0.301	0.464	2.03159862671925e-43
1591	AKAP10	7.32968084066115e-48	-1.03487	0.141	0.267	2.48740049008677e-43
1592	KRT7	7.49723541040916e-48	0.348686417146709	0.91	0.912	2.54426180887645e-43
1593	DDAH1	7.57817728848701e-48	-0.829953	0.255	0.402	2.57173024462095e-43
1594	BNIP3L	8.27704201721881e-48	1.38074940771448	0.374	0.265	2.80889697896337e-43
1595	CUL3	8.7760399238588e-48	-0.577631	0.382	0.545	2.97823690856072e-43
1596	PCAT1	9.52061807449527e-48	-1.04457	0.169	0.299	3.23091694976071e-43
1597	FAM120A	9.62979882739618e-48	-0.520838	0.329	0.496	3.26796853006517e-43
1598	CAPN1	1.15160047747224e-47	-0.502843	0.419	0.582	3.90807138034979e-43
1599	WRN	1.26823058693305e-47	-0.828071	0.158	0.291	4.30386731981599e-43
1600	PIKFYVE	1.27432483787772e-47	-0.786692	0.166	0.299	4.32454876982182e-43
1601	GTF3A	1.35448081254856e-47	0.881117937948235	0.402	0.278	4.59656608546479e-43
1602	CEP250	1.55414269160776e-47	-0.841734	0.144	0.271	5.2741386382401e-43
1603	MFSD14B	1.56389966137615e-47	-0.673917	0.183	0.323	5.30724989084611e-43
1604	ELOVL6	1.71065578748014e-47	-0.76065	0.231	0.377	5.8052814803926e-43
1605	STAU2	1.82291028090281e-47	-0.814572	0.222	0.364	6.18622832927179e-43
1606	BANP	2.00538499959412e-47	-0.929776	0.156	0.284	6.80547453462261e-43
1607	YWHAZ	2.2285400797985e-47	0.409100529645611	0.828	0.808	7.56277361480419e-43
1608	ANAPC5	2.32844173196971e-47	-0.468413	0.432	0.599	7.90179986161242e-43
1609	CD44	2.55785960626031e-47	1.22224635055082	0.297	0.177	8.68035235980499e-43
1610	PLBD1	2.56040269055401e-47	-0.758928	0.145	0.278	8.68898257066408e-43
1611	MYO9A	2.74762626067891e-47	-0.641068	0.285	0.435	9.32434447823995e-43
1612	EFCAB14	2.76000434053805e-47	-0.443758	0.425	0.592	9.36635073004993e-43
1613	RALB	2.8976957478701e-47	-0.709988	0.192	0.335	9.83362028997196e-43
1614	TOM1L1	3.21559977413233e-47	-0.825999	0.194	0.334	1.09124593934955e-42
1615	PLS3	3.2844451133706e-47	-0.426827	0.347	0.515	1.11460929367345e-42
1616	DPH6	4.09959938418941e-47	-0.817106	0.232	0.375	1.39124004701852e-42
1617	TIAM1	4.43593276352849e-47	-0.95336	0.262	0.406	1.50537814263103e-42
1618	LGR4	5.10076494818575e-47	-0.979192	0.131	0.254	1.73099559281632e-42
1619	PTDSS1	5.44474357787108e-47	-0.719002	0.174	0.31	1.84772818058633e-42
1620	UPK2	5.54151842127321e-47	-0.48943	0.44	0.621	1.88056969144328e-42
1621	CTNNBL1	5.88347598978836e-47	-0.689938	0.266	0.417	1.99661641189458e-42
1622	EPN1	5.91877454073427e-47	-0.637948	0.225	0.373	2.00859532814358e-42
1623	TMEM163	7.00219401129039e-47	-1.23227	0.131	0.25	2.37626455967151e-42
1624	HADH	7.01219887890144e-47	-0.489247	0.363	0.532	2.37965981154399e-42
1625	ZNF652	7.10617224877485e-47	-0.532042	0.308	0.473	2.41155061434423e-42
1626	CDK8	7.52376380343396e-47	-0.97922	0.187	0.321	2.55326448433335e-42
1627	ESYT2	8.35144898858262e-47	-0.571363	0.328	0.487	2.8341477287654e-42
1628	PSMB3	8.98886066794013e-47	-0.870418	0.582	0.666	3.05045975627216e-42
1629	APTX	1.13708019901994e-46	-0.754003	0.159	0.291	3.85879536339408e-42
1630	NUTM2A-AS1	1.14525370271908e-46	-0.559113	0.366	0.528	3.88653296554748e-42
1631	ACSL4	1.24196422936223e-46	-0.715471	0.206	0.347	4.21472980876367e-42
1632	MYO5C	1.32120630899768e-46	-0.958985	0.137	0.263	4.48364573021452e-42
1633	TANC1	1.33456729976489e-46	-0.766101	0.254	0.399	4.52898758848212e-42
1634	TM4SF1	1.40252231270632e-46	1.20329679682277	0.266	0.147	4.75959972040015e-42
1635	WWOX	1.4220110510025e-46	-0.888225	0.262	0.402	4.82573670268209e-42
1636	NCEH1	1.45379121011837e-46	-0.848926	0.16	0.292	4.9335858506577e-42
1637	ARIH1	1.47115031855214e-46	-0.617274	0.422	0.58	4.99249572103853e-42
1638	RAB3GAP1	1.54235572217309e-46	-0.571234	0.313	0.469	5.23413837876659e-42
1639	RAB28	1.56603838144125e-46	-0.81721	0.213	0.354	5.31450785125903e-42
1640	GALK2	1.80704129847257e-46	-0.959967	0.188	0.321	6.13237535049651e-42
1641	MRPS6	1.8137863503149e-46	0.896554510714102	0.478	0.376	6.15526535842864e-42
1642	GGCT	1.8777937058709e-46	-0.607825	0.465	0.581	6.3724807202435e-42
1643	BRK1	2.05305274438514e-46	0.438296459427518	0.713	0.614	6.9672397933454e-42
1644	SLC44A1	2.21659895560835e-46	-0.553135	0.367	0.528	7.5222502157525e-42
1645	SAE1	2.37941335610707e-46	-0.685255	0.258	0.405	8.07477716528495e-42
1646	CBWD2	2.61235392966012e-46	-0.517331	0.289	0.448	8.86528429569457e-42
1647	TTLL5	2.65837038308121e-46	-0.944436	0.173	0.305	9.02144573202438e-42
1648	SOD1	2.78301522649525e-46	0.519375353228542	0.684	0.586	9.44444047263428e-42
1649	WAC-AS1	3.14349849424437e-46	-0.759962	0.144	0.272	1.06677764900677e-41
1650	TRIM16	3.23426861295125e-46	-0.605339	0.19	0.331	1.09758139649114e-41
1651	RNPC3	3.30009830651862e-46	-0.767839	0.163	0.296	1.11992136130016e-41
1652	GLUD1	3.37974159179809e-46	-0.57333	0.331	0.488	1.1469491065926e-41
1653	ACADSB	3.48890829865634e-46	-0.95278	0.139	0.264	1.18399592023201e-41
1654	PARP8	3.59031624271205e-46	-0.723764	0.267	0.416	1.21840972012676e-41
1655	ELP4	3.8084657168236e-46	-0.93849	0.136	0.259	1.29244092566126e-41
1656	KIF21A	3.81213846983211e-46	-0.916513	0.17	0.3	1.29368731112223e-41
1657	AKT2	4.35692835178805e-46	-0.822631	0.153	0.281	1.47856720546279e-41
1658	LONP2	4.72137593992963e-46	-0.563136	0.388	0.549	1.60224613897452e-41
1659	SPG11	5.16427088393217e-46	-0.685704	0.236	0.382	1.75254696717122e-41
1660	PDE8A	5.86672348546332e-46	-0.836952	0.227	0.366	1.99093128202683e-41
1661	HSPA1A	5.87474149954924e-46	1.07253937330171	0.637	0.58	1.99365227528703e-41
1662	ZDHHC6	6.90197490688494e-46	-0.655597	0.212	0.356	2.34225420440047e-41
1663	RPH3AL	8.385296153303e-46	-0.92013	0.13	0.25	2.84563410258491e-41
1664	ATP5MF	8.52855422799477e-46	-0.594258	0.653	0.717	2.89425016281231e-41
1665	MARK2	1.21921066955471e-45	-0.71589	0.233	0.378	4.13751332820086e-41
1666	DDX17	1.25773847327196e-45	-0.493129	0.567	0.719	4.26826128289571e-41
1667	HINT1	1.66487483740722e-45	0.35615091777351	0.851	0.742	5.64991924822516e-41
1668	COX4I1	1.70487087834128e-45	0.314620020549984	0.888	0.775	5.78564981273897e-41
1669	SYNGR2	1.73958808305573e-45	0.699694270143533	0.611	0.552	5.90346611865791e-41
1670	EMSY	1.98747887270434e-45	-0.910657	0.144	0.269	6.74470830240944e-41
1671	PAM16	2.03310424769528e-45	-0.586324	0.338	0.481	6.89954257497869e-41
1672	ENSG00000257261	2.0756410426126e-45	-0.827337	0.235	0.375	7.04389544221011e-41
1673	GTDC1	2.27049564928984e-45	-0.883392	0.223	0.359	7.70515403543002e-41
1674	PCMTD2	2.55834126321326e-45	-0.804402	0.222	0.362	8.68198691084053e-41
1675	CUL5	2.58416651028866e-45	-0.666541	0.267	0.417	8.76962746931561e-41
1676	ITGB6	2.75166227904238e-45	1.06058430545399	0.396	0.278	9.33804111015821e-41
1677	HTT	2.97288660594862e-45	-0.802625	0.232	0.37	1.00887879859473e-40
1678	AQR	3.09884342566721e-45	-0.74253	0.197	0.334	1.05162350493442e-40
1679	SLC25A6	3.11944650975486e-45	0.608657159429655	0.702	0.636	1.05861536755041e-40
1680	BCAS4	3.18069451414389e-45	-0.708357	0.178	0.314	1.07940049031987e-40
1681	OSBPL8	3.42672450208023e-45	-0.523745	0.348	0.508	1.16289322702595e-40
1682	PVALB	4.1119840715068e-45	-0.839694	0.139	0.266	1.39544291450655e-40
1683	KNOP1	4.49868199588628e-45	-0.602625	0.278	0.433	1.52667272212397e-40
1684	TBL1XR1	4.82199262107262e-45	-0.565868	0.529	0.685	1.6363914158872e-40
1685	NEDD8	5.54800261780005e-45	0.687853299548803	0.587	0.495	1.88277016837662e-40
1686	ITGA2	5.75299855464857e-45	1.59285748169279	0.344	0.236	1.95233758950554e-40
1687	MFSD4B	6.23501653177425e-45	-0.813326	0.204	0.34	2.11591521022291e-40
1688	VPS54	6.45719550022389e-45	-0.760054	0.242	0.381	2.19131386495598e-40
1689	TP53INP1	7.17312271936091e-45	-0.638373	0.18	0.316	2.43427092604232e-40
1690	ENTPD1-AS1	8.0388678310848e-45	-0.897134	0.143	0.265	2.72807018715694e-40
1691	PPP2R2D	8.14909141052862e-45	-0.578593	0.312	0.466	2.76547566107699e-40
1692	UBR3	8.64044069104915e-45	-0.708906	0.272	0.417	2.93221995291444e-40
1693	FAM214A	8.8188936988956e-45	-0.73183	0.336	0.487	2.99277976565721e-40
1694	CEP95	8.97609256671371e-45	-0.726041	0.226	0.368	3.04612677343996e-40
1695	ADIPOR2	1.0693780077102e-44	-0.803343	0.175	0.307	3.62904120696532e-40
1696	FASTK	1.07955063695236e-44	-0.65176	0.196	0.338	3.66356304156152e-40
1697	SMAD4	1.11529891563173e-44	-0.643418	0.215	0.358	3.78487840008785e-40
1698	NBPF11	1.20883419208125e-44	-0.823864	0.153	0.28	4.10229971424693e-40
1699	MACROH2A1	1.23136714238316e-44	-0.397136	0.514	0.684	4.17876753439151e-40
1700	CRYBG3	1.28198520380794e-44	-0.733908	0.179	0.313	4.35054498764263e-40
1701	DYRK2	1.42864736136712e-44	-0.542447	0.189	0.329	4.84825768553546e-40
1702	CTSH	1.51362422734883e-44	0.74853843341869	0.67	0.624	5.13663517793099e-40
1703	ENSG00000285280	1.6124196201761e-44	-1.11648	0.164	0.288	5.47190722302962e-40
1704	NMD3	1.74678500198806e-44	-0.649829	0.29	0.44	5.9278895827467e-40
1705	PDSS2	1.76886092183434e-44	-0.888101	0.242	0.383	6.00280642433701e-40
1706	SELENOW	1.94629129072313e-44	0.699877426803259	0.624	0.591	6.60493412419802e-40
1707	NADK2	3.00427514351168e-44	-0.645641	0.222	0.366	1.01953081270212e-39
1708	ADGRA3	3.87171365626735e-44	-0.993991	0.178	0.303	1.31390474639089e-39
1709	B4GALT5	4.04612611257823e-44	-0.652676	0.308	0.457	1.37309335756455e-39
1710	ITSN1	4.14596545035389e-44	-0.884788	0.176	0.304	1.4069748352321e-39
1711	NR2C2	4.38475632747087e-44	-0.838972	0.143	0.266	1.48801090729051e-39
1712	STX18	4.43488841689654e-44	-0.915873	0.176	0.303	1.50502373315801e-39
1713	MRTFA	4.56062356134724e-44	-0.743725	0.231	0.368	1.5476932117788e-39
1714	RIC1	4.72007791902367e-44	-0.657997	0.203	0.338	1.60180564259987e-39
1715	TBX3	5.02829834516071e-44	-0.490679	0.368	0.532	1.70640332641374e-39
1716	ADAR	5.06104566007223e-44	-0.510166	0.325	0.482	1.71751645520211e-39
1717	PADI3	5.16371002317462e-44	-0.66702	0.284	0.43	1.75235663346454e-39
1718	LARP1B	5.28908653918972e-44	-0.751685	0.244	0.387	1.79490440793942e-39
1719	CCNT2	5.96625940267631e-44	-0.60199	0.231	0.376	2.02470979089223e-39
1720	GPD2	6.69186626155316e-44	-0.739628	0.228	0.365	2.27095173452068e-39
1721	EMB	8.32414920609391e-44	-0.801861	0.132	0.253	2.82488327458003e-39
1722	TTI1	8.55732040967731e-44	-1.01389	0.159	0.281	2.90401225422809e-39
1723	CYC1	8.6483708604473e-44	-0.640008	0.477	0.573	2.93491113520139e-39
1724	TAX1BP1	9.47555698563064e-44	-0.353516	0.667	0.793	3.21562501864361e-39
1725	SYMPK	1.23918002868879e-43	-0.892213	0.132	0.251	4.20528134535828e-39
1726	DPM3	1.41089471381617e-43	-0.489001	0.452	0.586	4.78801230080656e-39
1727	ZNF248	1.4370278069915e-43	-0.813641	0.183	0.315	4.87669756580636e-39
1728	PFDN5	1.47112008575561e-43	1.29783229181243	0.454	0.365	4.99239312302025e-39
1729	TBCD	1.53380018608307e-43	-0.730847	0.213	0.348	5.20510431149151e-39
1730	METTL26	1.53672858810591e-43	-0.532132	0.497	0.615	5.21504213659623e-39
1731	RPS10	1.5792790952382e-43	1.03689596274308	0.479	0.391	5.35944153760036e-39
1732	TNRC6B	1.95950138759979e-43	-0.5388	0.462	0.623	6.64976390895864e-39
1733	PIK3C3	1.98565372886828e-43	-0.736766	0.205	0.339	6.73851449428739e-39
1734	PLAAT3	2.0916960930383e-43	1.29125112890807	0.274	0.165	7.09837986133477e-39
1735	DLD	2.0971955024871e-43	-0.548571	0.33	0.476	7.11704265724023e-39
1736	THEM6	2.14821720177814e-43	-0.523446	0.254	0.399	7.29018989595428e-39
1737	SDHAF1	2.30379768250814e-43	-0.754986	0.147	0.271	7.81816781535963e-39
1738	TIMM21	2.38214886872681e-43	-0.756919	0.142	0.265	8.08406040091129e-39
1739	RAN	2.62229297101367e-43	0.408093762419948	0.711	0.616	8.89901342643201e-39
1740	ENSG00000246090	2.68559143674613e-43	-1.02284	0.154	0.275	9.11382309974166e-39
1741	PGK1	2.8945508856712e-43	0.957707980177001	0.598	0.532	9.82294788561378e-39
1742	MMAB	3.10005467982944e-43	-0.562882	0.195	0.331	1.05203455614692e-38
1743	CTNNB1	3.10703633333055e-43	1.17575633580099	0.512	0.417	1.05440385007905e-38
1744	STRN3	3.21726430455219e-43	-0.773501	0.212	0.346	1.09181081439283e-38
1745	HEATR5B	3.32559868996888e-43	-0.767854	0.203	0.337	1.12857517142784e-38
1746	VPS13C	3.65669564086853e-43	-0.543957	0.437	0.593	1.24093623268515e-38
1747	CCNT1	3.66909607087868e-43	-0.745472	0.175	0.303	1.24514444261339e-38
1748	DHRS2	3.7540384135858e-43	-0.623161	0.62	0.768	1.27397047603448e-38
1749	FOXK2	4.64875450756154e-43	-0.710039	0.205	0.342	1.57760132968609e-38
1750	ADD3	4.80300648457734e-43	-0.523922	0.339	0.5	1.62994828060616e-38
1751	SCFD1	5.11176230678062e-43	-0.784768	0.233	0.369	1.73472765642907e-38
1752	DAP3	5.1758253249999e-43	-0.522307	0.304	0.457	1.75646808229196e-38
1753	TRIP12	6.01346066033517e-43	-0.548888	0.409	0.566	2.04072800969134e-38
1754	RARG	6.27641916390703e-43	-0.762473	0.187	0.319	2.12996560746349e-38
1755	CEBPZOS	6.83628337251913e-43	-0.431092	0.404	0.555	2.31996112529809e-38
1756	TRPM7	7.11212227422256e-43	-0.62827	0.249	0.392	2.41356981498017e-38
1757	GOLGA3	7.2956889903056e-43	-0.563653	0.273	0.422	2.47586501575011e-38
1758	RPS15A	7.53791332849043e-43	0.260484477245127	0.965	0.905	2.55806626715651e-38
1759	MOB1B	8.07339110551396e-43	-0.838246	0.161	0.287	2.73978600556722e-38
1760	NAPEPLD	8.34440865052221e-43	-0.877681	0.14	0.259	2.83175851964122e-38
1761	STK32C	8.57651143541586e-43	-0.896762	0.132	0.25	2.91052492072272e-38
1762	ENSG00000285702	8.59511692555185e-43	-0.672865	0.182	0.314	2.91683887985528e-38
1763	LEMD3	8.65929009901049e-43	-0.781457	0.198	0.329	2.9386166880002e-38
1764	TOMM40	9.3809849976111e-43	-0.538283	0.236	0.375	3.1835310687893e-38
1765	DCP2	1.12659836321625e-42	-0.464644	0.296	0.449	3.82322420541067e-38
1766	CNST	1.13342150823038e-42	-0.732994	0.169	0.299	3.84637923033063e-38
1767	ATIC	1.23643100918167e-42	-0.511283	0.241	0.387	4.19595227275891e-38
1768	SART3	1.30453392867763e-42	-0.784154	0.142	0.263	4.4270663403604e-38
1769	ACVR2A	1.37402949215649e-42	-0.845745	0.152	0.274	4.66290648458228e-38
1770	DUSP16	1.46907520336548e-42	-0.639187	0.245	0.388	4.98545361014108e-38
1771	SYT8	1.53489078383385e-42	1.10057324454339	0.365	0.251	5.20880536401855e-38
1772	RNF13	1.53676862510409e-42	-0.568304	0.347	0.501	5.21517800615325e-38
1773	LINC01278	1.54602309936068e-42	-0.809883	0.161	0.285	5.24658398999042e-38
1774	USP10	1.71045063288674e-42	-0.545865	0.295	0.449	5.80458526776443e-38
1775	NUDCD1	1.77852590861737e-42	-0.772738	0.181	0.31	6.03560552348392e-38
1776	MGME1	1.80963222763414e-42	-0.815292	0.172	0.299	6.14116792769923e-38
1777	TDRD3	2.44122175242059e-42	-0.990775	0.149	0.268	8.28453013901451e-38
1778	LINC00665	2.64638425346506e-42	-0.629666	0.276	0.418	8.98076960255901e-38
1779	AGPAT3	2.88977694028601e-42	-0.668308	0.194	0.327	9.80674702455462e-38
1780	PARG	3.01138827613751e-42	-0.727845	0.2	0.331	1.02194472539002e-37
1781	YWHAB	3.01978950135322e-42	0.387557165570756	0.771	0.716	1.02479576517923e-37
1782	TMED10	3.15331047967437e-42	0.603540278409998	0.633	0.571	1.07010744438229e-37
1783	HLTF	3.32005756651333e-42	-0.583314	0.207	0.346	1.12669473577196e-37
1784	NT5C3A	3.42040642959921e-42	-0.574633	0.244	0.386	1.16074912594879e-37
1785	PEX1	3.53135016292575e-42	-0.787724	0.164	0.29	1.19839899129048e-37
1786	ZNRF2	3.76694195712756e-42	-0.533243	0.247	0.391	1.27834942257081e-37
1787	EXT2	3.92228078163803e-42	-0.852704	0.135	0.252	1.33106520605668e-37
1788	SCMH1	4.0490628512169e-42	-0.680605	0.277	0.419	1.37408996918897e-37
1789	CCDC50	4.87691877935608e-42	-0.664754	0.222	0.359	1.65503115696228e-37
1790	PAXBP1	5.14390861928283e-42	-0.665082	0.241	0.383	1.74563682903982e-37
1791	DECR1	5.2571691350928e-42	-0.468336	0.454	0.601	1.78407291768509e-37
1792	NCKAP1	5.52976888991104e-42	-0.45137	0.413	0.573	1.87658237048021e-37
1793	EFL1	5.6950425906448e-42	-0.925257	0.165	0.286	1.93266965356122e-37
1794	VKORC1L1	6.33759355019692e-42	-0.54889	0.357	0.52	2.15072574719483e-37
1795	RNGTT	6.4640064309143e-42	-0.932371	0.233	0.362	2.19362522239508e-37
1796	RPL38	6.6145666859739e-42	0.33309164620912	0.856	0.746	2.2447193505521e-37
1797	TMX3	6.99212264929565e-42	-0.736833	0.191	0.32	2.37284674226497e-37
1798	PIAS1	7.30811945595129e-42	-0.592316	0.339	0.492	2.48008341857163e-37
1799	PEPD	7.47209037347932e-42	-0.5793	0.274	0.417	2.53572858914394e-37
1800	ARF6	8.14232293368604e-42	0.837095918342118	0.529	0.449	2.7631787107757e-37
1801	EPS15	8.26916863555397e-42	-0.512961	0.403	0.561	2.80622506816159e-37
1802	DOCK7	8.27868145826301e-42	-0.576709	0.325	0.478	2.80945333967614e-37
1803	FMC1	9.73222107403809e-42	-0.602208	0.229	0.366	3.30272654368557e-37
1804	ARHGAP21	1.13308708975563e-41	-0.585249	0.268	0.412	3.8452443477947e-37
1805	CNN3	1.23193400623489e-41	-0.459278	0.427	0.573	4.18069124355872e-37
1806	SERTAD2	1.24668806427562e-41	-0.787825	0.235	0.371	4.23076061492576e-37
1807	TFDP2	1.34559114937423e-41	-0.62843	0.29	0.437	4.56639812451639e-37
1808	ARHGAP5	1.46943343202158e-41	-0.533568	0.332	0.484	4.98666929490844e-37
1809	MTFR1	1.55517400733242e-41	-0.703742	0.2	0.332	5.27763851128329e-37
1810	PSMG3	1.58568237970703e-41	-0.536059	0.285	0.432	5.38117172377377e-37
1811	KCMF1	1.64756749615387e-41	-0.615872	0.292	0.438	5.59118505494778e-37
1812	FARP2	1.65412287173812e-41	-0.769693	0.187	0.316	5.61343137753049e-37
1813	ZYG11B	1.69904623139069e-41	-0.718361	0.204	0.335	5.76588329084746e-37
1814	RECQL	1.76890711889314e-41	-0.965281	0.221	0.353	6.00296319867577e-37
1815	MET	1.86553048571554e-41	1.78789501831565	0.405	0.314	6.33086425632427e-37
1816	CREBBP	1.86781139038939e-41	-0.589683	0.275	0.419	6.33860473442545e-37
1817	CD164	1.96106220932281e-41	0.554422314825724	0.641	0.58	6.65506071355789e-37
1818	PARK7	2.15672104040701e-41	0.585983561617388	0.606	0.528	7.31904852272522e-37
1819	AP2A2	2.3296639496479e-41	-0.711335	0.156	0.281	7.90594757952513e-37
1820	SET	2.40145984014626e-41	0.633149636743384	0.676	0.612	8.14959411352033e-37
1821	ZNF718	2.40242041412035e-41	-0.715368	0.141	0.259	8.15285391735881e-37
1822	SMG5	2.46491752446682e-41	-0.784881	0.155	0.276	8.3649441110306e-37
1823	PHF20L1	2.50502237285658e-41	-0.588544	0.289	0.437	8.50104392452609e-37
1824	DTNBP1	3.14173562802727e-41	-0.905033	0.15	0.268	1.06617940272733e-36
1825	TOMM7	3.30805160506146e-41	0.420471375104872	0.769	0.654	1.12262039269366e-36
1826	ZNF260	3.3141017047763e-41	-0.57023	0.188	0.32	1.12467355453288e-36
1827	RPL30	3.32186675807724e-41	0.252245497596606	0.965	0.889	1.12730870302109e-36
1828	TSEN15	3.36467309256361e-41	-0.770761	0.169	0.292	1.14183546069239e-36
1829	GSTO1	4.50226823092212e-41	1.15346851529083	0.327	0.219	1.52788974684573e-36
1830	CYP51A1	5.01512296263282e-41	-0.514738	0.213	0.347	1.70193212859907e-36
1831	GATAD1	5.06320843918638e-41	-0.629622	0.249	0.39	1.71825041592229e-36
1832	CEBPG	5.42482776956239e-41	-0.592673	0.243	0.383	1.84096955187869e-36
1833	COA5	5.56587567475547e-41	-0.597011	0.25	0.385	1.88883556898502e-36
1834	TSPAN12	5.74420202585152e-41	-0.458882	0.278	0.43	1.94935239949297e-36
1835	USP15	6.84380422638505e-41	-0.486294	0.379	0.533	2.32251340226603e-36
1836	ZNF84	7.20923240091108e-41	-0.618852	0.2	0.331	2.44652510757318e-36
1837	TMEM154	7.62344104610705e-41	-0.73654	0.228	0.365	2.58709095340689e-36
1838	NIPBL	8.67065765494003e-41	-0.570136	0.458	0.618	2.94247438178045e-36
1839	ATXN10	9.61878006728055e-41	-0.589276	0.416	0.568	3.26422920363233e-36
1840	APIP	1.07469550546795e-40	-0.574512	0.191	0.325	3.64708666735603e-36
1841	ATRX	1.11748953384007e-40	-0.51232	0.484	0.637	3.79231248203965e-36
1842	GAN	1.20078647691575e-40	-0.736688	0.225	0.362	4.07498898806129e-36
1843	SFSWAP	1.24693783842148e-40	-0.653224	0.23	0.366	4.23160824846714e-36
1844	PPHLN1	1.29832884850677e-40	-0.722381	0.245	0.381	4.40600878029258e-36
1845	HP1BP3	1.36015074707152e-40	-0.432181	0.552	0.705	4.61580757526191e-36
1846	ESYT1	1.88606599546748e-40	-0.494496	0.237	0.379	6.40055356221843e-36
1847	RHOC	1.88678202447829e-40	0.947669974765627	0.468	0.38	6.40298347826951e-36
1848	ENSA	1.94735587291961e-40	-0.430284	0.475	0.626	6.60854689033999e-36
1849	ZNF451	2.12704147996305e-40	-0.565456	0.286	0.431	7.21832796640262e-36
1850	SF3B6	2.23679382368957e-40	0.469909940387712	0.647	0.55	7.59078352007293e-36
1851	RICTOR	2.3876143761102e-40	-0.75389	0.286	0.424	8.10260814676757e-36
1852	FAM91A1	2.40027999031338e-40	-0.536285	0.236	0.378	8.14559017512748e-36
1853	MRPS17	2.54163027190174e-40	-0.545546	0.19	0.318	8.62527649072573e-36
1854	LYN	2.6980331303362e-40	-0.732012	0.202	0.33	9.15604523110894e-36
1855	ZNF33B	2.77682237892276e-40	-0.679019	0.219	0.351	9.42342442511229e-36
1856	BCL7A	2.98721059590977e-40	-0.589084	0.181	0.31	1.01373978782794e-35
1857	FAM117B	3.00194890920025e-40	-0.834086	0.149	0.267	1.0187413818262e-35
1858	PCBD2	3.06916346776034e-40	-0.819082	0.157	0.276	1.04155131441915e-35
1859	TET2	4.12737465579891e-40	-0.716146	0.248	0.382	1.40066586319192e-35
1860	WNT7B	5.12303184300336e-40	-0.543811	0.164	0.291	1.73855208624162e-35
1861	PRRC2C	5.70356813412812e-40	-0.365446	0.689	0.805	1.93556288199772e-35
1862	ECHS1	5.87218581377235e-40	-0.655127	0.46	0.57	1.99278497776178e-35
1863	MAP1LC3B	7.00399300737823e-40	1.00568615195627	0.392	0.289	2.37687506698388e-35
1864	TSPAN15	7.36597057915685e-40	-0.488221	0.227	0.365	2.49971577574267e-35
1865	ENSG00000237773	8.42539295829497e-40	-0.395545	0.248	0.394	2.85924135432698e-35
1866	RAB11FIP2	1.03572466599779e-39	-0.800884	0.145	0.262	3.51483522653009e-35
1867	NSD1	1.04437146424859e-39	-0.58433	0.281	0.422	3.54417900107402e-35
1868	PIBF1	1.1345521809641e-39	-0.674815	0.281	0.419	3.85021628131977e-35
1869	PPP1R12A	1.14783695829382e-39	-0.558405	0.407	0.553	3.89529950166591e-35
1870	ALG8	1.15461760316863e-39	-0.554325	0.22	0.356	3.91831029811307e-35
1871	C12orf45	1.30653204632091e-39	-0.798341	0.16	0.279	4.43384715239463e-35
1872	BCL2L11	1.39003527632065e-39	-0.703319	0.145	0.263	4.71722371372175e-35
1873	DNAJC15	1.43875305362003e-39	-0.50134	0.247	0.39	4.88255236276494e-35
1874	DCAF16	1.4715103422043e-39	-0.613836	0.155	0.275	4.9937174973045e-35
1875	ABCC5	1.61129335590076e-39	-0.700165	0.185	0.31	5.4680851325848e-35
1876	IQCB1	2.048547310254e-39	-0.637235	0.238	0.372	6.95195015207798e-35
1877	BPTF	2.43069198896681e-39	-0.486748	0.5	0.657	8.24879633375775e-35
1878	TINAGL1	2.58178024197167e-39	0.855933167928845	0.583	0.521	8.76152942915506e-35
1879	CBLL1	2.77633835502208e-39	-0.661679	0.176	0.302	9.42178184160293e-35
1880	PTBP3	2.88311326666173e-39	-0.327144	0.486	0.649	9.78413318174324e-35
1881	SQSTM1	3.14465689754053e-39	0.837133708550821	0.626	0.576	1.06717076474936e-34
1882	GNAI2	3.18762582725891e-39	1.04889402116684	0.391	0.291	1.08175270073858e-34
1883	PIK3CB	3.22348896614744e-39	-0.738286	0.195	0.32	1.0939232155518e-34
1884	GXYLT1	3.78425636074582e-39	-0.584532	0.213	0.345	1.2842252385827e-34
1885	NDUFS5	4.19067907024403e-39	0.326684200198475	0.801	0.698	1.42214884927801e-34
1886	RND3	4.53915539749427e-39	1.2981571170595	0.328	0.223	1.54040777569365e-34
1887	CELF1	4.81216385174904e-39	-0.453615	0.338	0.488	1.63305592472956e-34
1888	UPK3B	4.85669501006983e-39	-0.347962	0.531	0.689	1.6481680186173e-34
1889	BAIAP2L1	4.99705894624637e-39	-0.733663	0.292	0.425	1.69580192399817e-34
1890	ANKRD26	5.2870558749784e-39	-0.776786	0.159	0.275	1.79421528173267e-34
1891	PNPLA8	5.68599701155379e-39	-0.538159	0.311	0.453	1.92959994584089e-34
1892	GPT2	6.05871808453049e-39	-0.734719	0.162	0.282	2.05608656916627e-34
1893	ST13	6.23638686133957e-39	0.531394779288588	0.631	0.562	2.11638024526419e-34
1894	OXR1	6.70376106049966e-39	-0.469088	0.505	0.669	2.27498835349116e-34
1895	PCP4L1	6.93128142166102e-39	0.763682721569051	0.284	0.168	2.35219966325488e-34
1896	PPME1	7.00849942185595e-39	-0.399746	0.251	0.393	2.37840436380104e-34
1897	GBF1	7.62940408337337e-39	-0.751691	0.192	0.315	2.58911456973359e-34
1898	SECISBP2	8.68429651367308e-39	-0.638403	0.212	0.343	2.9471028648801e-34
1899	SPAG16	8.70691537585592e-39	-0.480686	0.323	0.471	2.95477880195046e-34
1900	INO80D	9.29415651181985e-39	-0.684539	0.164	0.285	3.15406495385119e-34
1901	ACSL1	1.13324067067188e-38	-0.729476	0.154	0.27	3.8457655399921e-34
1902	ITFG2	1.22804415628887e-38	-0.668655	0.16	0.278	4.16749064878192e-34
1903	ATP5F1C	1.24251150479685e-38	-0.378994	0.549	0.689	4.21658704267859e-34
1904	DDX42	1.34576914678123e-38	-0.483741	0.291	0.438	4.56700217651678e-34
1905	TSEN2	1.35249413241952e-38	-0.768628	0.236	0.366	4.58982408777889e-34
1906	GATA2-AS1	1.48193905555505e-38	-0.682246	0.144	0.259	5.02910837893162e-34
1907	PSMG4	1.73541052889532e-38	-0.582623	0.213	0.341	5.88928917085917e-34
1908	UTP18	1.75761570309476e-38	-0.5607	0.202	0.334	5.96464465002237e-34
1909	GNGT1	1.82531483058465e-38	-0.706678	0.282	0.413	6.19438840907207e-34
1910	USP32	1.87938030097311e-38	-0.808608	0.194	0.312	6.37786498938233e-34
1911	CHD2	1.90942488719987e-38	-0.528492	0.381	0.525	6.47982429720149e-34
1912	CUL1	2.14013383318839e-38	-0.629362	0.263	0.398	7.26275817630811e-34
1913	LINC01518	2.16916718324596e-38	-0.726747	0.184	0.307	7.36128575306348e-34
1914	LGALS3BP	2.34094758174973e-38	0.984333426444106	0.42	0.322	7.94423971342588e-34
1915	TTC19	2.54748302220294e-38	-0.692238	0.242	0.374	8.64513838414791e-34
1916	ANO6	2.55346821944149e-38	-0.549111	0.541	0.708	8.66544974949663e-34
1917	ZMYM4	2.56710133920427e-38	-0.574543	0.308	0.452	8.71171510472361e-34
1918	TM7SF3	3.03293023386508e-38	-0.409637	0.416	0.567	1.02925520416445e-33
1919	NOP53	3.03535491137796e-38	-0.421589	0.313	0.463	1.03007804272522e-33
1920	SLC9A7	3.2198409694239e-38	-0.980501	0.141	0.251	1.0926852313837e-33
1921	DLG3	3.41892879406675e-38	-0.759123	0.162	0.282	1.16024767555449e-33
1922	POT1	3.43263014354358e-38	-0.678998	0.172	0.294	1.16489736551295e-33
1923	DGKD	3.52418589152386e-38	-0.388032	0.186	0.315	1.19596772414754e-33
1924	MAP3K4	3.7171231173068e-38	-0.733171	0.177	0.298	1.26144290108923e-33
1925	TMPO	3.94289633819555e-38	-0.576021	0.363	0.51	1.33806130133004e-33
1926	PSME3IP1	4.06031416194254e-38	-0.515887	0.222	0.358	1.37790821399682e-33
1927	PTPN2	4.37749617056731e-38	-0.607273	0.324	0.464	1.48554710044372e-33
1928	MICU1	4.49177031008552e-38	-0.580913	0.25	0.387	1.52432717243062e-33
1929	GPI	4.63875074664062e-38	-0.361194	0.438	0.583	1.57420645337996e-33
1930	TGOLN2	5.36930794733757e-38	-0.401409	0.398	0.551	1.82212834500848e-33
1931	TGS1	5.68882555469882e-38	-0.573209	0.204	0.334	1.93055984024259e-33
1932	LYST	5.86896804361826e-38	-0.534385	0.26	0.395	1.99169299528229e-33
1933	CHM	6.3144446239283e-38	-0.717481	0.153	0.268	2.14286992757631e-33
1934	SRI	6.52998191943635e-38	0.44827365062826	0.707	0.652	2.21601466417992e-33
1935	MAVS	6.70396588040589e-38	-0.816481	0.142	0.254	2.27505786117454e-33
1936	MT-ND3	6.71951585689255e-38	-0.475494	0.926	0.944	2.28033490119506e-33
1937	TMEM68	8.12213465089591e-38	-0.410964	0.222	0.356	2.75632761512803e-33
1938	SMIM4	8.26500666686767e-38	-0.637555	0.27	0.401	2.80481266246821e-33
1939	ZBTB20	8.65364014976769e-38	-0.703409	0.47	0.613	2.93669932122516e-33
1940	SMG1	8.71463728485885e-38	-0.531031	0.416	0.562	2.9573993089897e-33
1941	GRN	9.18734365059152e-38	0.702846695381143	0.611	0.559	3.11781694126474e-33
1942	STMP1	9.25182952609057e-38	-0.378729	0.49	0.654	3.1397008679741e-33
1943	SNHG7	1.01792560425411e-37	-0.450766	0.37	0.505	3.45443233059675e-33
1944	VPS13D	1.19045102421897e-37	-0.577423	0.247	0.378	4.03991459578951e-33
1945	SMC6	1.20394050663718e-37	-0.486748	0.238	0.372	4.08569250332393e-33
1946	COA6	1.21045412015704e-37	-0.526337	0.241	0.37	4.10779710216495e-33
1947	USP9Y	1.22755211069989e-37	-0.713895	0.244	0.373	4.16582084287115e-33
1948	ABCA1	1.33498019136319e-37	-0.719005	0.207	0.332	4.53038877741012e-33
1949	THOC1	1.41849348260379e-37	-0.64713	0.209	0.336	4.81379948256421e-33
1950	RBPMS	1.48080814955584e-37	-0.593229	0.354	0.49	5.0252705363327e-33
1951	TAF2	1.5575624359344e-37	-0.654566	0.186	0.308	5.28574388258697e-33
1952	PGP	1.81718998214146e-37	-0.506886	0.278	0.415	6.16681592339527e-33
1953	DLG5	1.92302357692014e-37	-0.673218	0.163	0.28	6.52597281063619e-33
1954	GFM1	1.94108398779168e-37	-0.731435	0.143	0.255	6.58726262096983e-33
1955	UBAC2	2.02238822086643e-37	-0.663982	0.389	0.527	6.86317666633231e-33
1956	POGZ	2.15484520271565e-37	-0.572035	0.26	0.395	7.31268267993581e-33
1957	FARSB	2.29343556117211e-37	-0.594836	0.219	0.35	7.78300292039367e-33
1958	TBC1D15	2.30193499391251e-37	-0.729342	0.157	0.273	7.81184659534151e-33
1959	DGCR2	2.40521938464905e-37	-0.688594	0.156	0.272	8.16235250374501e-33
1960	GNL3L	2.75345122375981e-37	-0.804051	0.145	0.255	9.34411207295128e-33
1961	NCL	2.8078122022876e-37	0.459891985228173	0.707	0.659	9.52859148968321e-33
1962	LRCH3	2.85236327039869e-37	-0.67872	0.199	0.32	9.679779994425e-33
1963	TSPAN14	3.39166526817433e-37	-0.484103	0.336	0.48	1.15099552540764e-32
1964	TSC22D2	3.41652967582668e-37	-0.589159	0.313	0.448	1.15943351078854e-32
1965	HDHD5	3.94639167346352e-37	-0.574606	0.162	0.281	1.33924747830658e-32
1966	MAPKAPK5	3.98898679299999e-37	-0.822097	0.162	0.278	1.35370255807248e-32
1967	SCAPER	4.26037529177428e-37	-0.720589	0.218	0.342	1.44580095901652e-32
1968	TRABD	4.798137681255e-37	-0.526452	0.245	0.381	1.6282960035107e-32
1969	DUSP23	4.91230904487836e-37	0.714130479772003	0.513	0.429	1.66704119746992e-32
1970	PAK1	5.8666993533962e-37	-0.719482	0.189	0.31	1.99092309256853e-32
1971	NBPF1	6.30970351449904e-37	-0.44488	0.243	0.38	2.1412609846804e-32
1972	GLYR1	6.35258519747569e-37	-0.518216	0.26	0.392	2.15581331261535e-32
1973	CHD1	8.38209006572222e-37	-0.565859	0.267	0.398	2.84454608470349e-32
1974	SUCLG1	9.05844515780873e-37	-0.479625	0.329	0.468	3.07407394875397e-32
1975	PSAP	9.99670715267074e-37	0.512381397983003	0.729	0.71	3.39248253933034e-32
1976	PTPRF	1.12887288892186e-36	-0.383328	0.523	0.677	3.83094303584524e-32
1977	ZBTB44	1.12995338082632e-36	-0.543063	0.22	0.35	3.83460979317219e-32
1978	NECTIN1	1.17879331007735e-36	-0.485098	0.242	0.375	4.00035297707848e-32
1979	PTPN11	1.1957776924876e-36	-0.429336	0.324	0.47	4.05799117722593e-32
1980	HPS4	1.3873251841082e-36	-0.718161	0.147	0.258	4.70802674478958e-32
1981	PPP1R21	1.43570636663607e-36	-0.664527	0.218	0.345	4.87221312581617e-32
1982	SRC	1.5775779351145e-36	-0.496601	0.277	0.418	5.35366848060458e-32
1983	POR	1.7449496925427e-36	-0.562726	0.225	0.354	5.92166127661291e-32
1984	YWHAE	1.77913562429473e-36	0.623406647499077	0.696	0.649	6.0376746546066e-32
1985	ATAD1	1.93029493075031e-36	-0.465292	0.297	0.44	6.55064887699427e-32
1986	ERI3	2.3038480323577e-36	-0.528828	0.345	0.492	7.81833868260909e-32
1987	SPINT2	2.30805153929709e-36	0.336700202444525	0.855	0.815	7.8326037037586e-32
1988	SSBP2	2.44578081940549e-36	-0.734115	0.158	0.272	8.30000178873448e-32
1989	ZNRF1	2.68083783274697e-36	-0.572838	0.314	0.451	9.09769126921011e-32
1990	PTK6	2.70677698692065e-36	-0.608562	0.157	0.274	9.1857183828139e-32
1991	WASHC3	3.03688635211807e-36	-0.524582	0.25	0.384	1.03059775245479e-31
1992	PUM1	3.27441183309713e-36	-0.534709	0.436	0.576	1.11120439967984e-31
1993	LAMP1	3.78397063451293e-36	0.840307390401739	0.51	0.436	1.28412827452831e-31
1994	SEH1L	3.90510458107351e-36	-0.620147	0.192	0.314	1.32523629063311e-31
1995	TMEM245	4.42017450508966e-36	-0.484504	0.248	0.383	1.50003042004723e-31
1996	CEBPZ	4.44065371583812e-36	-0.401997	0.378	0.525	1.50698024500682e-31
1997	LMNA	5.47356726495286e-36	0.687148547358398	0.612	0.556	1.8575097870344e-31
1998	ARFGEF3	6.41962516143256e-36	-0.551891	0.288	0.427	2.17856399478375e-31
1999	GALNT2	6.55708181054251e-36	-0.588276	0.25	0.382	2.22521128322571e-31
[truncated: 1,493 more rows]

## Sheet: ccRCC
X.1	gene	p_val	avg_log2FC	pct.1	pct.2	p_val_adj
1	VCAN	0	3.06370379030692	0.749	0.144	0
2	COL6A2	0	2.54687450432388	0.681	0.1	0
3	SPOCK1	0	2.83935171579359	0.667	0.113	0
4	MAP1B	0	3.49469524649844	0.611	0.058	0
5	COL1A2	0	4.86643501140817	0.568	0.03	0
6	ENSG00000133112	0	2.98007851418018	0.59	0.056	0
7	GNB2L1	0	2.06289581969837	0.629	0.096	0
8	LGALS3BP	0	1.6359196279522	0.853	0.322	0
9	SELM	0	2.95648893751185	0.597	0.066	0
10	ATP5G2	0	2.56815900383891	0.616	0.088	0
11	ENSG00000196975	0	3.50247531549963	0.575	0.048	0
12	MTRNR2L12	0	2.70436470984292	0.681	0.156	0
13	DCBLD2	0	3.01990449854777	0.606	0.082	0
14	SPARC	0	2.51440855759117	0.79	0.269	0
15	C11orf31	0	2.95257507066157	0.587	0.067	0
16	ENSG00000228474	0	3.2775336054359	0.563	0.045	0
17	QSOX1	0	1.83175075126282	0.727	0.213	0
18	SEPW1	0	2.93388676908378	0.581	0.068	0
19	MTRNR2L8	0	3.00089830286227	0.647	0.135	0
20	ECM1	0	4.22569251668614	0.541	0.031	0
21	TCEB2	0	2.71139547245203	0.585	0.075	0
22	C19orf10	0	3.40293920366626	0.566	0.057	0
23	C16orf13	0	2.65056289523038	0.582	0.076	0
24	NME1-NME2	0	3.72127903322258	0.542	0.036	0
25	TMEM66	0	2.51756701360446	0.578	0.074	0
26	ATP5E	0	2.27593266549626	0.586	0.082	0
27	SHFM1	0	2.64989023537362	0.576	0.073	0
28	ATP5O	0	2.87792424391692	0.569	0.067	0
29	ATP5J	0	2.37988787305331	0.578	0.078	0
30	BGN	0	2.64692976028754	0.612	0.113	0
31	ATP5G3	0	2.61600369071169	0.569	0.07	0
32	PRKCDBP	0	3.3347973498268	0.552	0.054	0
33	FXYD5	0	2.02393506166036	0.616	0.118	0
34	HGF	0	3.10196334422948	0.555	0.058	0
35	C19orf43	0	2.80465254441738	0.562	0.065	0
36	LRP1	0	2.12583462275797	0.644	0.149	0
37	USMG5	0	2.24926817476281	0.574	0.079	0
38	C1S	0	1.19764742875565	0.843	0.349	0
39	TPM4	0	2.92567213264277	0.589	0.095	0
40	CERCAM	0	3.33845761483155	0.583	0.09	0
41	ATP5J2	0	2.80660357437234	0.557	0.066	0
42	NAV1	0	3.75866216859806	0.524	0.033	0
43	CAV1	0	1.85246215510515	0.825	0.335	0
44	ATP5B	0	3.05216302417109	0.546	0.057	0
45	ATP5H	0	2.62569151286443	0.559	0.07	0
46	SF3B14	0	2.69553792732312	0.555	0.067	0
47	DCDC2	0	2.61465422903735	0.591	0.105	0
48	FKBP10	0	1.32783760270753	0.767	0.281	0
49	MET	0	1.86309846420088	0.709	0.225	0
50	CD44	0	1.71871751261288	0.691	0.207	0
51	ATP5C1	0	2.81915397201869	0.547	0.064	0
52	TM4SF1	0	2.7859234597236	0.606	0.124	0
53	CDK6	0	2.57497026911479	0.562	0.081	0
54	NGFRAP1	0	2.81421782319467	0.541	0.061	0
55	COL1A1	0	4.27850478228351	0.511	0.031	0
56	MATR3	0	2.84207740576649	0.535	0.057	0
57	NHP2L1	0	2.82670507246944	0.539	0.061	0
58	COL6A1	0	2.17570021142518	0.624	0.146	0
59	SERPINH1	0	1.57783280812245	0.767	0.29	0
60	C1R	0	1.1256604791374	0.795	0.319	0
61	GLTSCR2	0	2.38651254989219	0.545	0.069	0
62	FAM127B	0	2.93725666074207	0.528	0.053	0
63	EMP3	0	1.82386966225896	0.797	0.322	0
64	EPHA7	0	3.06777778048311	0.554	0.081	0
65	FLNA	0	1.76785577846308	0.699	0.227	0
66	ZEB2	0	1.49108308762498	0.692	0.222	0
67	PTRF	0	4.1461524065162	0.497	0.027	0
68	MKL1	0	3.40158897536899	0.511	0.042	0
69	ITGB1	0	1.72066312237989	0.752	0.286	0
70	U2AF1	0	2.70139318780831	0.533	0.067	0
71	COL21A1	0	3.76384178424595	0.497	0.031	0
72	MYL9	0	2.1121622547507	0.665	0.2	0
73	2025-09-07	0	3.79450022642626	0.493	0.03	0
74	ATP6V0C	0	2.84314364663059	0.508	0.046	0
75	FAM127A	0	3.38152055381923	0.505	0.044	0
76	LINC00493	0	2.49214764614843	0.525	0.065	0
77	SHC1	0	1.37914772348974	0.686	0.228	0
78	ENSG00000115053	0	3.18742518071987	0.495	0.039	0
79	MEG3	0	2.9650620056382	0.494	0.039	0
80	ATP5L	0	2.44768856023029	0.519	0.065	0
81	ANO6	0	1.97542936025312	0.627	0.174	0
82	DST	0	1.42553024771916	0.615	0.163	0
83	ENSG00000182199	0	3.83592400801201	0.478	0.027	0
84	PMP22	0	1.84963938142881	0.625	0.175	0
85	ANXA1	0	1.19918114511347	0.777	0.328	0
86	ZBTB38	0	0.991003172072891	0.729	0.283	0
87	PBX1	0	2.98267301254252	0.508	0.065	0
88	LINC00657	0	2.91492261315118	0.498	0.055	0
89	FSCN1	0	2.67007130094461	0.522	0.08	0
90	ATP5G1	0	2.71468997338341	0.497	0.055	0
91	CSRP1	0	2.54415244576167	0.56	0.119	0
92	HIST1H2BK	0	2.86576662635155	0.489	0.05	0
93	RNF213	0	1.93662723969302	0.582	0.143	0
94	MLLT3	0	2.37468312568545	0.558	0.122	0
95	MYOF	0	1.78043004052442	0.584	0.148	0
96	TCEB1	0	2.8473390092987	0.486	0.052	0
97	PLP2	0	1.55972534238682	0.676	0.244	0
98	IFI27	0	1.05711411915438	0.709	0.277	0
99	ENO2	0	1.06098099603229	0.714	0.283	0
100	PDGFRA	0	5.59677292029202	0.439	0.009	0
101	TROVE2	0	2.14909889990535	0.57	0.14	0
102	P4HA2	0	1.5221632190283	0.683	0.254	0
103	MYLK	0	2.74907679371942	0.505	0.076	0
104	POLD4	0	2.28227254134056	0.575	0.146	0
105	EIF4A1	0	1.34968303363257	0.79	0.362	0
106	LSMD1	0	2.89027876597046	0.48	0.052	0
107	ATPIF1	0	2.13119984606047	0.493	0.066	0
108	ENSG00000271043	0	4.02512085049041	0.445	0.019	0
109	MAP4	0	1.66395105824108	0.604	0.18	0
110	ITIH5	0	2.42106791385015	0.539	0.118	0
111	EEA1	0	2.04799243985105	0.566	0.145	0
112	TGFB1	0	2.86826169549763	0.509	0.09	0
113	PPAP2A	0	4.41599947797903	0.44	0.023	0
114	CAPG	0	1.78734580024424	0.585	0.168	0
115	SHISA4	0	3.15233936154051	0.479	0.063	0
116	NOTCH2	0	1.94917448547219	0.519	0.104	0
117	GPC6	0	2.3448566030318	0.515	0.1	0
118	AKT3	0	2.2402779604483	0.513	0.099	0
119	APOA1BP	0	3.43923705156202	0.447	0.034	0
120	PGLS	0	1.58975787107132	0.667	0.254	0
121	ENSG00000177700	0	3.34849890021442	0.443	0.031	0
122	IQGAP1	0	1.4241166667034	0.636	0.225	0
123	USP3	0	2.83777826347372	0.491	0.08	0
124	RACK1	0	-1.24638	0.351	0.761	0
125	TPR	0	1.25558537359447	0.694	0.284	0
126	RAD50	0	2.31285210818566	0.483	0.074	0
127	SLIT3	0	4.87107858631699	0.426	0.017	0
128	RPL41	0	-1.15348	0.399	0.807	0
129	TMEM9	0	1.46255886483512	0.73	0.322	0
130	PHLDA1	0	1.7628882246072	0.583	0.175	0
131	RPL30	0	-1.32786	0.39	0.797	0
132	MDK	0	1.43011709484725	0.572	0.165	0
133	RPL31	0	-1.3679	0.383	0.789	0
134	ARL4C	0	1.97067975161443	0.513	0.107	0
135	RPL35A	0	-1.5095	0.388	0.794	0
136	C14orf2	0	2.51038976013058	0.461	0.056	0
137	ARHGAP29	0	1.37631921604967	0.655	0.251	0
138	RPS27	0	-1.22268	0.393	0.797	0
139	TAPBP	0	1.12538352141647	0.813	0.409	0
140	BNC2	0	2.59468321310654	0.483	0.079	0
141	PLOD3	0	1.7007738611373	0.572	0.168	0
142	TM4SF4	0	3.39353182883199	0.45	0.047	0
143	RPS15A	0	-1.33838	0.381	0.784	0
144	ATP5A1	0	3.29508893119578	0.439	0.036	0
145	PEA15	0	1.7112270578348	0.605	0.202	0
146	RPS14	0	-1.20911	0.394	0.796	0
147	STK17A	0	2.31883660937796	0.51	0.108	0
148	WBP5	0	2.37255062665813	0.455	0.053	0
149	RPS25	0	-1.48616	0.379	0.781	0
150	RPS28	0	-1.27815	0.394	0.795	0
151	MPZL1	0	1.48792818687477	0.586	0.185	0
152	WWTR1	0	1.44294439240033	0.729	0.328	0
153	PLOD2	0	1.13465867496727	0.896	0.496	0
154	SERINC1	0	1.60944062840795	0.67	0.27	0
155	RTFDC1	0	3.11097971086036	0.441	0.041	0
156	RPL18A	0	-1.17878	0.39	0.79	0
157	RPL37A	0	-1.21876	0.394	0.793	0
158	RPS16	0	-1.2249	0.383	0.782	0
159	PRAME	0	2.07835354063198	0.496	0.097	0
160	GJA1	0	4.33908361982345	0.421	0.022	0
161	ATP2B4	0	1.58475443271292	0.529	0.131	0
162	RPS18	0	-1.29615	0.391	0.789	0
163	RPL12	0	-1.37339	0.382	0.78	0
164	SCAMP3	0	1.55779065088276	0.601	0.203	0
165	RPS27A	0	-1.22392	0.385	0.782	0
166	LINC00152	0	3.03576592001533	0.438	0.041	0
167	RPL34	0	-1.32305	0.384	0.781	0
168	RPS23	0	-1.29581	0.39	0.787	0
169	RPS13	0	-1.42688	0.372	0.769	0
170	RPL19	0	-1.37792	0.381	0.778	0
171	RPL24	0	-1.2989	0.386	0.782	0
172	RPS3A	0	-1.36228	0.377	0.773	0
173	RPS20	0	-1.41193	0.374	0.77	0
174	RPL7	0	-1.31101	0.381	0.777	0
175	GABARAP	0	1.96172009016627	0.623	0.227	0
176	TGFBI	0	1.73924777442357	0.71	0.314	0
177	PHLDA3	0	1.48139559867025	0.565	0.169	0
178	RPL11	0	-1.2349	0.391	0.786	0
179	RPS7	0	-1.31069	0.375	0.77	0
180	RPS24	0	-1.47308	0.381	0.776	0
181	RPL23A	0	-1.52352	0.369	0.764	0
182	PLD3	0	1.2851926179315	0.705	0.31	0
183	RPL9	0	-1.31036	0.376	0.77	0
184	RPL10A	0	-1.48751	0.361	0.755	0
185	RPL21	0	-1.68376	0.379	0.773	0
186	LOX	0	1.46646308857305	0.67	0.277	0
187	EPHB6	0	2.85205723802072	0.441	0.048	0
188	RPS4X	0	-1.33173	0.387	0.78	0
189	RPL38	0	-1.3969	0.374	0.767	0
190	PPP2R1A	0	1.30096202392184	0.73	0.337	0
191	RPS6	0	-1.55577	0.384	0.776	0
192	GNAS	0	0.954104473900599	0.753	0.361	0
193	RPS21	0	-1.38635	0.373	0.765	0
194	2025-09-02	0	3.32435319742376	0.421	0.029	0
195	RPL26	0	-1.5549	0.374	0.765	0
196	HN1	0	2.98418094955912	0.432	0.041	0
197	NFIC	0	1.08889111022488	0.747	0.356	0
198	RAC2	0	2.16642580740652	0.455	0.064	0
199	ASS1	0	1.70318265629685	0.65	0.26	0
200	RPL27A	0	-1.34847	0.381	0.771	0
201	C14orf166	0	2.93953511941379	0.432	0.042	0
202	EHD2	0	1.75024022230088	0.601	0.211	0
203	RPS5	0	-1.24557	0.38	0.77	0
204	ENSG00000119383	0	2.75288828798183	0.429	0.039	0
205	SHISA5	0	1.5665433369536	0.591	0.201	0
206	ATP5F1	0	3.27914958632286	0.424	0.035	0
207	RPS12	0	-1.4913	0.379	0.768	0
208	MESDC2	0	3.35716915130577	0.423	0.034	0
209	CDH2	0	1.45073909432919	0.619	0.23	0
210	HM13	0	1.11953416055189	0.751	0.362	0
211	WDR83OS	0	1.19669700310048	0.74	0.351	0
212	GFPT2	0	2.67932249698266	0.436	0.048	0
213	CD2AP	0	1.70413733286598	0.555	0.167	0
214	MAGED1	0	1.85685490053114	0.532	0.144	0
215	SFXN3	0	1.91464118666735	0.499	0.111	0
216	COMT	0	1.32344227995868	0.734	0.346	0
217	RPL5	0	-1.30967	0.373	0.76	0
218	RPL14	0	-1.455	0.349	0.736	0
219	PML	0	1.17449547980244	0.543	0.156	0
220	DDAH2	0	1.56382107481766	0.582	0.195	0
221	CTSA	0	1.30537175594209	0.708	0.321	0
222	RPL27	0	-1.55031	0.348	0.734	0
223	HSPA5	0	0.794618995670012	0.853	0.467	0
224	RPS3	0	-1.19217	0.385	0.77	0
225	TPT1	0	-1.45978	0.38	0.765	0
226	GNPTG	0	1.63476714062957	0.579	0.194	0
227	RPL32	0	-1.31938	0.374	0.757	0
228	RPL29	0	-1.25295	0.369	0.752	0
229	TRIO	0	1.55426442620866	0.503	0.12	0
230	BMP1	0	2.32851661865815	0.443	0.06	0
231	RPL7A	0	-1.28536	0.377	0.76	0
232	ENSG00000269893	0	2.73346017237516	0.422	0.039	0
233	IDS	0	1.50499551431202	0.582	0.199	0
234	VAMP5	0	1.1731092989924	0.662	0.28	0
235	C7orf73	0	3.40169255813567	0.415	0.033	0
236	RPL35	0	-1.24216	0.389	0.771	0
237	C1orf85	0	3.69108077575627	0.41	0.028	0
238	ATP5I	0	2.18404247331237	0.438	0.057	0
239	RPL23	0	-1.4975	0.349	0.73	0
240	MYH9	0	1.36182973379644	0.604	0.223	0
241	PLK2	0	1.89085939903154	0.529	0.149	0
242	TUBA1A	0	1.25689571467236	0.726	0.346	0
243	CAPN2	0	1.19719716862763	0.628	0.249	0
244	STAT1	0	1.32422842127106	0.584	0.205	0
245	RPL39	0	-1.24953	0.382	0.761	0
246	GRN	0	1.38113798510865	0.678	0.3	0
247	PDE4DIP	0	1.81299184861362	0.512	0.134	0
248	COPA	0	1.08740719546863	0.624	0.246	0
249	MAL	0	2.2950865045666	0.452	0.074	0
250	MRP63	0	2.02156998542561	0.443	0.065	0
251	PDCD6	0	1.20554821557343	0.716	0.338	0
252	MTR	0	0.955849872148342	0.552	0.175	0
253	MFGE8	0	3.04497273509702	0.42	0.043	0
254	PRNP	0	1.70090577296179	0.603	0.226	0
255	ENSG00000092820	0	3.68935148462332	0.399	0.022	0
256	CCDC104	0	2.55577815460443	0.428	0.052	0
257	RCN1	0	1.00213085485189	0.766	0.39	0
258	CD68	0	1.58266323846984	0.615	0.239	0
259	RAB1B	0	1.58615219120428	0.575	0.199	0
260	RPL22	0	-1.37417	0.357	0.732	0
261	S100A16	0	1.46773325410138	0.718	0.343	0
262	CEP170	0	1.99314461848464	0.449	0.075	0
263	PIGT	0	1.47229647458407	0.599	0.225	0
264	RPS11	0	-1.21633	0.37	0.744	0
265	TMED3	0	1.25580584217907	0.697	0.324	0
266	SF3B4	0	1.61131625671804	0.54	0.168	0
267	MVP	0	0.966174967807494	0.728	0.356	0
268	JOSD2	0	1.41763943319573	0.618	0.246	0
269	RPL15	0	-1.26986	0.362	0.733	0
270	ARL6IP5	0	1.10541061466243	0.746	0.375	0
271	MSN	0	1.27966379901678	0.623	0.252	0
272	RIPK2	0	1.6369459998478	0.53	0.159	0
273	GLIPR1	0	2.93692207138091	0.411	0.04	0
274	VIMP	0	2.98928197715088	0.412	0.041	0
275	SYCE1L	0	1.17609030452272	0.496	0.125	0
276	ENSG00000143321	0	3.20769993766234	0.401	0.03	0
277	CTNNA1	0	1.05438777198402	0.721	0.351	0
278	NUCB2	0	1.3394792349709	0.688	0.318	0
279	ADAM15	0	1.92742931732457	0.475	0.106	0
280	TMEM43	0	1.61918011218052	0.516	0.147	0
281	PPIC	0	1.48485927378806	0.536	0.167	0
282	AHNAK	0	0.949489978620373	0.752	0.383	0
283	RPS29	0	-1.66554	0.36	0.729	0
284	PYGB	0	2.21782198946146	0.443	0.075	0
285	ARF5	0	1.39703555783057	0.662	0.295	0
286	OS9	0	0.950030075007963	0.769	0.402	0
287	APP	0	1.05197725938715	0.895	0.528	0
288	GSTM1	0	3.4813876784349	0.391	0.024	0
289	PDIA3	0	0.986488611325535	0.901	0.535	0
290	RPL4	0	-1.3468	0.352	0.718	0
291	SF3B2	0	1.12608357430105	0.673	0.308	0
292	ATP5MC2	0	-1.52075	0.312	0.677	0
293	PPP1R18	0	2.28472660981579	0.449	0.084	0
294	ATF7IP	0	1.43640090588299	0.494	0.13	0
295	APH1A	0	1.09026188102516	0.684	0.321	0
296	PPP4R2	0	1.8355955275224	0.487	0.124	0
297	PON2	0	1.34057991717494	0.612	0.249	0
298	HSP90B1	0	0.958233431842424	0.923	0.56	0
299	TOMM70A	0	3.3635773428903	0.389	0.027	0
300	TUSC3	0	1.87666661300416	0.493	0.131	0
301	ARL4D	0	2.72530679500206	0.435	0.073	0
302	SLC39A1	0	1.23771948477436	0.665	0.304	0
303	PSMB9	0	0.993114349342164	0.738	0.377	0
304	NGRN	0	2.43487199009089	0.423	0.062	0
305	P4HA1	0	1.15130962807227	0.668	0.308	0
306	OAS1	0	1.77898541287196	0.514	0.154	0
307	ATP5F1E	0	-1.58847	0.281	0.641	0
308	C9orf16	0	1.30338612453458	0.638	0.279	0
309	PTPLAD1	0	4.13819429796806	0.377	0.018	0
310	DLGAP4	0	1.4346294898242	0.523	0.164	0
311	ATP5MD	0	-2.11444	0.244	0.603	0
312	TMEM261	0	3.01084341861158	0.394	0.036	0
313	VCL	0	1.66606233612807	0.457	0.099	0
314	SERINC3	0	1.32300629040918	0.603	0.245	0
315	ENSG00000175602	0	3.60924820150723	0.377	0.022	0
316	RPS10	0	-1.79646	0.301	0.655	0
317	HIST1H2AC	0	1.45847721396374	0.646	0.293	0
318	TMEM2	0	2.75193012673659	0.392	0.039	0
319	RPS17	0	-1.50812	0.319	0.672	0
320	RPL36A	0	-1.39514	0.354	0.707	0
321	ARHGAP1	0	1.58173691781906	0.492	0.139	0
322	C1orf63	0	2.27617544668985	0.402	0.05	0
323	CYB5R3	0	0.911107620331826	0.808	0.456	0
324	C6orf1	0	2.93991400087425	0.385	0.033	0
325	CDC42EP1	0	1.77265047903466	0.509	0.157	0
326	2025-09-09	0	3.4937227736974	0.375	0.023	0
327	EIF5A	0	0.976137742447309	0.764	0.413	0
328	LBH	0	2.64761805640787	0.412	0.061	0
329	CA12	0	0.920139114905565	0.889	0.538	0
330	ILK	0	1.21863531111978	0.655	0.305	0
331	GPX8	0	1.75697881777103	0.48	0.13	0
332	MGEA5	0	2.84655809180593	0.387	0.038	0
333	MAP1LC3A	0	1.64599108821288	0.506	0.157	0
334	PSAP	0	1.0065054009904	0.927	0.579	0
335	KRTCAP2	0	1.00030515277137	0.775	0.427	0
336	GOPC	0	1.92387196465783	0.455	0.107	0
337	AIM1	0	3.16247677163209	0.382	0.034	0
338	VAT1	0	1.55032740499188	0.589	0.241	0
339	FAT1	0	1.75041685193514	0.475	0.128	0
340	TNNT1	0	2.21131689946613	0.439	0.093	0
341	CALR	0	0.785244099037216	0.931	0.586	0
342	RPL36AL	0	-1.80566	0.282	0.627	0
343	ATP5D	0	2.05609035632655	0.401	0.056	0
344	RNF128	0	1.86000334111443	0.51	0.165	0
345	ENSG00000106299	0	3.47875449885375	0.369	0.024	0
346	STEAP3	0	2.21347647420774	0.403	0.059	0
347	ENSG00000135847	0	2.97833252436676	0.374	0.03	0
348	PRSS23	0	2.51318127015013	0.429	0.086	0
349	TRIM9	0	2.03300146168097	0.443	0.1	0
350	RPS26	0	-1.50525	0.348	0.69	0
351	DBN1	0	2.65448621801755	0.398	0.058	0
352	LOXL2	0	3.50301814565663	0.378	0.038	0
353	GPI	0	1.02222872699106	0.74	0.4	0
354	C21orf33	0	3.14038637441574	0.369	0.029	0
355	WHSC1L1	0	2.85565922037653	0.376	0.037	0
356	RPL17	0	-2.03117	0.238	0.577	0
357	SORBS3	0	2.08024122625174	0.44	0.102	0
358	LYRM5	0	3.06418014653536	0.371	0.033	0
359	TPM3	0	1.05516067469654	0.756	0.419	0
360	SELT	0	2.98740416996263	0.373	0.036	0
361	DIABLO	0	3.86660472651687	0.355	0.018	0
362	LINC00116	0	2.77906333491927	0.375	0.039	0
363	TMEM173	0	1.85695115962551	0.427	0.091	0
364	ABL2	0	1.79094845454539	0.417	0.083	0
365	FN3K	0	1.72542482498423	0.412	0.08	0
366	PVRL2	0	3.72505802155311	0.356	0.024	0
367	CCDC80	0	3.71556835032077	0.361	0.03	0
368	SEMA3C	0	3.21572762204101	0.358	0.027	0
369	SQRDL	0	3.07563015650845	0.362	0.032	0
370	YWHAB	0	1.10181622167147	0.722	0.392	0
371	KDELR1	0	1.11582799972443	0.805	0.477	0
372	C9orf142	0	3.81052510287144	0.346	0.019	0
373	2025-09-15	0	3.6043	0.348	0.021	0
374	TIMP1	0	0.894875191903798	0.926	0.6	0
375	C7orf55-LUC7L2	0	3.07623696335782	0.356	0.03	0
376	C12orf23	0	3.00227487030627	0.358	0.032	0
377	ZFP36L1	0	0.795036976015209	0.896	0.573	0
378	ALDOA	0	1.3091323358987	0.788	0.467	0
379	RABL5	0	3.31979981002348	0.349	0.028	0
380	C17orf62	0	3.25921326058322	0.347	0.026	0
381	C1orf86	0	3.31578596144793	0.346	0.026	0
382	MLPH	0	2.92197571326486	0.35	0.034	0
383	2025-09-04	0	3.26184554603725	0.342	0.027	0
384	PPIB	0	0.913229576525221	0.898	0.584	0
385	MLTK	0	2.78945069461667	0.344	0.03	0
386	GNG10	0	3.1773527493752	0.34	0.027	0
387	ENSG00000272047	0	3.55981187307095	0.332	0.02	0
388	DBNDD2	0	3.22994090684064	0.335	0.024	0
389	ENSG00000270170	0	3.39047340247673	0.332	0.022	0
390	ENSG00000061936	0	3.10817372346035	0.33	0.02	0
391	ADAMTSL4	0	2.45942958777244	0.347	0.038	0
392	ZC3H11A	0	2.62741009119736	0.346	0.037	0
393	ENSG00000181019	0	4.89339375508802	0.318	0.009	0
394	SNCG	0	3.48317616396195	0.346	0.038	0
395	FAM63B	0	2.60280853809872	0.346	0.038	0
396	CYBRD1	0	3.97778765392976	0.321	0.014	0
397	PPAPDC1B	0	3.48525548791379	0.329	0.022	0
398	CD82	0	2.61931470102838	0.359	0.052	0
399	CCDC53	0	2.94207237131249	0.339	0.034	0
400	CLIP3	0	3.72769618865456	0.323	0.022	0
401	PRR16	0	5.36350455667869	0.303	0.005	0
402	NOV	0	3.65414578682061	0.325	0.028	0
403	MATN2	0	3.72135535342594	0.319	0.023	0
404	WBP1	0	2.83161405818429	0.329	0.034	0
405	GPR56	0	2.96169304302264	0.324	0.029	0
406	C19orf60	0	2.8092726574709	0.328	0.035	0
407	P4HB	0	0.727355615411882	0.947	0.654	0
408	UFD1L	0	3.57028159527198	0.311	0.022	0
409	TAGLN2	0	0.897885067565611	0.913	0.625	0
410	WAPAL	0	3.01668400195121	0.317	0.029	0
411	ENSG00000167772	0	3.63552197967958	0.301	0.013	0
412	CST3	0	0.860979437978879	0.926	0.645	0
413	ANXA2	0	0.981345462556001	0.924	0.659	0
414	CYB5A	0	-1.62702	0.656	0.783	0
415	MFSD10	1.72861502124898e-307	0.998411427205262	0.637	0.269	6.36320475471962e-303
416	FAM114A1	4.7415888368456e-307	1.61174567851495	0.503	0.158	1.74542626673124e-302
417	SEC61A1	2.32336664070592e-305	1.03065008669708	0.658	0.282	8.55254494110258e-301
418	MAGED2	1.01666551912451e-304	1.05631476808837	0.656	0.305	3.74244744244922e-300
419	CFB	2.23278807811097e-304	2.15031167765814	0.405	0.087	8.21911619433428e-300
420	LINC00969	1.38418804650288e-303	2.43064334713129	0.328	0.036	5.09533461798175e-299
421	MX1	3.45679634833616e-303	1.52220531996802	0.484	0.131	1.27248130378602e-298
422	TMEM109	4.74915444333512e-303	1.45142325614441	0.58	0.227	1.74821124213609e-298
423	RPS8	1.22551735036504e-302	-1.20395	0.394	0.788	4.51125191842875e-298
424	KDELR3	1.45384111379632e-302	1.76677686507148	0.479	0.137	5.35173452399563e-298
425	RPL13A	2.13935278364633e-302	-1.13665	0.392	0.779	7.87517153188049e-298
426	EPRS	9.07331949444346e-302	1.29219728181535	0.571	0.213	3.33997963909958e-297
427	CDCP1	1.28548019253503e-301	3.35553393791549	0.305	0.028	4.7319811367407e-297
428	RPL10	1.45930414908197e-301	-1.15406	0.394	0.786	5.37184450318564e-297
429	UBE2L6	1.53780583143083e-301	1.11543290856105	0.699	0.343	5.66081704608004e-297
430	CAPRIN1	1.98589475739847e-301	1.45248498316902	0.557	0.217	7.3102771914595e-297
431	CALU	2.57233564596575e-301	1.09727950282044	0.666	0.302	9.46902474636454e-297
432	NCSTN	5.49015476907951e-301	1.37014148569938	0.49	0.144	2.02098087204586e-296
433	PTPLAD2	1.64797357764086e-300	3.81199952996618	0.282	0.016	6.06635553665377e-296
434	SMEK2	1.93760488976344e-299	2.48993890818881	0.332	0.04	7.13251735970819e-295
435	FXYD2	2.81884312855558e-299	-1.55607	0.281	0.63	1.03764434405259e-294
436	DCTN4	2.94561380723281e-299	1.48439165862865	0.488	0.145	1.08430989858047e-294
437	FGD6	1.02320950627162e-298	2.02003927210911	0.373	0.066	3.76653651353646e-294
438	EMC4	4.34767211236017e-298	1.08451628672623	0.705	0.374	1.6004215812809e-293
439	C11orf73	1.80797871154708e-297	3.59859739979988	0.285	0.019	6.65535043507597e-293
440	GLIS3	8.96199606007832e-297	1.03305129430456	0.577	0.209	3.29900036967543e-292
441	WBSCR22	1.01554048990192e-296	3.1558980941893	0.297	0.024	3.73830609737797e-292
442	CHRDL1	1.6244982930303e-296	4.24161253256909	0.268	0.012	5.97994066647384e-292
443	MIR4435-1HG	2.29359792445071e-296	2.77559369142308	0.307	0.029	8.44296331969552e-292
444	RPL6	3.11354932999139e-296	-1.12707	0.371	0.765	1.14612864386313e-291
445	ITGA5	6.20437027390146e-296	2.23416748478089	0.349	0.053	2.28389074152587e-291
446	PTPN14	9.09411868986789e-296	1.36259428962058	0.458	0.115	3.34763603092727e-291
447	TAP1	1.66991797945398e-295	0.987131517380257	0.585	0.218	6.14713507416805e-291
448	LRIG1	1.01277226274582e-294	3.67965317255349	0.285	0.02	3.72811597639366e-290
449	CALCOCO2	2.89327967061341e-294	1.20165488755121	0.578	0.227	1.0650451795495e-289
450	OST4	4.12827464240818e-294	-1.52139	0.287	0.629	1.51965917861688e-289
451	PHLDA2	5.01261039559765e-294	2.40762146251951	0.376	0.074	1.84519201272345e-289
452	KAAG1	2.59511515257134e-293	3.69940603656714	0.273	0.015	9.55287838813037e-289
453	ATP5PO	1.13205956568647e-292	-1.71502	0.235	0.573	4.16722446724847e-288
454	DPH1	8.6621228300302e-292	2.71911022362868	0.305	0.028	3.18861403496242e-287
455	PIGC	1.2657784042473e-291	1.54324786181337	0.523	0.182	4.65945688387472e-287
456	ARF1	2.21299278517781e-291	0.752132340186384	0.848	0.573	8.14624774151805e-287
457	ITGA3	2.77378200807147e-291	1.32221060128198	0.423	0.096	1.02105689499119e-286
458	RRAS	3.99797365330032e-291	1.96016888411283	0.449	0.127	1.47169408151638e-286
459	CPSF3L	4.30209798173418e-291	3.5412373275853	0.275	0.016	1.58364528805617e-286
460	SLPI	4.71268041755762e-291	1.30965078464212	0.621	0.265	1.73478478850714e-286
461	C12orf44	5.65516722310783e-291	3.43031919756368	0.284	0.021	2.08172360649822e-286
462	BPTF	1.0795996005596e-290	1.15716694452841	0.535	0.184	3.97411408961994e-286
463	GATM	1.69069471280241e-290	-2.41871	0.189	0.499	6.22361630729694e-286
464	SH3BGRL3	5.4892298374298e-290	0.827337690343649	0.823	0.533	2.02064039545628e-285
465	MRPS24	9.26685085437512e-290	2.14826834772661	0.328	0.04	3.41122046800402e-285
466	CD99	2.0787759963172e-289	0.887860047559019	0.81	0.506	7.65218232004323e-285
467	TRAPPC1	2.26726863485917e-289	0.925034085897449	0.728	0.396	8.34604257178008e-285
468	SCO2	4.95750863324029e-289	2.92021432759062	0.29	0.023	1.82490850298209e-284
469	RHOG	7.56131063135782e-289	1.45058115863139	0.513	0.175	2.78339405650913e-284
470	PLIN3	1.1635115931416e-288	1.19093135788547	0.585	0.231	4.28300252551356e-284
471	C7orf49	1.47493514352205e-288	3.85654937076886	0.265	0.013	5.42938375681901e-284
472	TBCB	1.57512079977002e-288	1.00325426327215	0.684	0.34	5.79817717603342e-284
473	LGALS9	3.42252200491884e-288	1.56642951983151	0.405	0.084	1.25986457523068e-283
474	RAB7L1	1.42451173546143e-287	2.77757351509591	0.297	0.027	5.24377014940707e-283
475	YWHAZ	3.2253361872138e-287	0.765671133449286	0.826	0.512	1.18727850387527e-282
476	LAT	4.43195786123351e-287	3.47554887056317	0.277	0.019	1.63144800829867e-282
477	EIF4G1	6.04097304608329e-287	1.3643930256393	0.547	0.208	2.22374258799372e-282
478	MYEOV2	6.91808535083763e-287	2.76344430052386	0.315	0.036	2.54661639849684e-282
479	RPL18	1.16776276978162e-286	-1.04235	0.391	0.788	4.29865153184313e-282
480	C1orf27	2.21824982111476e-286	3.10685050114415	0.291	0.025	8.16559941650553e-282
481	CXXC5	2.43140295138464e-286	1.18531277272414	0.651	0.311	8.95023740434201e-282
482	ANXA4	2.50329224284247e-286	-1.41394	0.317	0.662	9.21486907512741e-282
483	ATP5MG	6.4405054505981e-286	-1.59444	0.246	0.588	2.37081446141967e-281
484	PSMB10	1.13854637626776e-285	1.48102954411619	0.499	0.163	4.19110306567926e-281
485	TMED9	1.45376546489125e-285	0.72269014695956	0.878	0.557	5.35145605281118e-281
486	SSBP2	2.55987549138694e-285	1.35183611523716	0.5	0.158	9.42315767134448e-281
487	AUP1	2.62453409289805e-285	1.00175865647281	0.665	0.318	9.66117244936702e-281
488	GLG1	3.17956661375368e-285	1.11067073646351	0.594	0.248	1.17043026618887e-280
489	IFI6	1.26543185229108e-284	1.07603841007796	0.691	0.338	4.65818119146869e-280
490	LMNA	1.52233288359303e-284	0.897342544857875	0.824	0.494	5.60385957779431e-280
491	TOP1	3.60784652627914e-284	1.05989197173659	0.637	0.284	1.32808438478861e-279
492	PLEC	5.07127201132964e-284	1.53003285242813	0.448	0.121	1.86678594009055e-279
493	LIMS2	5.37538299202406e-284	3.55121823480644	0.269	0.016	1.97873223319398e-279
494	BTN3A1	4.34760067716826e-283	1.47732161687016	0.435	0.11	1.60039528527241e-278
495	MICALL2	4.47180995128156e-283	1.55255025628496	0.341	0.049	1.64611796116625e-278
496	NAPA	6.94996253037577e-283	1.45975874958846	0.532	0.197	2.55835070705662e-278
497	SNHG8	2.47513755352787e-282	-1.87711	0.249	0.57	9.11122884829144e-278
498	CEBPZ-AS1	7.12018507443767e-282	2.68785165564903	0.306	0.033	2.62101132775125e-277
499	SLC9A3R1	2.98569713523094e-281	1.21294053717132	0.686	0.401	1.09906497244986e-276
500	KIAA0020	4.66040344538498e-281	2.84459554205707	0.29	0.025	1.71554111228067e-276
501	MACF1	6.35592820020614e-281	1.18825981030678	0.504	0.164	2.33968072977788e-276
502	CACNB3	1.34927189473321e-280	3.09500201911587	0.274	0.019	4.96680477170241e-276
503	RPLP0	3.05976650297647e-280	-1.06035	0.385	0.773	1.12633064741067e-275
504	ATP5ME	3.33980619159597e-280	-1.66592	0.263	0.591	1.22941605718839e-275
505	CDK5RAP3	5.48763364120196e-280	1.05308546542136	0.533	0.188	2.02005281966286e-275
506	PDIA4	1.3357851906022e-279	1.0332511316656	0.679	0.323	4.91715886512576e-275
507	CDK4	1.48001681685317e-279	1.28521632652692	0.597	0.26	5.44808990451822e-275
508	DDIT4	1.9708415844527e-279	0.687143284700819	0.883	0.584	7.25486495652883e-275
509	MRS2	1.08441592472922e-278	1.78741434878125	0.419	0.114	3.99184346052072e-274
510	MARCKSL1	1.26901991771797e-278	2.37154518792868	0.338	0.055	4.67138921911164e-274
511	MFAP4	2.08265345984796e-278	4.20789261910018	0.254	0.012	7.66645565104634e-274
512	HSPA6	3.62941782939567e-278	1.28663868192661	0.433	0.107	1.33602499717884e-273
513	ZNF460	4.55161588383652e-278	2.83402799524118	0.295	0.03	1.67549532299906e-273
514	CRIP2	6.16791038286264e-278	0.887901324954538	0.758	0.433	2.27046949103556e-273
515	TSPO	7.4107781821014e-278	0.720294339289335	0.852	0.562	2.72798155661335e-273
516	TEX41	1.55461190043551e-277	2.28553348992106	0.378	0.083	5.72268186669317e-273
517	SYNGR2	1.83137382914088e-277	1.11180497362899	0.646	0.322	6.74147020245051e-273
518	HSPA12A	1.90203846211734e-277	1.71296489305076	0.375	0.078	7.00159378290015e-273
519	POLR2J3	2.53498638508532e-277	1.95280734562589	0.348	0.056	9.33153838213757e-273
520	RPL8	1.56434100363725e-276	-1.04938	0.394	0.798	5.75849566848909e-272
521	PSMB8	3.16585796389339e-276	0.858336240698304	0.76	0.444	1.16538397508879e-271
522	PYCARD	5.09793068208757e-276	1.66345505334936	0.394	0.09	1.87659926338325e-271
523	PLTP	8.66572386978154e-276	2.13561985438547	0.369	0.074	3.18993961370528e-271
524	ICT1	2.55295946062743e-275	3.55326854097954	0.267	0.018	9.39769907051565e-271
525	GGT1	7.65284902827122e-275	1.69751221819928	0.49	0.171	2.81709025579692e-270
526	NFIX	9.93691795778069e-275	2.07036795561685	0.399	0.097	3.65787886943865e-270
527	OTUB1	1.36039945904876e-274	1.02142043659827	0.598	0.253	5.0077664487044e-270
528	ADAR	2.60904500399462e-274	0.850723664735592	0.629	0.256	9.60415556420459e-270
529	MTX1	1.4759649595457e-273	1.2751359901382	0.574	0.244	5.43317461258369e-269
530	MRPL24	8.11879926932258e-273	0.997576076303423	0.679	0.349	2.98861119903034e-268
531	RPL37	1.60031302310017e-272	-1.07377	0.395	0.795	5.89091226933403e-268
532	GPX3	1.91493061949303e-272	-0.515482	0.406	0.759	7.0490511034158e-268
533	SEC13	2.04226629217378e-272	1.7335073574524	0.434	0.125	7.51778644812089e-268
534	RPL3	2.64584674244695e-272	-0.970949	0.39	0.79	9.73962644362146e-268
535	MRPS21	4.43447619876478e-272	0.716883580806943	0.824	0.506	1.6323750335273e-267
536	C10orf32	1.29866394404878e-271	2.56777562526897	0.301	0.034	4.78051184443797e-267
537	MED15	2.53267000376558e-271	1.23875306624809	0.461	0.135	9.32301155086148e-267
538	PELI1	3.08978421404706e-271	2.00413541952326	0.361	0.072	1.13738046703286e-266
539	ATP5IF1	5.82983539068555e-271	-1.79861	0.228	0.543	2.14602070566526e-266
540	SPTBN1	4.12899896898938e-269	1.09396610902289	0.57	0.233	1.51992581047468e-264
541	BASP1	4.78913843210886e-269	2.50891181477522	0.287	0.03	1.76292974824359e-264
542	C21orf59	2.31963110382992e-268	3.39414800027653	0.27	0.021	8.53879405630832e-264
543	DNTTIP1	6.23198350852967e-268	1.61421540258592	0.472	0.156	2.29405544932486e-263
544	RPSA	1.03272736953688e-267	-1.31634	0.327	0.658	3.80157272000222e-263
545	KPNB1	1.69223433020614e-267	1.07925273547446	0.592	0.256	6.22928379292181e-263
546	TPST2	1.95867054531278e-267	1.44287347599993	0.491	0.162	7.21006214435087e-263
547	THOC3	2.39070190570143e-267	1.96058707538166	0.388	0.094	8.80041278507755e-263
548	LMAN2	7.681647513335e-267	0.672677221441701	0.863	0.555	2.82769126613375e-262
549	RPLP2	1.45678870943228e-266	-1.07476	0.392	0.774	5.36258491829118e-262
550	CBS	1.6056703760902e-266	3.3187329939497	0.254	0.015	5.91063322142563e-262
551	RPL36	1.68909961588744e-265	-1.01999	0.394	0.797	6.21774459604324e-261
552	SELENOP	3.11417051479612e-265	-1.83385	0.208	0.519	1.1463573082016e-260
553	GPX1	3.2331755881818e-265	1.04354399102428	0.596	0.24	1.1901642657656e-260
554	LMAN1	3.55212749247765e-265	0.902014681508116	0.734	0.404	1.30757365125595e-260
555	CACYBP	3.94330694260896e-265	0.99569385763977	0.68	0.352	1.45157071864378e-260
556	RRBP1	7.10630650738017e-265	0.812451289396054	0.692	0.357	2.61590248843171e-260
557	ATP5F1D	8.19530205471962e-265	-1.44455	0.283	0.605	3.01677263936284e-260
558	RPS9	2.38422504781938e-264	-1.02515	0.39	0.788	8.77657082352793e-260
559	SNRPC	2.51596583523299e-264	1.11971204137343	0.63	0.311	9.26152183607617e-260
560	SELENBP1	5.37877731466149e-264	1.3682749811454	0.496	0.173	1.97998171730004e-259
561	CHIC1	9.96677977459582e-264	2.3892620578653	0.322	0.053	3.66887130282647e-259
562	RSU1	1.1722134061001e-263	1.70572111918464	0.415	0.115	4.31503476919507e-259
563	TNIK	1.98011878520628e-263	1.59326202449459	0.446	0.134	7.28901526022285e-259
564	LGALS1	3.41020078648778e-263	0.774412721033005	0.933	0.628	1.25532901151402e-258
565	CDC37	4.04857272700373e-263	0.731633651850307	0.725	0.387	1.49032010653734e-258
566	RPS2	4.50083989104868e-263	-1.0956	0.396	0.789	1.65680417229393e-258
567	SURF4	8.70929817803179e-263	1.42432941996953	0.52	0.204	3.20597975231528e-258
568	MYRF	6.72895199629818e-262	2.08874070150003	0.33	0.056	2.47699451935732e-257
569	ATP5PF	1.67433171380945e-261	-1.68713	0.232	0.552	6.16338247170398e-257
570	DDOST	1.93434905939894e-260	1.04005327112685	0.613	0.278	7.12053232255345e-256
571	C10orf10	3.45023890137767e-260	2.16007952896873	0.315	0.045	1.27006744198613e-255
572	PSMA6	1.84564810484022e-259	1.47947877064358	0.409	0.104	6.79401523872734e-255
573	SNX6	2.72504413770985e-259	1.30467361389455	0.512	0.194	1.00311599753237e-254
574	BTN3A2	9.58276773140447e-259	0.937722534684647	0.508	0.17	3.5275126296073e-254
575	SMARCE1	2.12092391293587e-258	1.39664920154904	0.422	0.116	7.80733301590825e-254
576	ELOB	3.02804870703242e-258	-1.38335	0.279	0.608	1.1146550095457e-253
577	TOR1AIP1	7.03106839922002e-258	1.49744962183443	0.47	0.157	2.58820658843688e-253
578	TMEM176A	8.27607368284991e-258	-1.30182	0.322	0.649	3.04650548339388e-253
579	UGCG	1.66495173118733e-257	1.17032079608838	0.536	0.213	6.12885381767368e-253
580	ATP5MC3	2.0078604026833e-257	-1.59766	0.242	0.567	7.39113492831751e-253
581	RPS15	2.98979642222524e-257	-0.995309	0.392	0.786	1.10057396098533e-252
582	TGOLN2	1.214108920231e-256	0.934919879521353	0.635	0.299	4.46925634626234e-252
583	NDUFS2	7.4480978229599e-256	0.865032493059682	0.644	0.317	2.74171928960977e-251
584	ZNFX1	1.286782952395e-255	1.79359816587307	0.363	0.078	4.73677672606124e-251
585	ANXA11	1.52564331882506e-255	0.945157123875749	0.625	0.294	5.61604562092694e-251
586	C1orf21	1.52965776100931e-255	2.10240754812704	0.34	0.063	5.63082318405136e-251
587	VCP	1.96466848489592e-255	1.11902860082769	0.566	0.244	7.23214115975039e-251
588	AGPAT1	2.30381374962301e-255	1.60658179080918	0.427	0.13	8.48056879373725e-251
589	PAFAH1B1	4.80235443105891e-255	1.11173	0.521	0.199	1.7677946896171e-250
590	WASH4P	1.0753901961867e-254	2.43316061876461	0.286	0.033	3.95861885118287e-250
591	MTDH	1.32408985964571e-254	0.727609461006979	0.845	0.518	4.87410718234182e-250
592	CD276	1.96168175085172e-254	2.00518907749924	0.337	0.064	7.22114669306028e-250
593	UHMK1	2.0842371263864e-254	0.89623018186544	0.527	0.193	7.67228528594097e-250
594	KIAA1462	9.97782306278004e-254	2.78091080026363	0.267	0.024	3.67293644763996e-249
595	VPS72	1.41522776351365e-253	1.35791576746359	0.474	0.16	5.20959492027012e-249
596	ATP5MPL	1.82603056902396e-253	-1.81467	0.232	0.532	6.72180112763411e-249
597	AFF4	2.78360932963896e-253	0.752026339310444	0.657	0.312	1.0246744303334e-248
598	RAB14	3.13556308602389e-253	1.30991879146861	0.522	0.211	1.15423212759625e-248
599	ADAM9	3.26138833402201e-253	1.23966867754522	0.491	0.179	1.20054965963684e-248
600	EIF2AK2	3.3622145307826e-253	1.35396293813845	0.489	0.17	1.23766479092638e-248
601	GARS	6.21469300583907e-253	1.54875639782156	0.443	0.141	2.28769064237942e-248
602	C17orf89	1.43100019423385e-252	2.55097112467967	0.285	0.033	5.26765481499422e-248
603	SLMO2	1.81268036711622e-252	3.08927979525062	0.258	0.021	6.67265769939153e-248
604	HMGN3	2.12570239665642e-252	-1.39265	0.492	0.716	7.82492309233193e-248
605	RGS10	2.46601637722651e-252	1.3307845866747	0.431	0.123	9.07765288620851e-248
606	GAA	2.96513983517626e-252	1.26476227134123	0.466	0.155	1.09149762472673e-247
607	UBAP2L	3.71549926117e-252	1.16577396152916	0.436	0.125	1.36771243302929e-247
608	UBXN4	3.77419778034826e-252	0.754852919903158	0.74	0.415	1.389319944924e-247
609	PPM1G	1.02868799284744e-251	1.3220095387281	0.5	0.189	3.78670337047071e-247
610	GOLGB1	1.93090657788251e-251	0.860621386576845	0.622	0.28	7.10786020384331e-247
611	PLOD1	3.02930118123338e-251	1.5067089992166	0.467	0.164	1.11511605782382e-246
612	VTA1	2.93113428176294e-250	1.88303468224023	0.352	0.077	1.07897984045975e-245
613	SARAF	4.33203563911062e-250	-1.57875	0.27	0.573	1.59466563911301e-245
614	ARPC1B	5.47243281044059e-250	1.13205579143146	0.564	0.244	2.01445724185128e-245
615	TXNDC17	1.02001356269861e-249	0.783630314001163	0.727	0.414	3.75477192564985e-245
616	RPLP1	1.11612443571822e-249	-0.9637	0.396	0.794	4.10856566032232e-245
617	HDAC2	2.37776203219762e-249	1.53566944217491	0.468	0.167	8.75277981672267e-245
618	RPL28	2.49713085164385e-249	-0.955487	0.391	0.778	9.19218837798619e-245
619	SELK	3.56858726866236e-249	1.94000843216464	0.315	0.048	1.3136326594673e-244
620	ARID4B	8.53604297363653e-249	0.794773987923418	0.594	0.251	3.14220277902534e-244
621	ARHGEF2	8.76314450349716e-249	1.57957942127572	0.367	0.08	3.22580112318234e-244
622	PTRHD1	9.01050405933731e-249	1.33835799677337	0.512	0.205	3.31685664928266e-244
623	NT5E	9.89429552837864e-249	3.54935952661684	0.26	0.026	3.64218912695146e-244
624	CLN3	2.30823130353091e-248	2.15507846775278	0.289	0.036	8.49683025142763e-244
625	FAM103A1	1.06926094601639e-247	3.00687471781836	0.258	0.022	3.93605646838092e-243
626	SERPING1	1.32100825188519e-247	0.753762915865909	0.817	0.447	4.86276347601459e-243
627	CCT2	1.84414902810415e-247	1.04804781350082	0.623	0.303	6.7884969873542e-243
628	GTF2F1	1.94520533950827e-247	1.27596335645115	0.517	0.202	7.16049537526389e-243
629	SLC44A2	1.95073657694775e-247	1.90808676904448	0.323	0.059	7.18085641340235e-243
630	CALML4	2.06068511581961e-247	2.6296126142215	0.281	0.035	7.58558797984356e-243
631	SUPT4H1	3.2194193863099e-247	1.17095714498527	0.571	0.252	1.18510047029454e-242
632	PDZD11	3.68111236204146e-247	1.34064602845235	0.523	0.219	1.35505427159108e-242
633	SF3B5	5.66108822886352e-247	0.934027607259916	0.713	0.428	2.08390318792695e-242
634	PRPF40A	7.95678818730339e-247	1.07354111938333	0.553	0.235	2.92897329962825e-242
635	BICD1	8.35007959378307e-247	1.45165752123293	0.433	0.129	3.07374779926749e-242
636	TERF2IP	1.01245240688748e-246	0.866966234534443	0.61	0.278	3.72693855499349e-242
637	IFI27L2	1.42202012816678e-246	0.974079901388463	0.649	0.31	5.23459829379473e-242
638	HLA-E	3.21885036259145e-245	0.667289583838955	0.863	0.548	1.18489100697354e-240
639	PWP1	3.86149291873918e-245	1.21623839772078	0.53	0.215	1.42145415831708e-240
640	ACSM2B	6.25841910851166e-245	-4.1452	0.093	0.347	2.30378665803423e-240
641	TMEM98	2.14997266334889e-244	1.60341628187711	0.43	0.134	7.9142643710536e-240
642	ARPC2	2.2532477192808e-244	0.841029298915508	0.715	0.428	8.29443017944456e-240
643	YIF1B	2.26634632475667e-244	1.85910055236111	0.371	0.094	8.34264745606179e-240
644	NOP53	2.61888698888119e-244	-1.35595	0.294	0.611	9.64038489477053e-240
645	STRA13	2.98692320286197e-244	2.44879602749843	0.278	0.033	1.09951630020552e-239
646	CD151	5.13593493663928e-244	0.603504241103066	0.909	0.608	1.89058900952629e-239
647	TAF15	6.99303376736498e-244	1.24843768232513	0.431	0.132	2.57420566010472e-239
648	RPS27L	1.51135218543327e-243	-1.17529	0.305	0.668	5.56343852979842e-239
649	GDI1	2.28663162354042e-243	0.964199818987291	0.529	0.206	8.41731966941465e-239
650	ZNF217	1.33055289751841e-242	1.59082073176016	0.362	0.085	4.89789827105502e-238
651	IPO9	1.9266398133265e-242	1.2598951836462	0.407	0.112	7.0921538168362e-238
652	CCT3	2.34519272924621e-242	0.84915359083023	0.705	0.394	8.63288895562823e-238
653	IFI35	8.39177423606442e-242	1.26083927886691	0.513	0.203	3.08909601403767e-237
654	BAIAP2	1.85199808941863e-241	1.32592366741402	0.414	0.121	6.81739016695893e-237
655	AHNAK2	6.00698623075314e-241	0.976188394284398	0.526	0.192	2.21123170140254e-236
656	STAMBPL1	7.158162307847e-241	3.0930667960936	0.262	0.03	2.63499112714156e-236
657	ILF3-AS1	1.21237482229813e-240	2.43927612803528	0.274	0.032	4.46287295836163e-236
658	CAV2	1.52591505460732e-240	0.73320516443412	0.737	0.404	5.61704590751499e-236
659	ZNF428	1.65223217275574e-240	1.07737090015123	0.583	0.267	6.08203185113117e-236
660	AP1M1	3.32044788723294e-240	1.30668791739926	0.422	0.129	1.22229007176932e-235
661	PRRC2A	4.41689648946384e-240	1.39238	0.403	0.114	1.62590376673653e-235
662	DAZAP2	1.70493768808187e-239	0.874851018736106	0.715	0.411	6.27604612359819e-235
663	TNKS1BP1	2.05210395932327e-239	1.02932783442367	0.41	0.111	7.55399988466489e-235
664	TUBB	3.89107323512997e-239	0.728518272139258	0.818	0.539	1.43234296858369e-234
665	SRPK2	7.54226354217191e-239	1.4128403041143	0.429	0.135	2.7763826325089e-234
666	HAVCR1	8.30888404646802e-239	1.42753345876978	0.331	0.061	3.05858330634534e-234
667	NEAT1	8.94357606538252e-239	-0.85408	0.383	0.764	3.29221978542796e-234
668	SF3A2	1.20453290879773e-238	1.24210153611506	0.483	0.171	4.43400609057533e-234
669	PPP1R11	3.41004798152015e-238	1.24632128241673	0.54	0.238	1.25527276247738e-233
670	C11orf83	3.66395627596573e-238	2.72504731885945	0.267	0.03	1.34873894474575e-233
671	ACSM2A	6.53195746756615e-238	-3.94507	0.092	0.344	2.40447886338578e-233
672	B4GALT3	7.38431974966429e-238	1.21781378079279	0.461	0.157	2.71824194304892e-233
673	PROSC	2.08217916568574e-237	2.60728417908533	0.257	0.026	7.66470972680578e-233
674	SRCAP	2.15719315598356e-237	2.3491894909964	0.284	0.039	7.9408437264911e-233
675	RIDA	6.90172675080452e-237	-2.34985	0.163	0.435	2.54059463423865e-232
676	TBC1D23	2.754346357453e-236	1.33936610217613	0.445	0.146	1.01390243764202e-231
677	EPC1	4.7477971752443e-236	0.854516186217579	0.542	0.219	1.74771161817918e-231
678	MX2	7.29948627853845e-236	2.24181262250864	0.278	0.035	2.68701389399279e-231
679	ATP5MF	1.02844803064287e-235	-1.64318	0.242	0.539	3.78582004559946e-231
680	AP1S1	1.21607579485319e-235	1.01753510187949	0.604	0.297	4.47649660843408e-231
681	C19orf70	1.23396403382816e-235	0.778020673485069	0.718	0.358	4.54234500492483e-231
682	XRCC6	1.5076242327301e-235	0.907702630371356	0.647	0.329	5.54971556310276e-231
683	PHB	1.86268370336437e-235	0.872258526300092	0.682	0.375	6.85672498045457e-231
684	MMP24-AS1	2.72319550092665e-235	2.06504726620047	0.299	0.046	1.00243549584611e-230
685	ARPC5	6.16238069783902e-235	0.857099987042576	0.705	0.419	2.26843395868152e-230
686	NBPF15	9.82652042374132e-235	1.65594661153917	0.283	0.038	3.61724043318342e-230
687	TPGS2	1.71475712556998e-234	1.34407994036514	0.502	0.204	6.31219245493566e-230
688	CELF2	3.72193678838375e-234	2.01281951246408	0.279	0.038	1.37008215117194e-229
689	AGGF1	6.47240833577281e-234	1.87053331790102	0.344	0.078	2.38255823248133e-229
690	JUP	8.18528324516177e-234	1.74020835429677	0.34	0.076	3.0130846153765e-229
691	DPM2	1.68384082345107e-233	1.17317232843611	0.54	0.231	6.19838645520575e-229
692	PNPLA2	2.46846270154021e-233	0.951560136108717	0.55	0.235	9.08665805063966e-229
693	PRRC2C	2.66792672863736e-233	0.530632184375444	0.798	0.463	9.82090508078699e-229
694	ACLY	2.87472804378726e-233	0.93976451359049	0.594	0.277	1.05821614019853e-228
695	PHAX	9.1179192325448e-233	1.3333240418418	0.5	0.198	3.35639724869207e-228
696	RABAC1	1.05887959497481e-232	0.762864596444746	0.785	0.475	3.89784167706178e-228
697	NRD1	1.89262176257545e-232	2.73962437816097	0.252	0.025	6.96692997021647e-228
698	XAF1	1.97189530472989e-232	1.4128613451215	0.353	0.075	7.25874380624121e-228
699	EIF3J-AS1	3.13012949077926e-232	2.75301197874255	0.255	0.026	1.15223196685076e-227
700	ZDHHC12	4.28280627795615e-232	1.53659721913622	0.453	0.167	1.57654381897844e-227
701	COA6	4.29983105932936e-232	1.07213735160999	0.562	0.249	1.58281081124973e-227
702	PSMD5-AS1	4.33598365095029e-232	2.65731768664757	0.252	0.024	1.59611894175131e-227
703	CADM1	7.66829860241177e-232	1.90157956973482	0.366	0.093	2.8227773985338e-227
704	FLNC	8.17594223995258e-232	2.43767846042515	0.267	0.034	3.00964609794894e-227
705	PRPF8	8.43964178496951e-232	1.21649180220293	0.409	0.119	3.10671653746513e-227
706	BTN3A3	2.24643468936224e-231	1.61159468115934	0.328	0.066	8.26935073501133e-227
707	C5orf45	2.67388817412104e-231	2.54065513134466	0.256	0.027	9.84284975775696e-227
708	CBR1	1.17994514332435e-230	1.06144503792829	0.582	0.275	4.34349606709126e-226
709	YWHAQ	2.61595987914585e-230	0.636717800325806	0.804	0.525	9.62960991112379e-226
710	C5orf15	3.10496650570714e-230	0.745660062774692	0.725	0.416	1.14296922041586e-225
711	ANAPC5	3.85624762771583e-230	0.835672055265017	0.602	0.278	1.41952331423847e-225
712	BCLAF1	4.45346065652438e-230	0.871041015278907	0.528	0.216	1.63936340227319e-225
713	CHTF8	5.82100701475553e-230	2.19854541415321	0.336	0.08	2.14277089220166e-225
714	LINC00998	1.59534413609151e-229	2.44135178067219	0.258	0.029	5.87262129936647e-225
715	CORO1B	1.63962492964278e-229	1.2917943027527	0.482	0.188	6.03562332850802e-225
716	ARHGDIA	3.02334027793054e-229	0.797344924883836	0.67	0.36	1.11292178970901e-224
717	EDIL3	3.73138027734344e-229	2.56935560712929	0.287	0.046	1.37355839389289e-224
718	ADIPOR1	4.02359978986897e-229	1.04089450187382	0.595	0.285	1.48112731864867e-224
719	VEZT	4.64110964402092e-229	0.89563372490341	0.509	0.198	1.70843887106054e-224
720	RNF167	6.94390241347071e-229	1.15614566610327	0.554	0.254	2.5561199174227e-224
721	PRCC	1.34829961776702e-228	1.05801419699415	0.5	0.195	4.96322572296219e-224
722	ERAL1	1.52660929034468e-228	1.86181863975359	0.363	0.099	5.61960145868779e-224
723	GTF2I	1.58014761831459e-228	0.899542633888182	0.569	0.254	5.81668139777784e-224
724	SULT1A1	1.73914907714377e-228	1.11918198841245	0.43	0.135	6.40198166787394e-224
725	DTX2	1.89608865666112e-228	1.96991333113755	0.289	0.047	6.97969195403525e-224
726	ATRX	2.47304047236781e-228	0.734567652473896	0.603	0.279	9.10350928283315e-224
727	PIAS3	3.21011020916109e-228	1.66706243962138	0.316	0.062	1.18167366909429e-223
728	MIA3	3.78217804418984e-228	1.21298646132248	0.424	0.134	1.39225755984672e-223
729	TUBB6	5.06137228068629e-228	1.73410771520713	0.346	0.083	1.86314175024343e-223
730	ARHGAP18	5.21532110527922e-228	1.5827491872197	0.367	0.099	1.91981185206433e-223
731	FCHO1	7.30750016177694e-228	2.85487118811645	0.268	0.037	2.68996388455171e-223
732	CDC42SE1	1.3092339081709e-227	1.11778846025909	0.446	0.148	4.81942093936791e-223
733	CNIH4	1.76697983264254e-227	0.842049348738844	0.666	0.355	6.50442946194046e-223
734	NUTM2A-AS1	2.4479684288343e-227	1.37064037011806	0.364	0.092	9.01121658338195e-223
735	NUCB1	2.48945790689802e-227	0.691980298440611	0.8	0.478	9.16394350108232e-223
736	MALAT1	2.78674988591494e-227	-0.611747	0.391	0.84	1.02583050050415e-222
737	NDUFS3	3.20530115293737e-227	0.91350870373092	0.64	0.338	1.17990340740778e-222
738	FUCA2	4.36151419185243e-227	1.39962040145463	0.467	0.183	1.6055169891628e-222
739	DDX41	4.93953470226862e-227	0.81672088682163	0.574	0.257	1.8182921192521e-222
740	FAM129B	5.42510047091312e-227	1.30339146910004	0.401	0.118	1.99703373434783e-222
741	MYO1E	1.07701346224895e-226	2.21136202233132	0.293	0.051	3.96459425588462e-222
742	CLINT1	1.20897698714394e-226	1.04336228617656	0.526	0.22	4.45036518737557e-222
743	KHK	1.25159434744323e-226	-1.91976	0.173	0.453	4.60724395237327e-222
744	SYT13	1.29502246298083e-226	2.4894234813139	0.288	0.05	4.76710718847873e-222
745	NCOR2	3.06389454941792e-226	1.14635508462691	0.433	0.14	1.12785022258623e-221
746	TLN1	3.68417746082663e-226	1.22908024094234	0.462	0.166	1.35618256510489e-221
747	ENTPD6	7.74570396837841e-226	1.57294385726612	0.372	0.101	2.85127108779978e-221
748	CRTAP	1.30033648114249e-225	1.17286037545977	0.531	0.226	4.78666862073361e-221
749	SCNM1	1.44179393154336e-225	0.79267868051038	0.517	0.198	5.30738764140426e-221
750	NONO	1.62749427515702e-225	0.821134630778763	0.665	0.354	5.99096917628049e-221
751	PYGL	2.57482924227958e-225	1.50208308906181	0.415	0.134	9.47820392375537e-221
752	RPL13	3.15770094074758e-225	-0.858826	0.397	0.8	1.16238129329859e-220
753	PPP1CA	3.25777014441553e-225	0.857391416248019	0.657	0.358	1.1992177678608e-220
754	CLPTM1	5.22190007866033e-225	1.19769144066182	0.489	0.193	1.92223363795566e-220
755	SPTAN1	6.54193873872781e-225	1.66568316951263	0.372	0.104	2.40815306911309e-220
756	PSMC5	6.86103406885828e-225	0.962793809559001	0.603	0.301	2.52561525108742e-220
757	TUBB2A	6.86845730688133e-225	1.81462663129054	0.372	0.106	2.52834781923609e-220
758	METTL26	7.15905171215631e-225	-1.50994	0.262	0.554	2.63531852576186e-220
759	TECR	9.64716206372326e-225	0.831531786194122	0.697	0.395	3.55121682727717e-220
760	AP2B1	1.3533737465911e-224	1.25028995890546	0.447	0.158	4.9819040985765e-220
761	FAM96A	2.5450882714155e-224	1.42245	0.477	0.187	9.36872443590761e-220
762	PFKL	4.19779764439718e-224	0.640945304838769	0.704	0.382	1.54525129087904e-219
763	RNF145	4.73114339526208e-224	0.980129065182419	0.591	0.272	1.74158119522992e-219
764	SNUPN	5.0421595969234e-224	1.65902629177923	0.385	0.111	1.85606936922347e-219
765	DCTN1	5.59966015107537e-224	1.52795587857324	0.386	0.112	2.06129089821235e-219
766	ZYX	5.95443555374021e-224	1.35088141705282	0.446	0.162	2.19188727168731e-219
767	POLR2L	1.63135394662594e-223	-1.50877	0.263	0.555	6.00517701292475e-219
768	EFTUD2	4.62459124607744e-223	1.46315908943783	0.332	0.075	1.70235828359357e-218
769	MPG	5.97477826480409e-223	0.944934942799778	0.586	0.275	2.19937562705703e-218
770	RAB6B	1.18283674463032e-222	1.41051393928963	0.391	0.113	4.35414034065869e-218
771	VGLL4	1.68805886593752e-222	1.55448491321193	0.401	0.124	6.21391349140261e-218
772	MED19	2.48184214446682e-222	1.36022932324847	0.439	0.156	9.13590911799683e-218
773	SF3A1	2.69075040283337e-222	1.52296497452316	0.41	0.132	9.90492130786993e-218
774	COMTD1	8.15684285722715e-222	1.11506030457373	0.483	0.191	3.00261542417389e-217
775	DUT	8.37027578731602e-222	0.794749684006506	0.694	0.396	3.0811822200689e-217
776	TAF7	8.55149134579649e-222	0.677860878784189	0.762	0.454	3.14788947930115e-217
777	NUTF2	1.59430389846391e-221	0.998075922940766	0.593	0.292	5.86879208063551e-217
778	MLF2	1.61281641887902e-221	0.757652539288255	0.719	0.426	5.93693851953558e-217
779	PROS1	3.19201639891619e-220	1.42353628937981	0.406	0.127	1.17501315660504e-215
780	RUSC1	2.13239499121485e-219	1.47330610456737	0.391	0.119	7.84955920216097e-215
781	SEM1	4.16700063615387e-219	-1.54141	0.241	0.533	1.5339146041746e-214
782	ANP32A	7.51962638573095e-219	1.01545809578822	0.584	0.293	2.76804966885142e-214
783	PDLIM7	8.05796966670172e-219	1.93091804486688	0.338	0.084	2.96621921400957e-214
784	NSFL1C	8.79062959062999e-219	1.07436216570069	0.536	0.236	3.23591865860681e-214
785	C12orf10	1.05481858876187e-218	1.06783	0.568	0.271	3.88289270709132e-214
786	ITM2C	1.14781156695416e-218	1.88536576787864	0.316	0.068	4.22520915911497e-214
787	C19orf66	1.39501375712862e-218	1.02306857261337	0.483	0.178	5.13518514136615e-214
788	HCFC1R1	1.80774445789185e-218	0.593012827329821	0.839	0.54	6.6544881239457e-214
789	DNAJA1	3.35134598837238e-218	0.607023121894796	0.747	0.416	1.23366397177976e-213
790	CSNK1A1	3.40307729786899e-218	0.510423372480052	0.78	0.464	1.25270678411856e-213
791	TMEM176B	1.08782732549065e-217	-1.16806	0.339	0.651	4.00440116786362e-213
792	ASNA1	2.21056754495336e-217	0.976421061783718	0.589	0.299	8.13732018972783e-213
793	PRKCSH	3.3897608186614e-217	0.778608200940246	0.712	0.39	1.24780485495745e-212
794	URM1	3.55646617422073e-217	1.03448293372226	0.534	0.238	1.30917076339239e-212
795	C11orf49	4.24159397491008e-217	1.26643354826046	0.431	0.147	1.56137315810415e-212
796	PLXNB2	4.72861361841149e-217	0.766704209909017	0.528	0.216	1.74064995907345e-212
797	PSMD4	9.84240214365717e-217	0.753644238319695	0.687	0.386	3.62308665310164e-212
798	AKAP13	1.25007028515728e-216	0.641135974822973	0.564	0.24	4.60163372669248e-212
799	TCTN1	1.2700469225309e-216	1.23571655333412	0.492	0.203	4.67516972652849e-212
800	NOP58	1.78466831301973e-216	1.02288761993646	0.518	0.216	6.56954252705694e-212
801	OPTN	1.91844132897209e-216	0.738869359969297	0.637	0.318	7.06197437607918e-212
802	CHIC2	2.8384002119113e-216	1.57498708058632	0.402	0.131	1.04484350200667e-211
803	CANT1	7.34660627644505e-216	2.14599999827768	0.301	0.061	2.70435923642219e-211
804	DCTN3	9.3575029960938e-216	1.03230491119155	0.594	0.306	3.44459042789209e-211
805	PSMF1	9.56257892007767e-216	0.905586040466624	0.634	0.334	3.52008092626979e-211
806	PDZK1	1.21731806426165e-215	-2.54257	0.154	0.411	4.48106952635356e-211
807	ATP6AP1	2.54051543501666e-215	1.1598732763611	0.506	0.216	9.35189136783981e-211
808	DTX3	4.76782593083787e-215	2.07927	0.29	0.052	1.75508440340073e-210
809	COPS7A	7.11071609022684e-215	1.22293817742949	0.476	0.191	2.6175256999734e-210
810	TNFRSF1A	1.64405654244946e-214	0.749525652127923	0.673	0.358	6.0519365384107e-210
811	NEU1	1.95989732290065e-214	1.1178423188479	0.529	0.237	7.21457803532959e-210
812	PDIA6	6.08817680701612e-214	0.680616223393274	0.793	0.496	2.24111876443071e-209
813	C4orf48	7.11244017173396e-214	1.76804764882956	0.285	0.05	2.61816035161699e-209
814	PARP1	7.25172809541244e-214	1.13559782054718	0.473	0.182	2.66943362920227e-209
815	ILF2	7.72669494521786e-214	0.870561108718528	0.613	0.315	2.84427367628415e-209
816	YME1L1	7.97262951931665e-214	1.0606625938934	0.504	0.208	2.93480465235565e-209
817	PYCR1	9.47817439889789e-214	1.96463556341043	0.32	0.071	3.4890107779783e-209
818	LARP6	9.81311002661611e-214	1.37109873211695	0.469	0.183	3.61230393189766e-209
819	ATF7	2.09637159454948e-213	2.00186502128736	0.315	0.072	7.71695347669611e-209
820	PRRC1	2.35788792199385e-213	0.995742923561161	0.438	0.151	8.67962122965157e-209
821	ACTN1	4.74480208126829e-213	0.831744901338765	0.524	0.222	1.74660909413567e-208
822	BCAM	4.96312459595505e-213	1.19273573812508	0.458	0.169	1.82697579501701e-208
823	NFKBIL1	5.58955052971223e-213	1.36798190580886	0.438	0.16	2.05756944549237e-208
824	S100A11	1.03152188525004e-212	0.527561261295901	0.961	0.769	3.79713521179391e-208
825	SEZ6L2	1.33331701858713e-212	0.969967689565193	0.607	0.291	4.90807327712109e-208
826	RBM27	1.8797465781917e-212	1.80154230047824	0.309	0.066	6.91953512898146e-208
827	YY1AP1	1.93056729653513e-212	1.13986343061345	0.395	0.118	7.10661127527548e-208
828	PRMT1	2.64815273386247e-212	0.974851712981243	0.561	0.263	9.74811502862115e-208
829	PPP1R12A	3.31574717746113e-212	1.26112585836904	0.422	0.145	1.22055969349522e-207
830	TMEM87A	3.55596068542176e-212	0.86779109255858	0.506	0.207	1.3089846879106e-207
831	STAT3	4.16893998819072e-212	0.663914047653145	0.633	0.315	1.53462849905288e-207
832	TFG	5.20137076137546e-212	0.728962501400754	0.683	0.371	1.91467659096992e-207
833	C12orf57	1.90738509306974e-211	0.678019195855557	0.825	0.559	7.02127526609903e-207
834	RSPRY1	3.93334432628311e-211	1.26058028524546	0.421	0.145	1.44790337994807e-206
835	GAS5	4.21472004687345e-211	-2.41881	0.077	0.316	1.55148059645459e-206
836	ASH1L	4.5988637087678e-211	0.565254506535282	0.583	0.258	1.69288771983451e-206
837	NRM	8.11496107825962e-211	2.41485435663578	0.27	0.045	2.98719832251815e-206
838	RHOA	1.46097714619551e-210	0.802078281444353	0.711	0.448	5.37800297286031e-206
839	BRD2	3.67871740767539e-210	0.795320345998659	0.615	0.297	1.35417266493939e-205
840	ZFR	6.49145743752513e-210	1.32212591319451	0.437	0.16	2.38957039732738e-205
841	LTBR	1.23193544498717e-209	0.629137932785775	0.615	0.298	4.53487756654225e-205
842	CD9	1.36240558649322e-209	0.702616689951132	0.642	0.312	5.01515120444018e-205
843	ARMCX2	1.37366977673713e-209	1.31797177841734	0.366	0.105	5.05661581514705e-205
844	MTPN	3.06357172958911e-209	1.00131222144236	0.559	0.26	1.12773138937905e-204
845	ACTR3	4.57479742378553e-209	0.790086003406235	0.644	0.349	1.68402867966969e-204
846	ERGIC3	8.23364432216267e-209	0.695474503019885	0.738	0.437	3.0308868114313e-204
847	GPS1	1.09242069699867e-208	1.57063110427058	0.371	0.113	4.0213098277218e-204
848	ATXN10	1.97462461365889e-208	1.11254389893273	0.5	0.214	7.26879066533975e-204
849	TMBIM1	2.19187298927926e-208	0.988656847775981	0.543	0.251	8.0685036608359e-204
850	EID1	3.66767682612262e-208	0.604916728792471	0.815	0.551	1.350108516464e-203
851	TXNDC15	6.38162217930055e-208	1.02207963632601	0.555	0.265	2.34913894042232e-203
852	RGS3	7.54471151528931e-208	1.92975658679593	0.289	0.056	2.77728375589315e-203
853	HSPA4	8.07640755222642e-208	1.15039880889446	0.467	0.181	2.97300638405007e-203
854	HTRA1	8.70419532998934e-208	2.01771686292522	0.312	0.072	3.20410134292238e-203
855	RBM42	1.26812916592096e-207	1.17282660400795	0.489	0.203	4.66811027267165e-203
856	COL4A2	1.30252087824157e-207	1.32811923144015	0.339	0.087	4.79470960489506e-203
857	EFNB1	1.45197754711689e-207	2.16430892552432	0.288	0.056	5.34487454869198e-203
858	FKBP11	2.26681437441011e-207	1.03753860261811	0.496	0.203	8.34437039364105e-203
859	LSM2	2.95476974856152e-207	1.01389567284419	0.585	0.299	1.08768029214298e-202
860	BTG3	3.207405451411e-207	1.13872173051786	0.469	0.179	1.1806780207189e-202
861	NCOR1	7.27086218751798e-207	0.72143802323207	0.544	0.242	2.67647707984724e-202
862	GTF2A2	1.32699215575527e-206	0.884971760226855	0.607	0.318	4.88479082455071e-202
863	XRCC5	6.67171859611592e-206	0.882797065329493	0.609	0.309	2.45592633241623e-201
864	VIM-AS1	1.52587517785109e-205	1.73608767425947	0.261	0.04	5.61689911718765e-201
865	CHCHD10	2.1398984680135e-205	-1.42062	0.364	0.607	7.8771802506045e-201
866	HSPA1B	2.355090908015e-205	0.498062094438152	0.733	0.381	8.66932514149401e-201
867	SMARCB1	4.18738683034908e-205	1.20414844624483	0.487	0.207	1.5414189661198e-200
868	UFL1	4.45950800710443e-205	1.04224245454082	0.439	0.163	1.64158949249521e-200
869	YIPF2	4.54803716305124e-205	0.96290451789038	0.546	0.248	1.67417796009079e-200
870	FSTL3	8.12560906000824e-205	1.16318861716573	0.469	0.175	2.99111795107963e-200
871	G3BP1	1.08658164807105e-204	0.692275378083878	0.613	0.308	3.99981570471433e-200
872	SMIM24	1.84005017209444e-204	-4.03831	0.051	0.264	6.77340868849685e-200
873	COPG1	2.43589211332958e-204	1.00906663942735	0.483	0.194	8.96676245837752e-200
874	SECISBP2L	3.72356444323563e-204	1.37643000836969	0.365	0.109	1.37068130719947e-199
875	HIST1H2BC	5.13894217180951e-204	1.70067616227668	0.354	0.101	1.8916960028648e-199
876	FAM213A	8.01534405290686e-204	0.779368899661834	0.618	0.295	2.95052829931555e-199
877	SF3B1	1.65875389768096e-203	0.554541265609622	0.613	0.298	6.10603897275338e-199
878	KIF5B	2.19517629024169e-203	0.824122302746097	0.547	0.252	8.08066344200867e-199
879	IGSF8	2.63466606128405e-203	1.4580857785866	0.379	0.119	9.6984692381927e-199
880	LINC02532	3.12000052059596e-203	-2.50821	0.145	0.393	1.14850339163658e-198
881	AXL	6.21668273968195e-203	1.70298590625513	0.273	0.047	2.28842308330432e-198
882	SMIM26	6.33152093505257e-203	-1.70998	0.208	0.475	2.3306961714022e-198
883	TADA3	3.04221547737612e-202	0.983064772757555	0.457	0.176	1.11986993937692e-197
884	TOMM5	4.6512093577006e-202	1.08884749658472	0.456	0.178	1.71215667666317e-197
885	LINC00958	1.31027384766544e-201	1.11458695202204	0.481	0.193	4.82324906064127e-197
886	PHB2	1.59605691513408e-201	0.711522445731286	0.72	0.428	5.87524511030006e-197
887	FABP7	1.82337900448763e-201	-1.85149	0.148	0.405	6.71204045341942e-197
888	RUVBL2	2.30170883571379e-201	1.01045418897154	0.521	0.234	8.47282039514603e-197
889	IARS2	2.48307039342815e-201	1.22227384183686	0.454	0.18	9.14043042524836e-197
890	GBF1	2.71502513416031e-201	1.57410678389167	0.273	0.049	9.9942790213575e-197
891	CBX1	3.42953664108059e-201	1.42327086872625	0.403	0.137	1.26244673294818e-196
892	LGALS2	5.68746966583593e-201	-4.00491	0.068	0.282	2.09361445869086e-196
893	AP2S1	7.67819569369994e-201	0.754777675785702	0.669	0.397	2.82642061680789e-196
894	DEDD	2.70169845614132e-200	1.46223357656331	0.358	0.103	9.94522218690183e-196
895	VPS25	1.04754678781722e-199	1.17057743500836	0.482	0.209	3.85612448063398e-195
896	ANAPC11	1.10487904414071e-199	0.726505145400376	0.721	0.448	4.06717024938635e-195
897	EIF4EBP3	1.51523705321657e-199	1.66887272494589	0.35	0.1	5.57773911659552e-195
898	ILF3	1.66789433869448e-199	0.795452142088525	0.544	0.243	6.13968585016825e-195
899	THRAP3	1.80032092266616e-199	0.77027246148239	0.56	0.26	6.6271613484264e-195
900	C1QL1	1.97415662453285e-199	2.32480647960283	0.277	0.055	7.26706795056788e-195
901	USH1C	2.76031503760692e-199	0.98051490392834	0.548	0.272	1.01609956849348e-194
902	FHL2	3.41250406726365e-199	1.15349513618596	0.465	0.181	1.25617687220042e-194
903	USP10	3.41902579550784e-199	1.34225998532422	0.416	0.152	1.25857758558439e-194
904	UNC45A	3.63101190229628e-199	1.23020138156927	0.37	0.112	1.33661179135428e-194
905	SNHG29	3.75376379804242e-199	-2.59613	0.064	0.287	1.3817979916974e-194
906	HIST3H2A	4.45502920371393e-199	1.60719165919621	0.355	0.102	1.63994080017913e-194
907	TCF12	8.39092164229744e-199	1.35269457910311	0.342	0.093	3.08878216574611e-194
908	CUX1	8.46216835422529e-199	0.796173312280789	0.47	0.186	3.11500879287387e-194
909	AC087482.1	1.15479494699713e-198	-2.56154	0.068	0.295	4.25091567939113e-194
910	HSP90AA1	1.28917521612272e-198	0.261678754206421	0.867	0.556	4.74558288806935e-194
911	ZMAT5	4.49123061350996e-198	1.20641159731516	0.435	0.163	1.65326690113915e-193
912	LINC00472	5.41223916260342e-198	0.344077237626516	0.394	0.109	1.99229935814594e-193
913	VASP	5.61085223098113e-198	1.27779670450513	0.405	0.143	2.06541081474646e-193
914	IFI16	5.78760459676361e-198	0.584985858219577	0.673	0.345	2.13047512811465e-193
915	STAT2	1.03478868170306e-197	0.919713306170806	0.385	0.119	3.80916061621715e-193
916	KEAP1	1.8494722449944e-197	1.35410649170218	0.401	0.141	6.80809228104888e-193
917	GYS1	4.43736803623837e-197	1.43053030521426	0.334	0.09	1.6334395478197e-192
918	GORASP2	6.37391650259475e-197	1.20477422443233	0.448	0.177	2.34630240377015e-192
919	SNRPD3	9.74807167730551e-197	0.775717459716333	0.645	0.353	3.58836266513293e-192
920	KIF16B	1.05001941200393e-196	1.97290336609197	0.282	0.059	3.86522645752765e-192
921	SELENOH	1.08748972826975e-196	-1.58538	0.23	0.499	4.00315843873379e-192
922	RUNX1	1.50195986239863e-196	1.21858403625193	0.346	0.096	5.52886444947558e-192
923	RECQL	1.9293065992687e-196	1.40217774539737	0.35	0.101	7.10197052256802e-192
924	CASC4	2.07956430888885e-196	0.972867517572868	0.536	0.247	7.65508417745074e-192
925	ELAC2	2.20148877250978e-196	1.79350000302579	0.292	0.065	8.10390032048575e-192
926	UQCRB	3.780028143967e-196	-0.755738	0.894	0.786	1.39146616007569e-191
927	TOR3A	4.49889409829526e-196	1.65093979727931	0.337	0.093	1.65608790652347e-191
928	PTRH2	4.7701769632369e-196	1.80012150358674	0.322	0.085	1.75594984193714e-191
929	MYADM	5.73108301609729e-196	0.976579705697538	0.521	0.229	2.10966896905557e-191
930	LINC01320	9.96104743019661e-196	-1.77903	0.228	0.5	3.66676116952968e-191
931	TBC1D9B	2.28231096039851e-195	0.836854544294635	0.459	0.18	8.40141487632294e-191
932	EMC10	2.63590984346649e-195	0.748891261603842	0.633	0.327	9.70304772478451e-191
933	CHD4	3.05934270822103e-195	1.04264422631254	0.421	0.15	1.12617464432324e-190
934	CDC73	4.84409188774196e-195	1.23196362301971	0.414	0.149	1.78315866479669e-190
935	DEK	5.28537029429359e-195	0.784041523306508	0.625	0.327	1.94559765903241e-190
936	MFSD5	7.46630124973598e-195	2.27692489288057	0.265	0.05	2.74842015304031e-190
937	ATP5F1A	1.06547832096781e-194	-2.01954	0.152	0.401	3.9221322473146e-190
938	RIC8A	1.1265039855818e-194	1.23981	0.436	0.166	4.14677382132515e-190
939	SPNS1	1.21543686807346e-194	1.58779389991792	0.372	0.123	4.47414465506523e-190
940	G0S2	2.11748739200101e-194	1.8201738801155	0.376	0.127	7.79468283869492e-190
941	BCAP31	2.27447920407988e-194	0.637023363835198	0.732	0.439	8.37258539813844e-190
942	SCCPDH	3.27638116054599e-194	1.04726723836721	0.51	0.229	1.20606866900858e-189
943	HDAC7	4.31353850813446e-194	0.958951202561241	0.329	0.083	1.58785666022937e-189
944	PTPRK	5.83207701672655e-194	0.924990841624045	0.397	0.133	2.14684587062721e-189
945	LAMTOR2	9.11903678002826e-194	0.661066352510899	0.714	0.431	3.3568086290962e-189
946	ATP5PD	1.74426619551364e-193	-1.76193	0.196	0.456	6.42081829230524e-189
947	DRG2	1.79136699441143e-193	1.45286919881349	0.345	0.102	6.59420104312792e-189
948	CAPN1	1.95541358197472e-193	1.05451471601555	0.46	0.186	7.19807293660713e-189
949	SNX21	3.24148166741494e-193	2.08137283697999	0.284	0.062	1.19322181659211e-188
950	STX10	3.32760326348612e-193	1.05921166499363	0.476	0.198	1.22492403732188e-188
951	PLIN2	3.57827416592642e-193	-1.42747	0.643	0.716	1.31719850321917e-188
952	STAT6	4.86992497663043e-193	0.775977502394845	0.451	0.168	1.79266808314743e-188
953	NRBP1	6.38492492816419e-193	1.18098829583608	0.417	0.154	2.35035471530652e-188
954	BUB3	8.08838284343816e-193	0.713512950573948	0.506	0.22	2.97741460849802e-188
955	ATP6AP2	8.42953839936559e-193	0.772954513397706	0.642	0.346	3.10299738019047e-188
956	NBN	9.0622358183005e-193	0.598239551383099	0.576	0.275	3.3358996270746e-188
957	TPP1	1.04353391936488e-192	0.873357468125443	0.533	0.257	3.84135271057405e-188
958	NOL7	1.2188086384269e-192	0.861066509061999	0.584	0.3	4.48655647891325e-188
959	MYO1C	1.3134711911529e-192	0.835626367949658	0.421	0.15	4.83501880175295e-188
960	GANAB	1.50431444480037e-192	0.98579359239929	0.51	0.224	5.53753190275466e-188
961	UROS	1.8242955590386e-192	1.1525198470374	0.438	0.174	6.715414382377e-188
962	MRPL43	1.83331209174696e-192	0.748051598268323	0.634	0.348	6.74860514092974e-188
963	AHR	2.87774018253055e-192	1.56688489682538	0.329	0.087	1.05932493859132e-187
964	RAD21	3.3088284811691e-192	0.844174316210697	0.486	0.199	1.21801285220316e-187
965	SLU7	5.63834209805034e-192	1.03329069220232	0.508	0.224	2.07553010971331e-187
966	RSF1	6.7628660240001e-192	0.998881681157763	0.482	0.203	2.48947861209468e-187
967	DRAP1	7.56664545043436e-192	0.702720095417938	0.701	0.406	2.78535785675939e-187
968	TAOK1	7.84604593294177e-192	0.896837652543208	0.357	0.103	2.88820796837519e-187
969	HGS	8.01184407499336e-192	0.813780928592219	0.393	0.129	2.94923992244581e-187
970	MRPL57	1.00862621676225e-191	-1.934	0.172	0.422	3.71285396652353e-187
971	TULP3	1.43286324294406e-191	1.18889654845667	0.396	0.138	5.27451288360138e-187
972	BBOX1	1.43651738396918e-191	-3.51509	0.081	0.296	5.28796414212896e-187
973	RPS19	3.67076887248619e-191	-0.605779	0.398	0.806	1.35124672965089e-186
974	EMD	4.11352215756221e-191	0.945512143106584	0.526	0.246	1.51422864142023e-186
975	NUDT1	4.18588674216271e-191	1.42735612042845	0.36	0.111	1.54086676865752e-186
976	TMEM208	4.21481140756568e-191	0.708299227477569	0.666	0.38	1.551514227239e-186
977	COLGALT1	4.23117805263782e-191	1.49111205716353	0.345	0.101	1.55753895295651e-186
978	CREB5	4.71470274107044e-191	0.944866772095107	0.555	0.278	1.73552922601544e-186
979	SNAPIN	8.39485653496167e-191	0.847762579600989	0.55	0.264	3.09023063908474e-186
980	CORO1C	8.63875333785097e-191	1.01565446584484	0.433	0.17	3.18001149119632e-186
981	TMCO1	8.85058379873303e-191	0.61392437938849	0.748	0.454	3.25798840215161e-186
982	ZC3H15	1.21491705407654e-190	0.784764083513575	0.601	0.317	4.47223116776116e-186
983	TCERG1	3.04787093666383e-190	0.583194720990934	0.449	0.167	1.12195177049532e-185
984	SUPT6H	3.19150909102765e-190	1.52677583376727	0.315	0.082	1.17482641149819e-185
985	FAF2	4.03757514231484e-190	1.23045091640731	0.395	0.137	1.48627178563752e-185
986	CDC123	6.45917059375599e-190	1.34172914937136	0.379	0.128	2.37768528726752e-185
987	TRIR	1.25750326369803e-189	-1.54141	0.224	0.488	4.6289952639988e-185
988	SSB	1.56779482876092e-189	0.7571970213031	0.637	0.347	5.77120954415183e-185
989	YWHAG	2.3220661913876e-189	0.942177783169559	0.551	0.269	8.54775785711691e-185
990	TRAF3IP2	4.32046957508853e-189	1.38862463507325	0.361	0.114	1.59040805528584e-184
991	CAMSAP2	4.82841167700407e-189	1.63113349390002	0.295	0.068	1.77738662242197e-184
992	UBTF	5.50144927971414e-189	1.71113594818878	0.305	0.076	2.02513849435557e-184
993	KMT2E	6.26513345148601e-189	0.554693029985533	0.651	0.345	2.30625827482651e-184
994	PFN1	7.23979904754101e-189	0.48911835578894	0.891	0.672	2.66504242739032e-184
995	AGPAT2	8.537911919763e-189	0.975975929519802	0.547	0.264	3.14289075678396e-184
996	TCEAL4	9.27419772933381e-189	0.588856686127551	0.708	0.414	3.41392492614507e-184
997	CLIP1	1.30432604059376e-188	1.02198324320196	0.38	0.123	4.80135458802968e-184
998	COX16	1.57005553268329e-188	1.4344910453332	0.348	0.105	5.77953142136048e-184
999	BZW1	1.26406103494049e-187	0.848850671236231	0.573	0.299	4.65313507571944e-183
1000	MPDU1	1.61985400156021e-187	1.17996295577172	0.418	0.164	5.96284456514328e-183
1001	TNFRSF12A	1.92611815049645e-187	0.759688904715279	0.676	0.375	7.09023352379247e-183
1002	ENAH	4.44064904568388e-187	1.12524127170776	0.403	0.14	1.63464732020669e-182
1003	GBE1	4.89532768895624e-187	0.843898808932969	0.478	0.197	1.80201907558168e-182
1004	DDB1	5.01216345832106e-187	0.771391421061342	0.461	0.185	1.84502749064256e-182
1005	TXN2	9.58740373015798e-187	0.748331982411125	0.65	0.379	3.52921918710845e-182
1006	KRT19	1.03134932174889e-186	0.776016850565554	0.524	0.223	3.79649998828986e-182
1007	GON4L	1.07675151771249e-186	0.679269385374162	0.428	0.151	3.96363001185144e-182
1008	MAN1B1	1.24598780620898e-186	1.02652591588941	0.436	0.171	4.58660571343589e-182
1009	CUEDC2	1.27740451305059e-186	0.962407962096636	0.53	0.259	4.70225375299054e-182
1010	RNH1	1.29252115776437e-186	0.571507752415796	0.72	0.44	4.75789963384641e-182
1011	CTNNAL1	1.62576942697674e-186	2.08986029582614	0.255	0.047	5.98461983764408e-182
1012	YIPF5	2.46092456238966e-186	0.897273043994433	0.563	0.278	9.05890940661258e-182
1013	HSPA1A	2.82690911844218e-186	0.305557048067677	0.845	0.53	1.04061351558975e-181
1014	UFC1	5.59103399044884e-186	0.595180059698541	0.764	0.513	2.05811552222412e-181
1015	CCDC74A	6.40147601973792e-186	1.19525002352154	0.386	0.13	2.35644733762572e-181
1016	BNIP2	7.13677467450028e-186	1.05949704106943	0.379	0.122	2.6271181254303e-181
1017	ACTN4	7.74799778527619e-186	0.549400185126851	0.621	0.325	2.85211546473802e-181
1018	BAZ2A	8.86383013606266e-186	0.716129368286355	0.444	0.166	3.26286451138603e-181
1019	TMX4	9.68748249269601e-186	1.04287751981732	0.471	0.195	3.56605918038633e-181
1020	OGFOD2	1.21367145170901e-185	2.03076354669303	0.284	0.067	4.46764598088604e-181
1021	FLOT1	1.57116593229012e-185	0.605983913254078	0.681	0.382	5.78361891335317e-181
1022	WNK1	2.17249990742852e-185	1.08521738126745	0.411	0.153	7.99718940923511e-181
1023	PNCK	2.43562461234489e-185	-1.45355	0.282	0.549	8.96577776050277e-181
1024	MRPL23	3.19643032221447e-185	0.643260521585721	0.752	0.472	1.17663796591037e-180
1025	TRIM5	3.40304666787041e-185	1.3410875599868	0.329	0.091	1.25269550890978e-180
1026	DERL2	3.91165617841634e-185	1.08171300245864	0.459	0.195	1.43991975583684e-180
1027	ZMAT2	4.14354779573216e-185	0.798217722520756	0.621	0.338	1.52528137908696e-180
1028	ZBTB18	4.76326473378003e-185	1.62493138172863	0.277	0.06	1.75340538115177e-180
1029	ALDH9A1	6.13578186758435e-185	0.97485529481726	0.509	0.238	2.25864266327648e-180
1030	PSMB4	9.68943373362275e-185	0.575817350936238	0.679	0.381	3.56677745168387e-180
1031	ANP32B	9.8301906741474e-185	0.783637577744807	0.658	0.377	3.6185914890604e-180
1032	TMOD3	1.11992864296138e-184	1.09788394126701	0.412	0.155	4.12256932760512e-180
1033	HSPBP1	1.64830046505409e-184	1.30064587503764	0.411	0.155	6.06755884191061e-180
1034	PARVA	1.69917575693158e-184	1.41483343319854	0.36	0.117	6.25483587884083e-180
1035	MALSU1	2.37544980573564e-184	0.92053838332636	0.542	0.27	8.74426827989347e-180
1036	AATF	2.63732937877021e-184	1.24205549863066	0.431	0.174	9.70827317619103e-180
1037	PBDC1	6.21842833800407e-184	1.60087929189972	0.333	0.1	2.28906565550268e-179
1038	FAM32A	6.38265228769774e-184	1.00760810932854	0.519	0.247	2.34951813362442e-179
1039	CDK16	7.89006731844036e-184	1.20222394570757	0.415	0.158	2.90441268059108e-179
1040	COX7C	1.55373524012021e-183	-0.689545	0.953	0.821	5.71945479240652e-179
1041	COL18A1	1.58096702720896e-183	0.511290861338227	0.573	0.272	5.81969772385889e-179
1042	EIF2B1	1.6710673010335e-183	1.09196641910247	0.387	0.135	6.1513658418344e-179
1043	ARPC3	1.92215655094583e-183	0.50955291599975	0.807	0.567	7.07565047968671e-179
1044	ATP5F1B	2.36486390021508e-183	-1.47955	0.22	0.489	8.70530050308174e-179
1045	LPP	2.65737235904039e-183	0.357779396434662	0.666	0.357	9.78205339086359e-179
1046	SLC39A10	2.6992177092572e-183	1.48160158997619	0.322	0.088	9.93609030954668e-179
1047	MAGOHB	2.84791046729615e-183	1.07827105477554	0.442	0.177	1.04834432211638e-178
1048	GTF3C5	3.27314899975053e-183	1.51666414576384	0.303	0.077	1.20487887829817e-178
1049	STMN3	4.03868839345168e-183	0.863705544970941	0.51	0.227	1.4866815845135e-178
1050	OAS3	4.78754495654725e-183	1.81465454570434	0.27	0.055	1.76234317395461e-178
1051	MINK1	5.07889517519619e-183	1.58593671497506	0.252	0.045	1.86959210294147e-178
1052	CCT7	6.43402880225211e-183	0.781986158169422	0.616	0.339	2.36843034239702e-178
1053	SEC63	6.58769976696319e-183	1.07077076960532	0.458	0.196	2.42499816121682e-178
1054	SSR2	7.05641688891239e-183	0.539097234355554	0.871	0.624	2.59753762097754e-178
1055	RAB13	8.2595785100642e-183	0.628258659102986	0.72	0.454	3.04043344533973e-178
1056	ARMCX6	9.72088988034256e-183	1.51043650183911	0.358	0.118	3.5783567738529e-178
1057	CLPP	2.34254574729956e-182	0.845427346960434	0.588	0.31	8.6231451503844e-178
1058	RBFOX2	3.56742382251117e-182	1.37713830047941	0.38	0.129	1.31320438330459e-177
1059	CIAO1	3.63165095827748e-182	1.15014253535679	0.385	0.134	1.33684703425152e-177
1060	TAB2	6.85830078736994e-182	1.88718037838912	0.253	0.048	2.52460910283875e-177
1061	ARL1	7.3807094919276e-182	0.722312324363348	0.645	0.359	2.71691297107347e-177
1062	RAB24	8.12186038190484e-182	0.370171618793155	0.418	0.14	2.98973802518299e-177
1063	SIL1	1.49096027643055e-181	0.894117395226481	0.505	0.231	5.48837387356849e-177
1064	AHI1	3.52504943664185e-181	0.624800550894075	0.425	0.154	1.29760594812223e-176
1065	ERLEC1	3.63563596226797e-181	1.0795892839581	0.486	0.219	1.33831395407046e-176
1066	ZNF24	4.16532526823396e-181	1.03157105306343	0.427	0.166	1.5332978844896e-176
1067	LMF2	4.65573762911619e-181	0.8494884230572	0.466	0.198	1.71382357865396e-176
1068	SAP30BP	5.57957835238209e-181	0.893386106732638	0.465	0.198	2.05389858729537e-176
1069	TRIM21	1.23869417005485e-180	1.88361844873408	0.264	0.054	4.55975710938893e-176
1070	SELENOW	1.10121995207414e-179	-1.78287	0.192	0.435	4.05370076558012e-175
1071	CNP	1.15386908606539e-179	1.57735260775929	0.33	0.098	4.24750749271532e-175
1072	SF3B6	1.471988449361e-179	-1.62158	0.206	0.459	5.41853668094276e-175
1073	STIP1	1.75471368557433e-179	1.13802844077948	0.45	0.188	6.45927654796768e-175
1074	ZNF280D	1.82510491481497e-179	1.01193067454979	0.344	0.102	6.71839370192538e-175
1075	IER3	2.49298598672847e-179	1.13427364352271	0.51	0.241	9.17693071574617e-175
1076	BEX3	4.29666372321807e-179	-1.56399	0.227	0.479	1.5816448831538e-174
1077	WBP2	4.3402825813243e-179	0.620336041953946	0.623	0.333	1.59770142101129e-174
1078	RAB8A	4.74437436871355e-179	1.07336155873852	0.462	0.199	1.74645164886715e-174
1079	EXOC4	6.05154744903667e-179	0.985738945803306	0.369	0.119	2.22763513146489e-174
1080	UBE2I	6.6611990232666e-179	0.633430287066589	0.675	0.385	2.45205397245467e-174
1081	TM2D2	9.09671468951493e-179	1.36377310064975	0.389	0.143	3.34859164435734e-174
1082	AMZ2	9.76820565558304e-179	1.03602422891156	0.492	0.227	3.59577418387667e-174
1083	PCM1	1.08807139764069e-178	0.75095373088239	0.453	0.184	4.00529962185515e-174
1084	CKS2	2.72759566853166e-178	1.04450402018952	0.432	0.17	1.00405524154319e-173
1085	IFITM2	4.65630456362649e-178	0.53982599284246	0.848	0.55	1.71403227291655e-173
1086	CCDC50	5.3523594945677e-178	0.804311545599825	0.558	0.284	1.97025705354532e-173
1087	EPN1	6.31401888319812e-178	0.830236904550547	0.536	0.261	2.32425349109406e-173
1088	ANGPTL4	7.81907859002666e-178	-0.626216	0.346	0.671	2.87828101977472e-173
1089	ARL2BP	1.02238622317762e-177	0.677443665485711	0.641	0.361	3.76350592613914e-173
1090	BANF1	1.03173409497175e-177	0.668316761791577	0.728	0.441	3.7979163770005e-173
1091	SP100	1.17421623058976e-177	0.840735726911918	0.517	0.238	4.32240736642396e-173
1092	C11orf24	1.45676314545681e-177	1.79920110518573	0.295	0.077	5.36249081474105e-173
1093	NRP1	2.51425009400278e-177	0.801066640962855	0.482	0.209	9.25520602103363e-173
1094	PDLIM1	2.61708258930722e-177	0.597656804320122	0.732	0.431	9.63374271949879e-173
1095	NDUFB11	2.74119990187553e-177	0.533452303223779	0.797	0.54	1.0090630958794e-172
1096	PTBP3	3.50726805249835e-177	1.22922901110594	0.338	0.103	1.29106044280517e-172
1097	TOMM34	4.07510858340955e-177	1.70982057549661	0.287	0.071	1.50008822063889e-172
1098	CAPZB	5.14269422561063e-177	0.631775749123387	0.69	0.417	1.89307717138953e-172
1099	COPZ1	5.59780579948322e-177	0.648407373387776	0.692	0.416	2.06060829284777e-172
1100	REEP5	5.74558539574492e-177	0.512923528748489	0.813	0.517	2.11500744002766e-172
1101	IFITM1	6.35712390950278e-177	1.29276924712085	0.397	0.142	2.34012088232707e-172
1102	PCBP2	7.89408443090142e-177	0.529886816983473	0.851	0.629	2.90589141985912e-172
1103	MRPS6	8.16488016705263e-177	0.659128525453636	0.719	0.432	3.00557403829375e-172
1104	SMG7	8.56594159724811e-177	1.04031264877913	0.345	0.105	3.153208761363e-172
1105	SND1	9.03246327275697e-177	0.779436454372778	0.552	0.26	3.32494005533457e-172
1106	DNASE2	9.05404738395754e-177	1.03945879564912	0.495	0.229	3.33288538250861e-172
1107	G6PC3	1.36900815473804e-176	1.54938643811639	0.341	0.111	5.03945591840621e-172
1108	LAMC1	1.84272518995352e-176	1.52315101107546	0.313	0.088	6.7832556967379e-172
1109	PSMB6	3.40562070470571e-176	0.69702658706947	0.656	0.391	1.25364303760922e-171
1110	MRPL17	3.54540671957468e-176	0.917657386878852	0.535	0.268	1.30509966754263e-171
1111	TM9SF4	5.27783805852849e-176	1.38872756666938	0.326	0.098	1.94282496772492e-171
1112	RSRC2	6.57936531096373e-176	0.597982642627316	0.65	0.364	2.42193016461886e-171
1113	ZNF322	8.08083916770545e-176	1.83979524994732	0.285	0.071	2.97463770602405e-171
1114	PRKDC	8.6462279491845e-176	1.0725143797936	0.409	0.151	3.1827629703743e-171
1115	POP4	1.0714467004796e-175	1.22601525493406	0.43	0.179	3.94410244913547e-171
1116	AGRN	1.16243196205218e-175	0.849602528919124	0.426	0.165	4.27902829551027e-171
1117	PSMD7	1.42028524114442e-175	0.862854381750563	0.513	0.246	5.22821200117672e-171
1118	FKBP8	1.71719537480267e-175	0.551199176304226	0.757	0.464	6.32116789418613e-171
1119	SLC4A1AP	3.49721376387169e-175	1.43539086923525	0.32	0.093	1.28735935861881e-170
1120	ARL5A	3.68421994053461e-175	0.993087014335437	0.43	0.17	1.3561982023102e-170
1121	COPB2	5.59775596468942e-175	0.859632997459935	0.51	0.24	2.06058994816182e-170
1122	ERCC1	5.80531740892057e-175	0.783146455624906	0.571	0.294	2.13699539139775e-170
1123	MPHOSPH10	5.89252165768183e-175	1.14689866437047	0.386	0.139	2.16909614740926e-170
1124	HSPA8	9.29399667621872e-175	0.540905439113929	0.819	0.56	3.42121311648287e-170
1125	ZFC3H1	1.00508990751775e-174	1.08229758634349	0.316	0.087	3.69983645856359e-170
1126	PPP4C	1.28891182184829e-174	0.728602369950343	0.595	0.321	4.74461330740573e-170
1127	GNS	1.84711534992044e-174	1.22436767042006	0.391	0.147	6.79941631459212e-170
1128	APOL1	2.16997755275015e-174	1.42892322223448	0.359	0.119	7.98790436942856e-170
1129	SNX17	3.37145617677345e-174	0.893029551821918	0.529	0.266	1.24106673323207e-169
1130	SEC14L2	3.62329136098586e-174	1.3937810915303	0.297	0.079	1.33376978289251e-169
1131	EPHX1	3.64223144484142e-174	1.0550263724379	0.494	0.227	1.34074181716058e-169
1132	NOSIP	6.58054558435362e-174	0.904785199270943	0.53	0.261	2.42236463505641e-169
1133	EMC6	6.77079683039386e-174	0.930680287967907	0.52	0.258	2.49239802123629e-169
1134	RALY	7.64109675286875e-174	0.776764836746139	0.607	0.334	2.81276412569852e-169
1135	RIF1	9.10322681139386e-174	0.98988285582248	0.381	0.134	3.35098882154219e-169
1136	NELFE	9.19747394724216e-174	0.818747959686057	0.529	0.26	3.38568213471931e-169
1137	CYB5R1	9.71704386613688e-174	1.1345263758871	0.43	0.177	3.57694101756365e-169
1138	B3GAT3	1.01912378103977e-173	0.970942687051953	0.469	0.21	3.7514965503855e-169
1139	ELOC	1.07667585984521e-173	-1.55332	0.217	0.466	3.96335150767621e-169
1140	GUSB	1.0902334443458e-173	1.16246604203414	0.41	0.162	4.01325833198132e-169
1141	ARMCX3	1.70306932881639e-173	0.634892125426672	0.58	0.3	6.26916850630602e-169
1142	MBOAT7	1.92006229752184e-173	1.32600767340151	0.383	0.14	7.06794132340765e-169
1143	BAG6	2.47322490869349e-173	0.897439573947077	0.417	0.163	9.10418821139162e-169
1144	GSTA1	2.68292466901513e-173	-2.24641	0.218	0.448	9.87611399911158e-169
1145	RAB11B	2.86767265381119e-173	0.697495365693549	0.589	0.312	1.05561898059444e-168
1146	GDI2	4.32880643192608e-173	0.664028002995931	0.692	0.428	1.59347693565631e-168
1147	MCRIP2	4.4149033411357e-173	-1.94106	0.16	0.392	1.62517006890546e-168
1148	TJP1	4.86551795669208e-173	1.1492382927139	0.363	0.122	1.79104581503792e-168
1149	HAX1	6.34974066498413e-173	0.593880236081283	0.702	0.425	2.33740303618731e-168
1150	RRM1	6.40960857436228e-173	1.5251015930792	0.319	0.094	2.3594410123085e-168
1151	PLAA	7.92783942870268e-173	1.69879115799208	0.266	0.059	2.91831697209974e-168
1152	YIPF3	8.26952830182524e-173	0.811279036872871	0.591	0.322	3.04409606318489e-168
1153	TP53I13	8.82521213294483e-173	0.893563378451708	0.476	0.214	3.24864883825832e-168
1154	TMEM41A	2.65451576197286e-172	1.05689382413502	0.396	0.145	9.7715379713983e-168
1155	CCDC28A	3.58587361415835e-172	1.17414960495541	0.454	0.204	1.31999593610783e-167
1156	DDX56	3.86438479089685e-172	0.926720924242326	0.386	0.14	1.42251868537704e-167
1157	GTF3C6	5.23197817996717e-172	0.675030389843661	0.665	0.398	1.92594348782771e-167
1158	TCEAL3	6.59223187442622e-172	1.58432279415248	0.307	0.087	2.42666647529503e-167
1159	ERGIC1	7.17532169919191e-172	0.484967942472629	0.745	0.442	2.64130767068953e-167
1160	ZNF664	9.07744864187164e-172	1.37829672439831	0.334	0.105	3.34149961955937e-167
1161	SMARCA4	1.61006996415614e-171	0.957059957735913	0.391	0.141	5.92682854505517e-167
1162	ZNF638	1.94270999639752e-171	0.389420257829645	0.525	0.236	7.15130976773892e-167
1163	CD46	3.38509696030633e-171	0.473054298982079	0.602	0.312	1.24608804205836e-166
1164	ARSD	3.54480634902453e-171	0.955467157583925	0.394	0.145	1.30487866513942e-166
1165	CTSB	4.47666756876431e-171	0.486068239433421	0.699	0.411	1.64790609873783e-166
1166	C1QBP	5.58899942738268e-171	0.813806395262497	0.585	0.324	2.05736657921384e-166
1167	AKT1S1	6.33394841561421e-171	1.07720369797216	0.461	0.205	2.33158975127175e-166
1168	GEM	1.32570980186207e-170	1.95988002216326	0.3	0.085	4.88007035163448e-166
1169	COMMD4	1.69739874711713e-170	0.872771296496793	0.478	0.218	6.24829452801285e-166
1170	KDM5A	1.73441642284868e-170	0.997223952523557	0.366	0.124	6.38456029414828e-166
1171	NOC4L	2.52848707267138e-170	1.55551501081078	0.286	0.074	9.3076137632106e-166
1172	NSMCE1	2.88275971862177e-170	0.815703495079961	0.584	0.312	1.06117268002186e-165
1173	HNRNPA0	3.06363113679978e-170	0.590028496596204	0.754	0.481	1.12775325776737e-165
1174	C6orf203	3.54202678672577e-170	1.59486532746891	0.302	0.085	1.30385548046162e-165
1175	CMSS1	5.26439789642583e-170	0.924650623188164	0.51	0.23	1.93787750965331e-165
1176	FAM96B	6.14753131143093e-170	0.575244281892668	0.694	0.364	2.26296775105084e-165
1177	HOOK3	1.2749700727434e-169	0.837182166875496	0.384	0.136	4.69329233477572e-165
1178	LGR4	2.17047697181287e-169	0.65440929644409	0.435	0.176	7.98974278094036e-165
1179	CD81	2.81540879978595e-169	0.629863148109235	0.643	0.354	1.03638013328921e-164
1180	APOBEC3C	3.81725499288455e-169	0.785120288155593	0.489	0.213	1.40516973543073e-164
1181	CNN2	5.66339045766018e-169	1.76407432016561	0.309	0.092	2.08475066136929e-164
1182	FLII	1.10214371684691e-168	1.37266404173838	0.313	0.092	4.05710123608517e-164
1183	KDM5B	1.18717530230946e-168	0.654583838843338	0.415	0.154	4.37011100533135e-164
1184	AP3B1	1.24821475851435e-168	1.45965930655288	0.344	0.115	4.59480334756717e-164
1185	SVIL	1.32915861496826e-168	1.55006910256776	0.318	0.097	4.89276577755966e-164
1186	RPS19BP1	1.37693345236008e-168	-1.46751	0.227	0.472	5.06862973148268e-164
1187	DAXX	1.4592443470901e-168	1.09164370002564	0.391	0.144	5.37162436607336e-164
1188	BCCIP	2.07608179010975e-168	1.12206203357271	0.394	0.153	7.64226467757298e-164
1189	ALG3	4.43730433265874e-168	1.05689707077094	0.445	0.192	1.63341609789501e-163
1190	ALDH18A1	4.8566364670963e-168	1.29016793688327	0.322	0.1	1.78777644990282e-163
1191	PSMC4	4.99256962018899e-168	0.817540381713611	0.497	0.235	1.83781480288777e-163
1192	HNRNPF	6.80122254677037e-168	0.704351787799438	0.629	0.363	2.50359803169164e-163
1193	SMPD1	1.18681950598043e-167	1.56729893607699	0.298	0.085	4.36880128346455e-163
1194	PLBD2	1.92151648124199e-167	1.93334152240108	0.25	0.054	7.07329431909989e-163
1195	LARS	2.05476422965984e-167	0.617269734778663	0.555	0.279	7.56379260580084e-163
1196	EZR	2.14934164126219e-167	-1.15622	0.29	0.55	7.91194151565025e-163
1197	APLP2	3.60066807511937e-167	0.682353381357341	0.693	0.406	1.32544192513219e-162
1198	NME3	4.57546639387699e-167	0.40134324283679	0.754	0.464	1.68427493425006e-162
1199	TCTN3	7.03224396423283e-167	1.35138957857511	0.348	0.121	2.58863932567375e-162
1200	C5orf51	7.79784377095412e-167	1.5221906787746	0.294	0.081	2.87046427052592e-162
1201	SLC35A4	1.01427483036907e-166	1.06324749012332	0.439	0.187	3.73364707807159e-162
1202	POLR2D	1.07413689356986e-166	1.60580127127331	0.29	0.078	3.95400531892e-162
1203	APBB1	1.10091677600327e-166	1.54681164905776	0.305	0.089	4.05258474414565e-162
1204	AP2M1	2.64754311749603e-166	0.514104355718527	0.775	0.495	9.74587096981463e-162
1205	DNAJB1	2.89852374347813e-166	0.463973486723757	0.744	0.426	1.06697557521173e-161
1206	SSR1	2.97624690412662e-166	0.830953217593585	0.524	0.26	1.09558624787805e-161
1207	CLTC	3.22767584819969e-166	0.652488046311644	0.48	0.218	1.18813975648079e-161
1208	AP2A1	3.3855458885162e-166	0.922432259477449	0.373	0.132	1.2462532970217e-161
1209	HUWE1	3.47626376232072e-166	1.37710576546816	0.326	0.1	1.27964745354788e-161
1210	PRKAR1A	3.88161440129636e-166	0.8160059092637	0.529	0.268	1.4288610772612e-161
1211	ITGB1BP1	5.0157054990207e-166	0.811651717879181	0.56	0.292	1.84633135124451e-161
1212	UBA1	6.61416490278275e-166	0.864111792307176	0.397	0.152	2.43474024236336e-161
1213	NAGK	8.87801493710273e-166	1.00129240289978	0.392	0.151	3.26808607849689e-161
1214	SMIM30	1.40254431377822e-165	-2.05898	0.148	0.37	5.162905873449e-161
1215	LASP1	1.9355933353218e-165	1.10939588779531	0.385	0.147	7.12511262665308e-161
1216	SMYD2	2.52527146651799e-165	0.794956904133405	0.482	0.221	9.29577679539939e-161
1217	MIER1	2.58427498885581e-165	1.04203464358559	0.399	0.152	9.51297466147714e-161
1218	APMAP	2.81111980739124e-165	1.15666807015558	0.395	0.153	1.03480131229879e-160
1219	STK4	2.8147393065819e-165	0.893756243367544	0.377	0.132	1.03613368614586e-160
1220	CTNND1	3.03145863737299e-165	0.514393449838111	0.517	0.243	1.11591023900337e-160
1221	UBQLN1	4.59169226410844e-165	1.09357823064163	0.387	0.149	1.69024783934096e-160
1222	DPP7	4.84442381818534e-165	0.598299528775427	0.662	0.376	1.78328085171221e-160
1223	PEMT	8.18688942138114e-165	1.30487805446295	0.363	0.132	3.01367586490461e-160
1224	PEX11B	9.07836702744761e-165	1.25240565897135	0.328	0.103	3.34183768647374e-160
1225	PSMD8	1.35028622784666e-164	0.537202397171066	0.72	0.452	4.97053863332633e-160
1226	EXOSC5	1.4191942554664e-164	0.925369185792371	0.501	0.233	5.22419597379737e-160
1227	CCDC34	1.47533628728262e-164	1.46292331925929	0.371	0.138	5.43086040711605e-160
1228	PSMB3	1.64129815564836e-164	0.603424575441671	0.665	0.406	6.04178264075719e-160
1229	PBXIP1	3.03909413788579e-164	1.09089347384494	0.371	0.136	1.11872094309714e-159
1230	CNOT7	3.50356787644761e-164	0.794314633971997	0.5	0.241	1.28969837099913e-159
1231	GNPAT	3.81810216989278e-164	0.653703252083166	0.461	0.197	1.40548158975923e-159
1232	RGS2	6.03228006606599e-164	1.12992370519268	0.297	0.077	2.22054261511955e-159
1233	PI4KB	6.48902706219215e-164	0.621872469043125	0.4	0.149	2.38867575186355e-159
1234	DPYSL3	2.37773789429173e-163	1.80960683344657	0.255	0.056	8.75269096267728e-159
1235	TKT	2.4573706584941e-163	0.763009967599525	0.554	0.28	9.04582713098265e-159
1236	COMMD1	2.87614365676271e-163	0.853349034125352	0.495	0.238	1.05873724149092e-158
1237	CLEC18B	4.00057370261216e-163	1.45368778372826	0.302	0.089	1.47265118566856e-158
1238	TRIM22	1.07307668013315e-162	0.693534998692764	0.37	0.124	3.95010256723813e-158
1239	SETDB1	1.78124391745149e-162	0.991404733044829	0.279	0.069	6.55693698453069e-158
1240	FABP5	1.86267366084172e-162	0.905564847360981	0.457	0.198	6.85668801292444e-158
1241	KRR1	1.90758661924845e-162	0.903261449582832	0.418	0.169	7.02201710411546e-158
1242	PIH1D1	2.06763684450367e-162	0.798571270463533	0.505	0.247	7.61117798830244e-158
1243	NEK6	2.07940153783436e-162	0.992215797226702	0.477	0.224	7.65448500092206e-158
1244	IST1	2.29640427705889e-162	0.623201001481991	0.463	0.207	8.45329378428147e-158
1245	CHCHD5	4.82581212098869e-162	0.781826427141403	0.573	0.309	1.77642969985715e-157
1246	GALK1	5.18902088532545e-162	1.3307009917133	0.34	0.117	1.91013047809715e-157
1247	SNHG6	6.10699833171737e-162	-2.26669	0.063	0.26	2.24804715588848e-157
1248	IARS	8.82355619410066e-162	0.547389919936192	0.485	0.212	3.24803927061039e-157
1249	RNF149	9.02322897211565e-162	0.688904938121864	0.494	0.23	3.32154081692549e-157
1250	UBAC2	1.04049420961697e-161	1.00621733954535	0.423	0.177	3.83016323502102e-157
1251	RAB11A	1.11230437043723e-161	0.614235035328324	0.65	0.381	4.09450361801648e-157
1252	COPS5	1.37035112069666e-161	0.750615988600384	0.562	0.295	5.04439951039646e-157
1253	SCAMP4	1.59491277069295e-161	1.29377696719222	0.303	0.088	5.87103340019781e-157
1254	MR1	2.01850059684002e-161	1.24064957240904	0.295	0.082	7.43030254702781e-157
1255	MCFD2	2.32238759179857e-161	0.942817450952771	0.498	0.241	8.54894096416971e-157
1256	POLD2	2.36274280841102e-161	0.797497802556349	0.557	0.292	8.69749255204181e-157
1257	VPS39	2.90593941915248e-161	1.28808597221598	0.259	0.059	1.06970535958422e-156
1258	MBNL2	4.05447520573722e-161	0.712247391852332	0.448	0.192	1.49249286798393e-156
1259	BID	6.53245780783392e-161	1.49610349039269	0.301	0.088	2.40466304364175e-156
1260	DENR	7.6247692923942e-161	0.785426265607954	0.472	0.215	2.80675382422323e-156
1261	RNF40	9.74228815497116e-161	1.11670534648666	0.345	0.116	3.58623369272643e-156
1262	RALA	1.47983097700489e-160	1.13913493140379	0.409	0.17	5.4474058094527e-156
1263	RAB10	1.80656163585767e-160	0.690055545418613	0.591	0.326	6.65013403775566e-156
1264	TMEM101	1.97089007293358e-160	1.24169316091958	0.378	0.146	7.25504344747579e-156
1265	ASCC3	2.8396052157002e-160	1.32753946489673	0.282	0.075	1.0452870759514e-155
1266	PFDN2	3.39331865600203e-160	0.630829087221827	0.638	0.37	1.24911453046091e-155
1267	USP5	3.9167970234608e-160	1.51160122481241	0.305	0.092	1.44181215230616e-155
1268	TNKS	5.125804473171e-160	1.01943192218013	0.288	0.077	1.88685988461898e-155
1269	CCDC112	5.29874168123797e-160	1.46576955313503	0.33	0.109	1.95051980028051e-155
1270	GSK3B	6.11266001119264e-160	1.18542444641591	0.325	0.101	2.25013127672012e-155
1271	POLR2G	6.23942250128009e-160	0.744763708010712	0.537	0.275	2.29679381694621e-155
1272	UQCRC1	7.48470592197792e-160	0.846030008774117	0.49	0.237	2.75519509693929e-155
1273	ENTPD2	1.28933253047753e-159	1.93784781849295	0.266	0.07	4.74616197794084e-155
1274	APOBEC3G	2.94282019665619e-159	1.31963908597362	0.319	0.098	1.08328154259111e-154
1275	MRPS2	3.94305136729965e-159	0.918814814920477	0.463	0.212	1.45147663881667e-154
1276	PRDX2	5.20066389683258e-159	-1.36096	0.23	0.48	1.91441638706304e-154
1277	SMARCC2	1.0606894590191e-158	0.612702012254983	0.44	0.184	3.90450396759523e-154
1278	DYNC1H1	1.39500016278673e-158	0.744655690684523	0.424	0.175	5.13513509923423e-154
1279	FAM13B	1.42872343324266e-158	1.06126	0.277	0.072	5.25927383010955e-154
1280	ANKRD36	3.45440647933737e-158	0.654277936500794	0.331	0.102	1.27160156910888e-153
1281	RND3	3.4684320365838e-158	0.758297947967075	0.415	0.167	1.27676451698686e-153
1282	TSR1	4.97169251323127e-158	1.24327398641219	0.317	0.102	1.83012973104556e-153
1283	NDUFV2	5.68551391213959e-158	0.566875713221554	0.727	0.45	2.0928945261977e-153
1284	MTG1	7.05384433991871e-158	0.806801907912147	0.263	0.059	2.59659063996748e-153
1285	DCTN2	8.19910713054447e-158	0.781011902125729	0.539	0.281	3.01817332582472e-153
1286	PRPF4B	1.17316975612267e-157	0.586081927962864	0.439	0.185	4.31855518926318e-153
1287	SNU13	1.3376397678932e-157	-1.47794	0.209	0.449	4.92398574959165e-153
1288	ERAP1	1.80332403230994e-157	1.25039467305573	0.305	0.092	6.63821609533612e-153
1289	U2AF2	1.82214914511831e-157	0.983670180558214	0.354	0.125	6.707513218095e-153
1290	LTBP3	1.97763828072187e-157	0.866843836724318	0.464	0.209	7.27988427516527e-153
1291	CCAR1	2.72641825502682e-157	0.71468485240037	0.365	0.132	1.00362182385792e-152
1292	IK	4.13982882032694e-157	0.670593990309946	0.597	0.329	1.52391238705055e-152
1293	TSPAN31	5.85919556671978e-157	0.98891299155654	0.379	0.146	2.15682848006522e-152
1294	PSMG4	1.30636931013249e-156	1.00914602186832	0.413	0.175	4.80887606752871e-152
1295	IAH1	1.40808960467896e-156	0.508136065043005	0.641	0.373	5.18331864378371e-152
1296	LRRC59	1.71316201041159e-156	1.19670512195415	0.425	0.193	6.30632067652612e-152
1297	MUC20-OT1	1.77924978924822e-156	-1.69745	0.197	0.433	6.54959639920161e-152
1298	C9orf116	1.95165871009152e-156	1.37753810268157	0.365	0.141	7.1842508777179e-152
1299	YAE1D1	2.00839338352851e-156	1.82608570217119	0.259	0.064	7.39309688410679e-152
1300	IMP3	2.55491289107697e-156	0.614172432609555	0.639	0.368	9.40488984334345e-152
1301	SLC38A10	3.83933403023165e-156	1.19395795721167	0.343	0.122	1.41329724986857e-151
1302	RABEPK	4.32553658264284e-156	1.49736703835196	0.274	0.074	1.59227327143666e-151
1303	ATP5MC1	6.52849080857769e-156	-1.72265	0.188	0.416	2.40320275154553e-151
1304	SPOP	6.77426412709212e-156	1.0467378265841	0.387	0.154	2.49367436782388e-151
1305	PSMG2	7.22488465760222e-156	0.712011891681006	0.577	0.322	2.65955229130995e-151
1306	TYMP	7.60743374217443e-156	0.404238754799538	0.823	0.532	2.80037243483183e-151
1307	METTL7B	1.04698625441216e-155	1.74162248050911	0.32	0.112	3.85406110111659e-151
1308	TCIRG1	1.0773414870679e-155	0.694854264237192	0.311	0.092	3.96580174804566e-151
1309	TP53BP1	1.19074793219092e-155	0.810534380556008	0.319	0.097	4.38326221318798e-151
1310	RBP5	1.46236618321587e-155	-1.6571	0.231	0.461	5.38311615703593e-151
1311	TRIP6	1.51777611579806e-155	0.638449607201418	0.59	0.325	5.58708565986422e-151
1312	HEATR1	1.6998777773507e-155	1.1535543678272	0.257	0.06	6.25742008620567e-151
1313	STX8	2.4356238061131e-155	0.987888497019308	0.44	0.198	8.96577479268293e-151
1314	GSN	3.38554150762414e-155	1.50860080581105	0.258	0.063	1.24625168437152e-150
1315	RILPL2	6.09226025043852e-155	1.3705384899345	0.274	0.074	2.24262192078892e-150
1316	FLAD1	1.1130318562896e-154	1.18842232956805	0.311	0.097	4.09718156618764e-150
1317	ATF6	1.4083680446467e-154	1.0083	0.344	0.119	5.18434360914895e-150
1318	LSM7	1.4672378459728e-154	0.575215491820834	0.669	0.401	5.40104923481047e-150
1319	SNRNP35	1.6870553355365e-154	1.17151161710718	0.313	0.1	6.21021939564342e-150
1320	ZDHHC24	2.89655520393141e-154	1.28813755930648	0.338	0.12	1.06625093611919e-149
1321	TMEM179B	3.16395661842486e-154	0.777576516729614	0.551	0.295	1.16468407080837e-149
1322	NAT8	3.33477509182521e-154	-3.36795	0.067	0.25	1.22756405905178e-149
1323	ZKSCAN1	4.3373853729136e-154	0.518905926138632	0.464	0.204	1.59663492962323e-149
1324	SIGMAR1	4.40173705477231e-154	1.64000404223086	0.293	0.089	1.62032342723224e-149
1325	FKBP1A	4.51658244924289e-154	0.504130910028019	0.768	0.511	1.6625991653908e-149
1326	MT-ND2	4.86259007524755e-154	-0.812528	0.363	0.658	1.78996803259938e-149
1327	HEXA	6.35024978757327e-154	0.631464562465885	0.527	0.268	2.3375904493036e-149
1328	HNRNPUL1	6.86138567173544e-154	0.739082710625127	0.468	0.212	2.52574467962253e-149
1329	ZCCHC8	9.94544128765132e-154	1.24853873540024	0.282	0.078	3.66101639239733e-149
1330	MRPS30	1.04502739167233e-153	0.979303980034502	0.412	0.173	3.84685033148503e-149
1331	CAP1	1.08028682483211e-153	0.658477434605947	0.604	0.35	3.97664383088948e-149
1332	THG1L	1.1789584950724e-153	1.4317840399798	0.313	0.101	4.339864116211e-149
1333	DCAF6	1.29485747980448e-153	0.589197845617916	0.439	0.186	4.76649986890829e-149
1334	FBXL4	1.37305780516893e-153	1.47415639975074	0.265	0.069	5.05436308660735e-149
1335	NR3C1	1.60225941188964e-153	0.632244932007317	0.542	0.266	5.89807712110694e-149
1336	ATP5F1C	1.97792187012109e-153	-1.50976	0.204	0.441	7.28092819610275e-149
1337	SNAP47	2.28000623771023e-153	0.732493707037464	0.375	0.139	8.39293096163513e-149
1338	MT-CO1	2.32552048228677e-153	-0.927882	0.359	0.656	8.56047344734585e-149
1339	FTSJ1	2.57717652487619e-153	1.80285585086634	0.251	0.061	9.48684450572174e-149
1340	RAB3GAP2	2.61513215251713e-153	0.810989330762873	0.346	0.12	9.6265629666308e-149
1341	FKBP2	3.13509871137136e-153	0.460461269895087	0.774	0.469	1.15406118664291e-148
1342	SLC25A39	3.60331254180427e-153	0.7381159967734	0.513	0.263	1.32641537976357e-148
1343	MMP14	4.90374313636277e-153	1.23498354874964	0.331	0.112	1.8051168859265e-148
1344	SFT2D2	5.22146535793017e-153	0.787855487026319	0.428	0.186	1.92207361290768e-148
1345	SEC24D	7.85821896820715e-153	1.08533204912199	0.277	0.074	2.89268898438674e-148
1346	ALG2	1.19408988607474e-152	1.4989924417211	0.313	0.104	4.39556427962971e-148
1347	ECHDC1	1.40504657970138e-152	0.832257233366461	0.42	0.185	5.17211696453876e-148
[truncated: 1,862 more rows]

## Sheet: CRC
X.1	gene	p_val	avg_log2FC	pct.1	pct.2	p_val_adj
[truncated: 3,163 more rows]

[truncated: 8 more sheets: ESCC, GC, HCC, HNSCC, LC, OC, PDAC, PRAD]
