# Supplementary material for: Construction of Metastasis Prediction Models and Screening of Anti-Metastatic Drugs Based on Pan-Cancer Single-Cell EMT Features
Source: Int J Mol Sci. 2025 Nov 29;26(23):11582. doi: 10.3390/ijms262311582 (PMC12692492; doi:10.3390/ijms262311582)
Supplement: Supplementary file 1 [file ijms-26-11582-s001.zip › Table S6.xlsx]

## Sheet: BC
Table S6: Genes from Slingshot trajectory analysis
X.1	gene	tau	pvalue
1	MALAT1	-0.846348	0
2	IFITM3	0.505050480365753	0
3	TXN	-1	0
4	HSP90AA1	-1	0
5	S100P	-0.716638	0
6	ACTB	0.99999988079071	0
7	CXCL9	0.496969640254974	0
9	COL3A1	0.43474742770195	0
11	COX7A1	0.649292886257172	0
12	CST3	0.99999988079071	0
13	HCFC1R1	0.420606017112732	0
14	SAT1	-1	0
15	ISG15	0.740606009960175	0
16	IGFBP7	0.662222146987915	0
17	GPNMB	0.659393846988678	0
18	S100A4	0.742626190185547	0
19	CILP	0.467474699020386	0
20	INHBA	0.527676701545715	0
21	NFKBIZ	-0.855353	0
22	PRSS23	0.999898970127106	0
23	C1S	0.99999988079071	0
24	SFRP2	0.56565648317337	0
25	EMP3	0.99999988079071	0
26	COL1A2	0.476767629384995	0
27	MT1X	-0.787071	0
28	C1R	0.740606009960175	0
29	XBP1	-0.785454	0
30	IFI6	0.458989858627319	0
31	LGALS1	0.918787777423859	0
32	PDPN	0.602020144462585	0
33	AREG	-1	0
34	XAF1	0.461414098739624	0
35	MYLK	0.999696850776672	0
36	DDR2	0.655757486820221	0
37	EPSTI1	0.561616122722626	0
38	SLC9A3R1	-1	0
39	CCND2	0.665858507156372	0
40	IFI16	0.558383762836456	0
41	ITM2C	0.554343402385712	0
42	TIMP1	0.99999988079071	0
43	MT2A	-0.796364	0
44	CALD1	0.99999988079071	0
45	EZR	-1	0
46	S100A7	-0.964444	0
47	FCER1G	0.416969656944275	0
48	CALU	0.99999988079071	0
49	VIM	0.823434233665466	0
50	BASP1	0.523232281208038	0
51	FABP5	0.99999988079071	0
52	ITGB1	0.466262578964233	0
53	ISLR	0.431111067533493	0
55	LAMP5	0.43474742770195	0
56	KCTD12	0.515959560871124	0
57	PKIB	-0.727291	0
58	CMTM3	0.439191877841949	0
59	CXCL12	0.45454540848732	0
60	FKBP14	0.436767637729645	0
61	CTSB	0.622222185134888	0
62	AZGP1	-0.686061	0
63	DIO2	0.999696850776672	0
65	GLIPR1	0.99999988079071	0
66	P4HA2	0.421010047197342	0
67	GBP1	0.99999988079071	0
68	PDCD6	-1	0
69	BRI3	0.77939385175705	0
70	HIST1H1C	-0.901818	0
71	TPM1	0.479999959468842	0
72	OPTN	0.452121168375015	0
73	OSBPL8	0.558787822723389	0
74	ALCAM	-1	0
75	CYB5A	-1	0
77	CSTA	-1	0
78	SMIM3	0.99999988079071	0
79	LCN2	-1	0
80	ADD3	0.460201978683472	0
81	SPATS2L	0.401616126298904	0
82	CCDC80	0.400404006242752	0
83	TSTD1	-1	0
84	TCF12	0.405252486467361	0
85	LIMS1	0.644444406032562	0
86	ACTA2	0.815757513046265	0
87	ANXA5	0.99999988079071	0
88	PSMD3	-0.921616	0
89	C12orf75	0.99999988079071	0
90	WIPF1	0.504242360591888	0
91	SELENOM	0.417777746915817	0
93	SYNGR2	-0.800808	0
94	APCDD1	0.453737318515778	0
95	MYL9	0.99999988079071	0
96	VCAN	0.564444363117218	0
97	FN1	0.410504996776581	0
98	ICA1	-1	0
99	DAB2	0.634343385696411	0
100	TCIM	-1	0
101	DERL3	0.458181768655777	0
102	RARRES2	0.596767604351044	0
103	SERPING1	0.577777743339539	0
104	NQO1	-1	0
105	SPARC	0.551919162273407	0
106	MRPS6	0.99999988079071	0
107	TAGLN	0.99999988079071	0
108	TSPAN13	-0.708687	0
109	AEBP1	0.431919157505035	0
110	MIEN1	-1	0
111	PIP	-1	0
112	PPFIBP1	0.64471161365509	0
113	VAMP5	0.450505018234253	0
114	AGR3	-1	0
115	HIST1H2AE	-0.887744	0
116	PLXDC2	0.892525136470795	0
117	GOPC	0.428282797336578	0
118	PLPP2	-1	0
119	HOXB7	0.736565589904785	0
120	COL6A1	0.780605971813202	0
121	TCF4	0.457777738571167	0
122	BAG2	0.821818113327026	0
123	EMP1	0.99999988079071	0
124	BIK	-1	0
125	CPQ	0.471515119075775	0
126	CAVIN3	0.603232264518738	0
127	GOLIM4	0.445252478122711	0
128	SPON2	0.753535270690918	0
129	FILIP1L	0.482020139694214	0
130	PARVA	0.404040366411209	0
131	POSTN	0.682424187660217	0
132	COL14A1	0.610909044742584	0
134	SERPINF1	0.558383762836456	0
135	GADD45G	-0.999899	0
138	NPW	-1	0
139	SPARCL1	0.805656492710114	0
140	TCEAL9	0.439595907926559	0
142	BICC1	0.5838383436203	0
143	NRP2	0.611313045024872	0
144	THY1	0.526464581489563	0
145	CFH	0.528888821601868	0
146	CLEC2B	0.492929250001907	0
147	EHF	-0.689293	0
148	NNMT	0.99999988079071	0
149	TIMP3	0.99999988079071	0
150	PRRX1	0.484848439693451	0
151	COL12A1	0.495353490114212	0
152	PDLIM7	0.746135950088501	0
153	EPB41L2	0.483636319637299	0
154	S100A14	-0.731313	0
156	LAMB1	0.545454502105713	0
157	CD24	-1	0
158	PALLD	0.501414120197296	0
159	CTHRC1	0.56565648317337	0
160	F11R	-1	0
161	LTF	-0.734822	0
162	IGFBP4	0.99999988079071	0
163	LOX	0.796363532543182	0
164	TPM2	0.99999988079071	0
165	ZEB1	0.456161558628082	0
166	SDC2	0.69939386844635	0
167	DPYSL3	0.606868624687195	0
168	ADAM12	0.570909023284912	0
169	SULF1	0.534949421882629	0
170	COL1A1	0.498585820198059	0
171	SSPN	0.431919157505035	0
172	AKAP12	0.465454488992691	0
173	CDH11	0.442424207925797	0
174	LXN	0.740606009960175	0
175	LRP1	0.579797923564911	0
176	CADM1	0.408888846635818	0
177	FBN1	0.507070660591125	0
178	CNN3	0.99999988079071	0
179	CNRIP1	0.594747424125671	0
180	CTGF	0.490909039974213	0
181	SPDEF	-1	0
182	FAP	0.406464606523514	0
183	SPTSSA	-0.907475	0
184	PRSS8	-0.979798	0
185	SMIM22	-1	0
186	PCOLCE	0.600808024406433	0
187	LMCD1	0.99999988079071	0
188	ADIRF	-1	0
189	FNDC1	0.457373678684235	0
190	CDH1	-1	0
191	DSE	0.575757503509521	0
192	CALB2	0.99999988079071	0
193	MUC1	-0.860606	0
194	LEPROT	0.519999921321869	0
195	IKBIP	0.511111080646515	0
197	NAAA	0.412929266691208	0
198	IGF1	0.421818137168884	0
200	DUSP4	-1	0
202	FERMT2	0.51515144109726	0
203	MFAP5	0.491313070058823	0
205	PAM	0.525252461433411	0
206	C11orf96	0.618181765079498	0
207	MFAP2	0.99999988079071	0
210	CCND1	-1	0
211	GNG11	0.999898970127106	0
212	CAVIN1	0.5292928814888	0
213	PDLIM2	0.740606009960175	0
214	TNFRSF19	0.480403989553452	0
215	ACTN1	0.533737301826477	0
216	ANTXR1	0.598383784294128	0
217	EPCAM	-1	0
218	MAP2K3	-1	0
219	SULF2	0.410100966691971	0
220	SEPT11	0.451717138290405	0
221	OLFML2B	0.519595921039581	0
222	COL6A3	0.460606008768082	0
223	IGFBP3	0.99999988079071	0
224	TIMP2	0.507070660591125	0
225	PPIC	0.821818113327026	0
226	COL6A2	0.841616094112396	0
227	ADAMTS2	0.543838322162628	0
228	WNT5A	0.515555500984192	0
229	FBLN2	0.448484808206558	0
230	LMO7	0.710576832294464	0
231	IGFBP6	0.856565594673157	0
232	GPX7	0.642020165920258	0
233	NREP	0.453737318515778	0
234	RFLNB	0.464242368936539	0
235	LRRC17	0.433535307645798	0
236	COL5A2	0.420606017112732	0
237	TPD52	-1	0
238	FSTL1	0.662626206874847	0
239	SPHK1	0.999696850776672	0
240	C9orf3	0.552323162555695	0
243	TNFAIP6	0.99999988079071	0
244	MRC2	0.496161580085754	0
245	SERPINH1	0.99999988079071	0
246	SLIT3	0.405656516551971	0
247	FGF7	0.515555500984192	0
248	NEXN	0.534545421600342	0
249	PLPP3	0.519595921039581	0
250	PLPP4	0.421010047197342	0
251	BGN	0.938181698322296	0
252	CLMP	0.782257258892059	0
253	BNC2	0.453333288431168	0
255	HTRA1	0.451313078403473	0
256	F2R	0.401212096214294	0
257	MMP14	0.579797923564911	0
258	COLEC12	0.409696936607361	0
259	GATA3	-1	0
261	SRD5A3	-0.834747	0
262	MSRB3	0.498585820198059	0
263	CTSK	0.446868628263474	0
264	EFEMP2	0.99999988079071	0
265	NBL1	0.690100967884064	0
266	CRISPLD2	0.629494905471802	0
267	LAMA4	0.518383800983429	0
268	MMP2	0.614545404911041	0
269	TSPAN4	0.723232269287109	0
270	GRB7	-1	0
271	ETV1	0.498585820198059	0
272	GLT8D2	0.614545404911041	0
273	ERBB2	-1	0
274	SERPINE1	0.999696850776672	0
275	CNN2	0.999696850776672	0
276	COL8A1	0.65979790687561	0
277	EHD2	0.99999988079071	0
279	SERHL2	-0.999899	0
280	LOXL2	0.720403969287872	0
281	GPC6	0.431111067533493	0
282	FKBP7	0.482020139694214	0
283	CSRP2	0.99999988079071	0
285	PXDN	0.493181139230728	0
286	SMOC2	0.482828229665756	0
287	RAI14	0.550302982330322	0
288	TUBB6	0.999898970127106	0
289	ECM2	0.405252486467361	0
290	PLAU	0.693737328052521	0
291	NID1	0.449696928262711	0
292	RGS4	0.425454497337341	0
293	GAS1	0.786948204040527	0
294	CLEC11A	0.501414120197296	0
295	LRRC26	-0.885252	0
296	COPZ2	0.459797948598862	0
297	CYR61	0.99999988079071	0
298	GPM6B	0.99999988079071	0
299	FKBP10	0.999898970127106	0
300	MMP1	0.668283879756927	0
301	FBLN1	0.445656508207321	0
302	ITGBL1	0.636767625808716	0
303	RUNX2	0.439999967813492	0
304	LMOD1	0.59030294418335	0
305	PCDH7	0.452525198459625	0
306	GUCY1B1	0.495757520198822	0
307	NDN	0.603232264518738	0
309	RCN3	0.589090824127197	0
310	EDIL3	0.515959560871124	0
311	GALNT5	0.99999988079071	0
312	FIBIN	0.99999988079071	0
314	LOXL1	0.999696850776672	0
315	MXRA8	0.561616122722626	0
317	CERCAM	0.534141361713409	0
318	HTRA3	0.422626227140427	0
319	PDLIM3	0.99999988079071	0
320	PDGFRB	0.521616101264954	0
321	FGF1	0.572121143341064	0
323	ZG16B	-0.704646	0
324	SPOCK1	0.430302977561951	0
325	CEACAM6	-1	0
326	SFRP4	0.409292876720428	0
327	PRRX2	0.433939337730408	0
328	GPX8	0.582078993320465	0
329	C1QTNF3	0.405252486467361	0
330	MLPH	-1	0
331	MFAP4	0.486868649721146	0
333	WISP2	0.498989850282669	0
334	DPT	0.437575727701187	0
335	TGFB1I1	0.99999988079071	0
336	EMILIN1	0.593939363956451	0
337	GXYLT2	0.682424187660217	0
338	WNT2	0.411313086748123	0
339	SRPX2	0.610100924968719	0
340	TMC5	-1	0
341	RPL10P9	-0.83399	0
342	FRZB	0.504646420478821	0
343	EDNRA	0.456161558628082	0
344	COMP	0.455197483301163	0
345	ITGB6	-0.999899	0
346	GRP	0.441616117954254	0
347	DKK3	0.999696850776672	0
350	SCGB2A2	-0.959192	0
351	AC093001.1	-0.999899	0
352	TFAP2B	-1	0
353	CLEC3A	-0.999697	0
354	SLC38A1	-0.947879	0
355	PLS3	0.821818113327026	0
356	GPR160	-1	0
357	GALNT6	-1	0
358	KYNU	-1	0
359	MAP7	-1	0
360	CAPS	-0.999899	0
361	GCNT3	-0.999697	0
362	SYCP2	-0.807315	0
363	RGCC	0.99999988079071	0
364	HSP90AB1	-1	0
365	ADGRG1	-1	0
366	CASC3	-1	0
367	PTPRF	-0.872323	0
368	MFSD2A	-0.999697	0
369	ISG20	-1	0
370	S100A7A	-0.999697	0
371	TMEM11	-0.999899	0
372	RPL10P6	-0.934223	0
373	ACOX2	-0.891381	0
374	STARD10	-1	0
375	ARFGEF3	-1	0
376	CEACAM5	-0.999697	0
377	ORMDL3	-0.718384	0
378	SEZ6L2	-1	0
379	PLAUR	0.875555455684662	0
380	CRIP2	-1	0
381	C1orf21	-1	0
382	MYO6	-1	0
383	SHTN1	-0.960299	0
384	SEMA3E	-0.999697	0
385	MGLL	-0.85697	0
386	DHRS7B	-0.74467	0
387	GDF15	-0.729697	0
388	CAMK2N1	-0.968381	0
389	TMBIM6	-0.913131	0
390	GSTP1	0.782626211643219	0
391	FTL	0.852121114730835	0
392	ITGA11	0.574949443340302	0
393	ARL4C	0.956767559051514	0
394	FNDC3B	0.429090857505798	0
395	COL8A2	0.561616122722626	0
396	FAM213A	-0.873131	0
397	RTN3	-1	0
398	TGFBI	0.99999988079071	0
399	PGAP3	-0.865858	0
400	OSTC	0.962319433689117	0
401	P3H1	0.423838347196579	0
402	SLC12A2	-1	0
403	FOXA1	-1	0
404	VCL	0.479191869497299	0
405	HIST1H4C	-1	0
406	PRDX1	-0.803636	0
407	DSP	-1	0
408	NINJ2	0.635151445865631	0
409	GJA1	0.670302987098694	0
410	PRICKLE1	0.580605983734131	0
411	NECTIN4	-0.849752	0
412	PLAT	0.9993936419487	0
413	CXCL11	0.99999988079071	0
414	VSTM4	0.441212087869644	0
415	PTN	0.99999988079071	0
416	LRRC32	0.828686773777008	0
418	TAX1BP3	0.899393856525421	0
419	HIST1H2BD	-0.794786	0
420	SH3BGRL3	0.736565589904785	0
421	MT-ND4	-0.906667	0
422	CREB3L4	-1	0
423	ANXA2	0.99999988079071	0
424	VKORC1	0.487272679805756	0
425	ZNF521	0.611717104911804	0
426	MAP1A	0.517171680927277	0
427	UCP2	-1	0
428	EIF3H	-1	0
429	ARRDC1	-1	0
430	PITX1	-0.738863	0
431	VCAM1	0.637575685977936	0
432	HOXB4	0.99999988079071	0
433	CPXM1	0.435555517673492	0
434	KMO	-0.999697	0
435	HSPE1	-0.758788	0
436	IFI27L2	0.460201978683472	0
437	KIAA1324	-1	0
438	RBMS3	0.606464564800262	0
439	ALDH1L2	0.602020144462585	0
440	CHN1	0.440403997898102	0
441	MTHFD2	-0.837172	0
442	MARVELD3	-1	0
443	ADAMTS12	0.858585774898529	0
444	MFGE8	0.776442050933838	0
445	PTMA	-1	0
446	TMEM204	0.603232264518738	0
447	PRELP	0.715555489063263	0
448	PNMT	-1	0
449	H2AFJ	-1	0
450	TMSB4X	0.99999988079071	0
451	MIR100HG	0.576161563396454	0
452	TWSG1	0.450100958347321	0
453	UACA	0.527676701545715	0
454	RNF145	0.437575727701187	0
455	FLNA	0.629090845584869	0
456	FHL1	0.99999988079071	0
457	CORO2A	-0.999697	0
458	VAV3	-0.741437	0
459	KANK2	0.451717138290405	0
461	GGCT	-1	0
462	TGFB3	0.472727239131927	0
463	ERVE-1	-0.999394	0
464	SNAI2	0.999898970127106	0
465	ARL2BP	0.747070610523224	0
466	KIF26B	0.475151479244232	0
467	FAM107B	0.50949490070343	0
468	PPIB	0.989796936511993	0
469	HMCN1	0.575353503227234	0
470	COL5A3	0.560404002666473	0
471	GREM1	0.606060564517975	0
472	LSP1	0.972929179668427	0
473	SGCD	0.443636327981949	0
474	ASAP1	0.527272701263428	0
475	JUP	-1	0
476	LPAR1	0.41494944691658	0
477	EXTL2	0.405656516551971	0
478	MYL6	0.518787801265717	0
479	DAAM2	0.415353506803513	0
480	MARVELD2	-0.999697	0
481	C14orf37	0.421818137168884	0
482	WISP1	0.408567398786545	0
483	MICAL2	0.479595899581909	0
484	IGFBP5	0.99999988079071	0
485	CTSO	0.402424216270447	0
486	BCAS1	-0.71599	0
487	STRBP	-0.967977	0
488	TRPS1	-0.748687	0
489	ITM2B	0.928484737873077	0
490	ITGA1	0.68525242805481	0
491	SPINK8	-0.999697	0
492	FMOD	0.999696850776672	0
493	WDR1	0.490505009889603	0
494	SGIP1	0.442424207925797	0
495	LINC01116	0.492121160030365	0
496	GJB2	0.999696850776672	0
497	ATP8B1	-0.764724	0
498	ERMP1	-0.999697	0
499	MYOF	0.481616109609604	0
500	FBP1	-1	0
501	AR	-1	0
502	CD46	-1	0
503	SCD	-0.874343	0
504	FKBP9	0.660874843597412	0
505	BMP1	0.536565601825714	0
507	DNM3OS	0.439191877841949	0
508	ST8SIA6-AS1	-1	0
509	TMEM119	0.99999988079071	0
510	RSAD2	0.737395167350769	0
511	SLC44A4	-1	0
512	SMYD3	0.800808012485504	0
513	HMGB3	-0.787475	0
514	TSHZ3	0.433535307645798	0
515	SLC7A2	-0.906739	0
516	GALNT3	-0.852929	0
517	ELK3	0.445252478122711	0
518	KCNMB4	0.473131269216537	0
519	C1QTNF6	0.508282780647278	0
520	GALE	-1	0
521	RPS27L	0.99999988079071	0
522	PTGDS	0.637979745864868	0
523	GPCPD1	-0.719871	0
524	PEG10	-1	0
525	TC2N	-0.750707	0
526	ARL6IP1	-1	0
527	A2M	0.759999930858612	0
529	PDLIM1	-0.945858	0
530	C19orf33	-0.992727	0
531	RFTN1	0.622626185417175	0
532	TACC1	0.481212079524994	0
533	LHFPL6	0.482020139694214	0
534	COL18A1	0.626262545585632	0
535	IGF2	0.448888838291168	0
536	OAF	0.51353532075882	0
537	PLAC9	0.463030248880386	0
538	CXCL10	0.690916419029236	0
539	ENSA	-1	0
540	MAP7D3	0.517575681209564	0
541	PLXNC1	0.468282788991928	0
542	EMP2	-0.82303	0
543	NDUFAF2	0.411717116832733	0
544	SUGCT	0.603232264518738	0
545	F12	-0.999899	0
546	TBC1D9	-0.864646	0
547	KCNJ12	-0.999394	0
548	VGLL3	0.503838360309601	0
549	ARF4	0.514597415924072	0
550	GAS6	0.99999988079071	0
551	GAS7	0.43515145778656	0
552	MDFIC	0.593939363956451	0
553	AKAP13	0.444848448038101	0
554	TMEM263	0.432323187589645	0
555	TNIK	-0.817015	0
556	ERBB3	-0.896566	0
557	NFIA	-1	0
558	MTSS1	-0.999899	0
559	IGFL2	0.579797923564911	0
560	PRMT2	0.479595899581909	0
561	RBM47	-0.954343	0
562	SNHG18	0.511515080928802	0
563	PLEKHF2	-1	0
564	CRTAP	0.99999988079071	0
565	TFAP2A	-1	0
566	CD63	0.916767597198486	0
567	ABHD11	-1	0
568	TOB1	-1	0
569	PPT1	-0.819394	0
571	DDR1	-1	0
572	ACSL4	0.705858528614044	0
573	ANGPTL2	0.519595921039581	0
574	ST6GAL2	0.524444401264191	0
575	GULP1	0.768484771251678	0
576	F13A1	0.543030261993408	0
577	INSR	-0.999899	0
578	RCAN2	0.509090840816498	0
579	ZBTB20	0.43434339761734	0
580	MAPT	-0.999899	0
581	SEMA3A	0.523232281208038	0
582	IGFBP2	-1	0
583	COL15A1	0.497777730226517	0
584	KDELR3	0.999898970127106	0
585	HOOK1	-0.746263	0
587	C9orf152	-1	0
589	GABRB2	0.433377116918564	0
590	LY6E	0.694141328334808	0
591	LMAN2	-0.985454	0
592	SH3GLB1	0.410100966691971	0
593	MYEF2	-0.842882	0
594	SDHA	-0.830303	0
595	SPTSSB	-0.758384	0
596	DHCR24	-1	0
597	THBS4	0.485252469778061	0
598	RUNX1T1	0.436363607645035	0
599	XG	0.486060559749603	0
600	HSPG2	0.674343347549438	0
601	DEGS2	-1	0
602	TMPRSS4	-0.999394	0
603	HSD17B11	0.534949421882629	0
605	PODNL1	0.999696850776672	0
606	GLIPR2	0.99999988079071	0
607	TCEA3	-1	0
608	GLT8D1	0.577777743339539	0
609	FTSJ1	0.460201978683472	0
610	MSN	0.732929229736328	0
611	SRPX	0.999898970127106	0
612	MRVI1	0.500606000423431	0
613	IRX3	-1	0
614	LBH	0.820201933383942	0
615	AC027288.3	0.407272696495056	0
616	NOX4	0.444040358066559	0
617	CNN1	0.9993936419487	0
618	HIST2H2BE	-0.900273	0
619	ELN	0.628686785697937	0
621	UNC5B	0.58949488401413	0
623	NUPR2	-0.999697	0
625	RORA	0.458989858627319	0
626	TMEM205	-0.872323	0
627	PDGFC	0.766868591308594	0
628	LLGL2	-0.851313	0
629	P4HA3	0.534545421600342	0
630	CPNE8	0.587474703788757	0
631	PKD2	0.457777738571167	0
632	ME1	-1	0
633	ETFB	-1	0
634	INAFM1	0.526464581489563	0
635	TLN2	0.425454497337341	0
636	GLYATL2	-0.709104	0
637	ADAM15	-0.770909	0
638	RBMS1	0.744646370410919	0
639	AKR7A3	-1	0
640	ILK	0.477171659469604	0
641	NPDC1	-1	0
642	FRMD6	0.60444438457489	0
643	SMIM1	-0.999899	0
644	ITGAV	0.953131198883057	0
645	HOXC8	0.41939389705658	0
646	PDGFRA	0.653333246707916	0
647	ZFPM2	0.420606017112732	0
649	COX6C	-1	0
650	SYNDIG1	0.433131277561188	0
651	SEMA3D	0.626666605472565	0
652	MEG3	0.99999988079071	0
653	DLC1	0.675959527492523	0
654	SEPT4	0.433535307645798	0
655	CLIC4	0.999898970127106	0
656	ZCCHC24	0.518787801265717	0
657	LAYN	0.70343428850174	0
658	LY96	0.785050451755524	0
659	RASEF	-1	0
660	FDPS	-1	0
661	CELF2	0.568484783172607	0
662	MED24	-1	0
663	ABLIM1	-0.848889	0
664	BNIP3	-0.705454	0
665	ALDH1B1	0.595534026622772	0
666	VGLL4	0.542222142219543	0
667	DPP4	0.722424149513245	0
668	SVIL	0.999696850776672	0
670	NOL3	-1	0
671	DNAJC19	-1	0
672	ANKH	0.615757524967194	0
673	BEND6	0.408484816551208	0
674	TNFSF13B	0.64484840631485	0
675	JCAD	0.463434308767319	0
676	SPECC1	0.70020192861557	0
677	SLC38A5	0.458585798740387	0
678	TLE1	-0.74505	0
679	ALDH3B2	-1	0
680	EVA1B	0.920295000076294	0
681	MAPK13	-1	0
682	ZBTB38	0.412525206804276	0
683	GPR1	0.439999967813492	0
684	SH3PXD2A	0.471919149160385	0
685	DEPDC7	0.437979757785797	0
686	ZNF91	-1	0
687	PRSS22	-1	0
688	IL32	0.620201945304871	0
689	SPON1	0.999696850776672	0
690	CD248	0.406464606523514	0
691	HAS2	0.771717071533203	0
692	CYB5R3	0.99999988079071	0
693	NOSTRIN	-1	0
694	GFPT2	0.995959520339966	0
695	PLPP1	0.800808012485504	0
696	AP000892.3	0.407272696495056	0
698	PHPT1	0.459393888711929	0
699	ZNF385D	0.906262516975403	0
700	MEDAG	0.431111067533493	0
701	MMP3	0.9993936419487	0
702	BSPRY	-1	0
703	FAM229B	0.410909056663513	0
704	FBXO17	0.945858478546143	0
705	FAM110A	-1	0
706	LPP	0.92969685792923	0
707	MAP4K5	0.438383787870407	0
708	AL031777.3	-0.966647	0
709	COL16A1	0.926868617534637	0
710	PPP1R9A	-0.861703	0
711	LUZP1	0.796767592430115	0
713	KIAA0355	0.423838347196579	0
714	HRASLS2	-0.987372	0
715	TNFRSF12A	0.732525169849396	0
716	C5orf46	0.889696896076202	0
717	B2M	0.709090828895569	0
718	PLOD2	0.67959588766098	0
719	LRPAP1	0.445252478122711	0
720	SDR16C5	-1	0
721	ATP6V0B	-0.713131	0
722	MAF	0.465858548879623	0
723	AL121790.1	-0.789495	0
724	MME	0.999696850776672	0
725	POLR2H	-1	0
726	APOBEC3C	0.450505018234253	0
727	CSGALNACT2	0.449292898178101	0
728	RAB27B	-0.87279	0
729	HNRNPU	-1	0
730	GGT5	0.692121148109436	0
731	ANKRD30B	-0.825147	0
732	CDC6	-0.700222	0
733	PARP1	-1	0
734	SLC5A8	-0.999394	0
735	ZYX	0.972617983818054	0
736	CTSL	0.415353506803513	0
737	MX2	0.51515144109726	0
738	REXO2	0.905454456806183	0
739	BCAT1	0.966464579105377	0
740	CLCA2	-0.967273	0
741	CDC42EP5	0.763232231140137	0
742	C2CD4A	-0.999697	0
743	PFN1	0.99999988079071	0
745	TRIB3	-0.886465	0
746	MT-CO3	-0.822222	0
747	PON2	-0.700606	0
748	KCNE4	0.56565648317337	0
749	MMP16	0.554343402385712	0
750	TMEM98	0.562796831130981	0
751	CDV3	0.421414107084274	0
752	DACT1	0.49454540014267	0
753	CCDC160	-0.930989	0
755	IFI44L	0.999898970127106	0
756	NRG1	0.9993936419487	0
757	AVEN	0.595151484012604	0
758	KANK4	0.499393880367279	0
759	FAS	0.858585774898529	0
761	PSMD2	-1	0
762	STK17B	0.47393935918808	0
763	SSR3	0.893737256526947	0
764	C11orf24	0.505858540534973	0
765	PLEKHO1	0.528080761432648	0
767	UGCG	-1	0
768	P3H3	0.532929241657257	0
769	SNRPE	-0.752323	0
771	ZNF667-AS1	0.749494850635529	0
772	ESRP1	-0.885656	0
773	ZDHHC12	-1	0
774	FHL3	0.99999988079071	0
775	FOXN3	0.458181768655777	0
776	NDUFB5	-1	0
777	CD200	0.658585786819458	0
778	IFIT3	0.749949514865875	0
779	COX20	-1	0
780	MPV17L	-0.999899	0
781	ARHGEF38	-0.911589	0
782	ANKRD36C	-0.797172	0
783	LMO7-AS1	0.581414103507996	0
784	AL035661.1	-0.999697	0
785	ARHGAP28	0.709898948669434	0
786	MMP19	0.537373661994934	0
787	MARVELD1	0.43701383471489	0
788	TNNT1	-0.999899	0
789	C1orf123	0.521212041378021	0
790	AP003555.2	0.413333296775818	0
791	BTG3	0.866262555122375	0
792	MSMB	-0.789899	0
793	PEA15	0.999898970127106	0
794	PARD6B	-0.810909	0
795	ANK3	-0.828164	0
796	CCDC88A	0.99999988079071	0
797	CAV1	0.610100924968719	0
798	SCG5	0.599999964237213	0
799	LINC01615	0.99999988079071	0
800	DECR1	0.496565610170364	0
802	2025-03-06	-0.929589	0
803	LMO4	0.455353498458862	0
804	SORBS1	0.525252461433411	0
805	TMEM97	-0.999899	0
807	RAB23	0.724866092205048	0
808	CDS1	-1	0
809	MMEL1	-0.999899	0
810	POLR3D	0.548686802387238	0
811	NLK	-0.719612	0
812	HINT2	-1	0
813	PLIN2	0.907070636749268	0
814	MAP3K13	-0.821818	0
815	PTGER3	0.656969606876373	0
816	SVIP	-1	0
817	IL1R1	0.935353457927704	0
818	NXN	0.99999988079071	0
819	TMEM47	0.99999988079071	0
820	DHRS2	-0.894141	0
821	NRN1	0.561212062835693	0
822	LINC00467	-0.757046	0
823	GSTO1	0.999898970127106	0
824	ELMO3	-1	0
825	AGPAT2	-1	0
826	MIR4435-2HG	0.589090824127197	0
827	SLC44A1	0.413737326860428	0
828	NDUFS6	-0.896162	0
829	HEXA	0.999696850776672	0
830	AXL	0.999696850776672	0
831	SMIM10	0.527676701545715	0
832	DNAJC22	-0.710316	0
833	DESI2	0.500202000141144	0
834	RFLNA	0.466666609048843	0
835	ZEB2	0.404040366411209	0
836	SEC23A	0.999696850776672	0
837	TGFBR2	0.914343357086182	0
838	PAX9	-1	0
839	AC110619.1	-0.778462	0
840	LINC00702	0.550302982330322	0
841	FGF10	0.431515097618103	0
842	LITAF	-0.805252	0
843	FYN	0.515555500984192	0
844	ANP32B	-1	0
845	CORIN	0.551919162273407	0
846	TMEM45B	-1	0
847	PTK6	-0.999899	0
848	HEG1	0.692121148109436	0
849	JAK1	0.566464602947235	0
850	MT1F	-0.961616	0
851	RAB11A	-0.734949	0
852	KIF22	-1	0
853	VTCN1	-0.750707	0
854	RAB3D	-0.999899	0
855	SLFN12	0.438787847757339	0
856	PDGFD	0.626262545585632	0
857	LYPD3	-0.972929	0
858	CCDC57	-1	0
859	GCHFR	-1	0
860	ADAMTS4	0.482020139694214	0
861	ZMAT3	0.457373678684235	0
862	RCN1	0.99999988079071	0
864	MBOAT7	-1	0
865	COMTD1	-1	0
866	MB	-0.942222	0
867	GEM	0.99999988079071	0
868	TXNDC15	0.436767637729645	0
869	CA12	-1	0
870	GALNT15	0.607676684856415	0
871	DDIT3	-1	0
872	HOXB5	0.99999988079071	0
873	MXRA7	0.99999988079071	0
874	MKNK2	-0.943838	0
875	CTSZ	0.797979712486267	0
876	SYNE1	0.439191877841949	0
877	NDUFAF6	-1	0
878	NRP1	0.999898970127106	0
879	AC025154.2	-0.999394	0
880	CTSS	0.825858533382416	0
881	CLGN	-1	0
882	ITGA5	0.598767280578613	0
883	TDO2	0.859797894954681	0
884	KCNK1	-0.951919	0
885	SLC39A13	0.451717138290405	0
886	VSNL1	0.938264131546021	0
887	GSE1	-1	0
888	EGFL6	0.410909056663513	0
889	CCDC125	-0.799636	0
890	AFF3	-0.682828	0
891	IRX2	-0.888889	0
892	AC010329.1	-0.901152	0
893	NVL	-0.763262	0
894	PHTF2	0.583030223846436	0
895	CYP2J2	-0.999394	0
896	MSC	0.999898970127106	0
897	TPST1	0.999696850776672	0
898	MSC-AS1	0.99999988079071	0
899	SINHCAF	-0.725124	0
900	PRR15L	-0.777811	0
901	TMEM134	-1	0
902	PTPRE	0.56565648317337	0
903	SCARF2	0.620606005191803	0
904	PRNP	0.99999988079071	0
905	MAOB	-1	0
906	LGMN	0.999696850776672	0
908	LTBP2	0.878108024597168	0
909	ESR1	-1	0
910	KIFC3	0.717575669288635	0
911	CCL2	0.936161518096924	0
912	CBWD5	-1	0
913	ROR2	0.627878725528717	0
914	REEP5	-1	0
915	ZNF532	0.547070682048798	0
916	SAMD9L	0.99999988079071	0
917	HIST1H3H	-0.710734	0
918	SLC5A3	0.985858500003815	0
919	CENPP	0.421010047197342	0
920	CEP112	0.45494943857193	0
922	PLEKHA4	0.99999988079071	0
923	PRR15	-1	0
924	ATP10A	0.60444438457489	0
925	TGFB1	0.661818087100983	0
926	MEF2C	0.546262562274933	0
927	TEAD1	0.552323162555695	0
928	ERBB4	-0.999899	0
929	MRGPRF	0.556767642498016	0
930	RAD23B	-1	0
931	RPP25L	-1	0
932	SLC2A1	-0.685252	0
933	EGFL7	-1	0
934	N4BP3	-0.999899	0
935	SEMA5A	0.999696850776672	0
936	CHST11	0.715151429176331	0
937	SOD3	0.821818113327026	0
938	MIR99AHG	0.96444433927536	0
939	FAM84B	-1	0
940	MISP	-1	0
941	SHISA4	0.425295472145081	0
942	GAREM2	0.521212041378021	0
943	LYPD6B	-1	0
944	MACC1	-0.687273	0
945	MAGEH1	0.486464589834213	0
946	MAGI2-AS3	0.599999964237213	0
947	MAP4K4	0.426666617393494	0
948	EFEMP1	0.634333610534668	0
949	LAPTM4B	-0.910303	0
950	CTXN1	-0.707891	0
951	TBRG1	0.483232289552689	0
952	LINC00504	-0.999697	0
953	ARSI	0.584242343902588	0
954	ETS1	0.435555517673492	0
955	PCSK5	0.664242386817932	0
956	BLVRB	-1	0
957	IFT172	-1	0
958	HEPH	0.661818087100983	0
959	ESRP2	-1	0
960	TOX3	-0.751919	0
961	ANTXR2	0.543434262275696	0
962	STXBP2	-0.74303	0
963	SFTA1P	0.99999988079071	0
964	PXK	0.420201987028122	0
965	PPM1K	0.99999988079071	0
966	HIST1H2BC	-0.789777	0
967	FGFR4	-0.999697	0
968	TSPAN15	-0.686061	0
969	EIF5A2	0.99999988079071	0
970	AL445524.1	-0.780887	0
971	SF3B6	-0.707071	0
972	NKD2	0.439999967813492	0
973	KDELC1	0.53803414106369	0
974	RGS3	0.577230036258698	0
975	EBF1	0.469090849161148	0
976	MYL12A	0.688080728054047	0
977	TOM1L1	-1	0
978	TCEAL7	0.495757520198822	0
979	PCLO	-0.712741	0
980	NANS	-1	0
981	SORBS3	0.745454490184784	0
982	SLC25A6	0.99999988079071	0
983	PRDX3	-1	0
984	LNX1	-0.999899	0
985	ATP1A1	-0.958384	0
986	SNCG	-1	0
987	PDLIM4	0.725527822971344	0
988	ACAA2	0.451560765504837	0
989	CCDC50	0.982222139835358	0
990	PRDM6	0.450100958347321	0
991	ZNF552	-0.958472	0
992	FUT3	-1	0
993	ARMCX2	0.99999988079071	0
994	TWIST2	0.561212062835693	0
995	PCDH19	0.765716671943665	0
996	SRM	0.99999988079071	0
997	FST	0.956855595111847	0
998	GJC3	-1	0
999	PRR7	-1	0
1000	STEAP1	0.933414161205292	0
1002	C3	0.830302953720093	0
1003	HDLBP	0.652520954608917	0
1004	AMOTL1	0.911515057086945	0
1005	L3MBTL3	0.452929258346558	0
1006	ERP27	-0.999697	0
1007	NATD1	-0.687683	0
1008	PTMS	0.554747402667999	0
1009	SAMD9	0.402020156383514	0
1010	MX1	0.999898970127106	0
1011	TP53I3	0.99999988079071	0
1012	CNTLN	0.409696936607361	0
1013	ERAP2	0.541818141937256	0
1014	AFTPH	-0.931717	0
1015	SDCBP2	-0.761616	0
1016	SLC2A3	0.52848482131958	0
1017	HOXD-AS2	0.498989850282669	0
1018	DNAJB4	0.99999988079071	0
1019	RAB34	0.477575719356537	0
1020	PLCB4	-0.769977	0
1021	TCF7L2	0.428686827421188	0
1022	GLIS3	0.709898948669434	0
1023	EFNA3	-1	0
1024	MGST2	-1	0
1025	GRHL2	-0.769169	0
1026	LAMC1	0.670168697834015	0
1027	HOXC10	-0.883232	0
1028	CCDC144NL-AS1	0.408484816551208	0
1029	TMC4	-0.812929	0
1030	SLITRK6	-0.910193	0
1031	PPP1R1A	-0.999697	0
1032	CBX4	-0.686332	0
1033	ADGRA2	0.538585782051086	0
1034	FA2H	-1	0
1035	MRPL47	-1	0
1036	TSPAN18	0.517979741096497	0
1037	MREG	-1	0
1038	TPST2	0.649156451225281	0
1039	TMEM43	0.471515119075775	0
1041	CLMN	-0.932525	0
1043	UBTD2	0.490909039974213	0
1044	MOXD1	0.550707042217255	0
1045	ENTPD1	0.462222188711166	0
1046	MYH9	0.999696850776672	0
1047	PRLR	-1	0
1048	TRIM22	0.932525157928467	0
1049	STAT2	0.411717116832733	0
1050	RAB32	0.99999988079071	0
1051	TSPAN6	0.99999988079071	0
1052	ALPK2	0.71920782327652	0
1053	CDKN1C	0.752323150634766	0
1054	ARSE	0.488484799861908	0
1055	TMEM40	-0.999697	0
1056	HID1	-0.999899	0
1057	BCAP31	-1	0
1058	NPC2	0.99999988079071	0
1059	PARD6G-AS1	-0.755026	0
1060	SEMA4B	-1	0
1061	RNF144A	0.519595921039581	0
1062	CAPN13	-0.999697	0
1063	SH3D19	0.533993303775787	0
1064	RASSF6	-1	0
1065	SLFN11	0.483232289552689	0
1066	SH3PXD2B	0.62343430519104	0
1067	NTN4	-0.948283	0
1068	PCLAF	-0.782661	0
1069	LAGE3	-0.682424	0
1070	FHL2	0.770940661430359	0
1071	FTH1	-0.72202	0
1072	JAG1	0.823434233665466	0
1073	CD163L1	-0.866667	0
1074	EVI5	0.402020156383514	0
1075	IFT122	-0.734162	0
1076	PLEKHH2	0.58949488401413	0
1077	IRX4	-0.760808	0
1078	LATS2	0.534545421600342	0
1079	HOXC6	0.403636336326599	0
1080	JPT2	-0.837054	0
1081	CNTNAP2	-0.999697	0
1082	MANSC1	-0.987475	0
1083	DCBLD1	0.420606017112732	0
1084	NHP2	-1	0
1085	IFITM1	0.733737289905548	0
1086	TINCR	-1	0
1087	TNC	0.960088908672333	0
1088	MIER1	0.58949488401413	0
1089	COL4A2	0.524444401264191	0
1090	MYO5C	-0.790707	0
1091	TUBA1B	0.426262587308884	0
1092	CERS4	-0.787756	0
1093	NT5E	0.999696850776672	0
1094	ANXA6	0.492121160030365	0
1095	ZNF469	0.503838360309601	0
1097	BOC	0.999898970127106	0
1098	PHLDB1	0.744242370128632	0
1100	PDCD4	-1	0
1101	KLHL5	0.99999988079071	0
1102	PTPRG	0.525252461433411	0
1103	RECK	0.99999988079071	0
1104	STEAP3	-0.732121	0
1105	ABI3BP	0.505454480648041	0
1106	SLC28A3	-0.708712	0
1107	EVA1A	0.830352604389191	0
1108	GPD2	-0.79519	0
1109	DCBLD2	0.99999988079071	0
1110	PLAGL1	0.99999988079071	0
1111	TMC6	-1	0
1112	KDELR1	0.99999988079071	0
1113	FAM174B	-0.999899	0
1114	CDK2AP2	-0.911515	0
1115	RAB10	-1	0
1116	CASP4	0.932525157928467	0
1117	MACROD1	-1	0
1118	TTC23	0.496565610170364	0
1119	DZIP1	0.798787772655487	0
1120	CD302	0.634343385696411	0
1121	MAP7D1	0.750706970691681	0
1122	ARID5B	0.445252478122711	0
1123	SLC52A3	-1	0
1124	GPR157	-0.941711	0
1125	FAM20A	0.768080711364746	0
1126	TSPAN7	0.673939347267151	0
1127	IFI44	0.75474739074707	0
1128	UHMK1	-1	0
1129	EGFLAM	0.688484787940979	0
1130	MAD2L1	-0.775757	0
1131	BST1	0.631919145584106	0
1132	TWIST1	0.518787801265717	0
1133	ZNF677	0.5838383436203	0
1134	ARHGAP24	0.698181748390198	0
1135	PRKCD	-0.999899	0
1136	RBMS2	0.553535282611847	0
1137	DCAF12	-0.778058	0
1138	ANO6	0.484040349721909	0
1139	LRPPRC	-0.764848	0
1140	LMTK3	-0.833939	0
1141	TTC39A	-1	0
1142	NR2F1	0.41414138674736	0
1143	SLC22A18	-1	0
1144	TULP4	-0.743307	0
1145	CKMT1B	-0.838436	0
1146	RRAGA	0.99999988079071	0
1147	SIDT1	-0.999697	0
1148	DBI	-0.93899	0
1149	BDH2	0.802424192428589	0
1150	RGL2	-1	0
1151	LRRC1	-0.973333	0
1152	SPOPL	-0.825336	0
1153	RTN1	-0.732565	0
1154	IL1RN	-0.791797	0
1155	RHOBTB1	0.517575681209564	0
1156	KLC1	0.488484799861908	0
1157	LURAP1L	-1	0
1158	CWC15	0.8694948554039	0
1159	PBX3	0.413333296775818	0
1160	NR2F1-AS1	0.99999988079071	0
1161	TMEM158	0.75474739074707	0
1162	CYBRD1	0.780640602111816	0
1163	AKR1B1	0.781695127487183	0
1164	CPED1	0.612121164798737	0
1165	PID1	0.448080778121948	0
1166	FUT11	0.448888838291168	0
1167	LRG1	-0.845711	0
1168	NCEH1	-1	0
1170	HIC1	0.566464602947235	0
1171	DPY30	-0.886465	0
1172	CFI	0.999696850776672	0
1173	ABCC3	-0.988687	0
1174	CCT6A	-0.76202	0
1175	FAM89A	0.747878730297089	0
1176	ROBO1	0.874747395515442	0
1177	SMCO4	0.73818176984787	0
1178	PEAK1	0.560404002666473	0
1179	RRM2	-0.824242	0
1180	PRDM1	0.573737323284149	0
1181	ISM1	0.713809490203857	0
1182	NLRP1	0.500606000423431	0
1183	UBTD1	0.999898970127106	0
1184	LHFP	0.926868617534637	0
1185	ITGB2	0.990706980228424	0
1186	HSPA9	-0.720404	0
1187	LRP12	0.477979749441147	0
1188	SOX11	0.623030245304108	0
1189	CELSR2	-0.89219	0
1190	RPS6KA5	-0.824124	0
1191	GBP4	0.681212067604065	0
1192	GYPC	0.955959498882294	0
1193	AIF1L	-0.97899	0
1194	SUDS3	-0.802828	0
1195	B3GNT9	0.472727239131927	0
1196	EIF2B5	-0.963232	0
1197	EVI2A	0.411717116832733	0
1198	ANGPT1	0.587474703788757	0
1199	CARD6	0.678383767604828	0
1200	C1QTNF1	0.745454490184784	0
1201	CNFN	-0.736162	0
1202	PLOD1	0.656966745853424	0
1204	NDUFB4	-0.688889	0
1205	CTNNAL1	0.999696850776672	0
1206	DLGAP5	-0.679596	0
1207	H1F0	-0.928081	0
1208	FAM214A	-0.954343	0
1209	SNX7	0.682020127773285	0
1210	GPRC5C	-0.80404	0
1211	GRHL1	-0.797172	0
1212	FAM92A	0.449292898178101	0
1213	CACUL1	-1	0
1214	LEF1	0.562424182891846	0
1215	ADSS	-1	0
1216	CBWD1	-0.864128	0
1217	ARID4B	-1	0
1218	PSMD12	-0.948283	0
1219	RCAN1	0.724040329456329	0
1220	INHBB	-0.948177	0
1221	DDX5	-0.908283	0
1222	ITM2A	0.555959522724152	0
1223	COX8A	-1	0
1224	MIPOL1	-0.999899	0
1225	AURKA	-0.772525	0
1226	ETHE1	0.99999988079071	0
1227	IRX5	-1	0
1228	BCAS4	-1	0
1229	PIM1	0.838383734226227	0
1230	SPRED1	0.718254387378693	0
1231	GSN	0.99999988079071	0
1232	DSG2	-1	0
1233	PRKAA2	-1	0
1234	CHST15	0.509344398975372	0
1235	SLC50A1	-1	0
1236	SMARCA4	-1	0
1237	PPFIA1	-1	0
1238	ATIC	-0.686465	0
1239	QPRT	-0.731737	0
1240	NELFCD	-1	0
1241	ANP32A	-1	0
1242	JAZF1	0.806464552879333	0
1243	GKAP1	-0.966061	0
1244	AFAP1	0.495353490114212	0
1245	EPDR1	0.695353448390961	0
1246	ETNK2	-0.785086	0
1247	GALNT2	0.999898970127106	0
1248	GID8	-1	0
1249	ATAD2	-0.927677	0
1250	GNG2	0.501818120479584	0
1251	ST5	0.99999988079071	0
1252	CTTN	-1	0
1253	EPPK1	-0.769697	0
1254	PLTP	0.867878675460815	0
1255	GSDMB	-1	0
1256	SCNN1A	-0.693333	0
1257	MGAT1	0.99999988079071	0
1258	SPAG1	-0.694554	0
1259	CDK14	0.990706980228424	0
1260	PTPRM	0.450909048318863	0
1261	HDGF	-1	0
1262	ZNF217	-1	0
1263	MCCC2	-1	0
1264	DRAM1	0.493585199117661	0
1265	IL20	-0.999899	0
1266	ACSL3	-0.691313	0
1267	HAS2-AS1	0.541818141937256	0
1268	C1orf35	-0.751515	0
1269	HOXA7	0.838435888290405	0
1270	PAPPA	0.999696850776672	0
1271	TCP1	-1	0
1272	ARHGAP42	0.588282763957977	0
1274	REEP6	-0.88	0
1275	RHBDD2	-0.705454	0
1276	CYTH3	0.543838322162628	0
1277	HOXA10	0.836767613887787	0
1278	ANKRD28	0.999898970127106	0
1279	PTHLH	0.716782867908478	0
1280	RAB17	-1	0
1281	SRRM2	-0.725252	0
1282	LONP2	-1	0
1283	TNS1	0.770909011363983	0
1284	ABCA1	0.804848432540894	0
1285	CROCC	0.436363607645035	0
1286	SBSPON	-1	0
1287	CASP8	-0.752601	0
1288	SRSF4	0.99999988079071	0
1289	FOXO1	0.856161534786224	0
1290	EZH2	-1	0
1291	FAM110C	-1	0
1292	LDB2	0.471919149160385	0
1293	UBE2E3	0.99999988079071	0
1294	AMPH	0.999696850776672	0
1295	MSX1	0.58545446395874	0
1296	BLNK	-0.936458	0
1297	PCDH18	0.433535307645798	0
1298	KIAA1211L	-0.941497	0
1299	BICD1	0.492121160030365	0
1300	IFFO1	0.99999988079071	0
1301	AL590617.2	0.456565618515015	0
1302	WASF3	0.656969606876373	0
1303	MAP3K1	-0.842424	0
1304	HILPDA	-1	0
1305	MAGEF1	-1	0
1306	C1orf54	0.796363532543182	0
1307	ABCA3	-0.891381	0
1308	DLG3	-0.769324	0
1309	STAP2	-0.884444	0
1310	DNALI1	-0.753535	0
1311	NOXA1	-0.999899	0
1312	RUNX1	0.99999988079071	0
1313	CES3	-0.964535	0
1314	MZT2A	-0.856162	0
1315	RDX	0.738203525543213	0
1316	MTIF2	-0.703434	0
1317	MTA3	-1	0
1318	SLIT2	0.562828242778778	0
1319	TTC14	-1	0
1320	GOLGA4	-1	0
1321	LIMS2	0.472668498754501	0
1322	GLIS2	0.772121131420135	0
1323	AP1S1	-1	0
1324	SRSF9	-0.852121	0
1325	RASSF2	0.543838322162628	0
1326	PCK2	-1	0
1327	TESMIN	-0.899464	0
1328	TWISTNB	0.594747424125671	0
1329	PTGFRN	0.441212087869644	0
1330	CTNND1	-0.904646	0
1331	OLA1	-0.956768	0
1332	ENTPD2	-0.921103	0
1333	NCKAP5	-0.684051	0
1334	FAM105A	0.999898970127106	0
1335	WNT5B	0.492472469806671	0
1336	SYNE4	-0.708283	0
1337	PEX11A	-0.999899	0
1338	ZNF668	0.450100958347321	0
1339	TMEM51	-0.689969	0
1340	CSF1	0.999696850776672	0
1341	EDN2	-0.871919	0
1342	LIMD2	0.412525206804276	0
1343	SYDE1	0.99999988079071	0
1344	CCDC82	0.83474737405777	0
1345	ZNF583	0.484848439693451	0
1346	EML2	-0.82303	0
1347	YWHAZ	-1	0
1348	SULT2B1	-0.852582	0
1349	AGPAT4	0.511111080646515	0
1350	DPY19L1	0.99999988079071	0
1351	AKT3	0.475151479244232	0
1352	GGT6	-1	0
1353	CD70	0.99999988079071	0
1355	RIN2	0.41939389705658	0
1356	FHOD3	0.812929213047028	0
1357	SPAG9	0.471360743045807	0
1358	SEC16A	-0.703838	0
1359	PDZRN3	0.99999988079071	0
1360	MPLKIP	0.406868636608124	0
1361	BPGM	0.442424207925797	0
1362	ST6GAL1	-0.680408	0
1363	MICU3	0.886868596076965	0
1364	ZNF385A	-0.884332	0
1365	C5orf30	-0.840861	0
1366	RMND5B	-1	0
1367	ZNRF1	-0.911405	0
1368	LIX1L	0.99999988079071	0
1369	INPP1	0.652520954608917	0
1370	HINT3	-1	0
1371	NR2F6	-0.711919	0
1372	MGAT4A	-0.961616	0
1374	CITED2	-0.712727	0
1375	PODXL2	-0.973333	0
1376	TBC1D1	0.456969648599625	0
1377	LAMA5	-0.775353	0
1378	NOTCH3	0.403232276439667	0
1379	PAICS	-0.801212	0
1381	FGF13	-0.816207	0
1382	SLC25A29	-0.733333	0
1383	ZCCHC2	-0.853622	0
1384	NCALD	0.460606008768082	0
1385	AZIN2	0.761616110801697	0
1386	SMPD1	0.451313078403473	0
1387	EXPH5	-0.835959	0
1388	PPP1R14C	-0.802465	0
1389	MSANTD4	0.639595925807953	0
1390	DBNDD1	-1	0
1391	TMPRSS13	-0.840053	0
1392	SLC16A1	0.880403935909271	0
1393	ARMT1	-0.992323	0
1394	STON1	0.476767629384995	0
1395	ARPC5L	-1	0
1396	SMTN	0.613737285137177	0
1397	PYURF	0.410504996776581	0
1398	SMC2	-1	0
1399	AC016747.1	0.584242343902588	0
1400	STIP1	-0.991111	0
1401	C15orf61	0.851601183414459	0
1402	LAMTOR2	-1	0
1403	GSPT2	0.877575695514679	0
1404	PLEKHN1	-0.824694	0
1405	THSD4	-0.784242	0
1406	CSRP1	0.747095108032227	0
1407	SLC35D1	0.660604238510132	0
1408	LAP3	0.830302953720093	0
1409	OSBPL9	0.77858579158783	0
1411	RNASEH2B	0.999898970127106	0
1412	PHIP	-1	0
1413	GMNN	-0.733333	0
1414	LAMB2	0.43474742770195	0
1415	CLSPN	-1	0
1416	ARSJ	0.9993936419487	0
1417	PLXNA2	0.768080711364746	0
1418	CDC42EP3	0.770504951477051	0
1419	TNFRSF1A	0.772961497306824	0
1420	KIAA0930	0.478787839412689	0
1421	GINS2	-0.722424	0
1422	RAB3IP	-0.859394	0
1423	RBM8A	-1	0
1424	IQCA1	0.552581071853638	0
1426	KDF1	-0.743307	0
1427	SREBF2	-1	0
1428	HSPB8	-0.880404	0
1429	CDC73	-0.843232	0
1430	PNISR	-0.942626	0
1431	PNKP	-1	0
1433	LINC01436	0.765656471252441	0
1434	LPIN2	0.415757536888123	0
1436	PSMB7	-0.936566	0
1437	CKMT1A	-1	0
1438	C6orf132	-1	0
1439	MYDGF	0.871111035346985	0
1440	AP2S1	0.790302932262421	0
1441	USP53	-1	0
1442	RASA3	0.460201978683472	0
1443	FHOD1	-0.938586	0
1444	ADRM1	-0.834343	0
1445	RANGAP1	-0.796364	0
1446	WNT7B	-0.736587	0
1447	EIF4E2	0.999696850776672	0
1448	ZBTB47	0.541818141937256	0
1449	PRR13	-1	0
1450	CACYBP	-1	0
1451	NHSL2	0.999898970127106	0
1452	PCMT1	-0.731717	0
1453	APBB2	0.942709922790527	0
1454	ACADSB	-0.812001	0
1455	ABRACL	-0.795555	0
1456	KIF16B	-1	0
1457	SERPINB7	0.9993936419487	0
1458	SGO1	-1	0
1459	CELSR1	-1	0
1460	ADGRF1	-0.999899	0
1461	HSD11B2	-0.849348	0
1462	RANGRF	0.495757520198822	0
1463	CFL2	0.99999988079071	0
1464	TFPI	0.817373633384705	0
1465	FEZ1	0.931473731994629	0
1466	ATP2A3	-0.844094	0
1467	TRAPPC1	0.667070627212524	0
1468	SLC26A2	0.509898960590363	0
1469	DKC1	-1	0
1470	BEX5	-0.964848	0
1471	RASSF8	0.451717138290405	0
1472	DZIP1L	0.876363575458527	0
1473	FAM200B	0.437979757785797	0
1474	UNC93B1	-1	0
1475	MEAF6	-1	0
1476	TKFC	-1	0
1477	PCBD2	-0.761241	0
1478	ZNF22	0.407111823558807	0
1479	BACE2	0.99999988079071	0
1480	KIF4A	-0.713131	0
1481	JAM3	0.999696850776672	0
1482	HDHD3	-0.980606	0
1483	KCTD10	0.433939337730408	0
1484	RASAL2	0.479595899581909	0
1485	GAL3ST4	0.503838360309601	0
1486	DNAH14	-1	0
1487	SRPK1	-0.945858	0
1488	RAP1B	0.492121160030365	0
1489	IFIT1	0.719223856925964	0
1490	EGR2	0.99999988079071	0
1491	IQANK1	-0.686205	0
1492	EPN3	-0.999899	0
1493	CMAS	-0.908687	0
1494	PLSCR4	0.99999988079071	0
1495	ARHGEF25	0.534141361713409	0
1496	ST3GAL2	0.6804039478302	0
1497	ATP2C2	-1	0
1498	ENG	0.635151445865631	0
1499	SMARCB1	0.586262583732605	0
1500	TXNRD1	-1	0
1501	STAT1	0.99999988079071	0
1502	ARHGEF16	-1	0
1503	SLC12A4	0.480403989553452	0
1505	CLSTN3	-0.999899	0
1506	MZT2B	-1	0
1507	CCDC8	0.999696850776672	0
1509	SLC39A11	-1	0
1510	MRPL18	-0.974141	0
1511	ECHDC1	0.900201916694641	0
1512	EEF1AKMT4	-0.822269	0
1513	TMEM141	-1	0
1514	TMEM241	-0.881277	0
1515	EFHD2	-1	0
1516	TSKU	0.999696850776672	0
1517	XAB2	-1	0
1518	FAM126A	0.957259774208069	0
1519	STX3	-1	0
1520	NLN	-0.999899	0
1521	ADGRL4	0.540163695812225	0
1522	RSPRY1	0.72310334444046	0
1523	ANLN	-1	0
1524	TMEM79	-0.999899	0
1525	FNDC4	0.999696850776672	0
1526	GPR161	0.511111080646515	0
1527	WBP2	-1	0
1528	FXYD5	0.427474707365036	0
1529	ANKRD36	-1	0
1530	DSEL	0.543030261993408	0
1531	PRMT1	-1	0
1532	SLC2A4RG	-0.721212	0
1533	EIF2AK1	-0.95798	0
1534	CENPU	-0.873939	0
1535	TMCO4	-0.972525	0
1536	ZNF467	-0.999899	0
1537	SOCS6	-1	0
1538	GATA3-AS1	-0.849985	0
1539	ADAM19	0.400404006242752	0
1540	PHKB	-0.963232	0
1541	TRIM14	-1	0
1542	RALGDS	-0.894545	0
1543	KLHL35	-0.727291	0
1544	HSD17B1	-0.844094	0
1545	CYP4X1	-0.7087	0
1546	CHD7	-0.915151	0
1547	FAM180A	0.886868596076965	0
1548	KIF11	-1	0
1549	TET1	0.468282788991928	0
1550	NUPR1	-0.777374	0
1551	ANKEF1	-0.878044	0
1552	XPNPEP1	0.598383784294128	0
1553	NECTIN3	0.551111042499542	0
1554	VEPH1	0.861703217029572	0
1555	CHST14	0.477979749441147	0
1556	MXD4	0.467878729104996	0
1557	CDKL5	0.448080778121948	0
1558	CSNK1A1	-0.832727	0
1559	GADD45B	0.421010047197342	0
1560	CNDP2	-1	0
1561	SULT1A1	-1	0
1562	TJP3	-1	0
1563	SH3BP5	0.649292886257172	0
1564	KIAA1147	-1	0
1565	RNF39	-0.691313	0
1567	ST13	-1	0
1568	SLC44A2	-0.771997	0
1569	CCDC28B	0.838383734226227	0
1570	ZNF365	0.575209617614746	0
1571	ANKRD36B	-0.929293	0
1572	COASY	-0.92202	0
1573	FAM83A	-0.918788	0
1574	PLEKHA6	-0.925952	0
1575	PART1	-0.783434	0
1576	UXS1	0.401616126298904	0
1577	AK9	-1	0
1578	PTPN21	0.803232252597809	0
1579	CENPM	-0.733737	0
1580	FBLIM1	0.99999988079071	0
1581	ABL2	0.839999914169312	0
1582	EXOC6	-1	0
1583	RHPN1	-0.71596	0
1584	FABP4	0.412929266691208	0
1585	HIST1H1D	-0.694545	0
1586	FKBP11	0.743711471557617	0
1587	GSTA4	0.620606005191803	0
1588	ARL3	0.418585807085037	0
1589	SSR2	0.99999988079071	0
1590	TFAM	-1	0
1591	ALDH3A2	-0.920808	0
1592	SUSD2	-0.950601	0
1593	PATZ1	-0.999899	0
1595	SLC16A7	0.744242370128632	0
1596	SMO	0.635959506034851	0
1597	RPP25	-0.771313	0
1598	SERTAD4-AS1	0.766899049282074	0
1599	RDH13	-1	0
1600	HOXB8	0.999696850776672	0
1601	HBS1L	-0.79596	0
1603	HRASLS	-1	0
1604	C19orf81	-0.755583	0
1605	FAM111A	-0.865858	0
1606	RAP1GAP	-0.999899	0
1607	FCGRT	0.570505023002625	0
1608	RHOG	0.99999988079071	0
1609	CC2D2A	0.481212079524994	0
1610	HOXC11	-1	0
1611	SAMD1	-0.785859	0
1612	ARNTL	0.524444401264191	0
1613	TMEM63A	-0.762828	0
1614	ADCY7	0.750706970691681	0
1615	MMD	0.448484808206558	0
1616	POGLUT1	0.478787839412689	0
1617	FAM213B	-0.793131	0
1618	NT5DC1	-0.967677	0
1619	IGF2BP2	0.754343330860138	0
1620	WDR41	0.922828197479248	0
1621	BTC	-0.89403	0
1622	HCG11	0.99999988079071	0
1623	DNM1	0.906262516975403	0
1624	TMEM170A	-0.78303	0
1625	TUBB	0.475901782512665	0
1626	GNPDA2	0.446868628263474	0
1627	INPP5F	0.547070682048798	0
1628	FAM120A	-0.728081	0
1629	PLEKHB2	-0.881616	0
1631	CREBZF	-0.748283	0
1632	SMAD7	0.424242377281189	0
1633	ENOSF1	-0.857374	0
1635	SLC39A14	0.99999988079071	0
1636	DTWD1	0.477171659469604	0
1637	ZBTB18	-1	0
1638	AKAP1	-0.794747	0
1639	MLLT11	0.999696850776672	0
1640	TMEM140	0.99999988079071	0
1641	BROX	-1	0
1642	TMEM50A	0.928484737873077	0
1643	CYB5R1	-1	0
1644	SPC25	-1	0
1645	KIF20B	-0.793131	0
1646	PRR5	0.572525203227997	0
1647	SCYL3	-0.999899	0
1648	DHTKD1	-1	0
1649	CPEB4	-0.739671	0
1650	TJP1	0.682024836540222	0
1651	DNASE1	-0.698191	0
1652	KLF10	0.99999988079071	0
1653	HPN	-0.691585	0
1654	GNG5	0.82828277349472	0
1655	WDR86	0.99999988079071	0
1656	C2	0.999696850776672	0
1657	HAGH	-0.943434	0
1658	PDGFB	-0.712193	0
1659	NCAPG	-1	0
1660	STARD13	0.837979733943939	0
1661	HES6	-0.705454	0
1662	RAD51AP1	-1	0
1663	PPP1R35	-0.894545	0
1664	PAK4	-0.94303	0
1666	RNF213	-0.699394	0
1667	PRKD3	0.423838347196579	0
1668	OVOL2	-0.817778	0
1669	PIR	-0.683636	0
1670	EXT2	0.519999921321869	0
1671	GPBP1L1	-1	0
1672	FLAD1	-0.964848	0
1673	ZNF608	0.99999988079071	0
1674	OSMR	0.99999988079071	0
1675	EN1	0.484040349721909	0
1676	FAAH	-1	0
1677	NSUN2	-0.881212	0
1678	SMARCD3	0.764040350914001	0
1679	EPB41L4B	-1	0
1681	ACTL6A	-1	0
1682	TNS3	0.99999988079071	0
1683	FBXL16	-0.682025	0
1684	TRIM28	-0.933333	0
1685	MKRN1	-0.709899	0
1686	ABHD3	-0.886869	0
1687	CDC42SE1	-0.940202	0
1688	ARFIP2	-1	0
1689	CDIP1	0.403636336326599	0
1690	PPME1	-1	0
1691	RAB3IL1	0.420201987028122	0
1692	MCM4	-0.707879	0
1693	GBP5	0.778989851474762	0
1694	TLR5	-0.840053	0
1695	CDC42EP1	0.99999988079071	0
1696	SRPK2	0.507070660591125	0
1697	SH3BP4	-1	0
1698	FAM57A	0.99999988079071	0
1699	WDR45	0.752727210521698	0
1700	GGA1	-0.993131	0
1701	DPH3	0.933818340301514	0
1702	STK17A	0.671111047267914	0
1703	SGCE	0.865110635757446	0
1704	PWWP2B	-0.908283	0
1705	L3HYPDH	0.706666588783264	0
1706	PIEZO1	-0.986667	0
1708	CKAP2L	-0.688485	0
1709	CISH	-0.855757	0
1710	MBIP	0.438383787870407	0
1711	P2RY2	-0.999899	0
1712	HERC5	0.99999988079071	0
1713	R3HCC1	0.821818113327026	0
1714	TMEM167A	0.99999988079071	0
1715	FAM83B	-0.799475	0
1716	ASPHD1	-0.768485	0
1718	PSMA3	-1	0
1719	HES2	-0.735374	0
1720	CMPK2	0.461414098739624	0
1721	ARHGEF40	0.555555522441864	0
1722	NSD1	-0.745454	0
1723	DHPS	-1	0
1724	ADI1	0.99999988079071	0
1726	ADGRG6	-1	0
1727	TMEM99	-0.857374	0
1728	PRR34-AS1	-0.816566	0
1729	CRABP1	-1	0
1730	G6PD	-0.920808	0
1731	ZNF880	0.424646437168121	0
1732	RAB11FIP4	-0.782907	0
1733	PARD6A	-1	0
1734	DGUOK-AS1	-1	0
1735	ST6GALNAC4	-0.971209	0
1736	MTCH2	-1	0
1737	ALKBH7	0.875151455402374	0
1738	RUNDC1	-0.808769	0
1739	RORC	-0.969697	0
1740	YAP1	0.99999988079071	0
1741	NME3	-0.906263	0
1742	EXT1	0.425858557224274	0
1743	CCDC24	-0.999899	0
1744	HIST1H2BJ	-0.754747	0
1745	ZDHHC13	-0.956364	0
1746	ESD	0.759624123573303	0
1748	FAM241A	-0.786667	0
1750	RCBTB2	0.630707025527954	0
1751	SPSB1	0.99999988079071	0
1752	ACVR1B	-0.714762	0
1753	TOP1	-0.959596	0
1754	LPGAT1	-0.789899	0
1755	RNF141	-0.704516	0
1756	TLCD1	-1	0
1757	RSPO3	0.83393931388855	0
1758	AC091271.1	-0.716234	0
1759	IDH1	-0.961212	0
1760	AMMECR1	-0.927972	0
1761	ERCC1	0.99999988079071	0
1762	DDX28	-1	0
1763	EMC3	-1	0
1764	ZNF292	-1	0
1765	ECI2	0.999898970127106	0
1767	MIR22HG	0.940201938152313	0
1768	WDR34	-0.988687	0
1769	PSMB1	-0.850101	0
1770	COMMD6	0.60525244474411	0
1771	EML1	0.547474682331085	0
1772	PKIG	0.498585820198059	0
1773	FNDC3A	0.417373687028885	0
1774	PPP2R5A	-0.773333	0
1775	TMEM160	0.429898947477341	0
1776	SNX14	-0.837054	0
1777	INF2	-0.72404	0
1778	FLOT2	-0.960404	0
1779	RNF43	-1	0
1780	GNG4	-0.810505	0
1781	SNRPF	-0.779798	0
1782	SPNS2	-1	0
1783	BATF3	0.737777709960938	0
1784	BIRC2	0.804848432540894	0
1785	A4GALT	0.967050850391388	0
1786	GOLT1A	-1	0
1787	BCAP29	0.601070821285248	0
1788	MRPL24	-0.725252	0
1789	PPP1R18	0.554747402667999	0
1790	OAS2	0.452056169509888	0
1792	DCTD	0.999898970127106	0
1794	DDX58	0.99999988079071	0
1795	ARSB	0.405656516551971	0
1796	MAPK10	-0.692393	0
1797	CACNA2D1	0.448484808206558	0
1798	HOXA-AS2	0.999898970127106	0
1799	NIPAL1	-1	0
1800	PRTFDC1	0.836010932922363	0
1801	AMOTL2	0.99999988079071	0
1802	STAG1	0.490505009889603	0
1803	UQCC2	-0.726061	0
1804	HGSNAT	0.592727243900299	0
1805	LYPLAL1	-1	0
1806	VRK3	-1	0
1807	QKI	0.850100934505463	0
1809	ZNF185	-1	0
1810	PPA2	-0.798788	0
1811	ZNF93	0.429898947477341	0
1812	KIFC1	-0.704242	0
1813	GTF2E2	0.682424187660217	0
1814	H2AFV	-0.713535	0
1815	ZBTB10	-0.78505	0
1816	PKM	0.4703029692173	0
1817	VSIR	0.43515145778656	0
1818	VTI1B	0.431515097618103	0
1819	PFDN6	-1	0
1820	GBP2	0.689696907997131	0
1821	STX8	0.524040341377258	0
1822	ANXA11	0.838787794113159	0
1823	ITGAE	0.99999988079071	0
1824	RAB42	0.909494876861572	0
1825	IMPAD1	0.415757536888123	0
1826	PROCR	0.99999988079071	0
1827	NUCB1	0.797575652599335	0
1828	SLC1A3	0.922020137310028	0
1829	CLPSL1	-0.909495	0
1830	FAM221A	-0.750985	0
1831	DHRS13	-0.999899	0
1832	TMEM56	-0.999899	0
1833	TSHZ2	0.649560570716858	0
1834	NEIL1	-0.854141	0
1835	MTRR	-0.96636	0
1836	COMMD7	-1	0
1837	MST1R	-1	0
1838	CEP70	-0.709495	0
1839	LACTB	0.562828242778778	0
1840	POU2F3	-0.943922	0
1841	FAR2	-0.983126	0
1842	NFASC	-0.712741	0
1843	CSE1L	-0.794747	0
1844	MPRIP	0.501010060310364	0
1845	VIPR1	-0.809981	0
1846	KLHDC9	-1	0
1847	TMEM61	-0.874811	0
1848	AHCTF1	-1	0
1849	PTGES	-0.999899	0
1850	RARB	0.99999988079071	0
1851	STEAP2	0.71920782327652	0
1852	HMGN1	-1	0
1853	JRKL	0.925656497478485	0
1854	SLC25A10	-0.993939	0
1855	DDX17	-0.782626	0
1856	KRBOX1	0.721212029457092	0
1857	PSD4	-0.779798	0
1858	FZD1	0.816969633102417	0
1859	NMT2	0.433131277561188	0
1860	EXOSC5	-1	0
1861	ZFP36L1	-1	0
1862	CKB	-0.708283	0
1863	LPAR2	-0.748283	0
1864	PACSIN2	-0.844444	0
1865	CNOT1	-0.919192	0
1866	MDM4	-1	0
1867	HOXA10-AS	0.852581560611725	0
1868	ATAD5	-0.766744	0
1869	ABCC4	0.585050463676453	0
1870	PYCR2	-0.868687	0
1871	LDLRAD3	-0.700071	0
1872	RUVBL2	-1	0
1873	SATB1	0.99999988079071	0
1874	PALM3	-1	0
1875	ROBO2	0.476767629384995	0
1876	RMI1	-0.766091	0
1877	ACO1	0.885252416133881	0
1878	IDO1	0.7171870470047	0
1879	GNAL	0.962109744548798	0
1880	FAH	-0.821818	0
1881	MRPL19	-0.897374	0
1882	SYT12	-0.682291	0
1883	SLC6A6	0.999696850776672	0
1884	TSPYL1	-1	0
1885	ARRB1	-1	0
1886	SAPCD2	-0.685656	0
1887	DHX32	-0.806465	0
1888	TRIM11	-1	0
1889	ANAPC16	-1	0
1890	CTD-3252C9.4	0.407676726579666	0
1891	YTHDF2	-1	0
1892	PHC2	0.780605971813202	0
1893	C9orf16	0.99999988079071	0
1894	PARD6G	0.626262545585632	0
1895	DIAPH1	-1	0
1896	SNX24	0.413737326860428	0
1897	ITPR3	-0.858586	0
1898	FUNDC2	0.821818113327026	0
1899	IARS	-1	0
1900	LTBP1	0.693333268165588	0
1901	GOLT1B	0.99999988079071	0
1902	CCNO	-0.747071	0
1903	KIF18A	-0.686061	0
1904	CHAF1A	-0.827356	0
1905	NAALADL2	-0.778586	0
1906	PNPLA4	-1	0
1907	AUH	-0.693737	0
1908	SWSAP1	-1	0
1909	NAA35	-0.94303	0
1910	TCN2	0.682291150093079	0
1911	HOXB3	0.999696850776672	0
1912	BACH1	0.468686819076538	0
1913	SNHG25	-0.681616	0
1914	SYBU	-1	0
1915	TPRKB	-0.732121	0
1917	BDH1	-0.863838	0
1918	UCKL1	-0.752601	0
1919	MICA	0.609152436256409	0
1920	DR1	0.451313078403473	0
1921	MYLIP	-0.857374	0
1922	PARP14	0.800403952598572	0
1923	BIVM	0.999898970127106	0
1924	OLFML2A	0.99999988079071	0
1925	YIPF6	-0.871919	0
1926	PKMYT1	-0.778586	0
1927	HSD17B7	-1	0
1928	FAM133B	-0.932525	0
1929	BCL2L13	-1	0
1930	SMC1B	-1	0
1931	ARHGEF37	-0.700606	0
1932	SLC25A4	-1	0
1933	LTA4H	-1	0
1934	RPL27A	0.734545409679413	0
1935	DCAF11	-1	0
1936	TMEM248	0.99999988079071	0
1937	PLXNB2	-0.84202	0
1938	HIPK2	-0.962828	0
1939	DAZAP1	-1	0
1940	BUB1	-0.731313	0
1941	NTAN1	0.422626227140427	0
1942	TBC1D24	-0.713001	0
1943	B4GALT1	0.799999892711639	0
1944	PSORS1C1	0.9993936419487	0
1945	SIPA1	-1	0
1946	DALRD3	-0.752727	0
1947	FOSL2	0.720403969287872	0
1948	ZNF275	0.463434308767319	0
1949	CYP7B1	0.818989813327789	0
1950	FAM118B	0.610504984855652	0
1951	KDELR2	0.436767637729645	0
1952	TSPAN14	-0.72	0
1953	AGAP2-AS1	0.41979792714119	0
1954	IMP3	-1	0
1955	ZNF844	-0.761212	0
1956	MAP3K3	0.415353506803513	0
1957	AP1AR	-0.681483	0
1958	STX17-AS1	-0.726483	0
1959	HNRNPL	-0.825859	0
1960	CELF1	-1	0
1961	ENTPD8	-1	0
1962	NCAM1	0.9993936419487	0
1964	TMEM2	0.659795880317688	0
1965	CLN5	0.418181777000427	0
1966	CBR3-AS1	-0.911809	0
1967	CALHM2	0.99999988079071	0
1968	ENPP5	-0.848944	0
1969	ZBTB7C	-0.90505	0
1970	PLXNA3	-0.732397	0
1971	EXOC3	-0.998788	0
1972	EBP	-1	0
1973	SLC48A1	-0.848773	0
1974	ADA	0.445656508207321	0
1975	GLRB	0.639587759971619	0
1976	FAAH2	-1	0
1977	SERPINB9	0.745858490467072	0
1978	SEMA3F	-1	0
1979	TBC1D8	-1	0
1980	RNF180	0.602828204631805	0
1981	PIH1D1	-1	0
1982	TM2D2	0.463030248880386	0
1983	SURF1	-0.90505	0
1984	PRKCZ	-1	0
1985	FARP1	0.763232231140137	0
1986	GPR108	-0.728485	0
1987	GRK4	0.442828238010406	0
1988	RSL1D1	-0.792323	0
1989	WDR43	-0.726465	0
1990	IARS2	-0.740202	0
1991	AP1G1	-1	0
1993	CCDC113	-1	0
1994	GLYR1	-0.766869	0
1995	PTBP3	-0.725657	0
1996	RAB1A	0.483176708221436	0
1997	SLC6A9	-1	0
1998	PLEK2	-1	0
1999	ITGB1BP1	0.732141077518463	0
2000	HSH2D	-0.790585	0
2001	CD109	0.517530560493469	0
2002	OIP5	-1	0
2004	TMEM44	0.62505042552948	0
2005	COPS5	-0.875151	0
2006	PIP4K2C	-1	0
2007	OTUD6B-AS1	-1	0
2008	SSH3	-1	0
2009	ACTG2	0.714343369007111	0
2010	GTF3C4	-0.815234	0
2011	TTC32	-0.892929	0
2012	C9orf116	-1	0
2013	AK5	0.999696850776672	0
2014	P4HTM	-1	0
2015	ARHGAP21	0.402424216270447	0
2016	ASH1L	-1	0
2017	GDAP1	-1	0
2018	TRAF3IP2	-0.749495	0
2019	FKBP1B	0.427806407213211	0
2020	PRSS27	-1	0
2021	SCAMP4	-0.846869	0
2022	ATF5	-0.767273	0
2023	MFSD11	0.404848456382751	0
2024	CHSY1	0.999696850776672	0
2025	STX12	0.673535287380219	0
2026	IFT52	0.918787777423859	0
2027	SERPINB6	0.59030294418335	0
2028	PTPN14	0.678654432296753	0
2029	ENTPD7	0.9993936419487	0
2030	DEK	0.826262533664703	0
2031	C8orf58	0.634205460548401	0
2032	RAB27A	0.746540069580078	0
2033	COL9A2	-0.908687	0
2034	SPCS3	0.509898960590363	0
2036	PRR36	-0.934141	0
2037	KCTD1	-0.770505	0
2038	FBXO28	-1	0
2039	RAMP1	0.99999988079071	0
2040	SRSF10	-1	0
2041	PDPK1	-0.947879	0
2042	ALDH4A1	-1	0
2043	STAMBP	-0.787071	0
2044	ESCO2	-1	0
2045	LRTOMT	-0.762299	0
2046	BET1L	0.400404006242752	0
2047	F3	0.623699367046356	0
2048	HABP4	0.552727222442627	0
2049	SLC15A3	0.479595899581909	0
2050	SLC29A2	-1	0
2051	NADSYN1	-1	0
2052	CTSF	0.99999988079071	0
2053	RHOU	-1	0
2054	LINC01426	0.850560784339905	0
2055	PSME1	-0.98303	0
2056	SRGAP2B	0.42053148150444	0
2057	NMRAL1	-0.970101	0
2058	CDADC1	0.99999988079071	0
2059	SKA3	-0.852121	0
2060	RSPH1	-0.897374	0
2061	ARRB2	-0.731313	0
2062	ARHGAP31	0.999696850776672	0
2063	PDP2	-0.965343	0
2064	DUSP16	-0.803636	0
2065	U2AF2	-0.868687	0
2066	HMGCR	-1	0
2067	NLGN2	0.466262578964233	0
2068	ZNF675	-0.770381	0
2069	CCDC102A	0.99999988079071	0
2070	TUBB2A	0.587022483348846	0
2071	ZCCHC14	0.402828246355057	0
2072	ARHGAP10	0.400404006242752	0
2073	LRIG3	0.469090849161148	0
2074	RILP	0.860201954841614	0
2075	ANKRD10	0.737373650074005	0
2076	PHLDA3	0.902111351490021	0
2077	YIF1B	0.436363607645035	0
2078	C5orf56	0.697373688220978	0
2079	EVL	-0.950303	0
2080	NRAV	-1	0
2081	SAMD4A	0.776161551475525	0
2082	DNAJC3-AS1	-0.687273	0
2083	DDX41	-1	0
2084	RAI2	0.999696850776672	0
2085	SLC2A8	-1	0
2086	TMEM106C	-0.708687	0
2087	CAB39L	-1	0
2088	CTNNB1	0.748964548110962	0
2089	RNF103	-1	0
2090	FBRS	-0.703434	0
2091	UNC13D	-1	0
[truncated: 1,865 more rows]

## Sheet: BLCA
X.1	gene	tau	pvalue
1	SPP1	-0.916768	0
2	B2M	0.99999988079071	0
3	IFITM3	0.422222167253494	0
4	HLA-B	0.99999988079071	0
6	INHBA	0.416414022445679	0
7	SFRP2	0.462160259485245	0
8	HLA-C	0.898989796638489	0
9	C1R	0.451991140842438	0
10	LGALS1	0.99999988079071	0
11	PDPN	0.423275083303452	0
12	TIMP1	0.733757674694061	0
13	MT2A	0.713549554347992	0
14	HLA-A	0.99999988079071	0
16	TPM4	0.99999988079071	0
17	CXCL12	0.585001051425934	0
19	SOD2	0.880468845367432	0
20	IL32	0.451652020215988	0
21	GEM	0.424168944358826	0
24	NR4A1	0.4855035841465	0
25	HSPA1A	0.825335919857025	0
26	RGS16	0.483929693698883	0
27	PSMB9	0.9993936419487	0
28	CD82	0.958560824394226	0
29	MYL9	0.435397505760193	0
30	IER3	0.99999988079071	0
31	SERPING1	0.461351931095123	0
34	COL10A1	0.409945458173752	0
37	TIMP3	0.885948061943054	0
38	PRRX1	0.40873259305954	0
39	TUBA1A	0.751136720180511	0
40	PDLIM4	0.536821901798248	0
41	CTHRC1	0.400323331356049	0
42	TPM2	0.599171459674835	0
43	CXCL1	0.9993936419487	0
44	THBS1	0.535205602645874	0
45	PCOLCE	0.410349756479263	0
46	CHI3L1	0.457310289144516	0
47	MXRA5	0.956047296524048	0
48	TNC	0.476652562618256	0
49	MFAP5	0.496672421693802	0
52	CSRP1	0.853389918804169	0
54	FBLN2	0.417222589254379	0
55	IGFBP6	0.860086858272552	0
56	THBS2	0.583004951477051	0
57	TNFAIP6	0.41600975394249	0
58	FGF7	0.564382493495941	0
59	MMP14	0.615322470664978	0
61	EFEMP2	0.40751975774765	0
62	MMP2	0.462564408779144	0
63	IMMP2L	-1	0
65	PLAU	0.999696850776672	0
66	MMP1	0.884106278419495	0
67	EGFR	-0.94101	0
70	UCA1	-0.780606	0
72	PDGFRB	0.430564016103745	0
74	SFRP4	0.486355423927307	0
75	GREM1	0.433781176805496	0
76	TGFB1I1	0.410023242235184	0
77	COMP	0.461414098739624	0
78	DLGAP1	-0.903434	0
81	ENSG00000278996	-1	0
82	UPK1B	-1	0
83	EXOC6B	-0.924444	0
84	GAS1	0.553062498569489	0
85	ADGRG6	-0.79596	0
86	THRB	-1	0
87	ERBB2	-1	0
88	LINC02109	-0.86736	0
89	DUSP1	0.99999988079071	0
90	EXOC4	-0.883636	0
91	MAL	-1	0
92	FBN2	-0.694818	0
93	UPK1A	-1	0
94	FXYD4	-0.93697	0
95	HS6ST2	-1	0
96	LINC02476	-0.974846	0
97	JUN	0.94868677854538	0
98	ACACA	-1	0
99	ID3	0.922424137592316	0
100	ENSG00000288714	-0.825099	0
101	PVT1	-1	0
102	AKR1B1	-1	0
103	ENSG00000243620	-0.745454	0
104	PPP1R9A	-0.831397	0
105	ENSG00000229618	-0.870303	0
106	NEBL	-1	0
107	UNC13C	-0.999697	0
108	ENSG00000251574	-0.855007	0
109	ARHGAP23	-1	0
110	BBS9	-1	0
111	CRCT1	-1	0
112	SPRR3	-1	0
113	AADACL2-AS1	-0.754747	0
114	FBXL20	-1	0
115	JUNB	0.99999988079071	0
116	TXNRD1	-0.868168	0
117	DCDC2	-0.999697	0
118	IGF2BP3	-0.730505	0
119	TMSB10	0.99999988079071	0
120	LINC02484	-0.72593	0
121	THSD4	-0.728099	0
122	PLCXD3	-0.999697	0
123	MUC16	-0.958561	0
124	PRR9	-0.999697	0
125	ENSG00000250453	-0.893875	0
126	MMP7	0.99999988079071	0
127	ADAM10	-0.879596	0
128	SMYD3	-1	0
129	PALLD	0.465393543243408	0
130	LINC01524	-0.810144	0
131	MRC2	0.438718795776367	0
132	ACTB	0.99999988079071	0
133	IGFL2-AS1	-0.972929	0
134	ECM1	0.476248264312744	0
135	SND1	-0.703434	0
136	NEK7	-0.88404	0
137	CTSB	0.807315349578857	0
138	DISC1FP1	-1	0
139	IGFBP5	0.433131277561188	0
140	CNN1	0.407961368560791	0
141	HLA-E	0.99999988079071	0
142	SCIN	-1	0
143	DAPK1	-0.917576	0
144	ACTN1	0.466606050729752	0
145	MACC1	-1	0
147	RPL19	-0.852525	0
148	PHLDA1	0.498585820198059	0
149	HTRA3	0.428946882486343	0
150	HSPA1B	0.99999988079071	0
151	SEMA5A	-1	0
152	SERPINB7	-0.711529	0
153	NCKAP5	-1	0
154	PLAT	0.530059635639191	0
155	CDK12	-0.874343	0
156	DNAJB1	0.99999988079071	0
157	CLDN4	-0.69899	0
159	PDLIM7	0.536526203155518	0
160	ANKRD17	-0.943434	0
161	TGFBI	0.466915845870972	0
162	PSD3	-1	0
163	CEACAM6	-1	0
164	CPNE4	-0.97181	0
165	GALNT14	-0.999899	0
166	IFI27	0.625858545303345	0
167	PLPP4	0.4212546646595	0
168	LRMDA	-0.906667	0
169	RHOU	-1	0
170	FHIT	-1	0
171	DPYSL3	0.422074019908905	0
172	MMP13	0.927835166454315	0
173	INPP4A	-1	0
174	TYMP	0.565221786499023	0
175	NREP	0.402666926383972	0
176	COL16A1	0.40751975774765	0
177	MAML3	-1	0
178	LINC00278	-0.946263	0
179	MYL12A	0.99999988079071	0
180	APOE	0.580958187580109	0
181	MBNL3	-0.828736	0
182	GLDC	-1	0
183	GADD45B	0.99999988079071	0
184	MYADM	0.402666926383972	0
185	PTGR1	-1	0
186	SERPINE1	0.782907366752625	0
187	ENSG00000287426	-0.687948	0
188	FUT9	-0.748965	0
189	PLAUR	0.941176533699036	0
190	GLCCI1	-0.826144	0
191	TRAPPC9	-1	0
192	ANKS1A	-1	0
193	MDK	0.698181748390198	0
195	GLT8D2	0.428946882486343	0
196	LINC01456	-0.753436	0
197	CNN2	0.99999988079071	0
198	DGKD	-0.999899	0
199	TAGLN2	0.582626223564148	0
200	CLIC3	-1	0
201	LGALS3	0.786666572093964	0
202	FNDC1	0.427305400371552	0
203	IFI16	0.999898970127106	0
204	LBH	0.410909056663513	0
205	S100A4	0.732525169849396	0
206	GSTO1	0.999898970127106	0
207	EID1	0.99999988079071	0
208	FER1L6-AS2	-0.867071	0
209	PATJ	-0.930101	0
210	SERINC5	-1	0
211	SNHG7	-0.913939	0
213	RALGPS2	-1	0
214	PARD3	-1	0
215	ATF3	0.876767575740814	0
216	GAREM1	-1	0
217	ENSG00000261632	-0.999697	0
218	ACTG1	0.99999988079071	0
219	ENSG00000276170	-0.940606	0
220	PAWR	-0.745858	0
221	CFH	0.999898970127106	0
223	ENSG00000226965	-0.771781	0
224	RAD51B	-1	0
225	DIP2C	-1	0
226	NCOA2	-0.916768	0
228	GRB7	-1	0
229	ZNF207	-1	0
230	GLIPR1	0.431372582912445	0
231	UBC	0.99999988079071	0
232	SH3BGRL	0.99999988079071	0
233	RAPGEF2	-0.780079	0
234	ENSG00000268628	-0.87596	0
235	PTH2R	-0.859511	0
236	LIMCH1	-0.842424	0
237	ENSG00000286546	-1	0
238	TMTC2	-0.827475	0
239	RBMS1	-1	0
240	APBA1	-0.895423	0
241	ALDH1A2	-1	0
243	SHANK2	-1	0
244	COP1	-0.888485	0
245	EPB41L1	-1	0
246	G0S2	0.753157496452332	0
247	EGR1	0.99999988079071	0
248	NABP1	-0.999899	0
249	ISG15	0.99999988079071	0
251	CAMKMT	-0.95798	0
252	DDIT4	0.720403969287872	0
253	ZNF761	-0.942519	0
254	LASP1	-0.892525	0
255	FMOD	0.431776881217957	0
256	ZFP36L1	0.99999988079071	0
257	FNDC3B	-1	0
258	PLEKHB2	-1	0
259	COL5A3	0.410349756479263	0
260	LINC01608	-0.755151	0
261	PSMB8	0.991817355155945	0
262	ENSG00000225420	-0.806748	0
263	SAT1	0.99999988079071	0
264	NFKBIA	0.99999988079071	0
265	RERE	-0.947071	0
266	AKR1B10	-0.991919	0
267	MACROD2	-0.921616	0
268	TBC1D5	-0.834343	0
269	PTK2	-0.873939	0
270	AAK1	-1	0
271	PAX8-AS1	-1	0
272	TEX41	-0.999899	0
273	NPAS2	-1	0
274	PODNL1	0.451182574033737	0
275	CLEC2B	0.99999988079071	0
276	GPR39	-1	0
277	LMNA	0.99999988079071	0
278	PGD	-1	0
279	SLC9A2	-1	0
280	CDKL5	-0.978079	0
281	TMSB4X	0.410909056663513	0
282	DUSP16	-1	0
284	ADAM12	0.999696850776672	0
285	RGS4	0.504143953323364	0
288	RARRES1	0.83474737405777	0
289	HLA-F	0.9993936419487	0
290	ITGB8	-0.719467	0
291	SDK1	-0.816566	0
292	BCL2L1	-1	0
293	ADAMTS17	-0.999899	0
294	ZCCHC7	-0.80404	0
295	MAGI1	-0.761616	0
296	PLCE1	-1	0
297	CPED1	-0.683232	0
298	STK3	-0.831515	0
299	S100A13	0.672727227210999	0
300	AGAP1	-1	0
301	MYO5B	-1	0
302	PARD6B	-1	0
303	SEMA3C	-1	0
304	ERMP1	-0.999192	0
305	SLC39A2	-0.999899	0
306	ITGA11	0.416085690259933	0
307	TRPM4	-1	0
308	TUBB6	0.625037908554077	0
309	ENSG00000278932	-0.928377	0
310	EPSTI1	0.758843839168549	0
312	LRBA	-1	0
313	POTEF	-0.999697	0
314	CCSER1	-0.886869	0
315	TNFSF10	0.652520954608917	0
316	FKBP7	0.546226143836975	0
317	ABLIM3	-1	0
318	KANK1	-0.831801	0
320	DLEU1	-0.961212	0
321	UBB	0.966464579105377	0
322	SOCS3	0.999696850776672	0
323	NDRG2	-0.982626	0
324	ILK	0.636225879192352	0
325	IKZF2	-0.808889	0
326	PLCB1	-0.974949	0
327	ENSG00000236283	-0.722424	0
328	EGFL6	0.739842414855957	0
329	PURPL	-0.893471	0
330	C22orf34	-0.774422	0
331	PLEKHA7	-0.974545	0
332	LRRC15	0.512543439865112	0
333	PRKCE	-1	0
334	OCLN	-1	0
335	GABARAP	0.475555509328842	0
336	KMT2C	-1	0
337	PRKCA	-0.679596	0
338	RHOB	0.8694948554039	0
339	VTI1A	-1	0
340	LARGE1	-1	0
341	ZNF407	-1	0
342	MYL6	0.87353527545929	0
343	TMEM178B	-0.999899	0
344	TUBB	0.99999988079071	0
346	ENSG00000286058	-0.901961	0
347	LTBP2	0.999696850776672	0
348	DUSP2	0.536565601825714	0
349	ERBB4	-1	0
350	BRAF	-1	0
351	IL7R	0.430564016103745	0
352	MSN	0.543287217617035	0
353	HSPA6	0.99999988079071	0
354	COG5	-0.80404	0
355	RBM33	-1	0
356	MTMR3	-1	0
357	SPINT1	-0.926869	0
358	GUCY1A1	0.426925450563431	0
359	MKLN1	-0.892929	0
360	MAP4K3	-0.943838	0
362	GMDS	-1	0
363	UBE2L6	0.999696850776672	0
364	QSOX1	-0.89697	0
365	MIEN1	-1	0
366	UBASH3B	-0.958279	0
367	NR6A1	-0.849985	0
368	TARBP1	-1	0
369	IRF1	0.999696850776672	0
370	RPS21	-1	0
371	MED1	-1	0
372	SLC4A4	-0.726501	0
373	MYCL	-1	0
374	MT-ATP8	-1	0
375	NCOA3	-1	0
376	ZFP36	0.99999988079071	0
377	FTX	-0.859798	0
378	NHSL1	-0.94505	0
380	RABGAP1L	-0.726061	0
381	ARHGAP40	-0.958157	0
382	LGALS3BP	0.595151484012604	0
383	IGF1R	-0.896566	0
384	GPR137B	-0.816446	0
385	GCLM	-1	0
386	ADGRV1	-0.935246	0
387	LINC01446	-0.999697	0
388	SLC25A13	-0.980606	0
389	ZFAND3	-0.977374	0
390	BCAS1	-1	0
391	RBM47	-0.840808	0
392	POU6F2	-0.962514	0
393	DENND1B	-1	0
394	LRPPRC	-1	0
395	IER2	0.780605971813202	0
396	NUPR1	0.827070653438568	0
397	PFN1	0.75474739074707	0
398	FBXL17	-0.797172	0
399	EHD2	0.920403957366943	0
400	RASA1	-0.848081	0
401	LDHA	0.674343347549438	0
402	POU2F1	-0.915151	0
403	TCEAL9	0.99999988079071	0
404	SUB1	0.968080699443817	0
405	SPON1	0.486060559749603	0
406	SAMD4A	-0.949091	0
407	CYBRD1	0.422552287578583	0
408	HAPLN3	0.783909499645233	0
409	UTY	-0.784646	0
410	CYB5R3	0.999696850776672	0
411	ALCAM	-1	0
412	NRIP1	-0.928889	0
413	FREM2	-0.758412	0
414	PTMA	0.766464591026306	0
415	SOCS7	-1	0
416	SMURF1	-1	0
417	TMEM131	-0.98303	0
418	RASD1	0.504597365856171	0
419	PTPRM	-0.954747	0
420	MID1	-1	0
421	KDM6A	-0.726336	0
422	MPRIP	-0.83665	0
423	CHPT1	-1	0
424	PRELID2	-0.845252	0
425	LYPD6B	-1	0
426	SRCIN1	-0.894545	0
427	DENND1A	-0.999899	0
428	ZNF638	-1	0
429	FTH1	0.99999988079071	0
430	NEDD4L	-0.765252	0
431	DYM	-1	0
432	SNX13	-1	0
433	SOX4	0.717575669288635	0
434	RAB34	0.99999988079071	0
435	IFI27L2	0.831111013889313	0
436	CCN4	0.62381249666214	0
437	LAP3	0.860723733901978	0
438	RHOA	0.99999988079071	0
439	FTL	0.99999988079071	0
440	ENSG00000227681	-0.939691	0
441	PCSK1N	0.621386766433716	0
442	CLDN7	-0.713939	0
443	BAG2	0.423691153526306	0
444	EIF1	0.694545388221741	0
445	WNK2	-0.999697	0
446	NPC2	0.886464536190033	0
447	GPRC5A	-0.898586	0
448	FSTL4	-1	0
449	PRTG	-0.722054	0
450	BEX3	0.865050435066223	0
451	RHOC	0.448888838291168	0
452	BTBD9	-1	0
453	NCOA1	-0.760404	0
454	BIRC6	-0.871111	0
455	BCAS3	-0.878384	0
456	PLIN3	0.878108024597168	0
457	NF1	-1	0
458	OTUD7B	-1	0
459	PPME1	-0.817254	0
460	CKB	-0.706263	0
461	DYNLT1	0.99999988079071	0
462	PHLPP1	-1	0
463	LHFPL6	0.999898970127106	0
464	LINC02864	-0.837576	0
465	GAB1	-1	0
466	JARID2	-0.884848	0
467	PADI3	-1	0
468	TET3	-1	0
469	TASP1	-1	0
470	SDC2	0.9993936419487	0
471	STAG1	-1	0
472	SRBD1	-0.858875	0
473	CNGA1	-0.958788	0
474	ARID3A	-0.763666	0
475	WWC1	-1	0
476	CD74	0.628282785415649	0
477	FGFR3	-1	0
478	PSME2	0.776161551475525	0
479	FCHSD2	-0.845136	0
480	MYO18B	-0.842882	0
481	IFIT3	0.684455275535583	0
482	AHCTF1	-1	0
483	TMEM65	-0.896566	0
484	ENSG00000228509	-0.694141	0
485	FAF1	-0.910303	0
486	UBE3C	-0.950707	0
487	GRIP1	-1	0
488	RNF149	-1	0
489	DLG1	-0.846465	0
490	B4GALT5	-1	0
491	CCNY	-1	0
492	PTK7	0.999696850776672	0
493	CTSC	0.591088235378265	0
494	SPATA5	-0.693341	0
495	ARHGEF11	-0.910597	0
496	TANC2	-0.699394	0
497	ACBD6	-1	0
498	FARS2	-1	0
499	SRPK2	-0.874747	0
500	GUK1	0.981818079948425	0
502	TRIO	-0.726465	0
503	ICA1	-0.830303	0
504	LMBR1	-0.869495	0
505	H3-3A	0.905454456806183	0
506	CD2AP	-0.893737	0
507	MLLT3	-1	0
508	SLC38A1	-0.730909	0
509	PTBP3	-0.938182	0
510	RPRD1B	-1	0
511	PKHD1	-0.836819	0
512	VPS13B	-0.860202	0
513	KIAA1328	-1	0
514	LMTK2	-0.988687	0
515	PPP3CA	-0.926869	0
516	PRR14L	-1	0
517	URI1	-0.945454	0
518	TGFB3	0.486759692430496	0
519	CAST	-1	0
520	CALM2	0.99999988079071	0
521	HLCS	-1	0
522	RALGAPB	-1	0
523	LINC01004	-1	0
524	EVI5	-0.701687	0
525	ARFGEF2	-1	0
526	LINC01193	-0.999697	0
527	GNGT1	-0.853333	0
528	XAF1	0.517485380172729	0
529	MAST4	-0.879192	0
530	TMEM245	-0.949495	0
532	NRF1	-0.999899	0
533	FIBIN	0.406385779380798	0
534	CTTNBP2	-0.763262	0
535	NFAT5	-0.909495	0
536	SPPL3	-1	0
537	ANKIB1	-0.797172	0
538	CPM	-0.999899	0
539	SUGCT	0.521528244018555	0
541	COMMD10	-1	0
542	FAM172A	-0.940202	0
543	ASTN2	-0.704658	0
544	ASCC2	-1	0
545	DOCK3	-0.885544	0
546	USP34	-0.850909	0
547	LYN	-1	0
548	NOS1AP	-1	0
549	CLIC1	0.99999988079071	0
550	RASSF3	-0.953834	0
551	ZNF91	-1	0
552	SFTA2	-1	0
553	ARHGAP10	-1	0
554	AHCYL2	-1	0
555	WWP1	-0.801616	0
556	TUBA1B	0.835151433944702	0
557	TMCC1	-0.763232	0
558	PTPRF	-0.780606	0
559	SUPT3H	-0.78505	0
560	MLLT10	-1	0
561	SGPP2	-0.927273	0
562	ZBTB7C	-1	0
563	UGT1A7	-1	0
564	SNHG25	-1	0
565	MTSS1	-0.884848	0
566	CALM1	0.918787777423859	0
567	PDLIM1	0.475959539413452	0
568	CLASP1	-0.895353	0
569	SAMD12	-0.863838	0
570	TASOR2	-1	0
571	PUM2	-0.821414	0
572	TAX1BP3	0.99999988079071	0
573	NAV2	-0.698596	0
574	PMEPA1	0.99999988079071	0
575	TBL1XR1	-0.90505	0
576	ERBIN	-0.741414	0
577	IGFBP4	0.460947751998901	0
578	UXS1	-0.860202	0
579	LENG8	-0.710707	0
580	NDN	0.63271701335907	0
581	KLF6	0.960807979106903	0
582	LAMB2	0.999696850776672	0
583	VPS41	-1	0
584	PARK7	0.842424154281616	0
585	RBM3	0.99999988079071	0
586	SCFD2	-1	0
587	SRP14	0.806060552597046	0
588	MIR4300HG	-1	0
589	CDYL	-1	0
590	SYCP2	-1	0
591	LAMA5	-1	0
592	ADM	0.99999988079071	0
593	CDKAL1	-0.931313	0
594	TCF12	-0.885656	0
595	FKBP11	0.616939604282379	0
596	NPEPPS	-1	0
597	MED13L	-1	0
598	EXT1	-0.697778	0
599	NSF	-1	0
600	NR4A2	0.999898970127106	0
601	CDK13	-1	0
602	CISD3	-1	0
603	SLC12A2	-1	0
604	ASH1L	-1	0
605	PSMB1	0.99999988079071	0
606	UBN2	-1	0
607	C1GALT1	-1	0
608	POMP	0.99999988079071	0
609	DIP2B	-0.781818	0
610	PRKRIP1	-0.931717	0
611	CAPN2	0.615757524967194	0
612	KYNU	-1	0
613	TBL1X	-1	0
614	CCDC71L	0.477461129426956	0
615	ITSN2	-0.906263	0
616	SERTAD1	0.956767559051514	0
617	NFXL1	-0.956768	0
618	ABHD12	-1	0
619	ENSG00000233461	-1	0
620	SBF2	-0.772525	0
621	BABAM2	-0.845252	0
622	ETV6	-1	0
623	KAZN	-1	0
624	MGAT4A	-0.963232	0
625	NBAS	-0.830707	0
626	SETD5	-1	0
627	DNAJA1	0.815757513046265	0
628	AP2M1	0.99999988079071	0
629	ANXA4	-0.774141	0
630	GNAI2	0.759191870689392	0
631	ARID2	-0.968081	0
632	ADNP	-1	0
633	SMAD3	-0.773333	0
634	RREB1	-1	0
635	MB21D2	-0.706679	0
636	EFNA5	-0.839596	0
637	FAM83B	-0.885252	0
638	ZNF704	-0.720808	0
639	COMMD6	0.656969606876373	0
640	TRIM24	-0.889293	0
641	GRHL2	-0.893333	0
642	SPTLC3	-0.999899	0
643	ATP9B	-1	0
644	PIAS1	-0.802424	0
645	EDF1	0.613737285137177	0
646	NSMCE2	-0.864242	0
647	HIC2	-1	0
648	IL15RA	0.632706761360168	0
649	DOCK1	-0.892929	0
650	NEAT1	-0.882424	0
651	RND3	0.999898970127106	0
652	DDX10	-0.781291	0
653	UBE2H	-0.951111	0
654	PTPN4	-0.911919	0
655	HSPA8	0.851313054561615	0
656	HSD3B1	-1	0
657	FIGN	-0.718415	0
658	KLF9	0.481503993272781	0
659	MAFB	0.758411645889282	0
660	PLEKHA8	-1	0
661	PGAP3	-0.857374	0
662	EPB41L5	-0.801091	0
663	DBN1	0.596767604351044	0
664	DNAJB4	0.999898970127106	0
665	FOXO3	-1	0
666	CLIP4	-1	0
667	CFL1	0.995555460453033	0
668	MAP1A	0.504548251628876	0
669	CCNI	0.96363627910614	0
670	MSI2	-0.789091	0
671	SNX31	-1	0
672	RPTOR	-1	0
673	TSC22D2	-0.929697	0
674	ANK3	-0.917172	0
675	CSRP2	0.493333280086517	0
676	SNRPN	0.836767613887787	0
677	ADAMTSL4	-1	0
678	SIPA1L1	-0.82101	0
679	ESYT2	-1	0
680	HES4	-0.996364	0
681	MZT2B	-0.72202	0
682	NLGN4Y	-0.843924	0
683	ZZZ3	-0.835959	0
684	MYL12B	0.757575690746307	0
685	TRRAP	-1	0
686	PPP1R12B	-0.79798	0
687	LMOD1	0.498130738735199	0
688	PTMS	0.99999988079071	0
689	STS	-0.687279	0
690	SLC35F5	-0.941414	0
691	PPIC	0.535678267478943	0
692	ANXA9	-1	0
693	KANSL1	-1	0
694	EVPL	-0.688081	0
695	LPCAT4	-1	0
696	NAA25	-1	0
697	NT5C2	-0.830707	0
698	TPT1	0.99999988079071	0
699	CARD11	-1	0
700	TNRC6A	-1	0
701	GBP4	0.427734017372131	0
702	RFX7	-0.907475	0
703	CASK	-1	0
704	TRHDE	-1	0
705	DGAT2	-1	0
706	LINC01376	-1	0
707	CDKN1A	0.669090867042542	0
708	LINC02672	-0.706667	0
709	KCNK1	-0.888373	0
710	PLAC9	0.527996838092804	0
711	ACSL3	-0.753939	0
712	ECPAS	-0.887564	0
713	CRADD	-0.870303	0
714	PARP8	-1	0
715	EIF4G3	-0.74101	0
716	ITCH	-1	0
717	KIAA0232	-0.960404	0
718	ACSL5	-0.687677	0
719	P4HA2	0.574893951416016	0
720	ENSG00000234352	-0.999697	0
721	GTF2IRD1	-1	0
722	EIF3B	-1	0
723	AXL	0.9993936419487	0
724	ZNF398	-1	0
725	SIPA1L2	-1	0
726	LHFPL2	-0.835555	0
727	NDUFC2	0.892929196357727	0
728	SLC39A11	-0.984242	0
729	RRAS	0.99999988079071	0
730	MYO1E	-0.753939	0
731	MTHFD1L	-1	0
732	PPFIBP2	-1	0
733	SSR3	0.888147950172424	0
734	POM121	-1	0
735	JMJD1C	-0.694949	0
736	MYBPC1	-0.69805	0
737	CBFA2T2	-1	0
738	ESRP1	-0.80404	0
739	RALGPS1	-1	0
740	LRATD1	-0.885656	0
741	DMXL2	-1	0
742	OSBPL3	-0.819798	0
743	TPD52L1	-1	0
744	METTL15	-1	0
745	RTRAF	0.99999988079071	0
746	SUN1	-1	0
747	EDNRA	0.9993936419487	0
748	CEBPD	0.99999988079071	0
749	BTG2	0.475555509328842	0
750	DDAH2	0.836767613887787	0
751	MIR924HG	-1	0
752	KSR1	-0.829377	0
753	STARD3	-0.747475	0
754	MTHFD2L	-0.790181	0
755	ARHGDIA	0.99999988079071	0
756	GPR78	-0.779798	0
757	TRABD2B	-0.820606	0
758	BCAR3	-1	0
759	GAB2	-0.783066	0
760	MYOF	-0.909899	0
761	THADA	-0.741818	0
762	GRHL3	-1	0
763	GNA14	-0.851369	0
764	LRRC32	0.409541189670563	0
765	SLC44A5	-0.773614	0
766	MYH14	-0.857778	0
767	ANAPC1	-1	0
768	CUX1	-0.947879	0
769	AHR	-1	0
770	USP24	-0.905454	0
771	ARHGAP32	-0.724444	0
772	TAB3	-0.876654	0
773	CHCHD3	-0.734949	0
774	GDA	-0.912323	0
775	CDIN1	-0.795555	0
776	HEATR1	-1	0
777	PLOD1	0.688498139381409	0
778	USP6NL	-0.879192	0
779	KHDRBS3	-0.709912	0
780	GAS5	-0.846061	0
781	SLC37A1	-1	0
782	SLC23A2	-0.794747	0
783	TFRC	-0.686465	0
784	SH3BGRL3	0.99999988079071	0
785	TTC27	-1	0
786	MAP2K4	-0.986667	0
787	CYP27A1	0.559531092643738	0
788	SSH2	-0.846465	0
789	IFI6	0.963232219219208	0
790	ENSG00000259692	-0.787879	0
791	NLK	-0.753005	0
792	UBR5	-1	0
793	ERBB3	-0.789495	0
794	ATP10B	-1	0
795	LTBP4	0.439842402935028	0
796	HS6ST3	-0.850505	0
797	GSK3B	-0.806061	0
798	MPP6	-0.999697	0
799	PCNX2	-1	0
800	PHGDH	-0.706536	0
801	TBC1D22A	-1	0
802	LINC02615	-0.95241	0
803	MCRIP1	0.99999988079071	0
804	SUCO	-1	0
805	DYNC2I1	-0.907071	0
806	ENSG00000247199	-0.942115	0
807	MRPL45	-1	0
808	VKORC1	0.627058684825897	0
809	PTPN18	-0.942626	0
810	EFCAB14	-0.937778	0
811	CMTM3	0.433377116918564	0
812	SDCCAG8	-1	0
813	SLC5A6	-1	0
814	MBNL2	-0.894141	0
815	DCP2	-1	0
816	TRIM33	-0.874343	0
817	C12orf57	0.99999988079071	0
818	TNPO1	-0.708687	0
819	TMEM135	-0.863838	0
820	PPP1R1B	-1	0
821	ENSG00000224322	-0.946347	0
822	ATL2	-1	0
823	WARS2-AS1	-1	0
824	CFD	0.416565626859665	0
825	CHD6	-1	0
826	SCMH1	-0.774949	0
827	MAP1LC3B	0.99999988079071	0
828	LIMD2	0.437506318092346	0
829	SRGAP2B	-0.799071	0
830	RPL36AL	0.563232243061066	0
831	LARP4B	-0.822626	0
832	KIAA1958	-0.99798	0
833	SIPA1L3	-1	0
834	SLX4IP	-1	0
835	DIS3L2	-1	0
836	MLLT6	-0.984242	0
837	ATXN2	-1	0
838	CUL1	-1	0
839	SYNRG	-1	0
840	ANXA2	0.412929266691208	0
841	LARP4	-0.916768	0
842	FSCN1	0.837979733943939	0
843	ACSBG1	-1	0
844	PTPRA	-1	0
845	RAB32	0.826952219009399	0
846	RENO1	-1	0
847	ESF1	-1	0
848	STRA6	0.596725344657898	0
849	MGA	-0.825859	0
850	SOX13	-0.945348	0
851	AKAP9	-0.713535	0
852	COL7A1	0.574085354804993	0
853	PKN2	-0.70303	0
854	ZNF217	-1	0
855	TTC13	-1	0
856	TMEM98	0.430302977561951	0
857	ASCC3	-0.713535	0
858	SMG7	-0.784242	0
859	USP25	-0.740075	0
860	ACER2	-0.836768	0
861	MGAT5	-1	0
862	SPOPL	-1	0
863	MOGS	-0.928485	0
864	ENSG00000243004	-1	0
865	RAI1	-1	0
866	OSTC	0.488026678562164	0
867	WDR43	-1	0
868	PDS5A	-0.747475	0
869	TRPC4AP	-0.876768	0
870	PSMC3	0.99999988079071	0
871	RYK	-0.972929	0
872	ARPC1B	0.99999988079071	0
873	CD44	0.654545366764069	0
874	CGN	-1	0
875	LGALS9	0.68525242805481	0
876	TNPO3	-0.837172	0
877	LIX1-AS1	-1	0
878	REV1	-0.993535	0
879	ZFHX3	-0.730101	0
880	OAZ1	0.99999988079071	0
881	EEF1A1	0.99999988079071	0
882	H3-3B	0.994343340396881	0
883	RGS17	-0.96	0
884	FAM160A1	-0.726061	0
885	SPRY4-AS1	-0.999697	0
886	EEF1B2	0.99999988079071	0
887	AFF1	-0.984646	0
888	ZNF33A	-0.963636	0
889	ARFGEF1	-0.866263	0
890	ARIH1	-1	0
891	ENSG00000287733	-0.737374	0
892	PHF14	-0.997576	0
893	ANKRD27	-1	0
894	ATRN	-1	0
895	FAM193A	-0.999899	0
896	NCOA6	-0.922828	0
897	MFSD4B	-0.767552	0
898	HIVEP2	-1	0
899	SSPN	0.999898970127106	0
900	TRIM73	-0.923232	0
901	ITGB1	0.607536137104034	0
902	SLFN5	0.99999988079071	0
903	IKBIP	0.680008172988892	0
904	UBD	0.999696850776672	0
905	EIF2AK3	-0.844732	0
906	ENSG00000259628	-1	0
907	DDX52	-1	0
908	HIVEP1	-0.716234	0
909	MAP3K21	-0.999899	0
910	LSP1	0.557946860790253	0
911	R3HDM2	-1	0
912	TCEAL3	0.997171640396118	0
913	KIAA1522	-0.699394	0
914	DYRK1A	-1	0
915	NT5E	0.999696850776672	0
916	LINC00894	-1	0
917	NCK2	-0.738863	0
918	VAV2	-1	0
919	AVL9	-1	0
920	RNH1	0.715151429176331	0
921	TYW1B	-0.999899	0
922	MON2	-1	0
923	ESYT1	-0.950707	0
924	KIF16B	-1	0
925	ARID4B	-0.886061	0
926	PRSS8	-0.751111	0
927	POLA1	-0.854026	0
928	TNFAIP3	0.44639790058136	0
929	CSNK2A1	-1	0
930	RNF111	-1	0
931	EHBP1	-0.810101	0
932	AGRN	-1	0
933	KHDC4	-0.937374	0
934	AP1B1	-1	0
935	ANKH	0.930260837078094	0
936	KRT80	-1	0
937	MORF4L1	0.99999988079071	0
938	ARHGEF10L	-1	0
939	FBXO11	-0.850909	0
940	EFNA1	-0.716364	0
941	NCKAP1	-0.987475	0
942	SGK1	0.756822407245636	0
943	NBPF11	-1	0
944	PPL	-0.819798	0
945	SPIDR	-0.736162	0
946	ZNRF3	-1	0
947	FTO	-1	0
948	GSDMD	0.999696850776672	0
949	HDAC4	-1	0
950	AFDN	-0.717172	0
951	FOXJ3	-0.78303	0
953	DIPK2A	-0.995151	0
954	GALNT11	-0.945454	0
955	GRHL1	-0.951111	0
956	WIPF1	0.439527124166489	0
957	HMGCR	-1	0
958	ENSG00000285822	-0.936647	0
959	GSAP	-0.867071	0
960	MPP7	-0.759875	0
961	SASH1	-0.706667	0
962	POM121C	-1	0
963	CASD1	-1	0
964	PIP4K2B	-0.724444	0
965	RIC1	-0.824528	0
966	PSMB10	0.999898970127106	0
968	PTPN20	-1	0
969	UGT1A10	-1	0
970	ADH5	0.773333251476288	0
971	SLC20A1	-0.867071	0
972	RPL22L1	0.6804039478302	0
973	TFCP2	-0.809697	0
974	AGO2	-0.802424	0
975	SLC22A23	-0.869091	0
976	FUT3	-1	0
977	TUT4	-0.848081	0
978	LINC00665	-0.764848	0
979	ENSG00000286403	-0.999697	0
980	EPS8	-0.848081	0
981	WDFY3	-0.847677	0
982	CYRIB	-0.684444	0
983	RALGAPA2	-0.747879	0
984	CEP192	-0.974141	0
985	BCL2L11	-1	0
986	FAM229B	0.999696850776672	0
987	CPSF6	-1	0
988	TSC22D1	0.504646420478821	0
989	IGKC	0.650321424007416	0
990	ABCA10	-1	0
991	ENSG00000287608	-0.927352	0
992	ATG7	-1	0
993	ETNK1	-1	0
994	SOS1	-0.824242	0
995	ABCC3	-0.732929	0
996	USP3	-1	0
997	HECTD4	-1	0
998	ASAP2	-0.756364	0
999	GALNT5	0.599171459674835	0
1000	MED13	-1	0
1001	THUMPD3-AS1	-1	0
1002	TUBB2A	0.737799346446991	0
1003	FBXW11	-1	0
1004	TCERG1	-1	0
1005	ACOX1	-0.903434	0
1006	PPP2R2D	-1	0
1007	C2CD3	-0.911001	0
1008	CYGB	0.999696850776672	0
1009	ZNRF2	-1	0
1010	LLGL2	-1	0
1011	ELOVL7	-0.811761	0
1012	COPG2	-0.71583	0
1013	BTN3A2	0.832019507884979	0
1014	PREPL	-1	0
1015	RAB27B	-1	0
1016	TUFT1	-0.932121	0
1017	MYO9A	-0.817374	0
1018	PUS7	-1	0
1019	CD151	0.441616117954254	0
1020	TNKS	-1	0
1021	GPAM	-1	0
1022	LSM14A	-0.796768	0
1023	CAB39	-0.716364	0
1024	SLC17A5	-1	0
1025	NUP205	-0.840287	0
1026	IGSF1	-0.695775	0
1027	TRIM16	-1	0
1028	MVP	0.999898970127106	0
1029	GTF2I	-0.851717	0
1030	IFI35	0.999696850776672	0
1031	ZNF875	-1	0
1032	MAP7	-0.707475	0
1033	STRN	-0.87798	0
1034	SSC5D	0.9993936419487	0
1035	NUDCD3	-1	0
1036	KCNG1	-0.999899	0
1037	DDX5	0.901414036750793	0
1038	MAPK8	-0.99798	0
1039	KIAA1671	-1	0
1040	FABP3	-1	0
1041	PDZK1IP1	-0.981818	0
1042	ARHGAP35	-1	0
1043	XPR1	-0.708687	0
1044	HERPUD1	0.595959544181824	0
1045	TSHZ2	0.50868684053421	0
1046	MALT1	-0.764724	0
1047	DICER1	-0.956364	0
1048	CPE	0.778653800487518	0
1049	SAP18	0.899797916412354	0
1050	MAP2K5	-0.86303	0
1051	TMEM117	-0.813333	0
1052	HIBADH	-0.893333	0
1053	FAM91A1	-0.889697	0
1054	CHD2	-1	0
1055	HS2ST1	-0.726061	0
1056	KIAA0319L	-1	0
1057	TBC1D8	-1	0
1058	WAC	-1	0
1059	DEPP1	0.491206854581833	0
1060	ENSG00000288632	-0.915151	0
1061	PDE10A	-1	0
1063	FAM168B	-1	0
1064	RHPN2	-1	0
1065	VPS54	-0.77697	0
1066	GDPD3	-0.969697	0
1067	HJURP	-0.913206	0
1068	ZNF595	-1	0
1069	PXYLP1	-1	0
1070	COX18	-0.999899	0
1071	KCNMB2-AS1	-0.755556	0
1072	RAB13	0.863838315010071	0
1073	AGK	-1	0
1074	FBXW7	-1	0
1075	CNOT2	-1	0
1076	ZFYVE9	-0.905859	0
1077	BMPR1A	-1	0
1078	RTKN2	-0.945348	0
1079	ODF3B	0.878043830394745	0
1080	ZNF721	-0.708152	0
1081	SHFL	0.47953924536705	0
1082	SUMO2	0.551919162273407	0
1083	REV3L	-0.856162	0
1084	ROR2	0.655353486537933	0
1085	PSME1	0.919595897197723	0
1086	DNAAF5	-1	0
1087	ZNF790-AS1	-0.760057	0
1089	STRBP	-0.705466	0
1090	SLC19A2	-1	0
1091	NBPF1	-1	0
1092	NXN	0.999696850776672	0
1093	SLC43A3	0.96098655462265	0
1094	ALDH2	0.740606009960175	0
1095	LRRC1	-0.696566	0
1096	GALNT3	-0.871515	0
1097	SELENOK	0.445252478122711	0
1098	ANGPTL4	0.815233886241913	0
1099	BDH2	0.597979724407196	0
1100	MROH1	-1	0
1101	PAXIP1-DT	-1	0
1102	RHBDD1	-0.959192	0
1103	CDH26	-0.706667	0
1104	PACS1	-0.989495	0
1105	LINC00470	-0.999697	0
1106	ARHGAP26	-0.733333	0
1107	PRDM1	0.542551100254059	0
1108	ZNF503	0.999898970127106	0
1109	SPRED2	-0.957576	0
1110	SH3D19	-0.784242	0
1111	GMDS-DT	-1	0
1112	PABPC4	-0.920808	0
1113	TBC1D32	-0.828283	0
1114	SRA1	0.999898970127106	0
1115	CPQ	0.543397009372711	0
1116	ENSG00000247137	-0.999697	0
1117	ENSG00000263745	-1	0
1118	HAVCR1	-0.917466	0
1119	NARS2	-0.773614	0
1120	TMEM168	-0.842424	0
1121	ENOX2	-0.807556	0
1122	UGGT2	-1	0
1123	TTC7B	-1	0
1124	SLC11A2	-0.741287	0
1125	MAF	0.99999988079071	0
1126	FREM1	-0.93899	0
1127	SYT17	-1	0
1128	ATP11A	-0.780606	0
1129	CCDC93	-1	0
1130	GIGYF2	-1	0
1131	ENSG00000257261	-0.955555	0
1132	BICDL2	-0.821818	0
1133	SBDS	0.751515090465546	0
1134	LCLAT1	-0.826667	0
1135	PPP1R18	0.519042313098907	0
1136	PIGN	-0.852929	0
1137	RPRD1A	-1	0
1138	TMEM45A	0.552323162555695	0
1139	TGFBRAP1	-0.949793	0
1140	COG2	-1	0
1141	SMAD2	-1	0
1142	AFTPH	-0.84404	0
1143	CENPP	-0.959087	0
1144	ENSG00000254024	-1	0
1145	TBC1D1	-1	0
1146	CUL3	-0.905859	0
1147	FAM214A	-0.759596	0
1148	MERTK	-1	0
1149	SREBF2	-1	0
1150	COA1	-0.864242	0
1151	KDM4C	-1	0
1152	ENTPD5	-1	0
1153	NDUFA4	0.99999988079071	0
1154	PLTP	0.999898970127106	0
1155	SCAPER	-0.948687	0
1156	MREG	-1	0
1157	ATP6V0E1	0.99999988079071	0
1158	EIPR1	-0.908687	0
1159	SSR4	0.99999988079071	0
1160	ARHGAP12	-1	0
1161	FANCC	-0.757603	0
1162	CNOT4	-0.854141	0
1163	PAN3	-0.935757	0
1164	BTG3	0.999898970127106	0
1165	ZNF507	-1	0
1166	MIR4713HG	-0.706536	0
1167	SLC35D1	-1	0
1168	AGTRAP	0.882715404033661	0
1169	EGR3	0.9993936419487	0
1170	BTBD11	-0.88202	0
1171	C19orf53	0.99999988079071	0
1172	MAP3K2	-1	0
1173	ZNF292	-0.821818	0
1174	RNF169	-1	0
1175	KIRREL1	0.581414103507996	0
1176	TENT2	-0.93697	0
1177	SH3GLB2	-0.996364	0
1178	ANKS6	-0.931609	0
1179	SLC44A1	-0.889697	0
1180	IRF7	0.999898970127106	0
1181	ZNF780B	-1	0
1182	RELCH	-1	0
1183	ADSS2	-0.702222	0
1184	CHD7	-0.685656	0
1185	SCUBE2	-0.973737	0
1186	TCF25	0.99999988079071	0
1187	KLHDC10	-0.856566	0
1188	MTR	-0.790707	0
1189	SCRIB	-1	0
1190	RMND5A	-0.723912	0
1191	ENSG00000250131	-1	0
1192	DHRS7	0.832727193832397	0
1193	RESF1	-0.838788	0
1194	POLR1B	-1	0
1195	ERO1B	-1	0
1196	HMGA1	-0.840404	0
1197	PIK3C2B	-1	0
1198	B4GALT4	-1	0
1199	INAVA	-0.737374	0
1200	ZNF800	-0.838788	0
1201	MAPK10	-0.780606	0
1202	CDC42EP1	0.955730855464935	0
1203	OFD1	-0.898586	0
1204	SLC16A3	0.558238208293915	0
1205	TGFBR3	-1	0
1206	TMEM106B	-0.705454	0
1207	EEFSEC	-1	0
1208	KIFC2	-0.718788	0
1209	LINC02889	-0.970101	0
1210	RABGAP1	-0.839192	0
1211	SDCBP	0.99999988079071	0
1212	MAPKAP1	-0.802303	0
1213	SQLE	-0.787071	0
1214	MBTD1	-0.896566	0
1215	SH3RF1	-0.72202	0
1216	ENSG00000288271	-0.999697	0
1217	RAD18	-0.89403	0
1218	TMEM182	-1	0
1219	NDC1	-0.987071	0
1220	SRPX2	0.606832504272461	0
1221	TUBB3	0.871515095233917	0
1222	TCAF2	-1	0
1223	C11orf58	0.757575690746307	0
1224	ZNF644	-0.749899	0
1225	ZNF337	-0.993939	0
1226	ALDH7A1	0.638383746147156	0
1227	KIAA1109	-0.961212	0
1228	PCBP2	0.525252461433411	0
1229	TRHDE-AS1	-1	0
1230	ZNF717	-0.999899	0
1231	ZBTB20	-0.780202	0
1232	EXOC2	-0.754218	0
1233	BTF3	0.460201978683472	0
1234	ENSG00000248932	-1	0
1235	INVS	-0.802303	0
1236	PUM1	-0.827475	0
1237	LINC01116	0.999898970127106	0
1238	SHC3	-0.999899	0
1239	TBCK	-0.927273	0
1240	GNG2	0.410909056663513	0
1241	TLK2	-1	0
1242	NEO1	-0.850909	0
1243	SGPL1	-0.849293	0
1244	VPS8	-0.876768	0
1245	ENSG00000242588	-1	0
1246	CCSAP	-1	0
1247	DIAPH2	-1	0
1248	CHKA	-0.685928	0
1249	ABCA5	-0.726061	0
1250	PLK3	0.99999988079071	0
1251	STK24	-0.71596	0
1252	MRTFB	-0.850101	0
1253	MYO5C	-0.808769	0
1254	EPB41L4B	-0.853622	0
1255	NDUFAF6	-0.787475	0
1256	GGCX	-1	0
1257	SYT7	-1	0
1258	PLEKHA6	-1	0
1259	ASPH	-1	0
1260	ZNF451	-0.901818	0
1261	GATAD1	-1	0
1262	CECR2	-1	0
1263	NEDD4	-0.780202	0
1264	HOXB2	0.999696850776672	0
1265	CDH23	-0.930909	0
1266	GABARAPL1	0.558383762836456	0
1267	ATE1	-1	0
1268	BHLHE40	0.830707013607025	0
1269	PGAM1	0.500202000141144	0
1270	LCOR	-0.935353	0
1271	WDPCP	-0.753131	0
1272	GALNT1	-1	0
1273	GMCL1	-0.755556	0
1274	LAPTM4A	0.461010068655014	0
1275	EP400	-0.767956	0
1276	USP46	-0.99798	0
1277	TOM1L2	-0.966465	0
1278	NR1H4	-0.90391	0
1279	BACE1	0.434677183628082	0
1280	BRWD1	-1	0
1281	TM9SF3	-1	0
1282	SAMD9L	0.534141361713409	0
1283	CD96	-0.856566	0
1284	IFI44	0.99999988079071	0
1285	ANO6	-0.712727	0
1286	FEZ1	0.599191844463348	0
1287	LPP	-0.934949	0
1288	DOCK7	-0.689697	0
1289	TPTEP2-CSNK1E	-0.938075	0
1290	SYDE1	0.420052587985992	0
1291	BTRC	-1	0
1292	MAN1A2	-0.768081	0
1293	MIGA1	-0.946667	0
1294	STXBP6	-0.883928	0
1295	CSPP1	-1	0
1296	PDE8A	-1	0
1297	ZDHHC18	-0.793574	0
1298	UQCC1	-1	0
1299	PIK3C3	-1	0
1300	EPS8L2	-0.704646	0
1301	ANXA11	0.688484787940979	0
1302	KCND2	-0.972929	0
1303	BOK-AS1	-1	0
1304	NUP133	-1	0
1305	CST6	-0.93899	0
1306	DPY19L3	-1	0
1307	TMEM87B	-1	0
1308	FANCL	-0.998788	0
1309	SREBF1	-0.904242	0
1310	MUC20	-0.964848	0
1311	HNRNPDL	0.88958477973938	0
1312	FBXW4	-1	0
1313	SARAF	0.750302970409393	0
1314	CLUH	-1	0
1315	DAD1	0.747095108032227	0
1316	TTI1	-1	0
1317	SLC52A3	-1	0
1318	ENSG00000232855	-0.760028	0
1319	ZNF862	-1	0
1320	MIB1	-0.728485	0
1321	RNF19A	-1	0
1322	C1orf21	-1	0
1323	PSMD8	0.99999988079071	0
1324	EPC2	-1	0
1325	BICD1	-1	0
1326	INO80	-1	0
1327	IGHG1	0.704646408557892	0
1328	SNAI2	0.580605983734131	0
1329	CASTOR2	-0.780483	0
1330	NME4	0.459238320589066	0
1331	MAGI3	-0.734822	0
1332	SCAF8	-0.873535	0
1333	HUWE1	-0.915555	0
1334	TTC19	-0.702091	0
1335	PRAG1	-0.999899	0
1336	STPG4	-0.999697	0
1337	LINC00351	-0.999697	0
1338	ELOVL6	-1	0
1339	ARMH3	-1	0
1340	OTUD4	-1	0
1341	NSD2	-1	0
1342	KANTR	-1	0
1343	PVR	-0.999899	0
1344	DGAT1	-1	0
1345	FOXK2	-1	0
1346	DHX34	-1	0
1347	PCCA	-0.769697	0
1348	AGO3	-0.844848	0
1349	PFN2	0.468282788991928	0
1350	PRKCH	-1	0
1351	RNF7	0.84969687461853	0
1352	SLC37A3	-0.706536	0
1353	DANCR	-0.836364	0
1354	ABHD3	-1	0
1355	STIM2	-0.806465	0
1356	VPS50	-0.82505	0
1357	SLC1A6	-0.74101	0
1358	C8orf34	-1	0
1359	MUC20-OT1	-0.928485	0
1360	MCU	-1	0
1361	FBXW8	-1	0
1362	RWDD1	0.99999988079071	0
1363	HCFC1R1	0.538989841938019	0
1365	HIF1A	0.582483053207397	0
1366	ENSG00000228043	-1	0
1367	ALMS1	-0.781414	0
1368	MIOS	-0.987879	0
1369	UBAC2	-0.717172	0
1370	ARHGAP5	-0.830303	0
1371	DIDO1	-1	0
1372	DTNBP1	-0.952727	0
1373	ERC1	-1	0
1374	GTF3C6	0.99999988079071	0
1375	FUNDC2	0.688484787940979	0
1376	TPBG	0.837223410606384	0
1377	RPL18	-1	0
1378	MSH3	-1	0
1379	TSGA10	-1	0
1380	ZNF600	-0.814949	0
1381	EMB	-0.906263	0
1382	TM7SF2	-0.949091	0
1383	RCOR1	-1	0
1384	PSMC5	0.99999988079071	0
1385	RGL3	-1	0
1386	PHC3	-1	0
1388	TMEM14C	0.446060568094254	0
1389	GATAD2B	-1	0
1390	CKMT2-AS1	-0.999899	0
1391	TADA2A	-1	0
1392	REPS1	-1	0
1393	RSRC1	-1	0
1394	ARAP2	-0.806465	0
1395	H2AW	-1	0
1396	CMAS	-0.806061	0
1397	TCEAL4	0.99999988079071	0
1398	SLC25A26	-0.959596	0
1399	XPOT	-0.708556	0
1400	HSBP1	0.631919145584106	0
1401	HMBOX1	-1	0
1402	VPS13C	-0.958788	0
1403	ESRRG	-0.999899	0
1404	DUSP23	0.441616117954254	0
1405	NFKBIZ	0.892009317874908	0
1406	CYP51A1	-1	0
1407	ACTR3B	-0.793818	0
1408	NR4A3	0.916767597198486	0
1409	SLC38A4	-0.785895	0
1410	MARK3	-1	0
1411	BTBD7	-0.819798	0
1412	HERC1	-0.80404	0
1413	PLPP1	-1	0
1414	FHL3	0.447610378265381	0
1415	DCTN3	0.572121143341064	0
1416	CIRBP	0.665454506874084	0
1417	GPAT2	-0.922424	0
1418	COTL1	0.648080766201019	0
1419	RPS6KA6	-0.729312	0
1420	USP9X	-0.774949	0
1421	RC3H1	-1	0
1422	SUFU	-1	0
1423	SLC10A7	-1	0
1424	ZNF789	-1	0
1425	HELZ	-0.961212	0
1426	DMTF1	-0.999596	0
1428	RPL5	0.821414053440094	0
1429	UQCR10	-0.746667	0
1430	EPHA1	-1	0
1431	LETMD1	-1	0
1432	PAGE2B	-0.771749	0
1433	SHLD2	-0.859394	0
1434	ATP5PO	0.999898970127106	0
1435	ENSG00000234129	-1	0
1436	LEMD3	-0.823838	0
1437	GRAMD2B	-0.992727	0
1438	CRTC3	-1	0
1439	SNX29	-1	0
1440	ANKLE2	-0.811717	0
1441	PHLDB3	-0.81697	0
1442	IGFL2	0.439527124166489	0
1443	CUTA	0.99999988079071	0
1444	DHX32	-1	0
1445	BRIP1	-1	0
1446	ZNF33B	-1	0
1447	ZNF277	-0.713001	0
1448	FRYL	-0.697374	0
1449	SLC7A5	-1	0
1450	CEBPA	-0.94505	0
1451	HMGN1	0.571717143058777	0
1452	SEPTIN6	0.466141134500504	0
1453	MSRB2	0.706666588783264	0
1454	ORC5	-0.810101	0
1455	ARID1B	-0.783434	0
1456	BTBD3	-0.938586	0
1457	PAK4	-1	0
1458	LINC00630	-1	0
1459	MRAS	0.9993936419487	0
1460	S100A7	0.435910642147064	0
1461	ST14	-0.758384	0
1462	FAM135A	-0.70505	0
1463	CAMK2G	-1	0
1464	THOC2	-1	0
1465	ZNF609	-1	0
1466	MICAL3	-0.927164	0
1467	GALNT12	-1	0
1468	NR2C2	-0.870707	0
1469	ZSCAN5A	-1	0
1470	SMAD5	-1	0
1471	OSBP	-0.748283	0
1472	IGSF3	-0.931313	0
1473	C1orf122	0.83474737405777	0
1474	KDM7A	-0.830303	0
1475	THEM4	-0.932929	0
1476	UBAP2	-0.846752	0
1477	D2HGDH	-1	0
1478	NIPBL	-0.751515	0
1479	RBM28	-1	0
1480	SF3B5	0.777777671813965	0
1481	MTA3	-0.728081	0
1482	STEAP3	-1	0
1483	POLR3B	-1	0
1484	CCDC138	-0.763916	0
1485	LY96	0.779428124427795	0
1486	RANBP9	-0.922424	0
1487	TAF4	-1	0
1488	SERF2	0.403232276439667	0
1489	OGT	-1	0
1490	AGFG1	-1	0
1491	C1orf159	-1	0
1492	ABHD11	-1	0
1493	SPNS2	-0.811761	0
1494	GPBP1L1	-0.766869	0
1495	XPO6	-1	0
1496	RPAP2	-0.956768	0
1497	EPG5	-1	0
1498	ZNF148	-1	0
1499	MARCHF8	-1	0
1500	NAPEPLD	-0.911515	0
1501	MFSD14B	-1	0
1502	MARK2	-0.961616	0
1503	PCAT1	-0.809293	0
1504	ZNF337-AS1	-1	0
1505	TOR1AIP2	-1	0
1506	SMG1	-1	0
1507	PYCARD	0.477171659469604	0
1508	DSC2	-0.882828	0
1509	GTDC1	-0.793939	0
1510	SCN9A	-0.820653	0
1511	HNF1B	-0.993535	0
1512	SH3TC2	-1	0
1513	XRN2	-0.928081	0
1514	EZH2	-0.990707	0
1515	SCNN1G	-0.999899	0
1516	SUZ12	-1	0
1517	GUSBP11	-0.989091	0
1518	ARFGEF3	-0.84202	0
1519	TUG1	-1	0
1520	WDR37	-1	0
1521	HACD2	-0.96404	0
1522	HLA-DPB1	0.99999988079071	0
1523	SEC24B	-0.907475	0
1524	C2CD5	-0.783311	0
1525	XPO1	-0.917576	0
1526	ADGRA3	-0.729569	0
1527	NUBPL	-1	0
1528	ULK4	-0.963232	0
1529	DOCK9	-1	0
1530	STX6	-0.97697	0
1531	FAM198B-AS1	-0.718788	0
1532	FGD4	-0.681887	0
1533	DYNC1I1	-0.736842	0
1534	TRIT1	-1	0
1535	CLEC16A	-1	0
1536	ENTPD6	-1	0
1537	THEM6	-0.728485	0
1538	TLN2	-1	0
1539	CREBBP	-1	0
1540	GRSF1	-0.989495	0
1541	JADE2	-1	0
1542	BTG1	0.559595882892609	0
1543	CABIN1	-1	0
1544	ENSG00000254929	-1	0
1545	UNC5B	0.537334561347961	0
1546	RBCK1	-0.917576	0
1547	ARID1A	-0.761212	0
1548	SELENOI	-0.729293	0
1549	UPP1	-0.911515	0
1550	SLC30A7	-0.843636	0
1551	THAP6	-1	0
1552	AGPAT4	0.490451663732529	0
1553	NUAK1	0.45454540848732	0
1554	SLC45A4	-0.898071	0
1555	CNOT11	-0.76202	0
1556	ACKR2	-0.785086	0
1557	NBPF12	-0.903434	0
1558	FBXO17	0.575613677501678	0
1559	ETV3	-1	0
1560	PDSS2	-0.875555	0
1561	CFL2	0.51338517665863	0
1562	NUTM2B-AS1	-1	0
1563	CHID1	0.522679030895233	0
1564	RAB15	-1	0
1565	UBR4	-0.835555	0
1566	SPINT1-AS1	-0.681212	0
1567	RPS6KA5	-1	0
1568	GXYLT1	-0.827475	0
1569	TMC4	-0.734545	0
1570	ATXN7	-1	0
1571	TRIP12	-0.868687	0
1572	JRK	-1	0
1573	ARL3	0.750302970409393	0
1574	MORC2	-0.893737	0
1575	GPR160	-0.696162	0
1576	RAB33B-AS1	-1	0
1577	LARP1	-0.75798	0
1578	BTAF1	-1	0
1579	STK26	-0.720016	0
1580	KIF5C	-0.982626	0
1581	GABPB1-AS1	-1	0
1582	RPRD2	-1	0
1583	H2AZ1	0.703030228614807	0
1584	ARNTL2	-0.729165	0
1585	REPS2	-0.844732	0
1586	TMEM64	-0.930101	0
1587	FRS2	-1	0
1588	PHKA2	-0.829781	0
1589	TTLL5	-0.768081	0
1590	CDC73	-0.683636	0
1591	CNOT6	-1	0
1592	GRK3	-1	0
1593	USP53	-0.766061	0
1594	LDAH	-1	0
1595	GPRC5D-AS1	-0.863838	0
1596	RPLP0	-1	0
1597	PEX14	-1	0
1599	CTNNBL1	-1	0
1600	DMXL1	-0.736162	0
1601	FAM107B	-0.804444	0
1602	ZMYND11	-0.832727	0
1603	DDX11	-0.741818	0
1604	RTTN	-1	0
1605	ABCB10	-1	0
1606	FOXK1	-1	0
1607	ZNF133	-1	0
1608	SLC12A9	-1	0
1609	MBD5	-1	0
1610	AEBP2	-0.852525	0
1611	DHX9	-0.972525	0
1612	PRPF40B	-1	0
1613	LINC02245	-0.999899	0
1614	CSE1L	-0.855757	0
1615	CRACDL	-0.962319	0
1616	ABRACL	0.511919140815735	0
1617	NFYC	-0.867879	0
1618	FRMD6	0.99999988079071	0
1619	ATP1A1	-1	0
1620	GFM2	-0.801212	0
1621	CFB	0.6610067486763	0
1622	CYHR1	-1	0
1623	NFIX	0.813781976699829	0
1624	ADNP2	-1	0
1625	LPCAT3	-1	0
1626	SETDB1	-1	0
1627	PUDP	-0.950707	0
1628	SUCLG2	-0.718384	0
1629	ZXDC	-1	0
1630	HSPH1	0.737373650074005	0
1631	CLOCK	-1	0
1632	MTSS2	-1	0
1633	TBX2	-1	0
1634	SNX30	-1	0
1635	SKP2	-0.702495	0
1636	BCR	-1	0
1637	NOL10	-0.731589	0
1638	PIGU	-1	0
1639	FAM20B	-1	0
1640	CARHSP1	0.514747440814972	0
1641	CALR	0.465454488992691	0
1642	PPARGC1B	-1	0
1643	MCCC1	-0.763636	0
1644	ESD	0.99999988079071	0
1645	CEP250	-1	0
1646	FAM185A	-0.983434	0
1647	TRAPPC12	-1	0
1648	STK35	-1	0
1649	PIKFYVE	-1	0
1650	KDM3B	-0.940202	0
1651	ENSG00000285679	-0.826144	0
1652	CEP83	-0.73563	0
1653	ZDHHC21	-0.786667	0
1654	UGGT1	-0.959596	0
1655	SCNN1B	-0.998788	0
1656	VWA8	-0.737374	0
1657	CASP1	0.444848448038101	0
1658	PPP6R2	-0.852525	0
1659	CPSF4	-1	0
1660	RAN	0.686464607715607	0
1661	BPTF	-0.943434	0
1662	AP2S1	0.533697068691254	0
1663	SLK	-0.981414	0
1664	HLA-DRB5	0.724444389343262	0
1665	PLEKHA5	-1	0
1666	SMAD4	-1	0
1667	GLS	-0.778586	0
1668	TMUB1	-0.822626	0
1669	SLC9A7	-1	0
1670	GBP2	0.532929241657257	0
1671	ARMCX2	0.684449851512909	0
1672	CREBL2	-0.756238	0
1673	ZNF146	-0.734949	0
1674	TNRC6B	-0.86505	0
1675	GDAP2	-1	0
1676	LINC01535	-1	0
1677	OLA1	-1	0
1678	R3HCC1L	-0.893737	0
1679	AGPAT3	-0.819798	0
1680	ZNF765	-1	0
1681	RNF157	-0.701021	0
1682	PNPLA8	-0.990707	0
1684	AGBL3	-1	0
1685	BSG	0.59258508682251	0
1686	MAPK14	-0.849293	0
1687	ACSF2	-0.890909	0
1688	ERVK13-1	-0.953131	0
1689	WRN	-1	0
1690	IQANK1	-1	0
1691	KCMF1	-1	0
1692	HTT	-1	0
1693	SNHG3	-0.841265	0
1694	GPD1L	-1	0
1695	PDXDC2P-NPIPB14P	-1	0
1696	RRAGA	0.611576914787292	0
1697	ASXL1	-1	0
1698	BAZ1B	-0.828283	0
1699	RNLS	-1	0
1700	SELENBP1	0.999898970127106	0
1701	VPS53	-0.799475	0
1702	ZMYM4	-0.882424	0
1703	CTPS2	-0.907475	0
1704	CEBPZ	-0.886465	0
1705	PSMD13	0.706666588783264	0
1706	CANX	-1	0
1707	TTC28-AS1	-1	0
1708	ECI2	0.99999988079071	0
1709	SLC44A2	-1	0
1710	INTS8	-1	0
1711	LARP1B	-1	0
1712	MAP2K1	-1	0
1713	PLEKHG6	-0.998788	0
1714	FAM118A	-0.848485	0
1715	ZSWIM5	-0.728099	0
1716	CBR3-AS1	-1	0
1717	CASP4	0.917575657367706	0
1718	CWC25	-0.853333	0
1719	KLF10	0.923636257648468	0
1720	MAVS	-0.828283	0
1721	NEDD8	0.545859	0
1722	SERGEF	-0.685524	0
1723	FAM168A	-1	0
1724	ZNF248	-1	0
1725	OBSCN	-0.824242	0
1726	CUEDC2	0.99999988079071	0
1727	WDR7	-0.881616	0
1728	ZNF345	-0.911809	0
1729	USP15	-0.847677	0
1730	PRAF2	0.968080699443817	0
1731	NAA35	-0.820891	0
1732	ENSG00000251136	-1	0
1733	MEGF9	-1	0
1734	ZNF652	-1	0
1735	PSTPIP2	-0.785086	0
1736	TRAPPC10	-0.928485	0
1738	LIMD1	-1	0
1739	HDAC2-AS2	-1	0
1740	GABARAPL2	0.991111040115356	0
1741	CAPN7	-1	0
1742	CLASP2	-0.724444	0
1743	ZNF236	-1	0
1744	DTX2P1-UPK3BP1-PMS2P11	-1	0
1745	PKM	0.661414086818695	0
1746	ORC4	-0.887273	0
1747	JOSD2	0.722424149513245	0
1748	FCHO2	-0.758384	0
1749	WDR33	-1	0
1750	NADK2	-0.861818	0
1751	MAP4K3-DT	-0.902222	0
1752	UCHL5	-0.774949	0
1753	LINC01138	-1	0
1754	PIGL	-0.92606	0
1755	PRRC2B	-0.787475	0
1756	SMPD1	0.598646342754364	0
1757	MRPS26	-0.730101	0
1758	MOCOS	-1	0
1759	SNHG1	-0.778586	0
1760	CRYBG2	-1	0
1761	TRAP1	-0.741818	0
1762	SPINK5	-0.725932	0
1763	AP3B1	-0.943838	0
1764	TNFRSF1A	0.99999988079071	0
1765	USP48	-0.794747	0
1766	CISD1	0.999898970127106	0
1767	SCGB2B2	-0.686875	0
1768	RICTOR	-0.750303	0
1769	KIF13A	-0.708283	0
1770	SHISA4	0.99999988079071	0
1771	IMMT	-1	0
1772	TAPBP	0.458118617534637	0
1773	MRPS5	-1	0
1774	DRAP1	0.99999988079071	0
1775	PISD	-1	0
1776	ENSG00000254469	-0.863494	0
1777	VRK1	-0.904242	0
1778	LINC00624	-1	0
1779	CLEC2L	-0.798424	0
1780	SMPD4	-0.858586	0
1781	NCEH1	-0.985859	0
1782	BET1	-1	0
1783	ANLN	-0.81697	0
1784	C11orf80	-0.897374	0
1785	TLK1	-0.926869	0
1786	SPRY1	0.520808041095734	0
1787	ENSG00000281593	-0.893737	0
1788	SLC38A5	0.990302920341492	0
1789	PAXIP1	-1	0
1790	ODR4	-0.952323	0
1791	STRN3	-0.918788	0
1792	CNOT1	-0.8	0
1793	TBC1D15	-1	0
1794	PRDM10	-0.978483	0
1795	GRK2	-1	0
1796	TMEM68	-0.933737	0
1797	GET3	0.655217707157135	0
1798	FAM102A	-0.777374	0
1799	SPG11	-1	0
1800	ENSG00000273118	-0.818182	0
1801	ADAM15	-0.801616	0
1802	PSMB6	0.445656508207321	0
1803	GASK1B	0.76329094171524	0
1804	TTC6	-0.859798	0
1805	AMOT	-0.701021	0
1806	GJB2	0.618585824966431	0
1807	DOP1B	-1	0
1808	MPV17	0.802424192428589	0
1809	SGMS1	-0.759596	0
1810	ORC2	-0.953535	0
1811	MYO6	-0.707475	0
1812	ZNF431	-0.755151	0
1813	RUFY3	-0.768081	0
1814	NUP153	-1	0
1815	CDK8	-0.839192	0
1816	TWF2	0.99999988079071	0
1817	ZNF12	-1	0
1818	ENSG00000227486	-0.820202	0
1819	ENSG00000250349	-0.785086	0
1820	STAG3L5P-PVRIG2P-PILRB	-0.916658	0
1821	TMEM185B	-1	0
1822	SNHG12	-1	0
1823	DDAH1	-0.951919	0
1824	TNKS2	-0.868283	0
1825	TBC1D12	-1	0
1826	BNIPL	-1	0
1827	KIAA2026	-0.749773	0
1828	ZFAT	-0.800849	0
1829	BANP	-1	0
1830	TBC1D22B	-0.946964	0
1831	ATP13A2	-1	0
1832	SMG5	-0.796646	0
1833	USP36	-1	0
1834	PCBD2	-1	0
1835	BMT2	-0.698182	0
1836	ZC3H12C	-0.779024	0
1837	ARMCX1	0.574949443340302	0
1838	MARVELD1	0.740201950073242	0
1839	FAM219B	-1	0
1840	GLMN	-0.88	0
1841	EFL1	-1	0
1842	ZBTB40	-1	0
1843	UBR2	-1	0
1844	ENSG00000287388	-0.747095	0
1845	MDN1	-1	0
1846	TRAF3	-0.925656	0
1847	UBL5	0.583434283733368	0
1848	ZRANB3	-0.835959	0
1849	CEP85	-1	0
1850	NPIPB5	-1	0
1851	LGR4	-0.794747	0
1852	CNNM4	-1	0
1853	ATRAID	0.99999988079071	0
1854	SUSD1	-0.714214	0
1855	DNM1L	-0.993131	0
1856	CLPB	-0.72527	0
1857	CMTM4	-0.73697	0
1858	RAB3GAP1	-1	0
1859	UBE3D	-0.763916	0
1860	GOLPH3L	-0.932525	0
1861	CIBAR1	0.491160720586777	0
1862	CAB39L	-0.710303	0
1863	GLUL	0.5838383436203	0
1864	TMEM147	-1	0
1865	PANK1	-0.908173	0
1866	ZNF525	-0.976162	0
1867	EIF4G2	0.557171642780304	0
1868	ATXN7L1	-0.967273	0
1869	EIF1B	0.99999988079071	0
1870	F5	-0.682429	0
1871	SLC7A2	-1	0
1872	PITPNM2	-0.999899	0
1874	COL27A1	0.984338700771332	0
1875	VIRMA	-1	0
1876	SLMAP	-0.833131	0
1877	CNTLN	0.598646342754364	0
1878	B3GALNT2	-1	0
1879	CHST15	0.45401257276535	0
1880	CHD1	-1	0
1881	SNX17	0.828686773777008	0
1882	EIF4ENIF1	-1	0
1883	PSMA3	0.99999988079071	0
1884	TMA7	0.505454480648041	0
1885	METTL2B	-0.769293	0
1886	SNX27	-1	0
1887	COPE	0.956363558769226	0
1888	RALGAPA1	-1	0
1889	RAD9A	-1	0
1890	GALK2	-0.681079	0
1891	RCHY1	-0.977374	0
1892	CS	-0.929293	0
1893	CDC14A	-0.744924	0
1894	EPN3	-0.730505	0
1895	IRF1-AS1	0.446802049875259	0
1896	E2F3	-0.969293	0
1897	UFD1	0.99999988079071	0
1898	SCAF11	-0.844444	0
1899	NUP214	-0.914747	0
1900	RFTN1	0.768142402172089	0
1901	LIPG	-0.788283	0
1902	FAM13B	-0.931717	0
1903	ENSG00000250220	-0.830757	0
1904	HLA-DRA	0.604040324687958	0
1905	VDR	0.657772481441498	0
1906	LMCD1-AS1	-0.861703	0
1907	BSPRY	-1	0
1908	CAP1	0.99999988079071	0
1909	WDR1	0.465858548879623	0
1910	STK32C	-0.921616	0
1911	NDUFAF3	0.99999988079071	0
1912	YWHAB	0.540201961994171	0
1913	C2orf68	-0.761212	0
1914	NR1D1	0.768484771251678	0
1915	ZNF428	0.490505009889603	0
1916	KDM2A	-0.846061	0
1917	R3HDM1	-1	0
1918	DLG2	-0.683237	0
1919	PCMTD2	-1	0
1920	ZNHIT6	-0.949899	0
1921	PABPC1L	-0.922424	0
1922	SPAG16	-0.864242	0
1923	STARD7	-0.96404	0
1924	YLPM1	-1	0
1925	PCYOX1	-1	0
1926	TEC	-1	0
1927	CFAP47	-0.998384	0
1928	ZNF565	-0.939394	0
1929	C18orf25	-1	0
1930	TRMT6	-1	0
1931	LRRC69	-0.828569	0
1932	AKAP10	-0.682695	0
1933	VPS28	0.889696896076202	0
1934	PAXBP1	-0.968889	0
1935	CEP128	-0.687683	0
1936	USP32	-0.694414	0
1937	PAPOLA	-1	0
1938	ATP9A	-1	0
1939	SLC30A6	-0.885252	0
1940	SCYL3	-0.870707	0
1941	CPNE3	-0.934949	0
1942	PARVB	0.47180113196373	0
1943	TEX2	-1	0
1944	ATP6V0E2	-1	0
1945	CHCHD6	-0.752323	0
1946	ANO10	-1	0
1947	GAS7	0.441547930240631	0
1948	DLG5	-1	0
1949	ACAD9	-1	0
1950	PAM16	-0.678788	0
1951	CTNNA1	-0.96	0
1952	SPAST	-0.981818	0
1953	TMEM164	-0.850505	0
1954	UBXN1	0.99999988079071	0
1956	KANSL3	-0.826667	0
1957	UBR3	-1	0
1958	UPF1	-1	0
1959	PPP1R21	-0.774545	0
1960	CPEB4	-0.795555	0
1961	SDCBP2-AS1	-1	0
1962	ZHX2	-1	0
1963	URB2	-1	0
1964	ISCU	0.49414137005806	0
1965	ZNF26	-1	0
1966	UVSSA	-1	0
1967	C1QTNF3-AMACR	-0.681616	0
1968	ONECUT2	-0.851717	0
1969	SLC9A8	-1	0
1970	ANKRD13C	-1	0
1971	STT3B	-0.919192	0
1972	MCMBP	-1	0
1973	DPYSL2	0.999696850776672	0
1974	TYMSOS	-0.771345	0
1975	ARL2	0.99999988079071	0
1976	INA	-0.771189	0
1977	RNGTT	-0.737374	0
1978	SLC25A5	0.418181777000427	0
1979	ERI1	-0.740479	0
1980	CNNM2	-0.735353	0
1981	EDEM3	-0.89899	0
1982	GATAD2A	-0.873939	0
1983	RETREG3	-1	0
1984	ARL17A	-0.777811	0
1985	KMT2E	-0.861414	0
1986	RANGAP1	-1	0
1987	RAB28	-0.812121	0
1988	MTREX	-1	0
1989	ZNF566	-0.923232	0
1990	MAD2L2	0.99999988079071	0
1991	XKR6	-1	0
1992	YTHDF1	-1	0
1993	XYLB	-1	0
1994	SENP5	-1	0
1995	FBXO38	-1	0
1996	GCFC2	-0.783716	0
1997	NOTCH2	-0.833939	0
1998	RAB22A	-0.779798	0
1999	MCRIP2	-1	0
2000	NOMO2	-1	0
2001	SFI1	-1	0
2002	FER	-0.699798	0
2003	JPX	-0.871111	0
2004	HLA-DRB1	0.79353529214859	0
2005	PRKAR1B	-1	0
2006	EXOC6	-1	0
2007	GALNT2	-0.852929	0
2008	PRR12	-1	0
2009	USP37	-1	0
2010	TSNARE1	-0.769977	0
2011	TMEM161B	-1	0
2012	BRI3BP	-0.981414	0
2013	ARL17B	-1	0
2014	PDXK	-1	0
2015	PKP4	-0.84404	0
2016	ZCCHC2	-0.988687	0
2017	HEATR5B	-0.766869	0
2018	RPS6	0.456969648599625	0
2019	EPHX3	-1	0
2020	PARD6G	-1	0
2021	NSD1	-0.877576	0
2022	FAM83H	-0.932929	0
2023	NUP210	-0.944646	0
2025	ZNF518A	-0.699394	0
2026	ENTPD1-AS1	-0.907071	0
2027	INPP5A	-1	0
2028	GNE	-0.857432	0
2029	MBD2	-1	0
2030	CYFIP2	-1	0
2031	CEP120	-0.993131	0
2032	TAF3	-1	0
2033	NDUFB8	0.64484840631485	0
2034	RBL1	-1	0
2035	PLK2	0.748307585716248	0
2036	SEC23B	-0.886465	0
2037	ZDHHC20	-0.707879	0
2038	TRBC2	0.418585807085037	0
2039	METTL25	-1	0
2040	ACTR3C	-1	0
2041	OGDH	-1	0
2042	DGCR2	-1	0
2043	ANKMY1	-0.984646	0
2044	OPHN1	-0.776566	0
2045	SRFBP1	-1	0
2046	COX10	-0.970101	0
2047	C17orf75	-0.973333	0
2048	NDUFS6	0.54989892244339	0
2049	TSC22D3	0.99999988079071	0
2050	ENSG00000249592	-0.999899	0
2051	MARCHF7	-0.877172	0
[truncated: 2,876 more rows]

## Sheet: ccRCC
X.1	gene	tau	pvalue
1	A2M	0.508186817169189	0
2	CALM1	0.541010022163391	0
3	COL3A1	0.830588936805725	0
4	COL1A2	0.99999988079071	0
5	GAPDH	-0.764848	0
6	MGP	0.819036066532135	0
7	CALD1	0.525103569030762	0
8	ITGB1	0.99999988079071	0
9	ISLR	0.78835666179657	0
10	LUM	0.958965122699738	0
11	CCDC80	0.99999988079071	0
12	CRYAB	-0.967677	0
13	DCN	0.884576618671417	0
14	SPARC	0.99999988079071	0
15	TAGLN	0.999898970127106	0
16	POSTN	0.583346843719482	0
17	COL5A1	0.999898970127106	0
18	SPARCL1	0.526379704475403	0
19	GSN	0.999898970127106	0
20	TIMP3	0.832205295562744	0
21	PALLD	0.999696850776672	0
22	TPM2	0.999696850776672	0
23	SULF1	0.762886703014374	0
24	COL1A1	0.99999988079071	0
25	CTGF	0.886531293392181	0
26	PCOLCE	0.815848052501678	0
27	PPP1R14A	0.468162566423416	0
28	COL15A1	0.587426781654358	0
29	PDZK1IP1	-1	0
30	NDUFA4L2	-1	0
31	COL6A3	0.99999988079071	0
32	COL5A2	0.9993936419487	0
33	THBS2	0.485142558813095	0
34	COL4A2	0.917466402053833	0
35	PLAC9	0.9993936419487	0
36	BGN	0.99999988079071	0
37	COL4A1	0.622599601745605	0
38	C7	0.563233256340027	0
39	GGT5	0.9993936419487	0
40	PDGFRB	0.999696850776672	0
41	LHFP	0.958861351013184	0
42	PRSS23	0.614949405193329	0
43	ATP1B1	-1	0
44	COL14A1	0.99999988079071	0
45	TIMP2	0.99999988079071	0
46	FXYD2	-0.715151	0
47	COL6A2	0.99999988079071	0
48	BIRC3	-1	0
49	PRELP	0.99999988079071	0
50	S100A10	-1	0
51	PKM	-1	0
52	ENO1	-1	0
53	RNASET2	-0.79596	0
54	FBN1	0.740201950073242	0
55	MMP7	-0.726465	0
56	HILPDA	-0.72404	0
57	IL32	-1	0
58	DEFB1	-0.709495	0
59	ENSG00000196975	0.471515119075775	0
60	KRT8	-1	0
61	TPI1	-0.680404	0
62	CYB5A	-0.75798	0
63	PDK4	-0.71596	0
64	COL6A1	0.99999988079071	0
65	HINT1	-1	0
66	TPM4	0.974545359611511	0
68	CTSD	-0.69697	0
69	RRAD	-0.739798	0
70	MAP1B	0.899393856525421	0
71	LDHA	-0.833535	0
72	MFGE8	0.99999988079071	0
73	MYL9	0.858989834785461	0
74	ACTA2	0.999696850776672	0
75	ATP5E	0.9007328748703	0
76	DCBLD2	0.481616109609604	0
77	MYOCOS	-0.685656	0
78	ENSG00000133112	0.48822408914566	0
79	COX7C	-0.818586	0
80	SLC3A1	-0.889697	0
81	VCAN	0.808484792709351	0
82	AKR1B1	-0.770505	0
83	ENSG00000228474	0.509090840816498	0
84	NME1-NME2	0.541228771209717	0
85	MTRNR2L8	0.53010094165802	0
86	GABARAP	0.495353490114212	0
87	C16orf13	0.476710110902786	0
88	REG1A	-1	0
89	ALDOA	0.49414137005806	0
90	GNB2L1	0.511684954166412	0
91	C11orf31	0.503693878650665	0
92	ECM1	0.593939363956451	0
93	LINC00657	0.615531504154205	0
94	ATP5L	0.622042775154114	0
95	ATP5G2	0.497114628553391	0
96	ATP5O	0.539098799228668	0
97	ATP5H	0.505004703998566	0
98	PPAP2A	0.704646408557892	0
99	ATP5J2	0.517604887485504	0
100	SELM	0.501601696014404	0
101	PTRF	0.572771608829498	0
102	ATP5C1	0.568080723285675	0
103	NHP2L1	0.548032343387604	0
104	PRKCDBP	0.500242173671722	0
105	TCEB2	0.53461104631424	0
106	NGFRAP1	0.521724700927734	0
107	C19orf10	0.569898009300232	0
108	TMEM66	0.485907673835754	0
109	C19orf43	0.496909737586975	0
110	CSRP1	0.722020149230957	0
111	SEPW1	0.554820477962494	0
112	ATP5B	0.582887172698975	0
113	SHFM1	0.51214611530304	0
114	ATP5G3	0.576600551605225	0
115	USMG5	0.510386109352112	0
116	HGF	0.473131269216537	0
117	NAV1	0.51565408706665	0
118	UACA	0.99999988079071	0
119	MZT2A	-1	0
120	PTER	-0.798424	0
121	IGFBP2	0.999696850776672	0
122	TNC	0.760836601257324	0
123	KRT18	-1	0
124	C10orf10	0.740880846977234	0
125	SDC4	-0.80404	0
126	CMBL	-0.913131	0
127	U2AF1	0.549494922161102	0
128	SLIT3	0.735757529735565	0
129	TCN2	-0.708283	0
130	TM4SF1	0.49454540014267	0
131	COL21A1	0.488507360219955	0
132	LINC00152	0.561998188495636	0
133	ATPIF1	0.562247395515442	0
134	MTRNR2L2	0.638600707054138	0
135	F2R	0.999898970127106	0
136	FAM127A	0.551849663257599	0
137	CCDC146	-0.868168	0
138	HSPB8	-1	0
139	ATP5G1	0.532549560070038	0
140	KLF6	-1	0
141	RBP5	-0.766869	0
142	CERCAM	0.572525203227997	0
143	MFAP4	0.935353457927704	0
144	PDZK1	-0.75798	0
145	GATM	-0.684444	0
146	DKK3	0.9993936419487	0
147	CDK6	0.505858540534973	0
148	EIF4A1	0.655757486820221	0
149	POLD4	0.595555484294891	0
150	7SK.2	0.602180242538452	0
151	PBX1	0.52848482131958	0
152	CYBRD1	0.871111035346985	0
153	SMOC2	0.9993936419487	0
154	LINC00493	0.48994055390358	0
155	FAM127B	0.496558725833893	0
156	2025-09-07	0.531079471111298	0
157	LINC01554	-0.729293	0
158	EMP1	0.853333234786987	0
159	VIMP	0.637558162212372	0
160	FABP3	-0.748283	0
161	WBP5	0.497062206268311	0
162	LSMD1	0.504419922828674	0
163	PLIN2	-1	0
164	MKL1	0.488888829946518	0
166	CLEC11A	0.99999988079071	0
167	ENSG00000182199	0.506842076778412	0
168	ATP5I	0.563895344734192	0
169	NMB	-1	0
170	EDIL3	0.845656454563141	0
171	EMILIN1	0.9993936419487	0
172	APOA1BP	0.55075466632843	0
173	NOTCH3	0.999696850776672	0
174	ATP6V0C	0.476767629384995	0
175	TCF4	0.9993936419487	0
176	TCEB1	0.511182606220245	0
177	MGST1	-0.840808	0
178	LTBP1	0.999696850776672	0
179	ENSG00000115053	0.487524002790451	0
180	SPTBN1	0.99999988079071	0
181	C1orf63	0.540824592113495	0
182	ATP5D	0.577643513679504	0
183	F3	0.743480980396271	0
184	CCL20	-0.712727	0
185	RHOA	0.696565568447113	0
186	ENSG00000177700	0.532525181770325	0
187	TGFB1I1	0.867474675178528	0
188	MMP11	0.99999988079071	0
189	COL12A1	0.8150395154953	0
190	WWTR1	0.413737326860428	0
191	HIST1H2BK	0.479999959468842	0
192	FILIP1L	0.999696850776672	0
193	HPCAL1	-1	0
194	MYL12A	0.608888804912567	0
195	PRRX1	0.9993936419487	0
196	ENSG00000271043	0.473315477371216	0
197	TMEM204	0.843339502811432	0
198	NEXN	0.541780352592468	0
199	ATP5F1	0.594343364238739	0
200	DDAH2	0.621010065078735	0
201	HN1	0.506666600704193	0
202	VCL	0.751111030578613	0
203	OLFML2B	0.9993936419487	0
204	PTPLAD1	0.612929224967957	0
205	RTFDC1	0.528398275375366	0
206	ENG	0.984839379787445	0
207	ZEB2	0.539797902107239	0
208	MESDC2	0.553467	0
209	CCDC102B	0.9993936419487	0
210	FXYD5	0.523232281208038	0
211	C11orf54	-0.931313	0
212	MYEOV2	0.639204204082489	0
213	CXCL1	-0.726869	0
214	USP3	0.493333280086517	0
215	LTBP2	0.9993936419487	0
216	PLXDC1	0.9993936419487	0
217	RCN3	0.865575194358826	0
218	CCDC104	0.509803950786591	0
219	CDH11	0.99999988079071	0
220	MMP2	0.99999988079071	0
221	C19orf60	0.556859493255615	0
222	LRP1	0.654949426651001	0
223	C1orf85	0.512958705425262	0
224	RAD50	0.535757541656494	0
225	GPX1	0.538989841938019	0
226	C10orf99	-0.760808	0
227	MCAM	0.9993936419487	0
228	SHISA4	0.411313086748123	0
229	TMEM261	0.550589203834534	0
230	MRP63	0.447817385196686	0
231	RAB31	0.99999988079071	0
232	TBCA	-1	0
233	GFPT2	0.547070682048798	0
234	ENSG00000269893	0.482828229665756	0
235	ENSG00000092820	0.519999921321869	0
236	RHOB	-0.830707	0
237	GSTM1	0.534949421882629	0
238	CTSK	0.911259412765503	0
239	RGS16	0.639579594135284	0
240	NR2F2	0.99999988079071	0
241	MIR4435-1HG	0.561614096164703	0
242	SERINC1	0.557171642780304	0
243	MZT2B	-0.694141	0
244	RAC2	0.443636327981949	0
245	TMEM37	-1	0
246	NGRN	0.524444401264191	0
247	DST	0.551919162273407	0
248	DSTN	0.593131244182587	0
249	PEA15	0.519999921321869	0
250	2025-09-09	0.516363561153412	0
251	C9orf142	0.602828204631805	0
252	MYH9	0.99999988079071	0
253	TGFB1	0.620201945304871	0
254	GJA1	0.526868641376495	0
255	CNDP2	-1	0
256	AKT3	0.539393901824951	0
257	SNX10	-0.884444	0
258	UQCR11.1	0.662755131721497	0
259	ACSM2A	-0.803232	0
260	ENSG00000175602	0.504572093486786	0
261	SELT	0.554747402667999	0
262	CD2AP	0.408080756664276	0
263	C21orf33	0.572525203227997	0
264	SELK	0.548841714859009	0
265	2025-09-04	0.478069007396698	0
266	C6orf1	0.51030296087265	0
267	ENSG00000167772	0.559999942779541	0
268	DIABLO	0.558787822723389	0
269	LINC01127	-0.683232	0
270	TOMM70A	0.486194342374802	0
272	LINC00116	0.513964474201202	0
273	ARHGAP29	0.407272696495056	0
274	MT3	-0.84404	0
275	2025-09-02	0.467297285795212	0
276	MARCKS	0.99999988079071	0
277	SLC38A2	0.658181726932526	0
278	C9orf16	0.625858545303345	0
279	BNC2	0.49010095000267	0
280	CHRDL1	0.629494905471802	0
281	ENSG00000106299	0.533333301544189	0
283	ENSG00000119383	0.420488864183426	0
284	ANTXR1	0.99999988079071	0
285	UQCRH	0.648484766483307	0
286	MAP4	0.557979762554169	0
287	SFXN3	0.439191877841949	0
288	MGEA5	0.484015196561813	0
289	OPN4	0.501414120197296	0
291	AIM1	0.46091639995575	0
292	ENSG00000181019	0.540606021881104	0
293	MYOF	0.490909039974213	0
294	NR4A1	0.99999988079071	0
295	NID1	0.916767597198486	0
296	PHLDA1	0.600403964519501	0
297	MLPH	0.401212096214294	0
298	LYRM5	0.506205677986145	0
299	CCDC53	0.596363604068756	0
300	C17orf62	0.540139436721802	0
301	C7orf55-LUC7L2	0.544646382331848	0
302	GOPC	0.593535304069519	0
303	MAP1LC3A	0.606464564800262	0
304	GPC6	0.464242368936539	0
305	MXRA5	0.999696850776672	0
306	COL18A1	0.492777049541473	0
307	ENSG00000143321	0.446756601333618	0
308	RABL5	0.545859	0
309	FABP6	-1	0
310	DDX5	0.749090850353241	0
311	GEM	0.99999988079071	0
312	CD44	0.456969648599625	0
313	ARPC2	0.452525198459625	0
314	CRISPLD2	0.416414022445679	0
315	PVRL2	0.506745934486389	0
316	CEP170	0.544242382049561	0
317	EEA1	0.587878704071045	0
318	ABRACL	0.604848444461823	0
319	STK17A	0.455757528543472	0
320	S100A4	0.621804594993591	0
321	2025-09-15	0.532929241657257	0
322	WDR83OS	0.408888846635818	0
323	MACF1	0.642424166202545	0
324	SEMA3C	0.611313045024872	0
325	TMEM2	0.444183230400085	0
326	PPP1R18	0.498989850282669	0
327	EDN1	-0.990707	0
328	ATF7IP	0.491717129945755	0
329	FAM46A	0.895976	0
330	MRS2	0.41898986697197	0
331	DBNDD2	0.516767621040344	0
332	GNG10	0.553131282329559	0
334	C12orf44	0.638383746147156	0
335	MDK	0.439999967813492	0
336	ENSG00000135847	0.473818063735962	0
337	TUBB	0.472323179244995	0
338	PPAPDC1B	0.528979182243347	0
339	RAB1B	0.521212041378021	0
340	CYP1B1	0.818062424659729	0
341	SQRDL	0.480191916227341	0
342	ENSG00000270170	0.527272701263428	0
343	DAB2	-0.816566	0
344	SOD3	0.476363599300385	0
345	CAPRIN1	0.496565610170364	0
346	CD81	0.684848427772522	0
347	TROVE2	0.491313070058823	0
348	CRIP2	0.511515080928802	0
349	DBN1	0.568484783172607	0
350	WAPAL	0.525554120540619	0
351	CALCOCO2	0.591919124126434	0
352	SH3BGRL	0.532525181770325	0
353	EID1	0.465454488992691	0
354	CLIP3	0.520403981208801	0
355	MRPS24	0.51434338092804	0
356	ANO6	0.437575727701187	0
357	SMEK2	0.495800256729126	0
358	NFIB	0.58949488401413	0
359	ATP2B4	0.468686819076538	0
360	WBP1	0.505858540534973	0
361	TLN1	0.979393839836121	0
362	SLC22A2	-0.791919	0
363	NOL7	0.585050463676453	0
364	DCTN4	0.492525190114975	0
365	FLNA	0.721616089344025	0
366	UQCRB	-0.759596	0
367	PYCARD	0.54909086227417	0
368	ENSG00000061936	0.496565610170364	0
369	FAM63B	0.447400987148285	0
370	ADAMTSL4	0.408888846635818	0
371	ARHGAP10	0.999898970127106	0
373	ARPC1B	0.758383750915527	0
374	S100A13	-1	0
375	ENSG00000272047	0.489825755357742	0
376	PRR24	0.807265102863312	0
377	FAM115A	0.57547390460968	0
378	C10orf32	0.483471989631653	0
379	ROCK1	0.896565556526184	0
380	SHISA5	0.457777738571167	0
381	RGS10	0.492929250001907	0
382	NT5E	0.652121126651764	0
383	CDK2AP2	-0.751515	0
384	SVIL	0.824242353439331	0
386	LINC00969	0.443303912878036	0
387	LIMS2	0.598787844181061	0
388	ACTN1	0.838787794113159	0
389	MYL12B	0.584242343902588	0
390	EPB41L2	0.99999988079071	0
391	DCTN3	0.485656529664993	0
392	DAZAP2	0.464242368936539	0
393	CDC42EP1	0.484848439693451	0
395	SAMHD1	0.99999988079071	0
396	GUCY1A3	0.7591872215271	0
397	ECH1	-1	0
398	TSPAN1	-1	0
399	PTTG1IP	-0.983434	0
400	PTN	0.999898970127106	0
401	STRA13	0.568484783172607	0
402	CEBPZ-AS1	0.51234382390976	0
403	PDE4DIP	0.501010060310364	0
404	FBXO17	-0.74505	0
405	ANG	-0.728081	0
406	PPP1R12A	0.772121131420135	0
407	SNRPC	0.408080756664276	0
408	ANXA11	0.567272663116455	0
409	TOMM5	0.432727217674255	0
410	PTPLAD2	0.538810431957245	0
411	ICT1	0.599595904350281	0
412	ACSM2B	-0.697778	0
413	LAT	0.492121160030365	0
414	PRPF40A	0.604040324687958	0
415	SDC2	0.447519958019257	0
416	CELF2	0.623030245304108	0
417	KIAA0020	0.515959560871124	0
418	SCO2	0.520403504371643	0
419	TPR	0.485252469778061	0
420	GAL3ST1	-0.750707	0
421	POLR2J3	0.470707029104233	0
422	TM4SF18	-0.736162	0
423	HDAC2	0.514747440814972	0
424	GPR56	0.451313078403473	0
425	PDLIM7	0.797979712486267	0
426	VTA1	0.552323162555695	0
427	IFI27L2	0.591515064239502	0
428	DLGAP4	0.410504996776581	0
429	LRIG1	0.58545446395874	0
430	MICALL2	0.557575702667236	0
431	LAMA4	0.898322284221649	0
432	MYC	-1	0
433	CDK4	0.444848448038101	0
434	CA2	-0.848889	0
435	RAB7L1	0.488413542509079	0
436	PRKAR1A	0.73898983001709	0
437	PIM3	-0.704242	0
438	KIAA1430	0.586879730224609	0
439	IFITM1	0.431919157505035	0
440	SEC13	0.49010095000267	0
441	GCSH	-0.711919	0
442	CLIC3	0.581818103790283	0
443	SRPX	0.99999988079071	0
444	MMP24-AS1	0.458078861236572	0
445	KCNN4	0.528080761432648	0
448	ELF3	-0.842828	0
449	SNX6	0.610504984855652	0
450	CLTA	0.417777746915817	0
451	SMIM24	-0.713939	0
452	CPSF3L	0.543287217617035	0
453	SCG2	0.99999988079071	0
454	C7orf49	0.519666135311127	0
455	ASRGL1	-0.777778	0
456	GRN	0.501010060310364	0
457	STAMBPL1	0.471111059188843	0
458	PELI1	0.538181781768799	0
459	UROS	0.486868649721146	0
460	C21orf59	0.571717143058777	0
461	FSTL3	-1	0
462	SMCO4	-0.70303	0
463	WASH4P	0.484856694936752	0
464	LBH	0.43474742770195	0
465	ATP1A1	-0.823838	0
466	ARHGDIB	0.485951125621796	0
467	IDS	0.511919140815735	0
468	EHD2	0.54828280210495	0
469	ID4	0.623408198356628	0
470	PPIC	0.824242353439331	0
471	CBX1	0.602424204349518	0
472	ANXA6	0.825050413608551	0
473	LINC00998	0.534533560276031	0
474	ARL4C	0.442424207925797	0
475	DPH1	0.472977072000504	0
476	MRC2	0.99999988079071	0
477	OSBPL8	0.881212055683136	0
478	2025-09-15	0.640147387981415	0
479	SLMO2	0.551626563072205	0
480	TCEAL3	0.705050408840179	0
481	PSMC5	0.450909048318863	0
482	COX16	0.618181765079498	0
483	ZFP36L2	0.99999988079071	0
484	SNAI2	0.98393452167511	0
485	PAFAH1B1	0.56969690322876	0
486	LINC00973	0.491717129945755	0
487	DPYSL2	0.99999988079071	0
488	KAAG1	0.467474699020386	0
489	NAT8	-0.761616	0
490	ELN	0.999696850776672	0
491	AC010642.1	0.552990734577179	0
492	SF3B1	0.644444406032562	0
493	C11orf83	0.518099367618561	0
494	C1orf27	0.478186666965485	0
495	ZNF460	0.499797940254211	0
496	P4HA1	0.412929266691208	0
497	PPP4R2	0.530909061431885	0
498	CCND2	0.99999988079071	0
499	BRE	0.506139695644379	0
500	SMARCE1	0.568484783172607	0
501	SETD5-AS1	0.529008328914642	0
502	CBS	0.495605617761612	0
503	NES	0.99999988079071	0
504	PRNP	0.533333301544189	0
505	MX2	0.415757536888123	0
506	VCP	0.554747402667999	0
507	RGS3	0.642424166202545	0
508	NOTCH2	0.405252486467361	0
509	FAM103A1	0.524335205554962	0
510	SYNDIG1	0.58464640378952	0
511	LAMB1	0.99999988079071	0
512	HSD11B1	0.45035719871521	0
513	UGCG	0.422626227140427	0
514	TUBA1A	0.470707029104233	0
515	LOXL1	0.90989887714386	0
516	KIAA1551	0.99999988079071	0
517	TMBIM4.1	0.620909690856934	0
518	SUMO2	0.476363599300385	0
519	SBSPON	-0.683232	0
520	SLC44A2	0.577373683452606	0
521	PROSC	0.51657235622406	0
522	PPAP2C	0.532525181770325	0
523	TEX41	0.420201987028122	0
524	WISP1	0.966614365577698	0
525	PSMG2	0.476363599300385	0
526	LOXL2	0.583030223846436	0
527	CES2	-0.798788	0
528	NDUFB8.1	0.612518727779388	0
529	AHNAK	0.99999988079071	0
530	NCOR1	0.507474720478058	0
531	ENSG00000131013	0.506666600704193	0
532	S1PR3	0.9993936419487	0
533	ANP32B	0.518383800983429	0
534	CREB3L1	0.65962827205658	0
535	HOOK3	0.688484787940979	0
536	CD9	0.582626223564148	0
537	PTPLB	0.607676684856415	0
538	NONO	0.411717116832733	0
539	GNPTG	0.437171667814255	0
540	MICAL2	0.999696850776672	0
541	ACPL2	0.480072051286697	0
542	NFIC	0.491313070058823	0
543	ILF3-AS1	0.436338901519775	0
544	HNRNPF	0.566060543060303	0
545	CHIC1	0.443636327981949	0
546	ITM2C	0.777777671813965	0
547	COX6A1	-0.910303	0
548	FXYD6	0.99999988079071	0
549	EIF3J-AS1	0.474074840545654	0
550	NR4A2	0.520315408706665	0
551	TMEM173	0.604848444461823	0
552	DLC1	0.742245137691498	0
553	FAM60A	0.53394091129303	0
554	PLAT	0.99999988079071	0
555	C5orf45	0.476748943328857	0
556	RAB34	0.725252449512482	0
557	PBDC1	0.631919145584106	0
558	DDX24	0.99999988079071	0
559	PLXNA2	0.595959544181824	0
560	C1orf54	0.708282768726349	0
561	SRCAP	0.484040349721909	0
562	CD97	0.686868607997894	0
563	AGGF1	0.545859	0
564	MAGED1	0.518787801265717	0
565	RHOG	0.463838338851929	0
566	UTRN	0.99999988079071	0
567	BUB3	0.509090840816498	0
569	NFIX	0.571717143058777	0
571	OVCA2	0.542222142219543	0
572	C16orf74	-0.731313	0
574	GAMT	-0.711111	0
575	PSMA6	0.437575727701187	0
576	PCDHGC3	0.505858540534973	0
577	ACTR3	0.527272701263428	0
578	ZNF503	0.646060526371002	0
579	CXCR4	-0.839192	0
580	CUEDC2	0.498181760311127	0
581	ENSG00000120594	0.533737301826477	0
582	DKFZP761J1410	0.522431433200836	0
583	HSPG2	0.99999988079071	0
584	2025-03-05	0.53010094165802	0
585	ECM2	0.999696850776672	0
586	EIF2AK2	0.448080778121948	0
587	PTRH2	0.562424182891846	0
589	SKIV2L2	0.501466989517212	0
590	MOXD1	0.90909081697464	0
591	BMP1	0.41414138674736	0
592	PEAK1	0.99999988079071	0
593	CACNB3	0.468686819076538	0
594	ICAM1	-0.787475	0
595	MYO1D	0.99999988079071	0
596	SRPK2	0.511919140815735	0
597	CCSER2	0.735353469848633	0
598	NARG2	0.505150496959686	0
599	ECHDC1	0.417373687028885	0
600	VIM-AS1	0.526464581489563	0
601	TAF15	0.526060581207275	0
602	SF3A1	0.451717138290405	0
603	BPTF	0.515555500984192	0
604	DEDD	0.46989893913269	0
605	ECI1	-0.722828	0
606	NUTM2A-AS1	0.465858548879623	0
607	AGPAT1	0.425050467252731	0
608	PPM1G	0.467878729104996	0
609	OLFML3	0.99999988079071	0
610	AXL	0.688080728054047	0
611	NSG1	0.41454541683197	0
612	SEPP1	0.594299614429474	0
613	ZNFX1	0.465454488992691	0
614	CD82	0.465858548879623	0
615	SAMD9	0.557171642780304	0
616	MTHFD2	0.99999988079071	0
617	JAG1	0.998282670974731	0
618	ARHGAP1	0.526060581207275	0
619	TCF12	0.555555522441864	0
620	AMN	-0.745858	0
621	C16orf62	0.510866343975067	0
622	GUCY1B3	0.815340578556061	0
623	PSMD5-AS1	0.452467948198318	0
624	DSE	0.88929283618927	0
625	FBLIM1	0.999898970127106	0
626	CCDC109B	0.560662686824799	0
627	SLC37A4	-1	0
628	C11orf48	0.51652580499649	0
629	NBPF15	0.45414137840271	0
630	TSHZ3	0.532929241657257	0
631	CLN3	0.425454497337341	0
632	SPRY1	0.821508049964905	0
633	EIF2B1	0.456969648599625	0
635	GJB2	0.542222142219543	0
636	UBTD1	0.520403981208801	0
637	LAMB2	0.99999988079071	0
638	PMP22	0.555959522724152	0
639	BCCIP	0.440808027982712	0
640	LACTB2	-1	0
641	PTPRK	0.477171659469604	0
642	ABL2	0.585858523845673	0
643	NRP1	0.941818118095398	0
644	MLEC	-0.721616	0
645	CHST3	0.614949405193329	0
646	FAM204A	0.587474703788757	0
647	KIAA0141	0.509150862693787	0
648	NRM	0.478787839412689	0
649	DSCR3	0.512807965278625	0
650	MEF2C	0.749545276165009	0
651	CHMP5	0.593939363956451	0
652	KIAA1033	0.521616101264954	0
653	HRSP12	0.534141361713409	0
654	CUX1	0.510707020759583	0
655	SNRPN	-0.726869	0
656	RUSC1	0.486060559749603	0
657	NEU1	0.478383779525757	0
659	CNN2	0.516363561153412	0
660	TRAPPC2P1	0.503223657608032	0
662	WIBG	0.538181781768799	0
663	JMJD1C	0.818181753158569	0
664	CHIC2	0.453737318515778	0
665	ZNF24	0.508282780647278	0
666	NET1	-0.707475	0
667	ENSG00000012660	0.504980504512787	0
668	NELFE	0.448484808206558	0
669	DDR2	0.44390544295311	0
670	TOR1AIP1	0.49010095000267	0
671	ENC1	0.99999988079071	0
672	PCDHGB4	0.471919149160385	0
673	DTX2	0.461818128824234	0
674	CECR1	0.47106471657753	0
675	SMARCB1	0.456565618515015	0
676	RRAS	0.723232269287109	0
677	RFTN1	0.79353529214859	0
678	BTN3A3	0.425858557224274	0
679	FMOD	0.999898970127106	0
680	ANKRD10	0.99999988079071	0
681	PRRC2A	0.425050467252731	0
682	RALA	0.466666609048843	0
683	TEAD2	0.556767642498016	0
684	SMIM11	0.512331604957581	0
685	TKT	0.420606017112732	0
686	C15orf57	0.559450447559357	0
688	TENC1	0.808052718639374	0
689	MAPRE2	0.67878782749176	0
691	COPS7A	0.448888838291168	0
692	DCTN1	0.461818128824234	0
693	ABCF2	0.594747424125671	0
694	ZNF322	0.566060543060303	0
695	GBF1	0.534141361713409	0
696	CIRH1A	0.532121181488037	0
697	NFKBIL1	0.400404006242752	0
698	GPS1	0.50868684053421	0
699	UBAP2L	0.43515145778656	0
700	KIAA0907	0.433720260858536	0
701	TMBIM4	-0.946667	0
702	LIMS1	0.898989796638489	0
703	LIMA1	0.956047296524048	0
704	PARVA	0.767272651195526	0
705	BSG	-0.751111	0
706	CD55	0.99999988079071	0
707	CHTF8	0.492525190114975	0
708	MORF4L1	0.533737301826477	0
709	NTRK3	0.695757508277893	0
710	LRRC59	0.418181777000427	0
711	LZTS1	0.864395320415497	0
712	AHI1	0.404848456382751	0
713	KPNB1	0.505454480648041	0
714	MPRIP	0.99999988079071	0
715	HEPH	0.781818091869354	0
716	ADSSL1	-0.721616	0
717	TXNIP	0.799595892429352	0
718	DRG2	0.499393880367279	0
720	ASH1L	0.45414137840271	0
721	TNIP1	-1	0
722	ACAT1	-0.776566	0
723	STX8	0.498989850282669	0
724	JUP	0.415757536888123	0
725	ENSG00000198604	0.50459748506546	0
726	TMEM47	0.732121169567108	0
727	SPOCD1	0.523636341094971	0
728	KIF16B	0.47393935918808	0
729	PRPF8	0.481616109609604	0
730	ATP5SL	0.561616122722626	0
731	LINC00094	0.499206244945526	0
732	HMGB1	0.99999988079071	0
733	CCPG1	0.664242386817932	0
734	STK38L	0.958787798881531	0
735	BCKDHA	0.41898986697197	0
736	TULP3	0.442828238010406	0
737	SH3PXD2A	0.682424187660217	0
738	IGF2	0.442160069942474	0
739	ARHGEF17	0.99999988079071	0
740	FBXO32	0.999696850776672	0
741	KLF9	0.556734383106232	0
742	EPC1	0.5292928814888	0
743	SNX21	0.488484799861908	0
744	CDKN1B	0.551515102386475	0
745	DAB1	0.501020967960358	0
746	UBQLN1	0.511111080646515	0
747	CXCL12	0.623003900051117	0
748	DTX3	0.490505009889603	0
749	SMTN	0.729696869850159	0
750	NUDT1	0.519595921039581	0
751	ZNF217	0.518383800983429	0
752	SECISBP2L	0.512323200702667	0
753	HSPA4	0.444444388151169	0
754	TACC1	0.541414082050323	0
755	C9orf89	0.584242343902588	0
756	GNB4	0.774949431419373	0
757	VWA9	0.512591660022736	0
758	CD70	-1	0
759	FAM195A	0.563636302947998	0
760	CCDC25	0.553939342498779	0
762	STX7	0.555151462554932	0
763	PLD3	0.476363599300385	0
764	CDC123	0.418181777000427	0
765	TAPSAR1	0.492317020893097	0
766	DDX58	0.420606017112732	0
767	NPM1	-0.728485	0
768	LEPRE1	0.636542677879333	0
770	EBF1	0.99999988079071	0
771	RBMS1	0.99999988079071	0
772	RAB8A	0.557575702667236	0
773	TERF2IP	0.546262562274933	0
774	ATF7	0.547878742218018	0
775	CDC42SE1	0.553939342498779	0
776	GNAI2	0.99999988079071	0
777	SYBU	-0.699394	0
778	SLC25A6	-1	0
779	ERBB2IP	0.576289594173431	0
780	TAB2	0.542222142219543	0
781	NCOA4	0.562424182891846	0
782	ID1	0.99999988079071	0
783	YY1AP1	0.409696936607361	0
784	KIAA1432	0.431992679834366	0
785	YPEL5	0.574141383171082	0
786	CDC42EP3	0.667474687099457	0
787	FAM32A	0.41494944691658	0
788	CTNNAL1	0.576969623565674	0
789	LAMC1	0.99999988079071	0
790	CSPG4	0.887908399105072	0
791	CORO1B	0.477575719356537	0
792	C16orf80	0.516408026218414	0
793	PSMD5	0.557979762554169	0
795	MKL2	0.674343347549438	0
796	ASUN	0.560921370983124	0
797	AP1M1	0.412929266691208	0
798	TMEM43	0.482424199581146	0
799	YME1L1	0.581010043621063	0
800	ENSG00000150764	0.430707037448883	0
801	PAPD4	0.485546857118607	0
802	PBX3	0.643636286258698	0
803	NOLC1	0.566060543060303	0
804	R3HCC1	0.5292928814888	0
805	RASAL2	0.990706980228424	0
806	DESI2	0.590707004070282	0
808	FTSJ2	0.597029983997345	0
810	COLGALT2	0.443964630365372	0
811	ADCK4	0.515520215034485	0
812	MYO1B	0.99999988079071	0
813	ARF4	0.749494850635529	0
814	SCARA3	0.41494944691658	0
815	ACTN4	0.50949490070343	0
816	KIF13B	0.622626185417175	0
817	PRR13	-1	0
818	ADSL	0.427878737449646	0
819	C2orf47	0.505001544952393	0
820	CIAO1	0.530909061431885	0
821	PRPF4B	0.459393888711929	0
822	PI4KB	0.407676726579666	0
823	ENSG00000164494	0.523011565208435	0
824	TGFB3	0.99999988079071	0
825	SRPK1	0.563636302947998	0
826	SH3PXD2B	0.541818141937256	0
827	YWHAZ	0.56484842300415	0
828	WNT2	0.566986501216888	0
829	ARMCX2	0.450100958347321	0
830	TFAM	0.555555522441864	0
831	ENSG00000182481	0.53803414106369	0
832	GIT2	0.43474742770195	0
833	CLINT1	0.45494943857193	0
834	FHL2	0.591515064239502	0
835	PTEN	0.681620717048645	0
836	ENSG00000163960	0.486590027809143	0
837	CIART	-0.762424	0
838	EIF4G2	0.608080744743347	0
839	2025-03-07	0.498488515615463	0
840	HNRNPU-AS1	0.409817606210709	0
841	C11orf24	0.460606008768082	0
842	GOLGB1	0.450505018234253	0
843	CCDC101	0.466591358184814	0
844	TCTN3	0.530909061431885	0
845	EFTUD2	0.41939389705658	0
846	POLR2M	0.559999942779541	0
847	ADAMTS1	0.751389026641846	0
848	2025-03-06	0.459801614284515	0
850	NDUFAF4	0.459797948598862	0
851	MRPS16	0.407272696495056	0
852	SMARCA1	0.690909028053284	0
853	ENSG00000145349	0.405697375535965	0
854	TRIM21	0.408080756664276	0
855	ENSG00000272168	0.465344429016113	0
856	ENSG00000117153	0.491840332746506	0
858	MTG1	0.416969656944275	0
859	BNIP2	0.575757503509521	0
860	ARHGDIA	0.552727222442627	0
861	SLC4A1AP	0.458585798740387	0
862	NDUFC1	-0.72404	0
863	FBXL4	0.519595921039581	0
864	TADA3	0.445656508207321	0
866	HMG20A	0.578181743621826	0
867	ENSG00000177888	0.475545108318329	0
869	ADCK3	0.499595791101456	0
870	DIEXF	0.475681871175766	0
871	C5orf51	0.523232281208038	0
872	CKB	-0.964848	0
873	SETX	0.750706970691681	0
874	IFT74	0.493737310171127	0
875	FAM175B	0.593535542488098	0
876	DENR	0.492121160030365	0
877	RNASEK	0.534949421882629	0
878	ZFR	0.553535282611847	0
879	ZNF280D	0.527272701263428	0
880	NPTN	0.815353453159332	0
881	PLAA	0.463030248880386	0
882	RSPRY1	0.477171659469604	0
883	SUPT6H	0.499393880367279	0
884	TGFBR2	0.727695286273956	0
885	CALU	0.99999988079071	0
886	2025-09-10	0.604848444461823	0
887	RASGRP2	0.79515141248703	0
888	SON	0.694545388221741	0
889	KLF2	0.676770746707916	0
890	COPS2	0.590707004070282	0
891	C1orf21	0.544242382049561	0
892	TPPP3	0.99999988079071	0
893	PIAS3	0.512323200702667	0
894	EFNB1	0.447676718235016	0
895	RBP1	0.848080694675446	0
896	PRUNE	0.487971305847168	0
897	RNMTL1	0.51515144109726	0
898	OBFC1	0.576161563396454	0
899	DNAJB12	0.595151484012604	0
900	ZCCHC7	0.496969640254974	0
901	SOX4	0.94868677854538	0
902	YAE1D1	0.471111059188843	0
903	ERCC6L2	0.546666622161865	0
904	GAS6	0.497271120548248	0
905	ZCCHC11	0.589885532855988	0
906	UBE2G1	0.50949490070343	0
907	TCEAL4	0.776161551475525	0
908	SEMA5A	0.54538106918335	0
909	FAXDC2	0.543030261993408	0
910	GAPVD1	0.543838322162628	0
911	POLE3	0.564444363117218	0
913	ABR	0.473535299301147	0
914	PTGIR	0.999898970127106	0
915	ZFHX3	0.99999988079071	0
917	RBM17	0.557575702667236	0
918	CISD2	-1	0
919	SP100	0.49414137005806	0
920	SUSD2	0.926868617534637	0
921	VAMP5	0.427070677280426	0
922	GTF3C5	0.423838347196579	0
923	PQLC3	0.595555484294891	0
924	ARL8B	0.566868603229523	0
925	KRR1	0.555151462554932	0
926	PHACTR2	0.999696850776672	0
927	CRMP1	0.545050442218781	0
928	PPP6C	0.60363632440567	0
929	KANSL1-AS1	0.533737301826477	0
930	ELAC2	0.420606017112732	0
931	DYNC1H1	0.783434271812439	0
932	KIAA1598	0.498037785291672	0
933	AP2B1	0.439999967813492	0
934	HN1L	0.563232243061066	0
935	MINA	0.522303700447083	0
936	MTCH1	0.50949490070343	0
937	ENSG00000272325	0.513557195663452	0
938	TREX1	0.43198099732399	0
939	CAP1	0.527272701263428	0
940	NUDT2	0.606060564517975	0
942	FEZ1	0.713131248950958	0
943	ANO10	0.537777721881866	0
944	ZNF32	0.561212062835693	0
945	SSR3	-0.728485	0
946	IL1R1	0.481503993272781	0
947	DGCR14	0.570134282112122	0
948	CCDC6	0.54989892244339	0
949	ENSG00000204316	0.490278273820877	0
950	DDX21	0.695757508277893	0
951	CCDC50	0.405252486467361	0
952	TMEM109	0.505050480365753	0
953	KRAS	0.497373700141907	0
954	JAM3	0.988624155521393	0
955	PRRC1	0.484444409608841	0
956	MSRB3	0.99999988079071	0
957	C4orf27	0.672056674957275	0
958	KIAA0947	0.495842725038528	0
959	SPOP	0.532121181488037	0
960	MINK1	0.422626227140427	0
961	C19orf33	-0.69899	0
962	KDELR3	0.485252469778061	0
963	NAGK	0.545050442218781	0
964	PRMT1	0.467070668935776	0
965	CYTH3	0.999696850776672	0
966	CHCHD1	0.546262562274933	0
967	CYP51A1	0.478787839412689	0
968	RN7SL1	0.784519374370575	0
969	UBE2D1	0.566868603229523	0
970	NOC4L	0.415353506803513	0
971	SLC9A3R2	0.821414053440094	0
972	AMOTL1	0.99999988079071	0
973	PLSCR4	0.99999988079071	0
974	ZNF638	0.468686819076538	0
975	HBS1L	0.552727222442627	0
976	IMPA2	-1	0
977	2025-09-05	0.468282788991928	0
978	ARMCX6	0.484444409608841	0
979	C14orf1	0.593939363956451	0
980	KANK2	0.99999988079071	0
981	GLIPR2	0.873131215572357	0
982	ZFC3H1	0.493737310171127	0
983	BAG6	0.427070677280426	0
984	SNX9	0.99999988079071	0
986	CANT1	0.455353498458862	0
987	ERCC5	0.492929250001907	0
988	ENSG00000175581	0.539393901824951	0
989	GLS	0.436363607645035	0
990	RNF8	0.567676723003387	0
991	ITM2A	0.892525136470795	0
994	SSC5D	0.43434339761734	0
995	GMDS-AS1	0.477615147829056	0
997	TCIRG1	0.418181777000427	0
998	GALK1	0.473535299301147	0
999	SEC31A	0.75474739074707	0
1000	ZNF259	0.571717143058777	0
1001	MAN2B1	0.536969661712646	0
1002	GJC1	0.99999988079071	0
1003	LYRM2	0.547474682331085	0
1004	UBTF	0.526868641376495	0
1005	ADAM9	0.45454540848732	0
1006	HNRNPDL	0.568080723285675	0
1007	ADAMTS10	0.462626218795776	0
1009	DFNA5	0.523815512657166	0
1010	PEX16	0.450909048318863	0
1011	XPA	0.56888884305954	0
1012	C9orf9	0.484234362840652	0
1013	PSMG4	0.41454541683197	0
1014	GATSL3	0.450100958347321	0
1015	ELK3	0.836767613887787	0
1016	DNAJC2	0.437171667814255	0
1017	GALNT16	0.459298431873322	0
1018	EFTUD1	0.507782518863678	0
1019	HPS1	0.460201978683472	0
1020	FGF2	0.555555522441864	0
1021	SECISBP2	0.438787847757339	0
1022	SFR1	0.442020148038864	0
1024	APTX	0.421818137168884	0
1025	ENSG00000105519	0.459393888711929	0
1026	AC004982.2	-0.841616	0
1027	BECN1	0.607676684856415	0
1028	CECR5	0.527710258960724	0
1029	TSSC1	0.53264981508255	0
1030	ARL3	0.620606005191803	0
1032	ZGPAT	0.522424161434174	0
1034	GRB2	0.51353532075882	0
1035	PTGDS	0.49125999212265	0
1036	HDGFRP2	0.506074786186218	0
1037	ZCCHC8	0.523636341094971	0
1038	RNF20	0.51353532075882	0
1039	PAPD5	0.455375701189041	0
1040	KMT2E	0.444444388151169	0
1041	SLC16A12	-0.773737	0
1042	CNP	0.509090840816498	0
1044	RAB10	0.518787801265717	0
1045	USF1	0.455757528543472	0
1046	SRSF7	0.99999988079071	0
1047	C19orf52	0.597029983997345	0
1048	INTS10	0.492121160030365	0
1049	TP53I11	0.547474682331085	0
1050	CLDN3	-0.819798	0
1051	EWSR1	0.543030261993408	0
1052	CLIC4	0.481616109609604	0
1053	ENSG00000231298	0.426262587308884	0
1055	HDGFRP3	0.814549446105957	0
1056	RAB8B	0.99999988079071	0
1058	RUNX1	0.99999988079071	0
1059	SETBP1	0.833535254001617	0
1060	HCG18	0.459393888711929	0
1061	RBL2	0.484848439693451	0
1062	SSBP2	0.423838347196579	0
1063	ZMYM6NB	0.553131282329559	0
1064	ZNF664	0.425858557224274	0
1065	PSME3	0.466262578964233	0
1066	DNMT1	0.446868628263474	0
1067	ZCCHC24	0.99999988079071	0
1068	CAMK2G	0.436767637729645	0
1069	CUTC	0.562020123004913	0
1070	ZEB1	0.557509660720825	0
1071	ARMCX3	0.4747474193573	0
1072	METTL10	0.548651099205017	0
1073	DENND4C	0.509898960590363	0
1074	DYNLT3	0.789898931980133	0
1075	SYNPO2	0.528401076793671	0
1076	TSR1	0.437575727701187	0
1077	DAK	0.546262562274933	0
1078	RFWD2	0.456464678049088	0
1079	SBDS	0.507070660591125	0
1080	ZNF106	0.750706970691681	0
1081	FERMT2	0.99999988079071	0
1082	CRYZ	-0.866263	0
1083	CCNH	0.456969648599625	0
1084	CTC-338M12.4	0.446515887975693	0
1085	AC007246.3	0.478948503732681	0
1087	GPNMB	0.99999988079071	0
1088	QTRTD1	0.54693615436554	0
1089	C2orf82	0.435925543308258	0
1090	ABHD16A	0.498181760311127	0
1091	EXOSC3	0.496969640254974	0
1092	CYP4F12	0.484848439693451	0
1093	PSMD7	0.507878720760345	0
1094	KDM3A	0.505050480365753	0
1095	TNS3	0.99999988079071	0
1096	IFT52	0.440808027982712	0
1097	FAM50B	0.533737301826477	0
1099	DNTTIP2	0.561616122722626	0
1100	MAP1S	0.429090857505798	0
1101	ARID4B	0.479999959468842	0
1103	TRIM5	0.405656516551971	0
1104	LYPD1	0.406868636608124	0
1105	WDR74	0.952323138713837	0
1106	LUC7L	0.467070668935776	0
1107	MLX	0.46989893913269	0
1108	PPP1CC	0.41454541683197	0
1109	RLIM	0.481616109609604	0
1110	SLTM	0.547070682048798	0
1111	PHF20	0.602020144462585	0
1112	GON4L	0.41494944691658	0
1113	HDAC7	0.45454540848732	0
1114	ADSS	0.519999921321869	0
1115	RBM43	0.495757520198822	0
1116	DYNLL1-AS1	0.500202000141144	0
1117	CALCRL	0.647261023521423	0
1118	CCDC94	0.490505009889603	0
1120	ISCA1	0.402828246355057	0
1122	EHMT2	0.412121176719666	0
1123	MPDZ	0.749090850353241	0
1124	FLII	0.450505018234253	0
1126	HTRA1	0.555959522724152	0
1127	AGPAT6	0.50702828168869	0
1128	IL33	0.935353457927704	0
1129	GGPS1	0.439999967813492	0
1131	AIP	0.543030261993408	0
1132	PHF11	0.458585798740387	0
1133	NAMPT	-0.823838	0
1134	ALG2	0.450100958347321	0
1135	AAR2	0.520808041095734	0
1137	ATP6V1B2	0.496161580085754	0
1138	LINC01116	-1	0
1139	AP3B1	0.51515144109726	0
1140	AP000688.8	0.475984454154968	0
1141	TBC1D2	0.458585798740387	0
1142	NUFIP2	0.621818125247955	0
1143	KIN	0.555959522724152	0
1144	RABGAP1	0.953535258769989	0
1145	EIF1B	0.807676672935486	0
1146	KRIT1	0.539797902107239	0
1147	TBXA2R	0.627878725528717	0
1148	MEF2A	0.75959587097168	0
1149	IER3	0.99999988079071	0
1150	NRBF2	0.492525190114975	0
1151	SAP30BP	0.401616126298904	0
1152	VPS39	0.447272688150406	0
1153	SEMA3A	0.479999959468842	0
1154	UFL1	0.437575727701187	0
1155	TSHZ2	0.637979745864868	0
1156	PCGF5	0.936969578266144	0
1158	RAD21	0.543838322162628	0
1159	LEO1	0.517979741096497	0
1160	NUPL1	0.415974110364914	0
1163	CXorf40B	0.429090857505798	0
1164	SIGMAR1	0.521616101264954	0
1165	NUP214	0.461818128824234	0
1166	GOSR1	0.525656521320343	0
1167	HDHD1	0.51684308052063	0
1168	CACUL1	0.486464589834213	0
1169	OAS2	0.422222167253494	0
1170	AC010226.4	0.484045833349228	0
1171	SUGT1	0.461010068655014	0
1172	CNTLN	0.505454480648041	0
1175	BLMH	0.488080769777298	0
1176	GABBR1	0.546666622161865	0
1178	FAM47E-STBD1	0.511111080646515	0
1179	KIAA1468	0.562424182891846	0
1180	MMS19	0.450505018234253	0
1181	NR2F1	0.99999988079071	0
1182	TYW1	0.49010095000267	0
1183	U2SURP	0.416565626859665	0
1184	ARNT	0.506666600704193	0
1185	DHPS	0.401616126298904	0
1186	FAM13B	0.427878737449646	0
1187	NOL8	0.449696928262711	0
1188	ISCU	0.545454502105713	0
1189	C11orf57	0.543838322162628	0
1190	NT5C3B	0.486060559749603	0
1191	MTERFD1	0.574545383453369	0
1192	OAT	0.99999988079071	0
1193	RNASEH2A	0.600403964519501	0
1194	SPNS1	0.425050467252731	0
1195	SEC14L1	0.99999988079071	0
1196	STARD3	0.458585798740387	0
1197	PPP2R2A	0.460606008768082	0
1198	CS	0.421414107084274	0
1199	METTL23	0.509898960590363	0
1200	NDUFA11	-0.707475	0
1201	PRKG1	0.999898970127106	0
1202	AC139100.2	0.445836693048477	0
1203	ZCCHC6	0.431667387485504	0
1204	PTPRG	0.99999988079071	0
1205	TTC39A	-0.685252	0
1206	ANKFY1	0.459393888711929	0
1207	COIL	0.430302977561951	0
1208	ENSG00000124422	0.443554878234863	0
1209	ANTXR2	0.99999988079071	0
1210	ATF6	0.504242360591888	0
1211	FAM214B	0.478383779525757	0
1212	LSM7	0.52848482131958	0
1213	UBE3A	0.416969656944275	0
1214	IER5L	0.606868624687195	0
1215	TMTC1	0.742222130298615	0
1216	FKBP11	0.478787839412689	0
1217	TNKS	0.427474707365036	0
1218	MYO1C	0.51030296087265	0
1219	STX17	0.441212087869644	0
1220	MPHOSPH8	0.418585807085037	0
1221	HEXIM1	0.669898927211761	0
1222	N6AMT2	0.472831040620804	0
1223	DMD	0.99999988079071	0
1224	NSF	0.571717143058777	0
1225	POLR3D	0.473535299301147	0
1226	UBAP1	0.416969656944275	0
1227	DCAF10	0.518787801265717	0
1228	CDC73	0.451717138290405	0
1229	SLC25A46	0.480403989553452	0
1230	ABT1	0.408888846635818	0
1231	CLPX	0.553939342498779	0
1232	FARS2	0.486060559749603	0
1233	H2AFY2	0.602424204349518	0
1234	MFAP3	0.545859	0
1235	PARP3	0.441212087869644	0
1236	ENSG00000141446	0.529944837093353	0
1237	MIS18BP1	0.99999988079071	0
1240	NIFK	0.484040349721909	0
1241	NBR1	0.541010022163391	0
1242	CDCA2	-1	0
1243	DNAJB13	-0.759596	0
1244	RGL2	0.458181768655777	0
1245	SAMD9L	0.486060559749603	0
1246	ACOT2	0.447676718235016	0
1247	SOX15	0.463030248880386	0
1249	DPYD	0.99999988079071	0
1250	RASA1	0.54828280210495	0
1251	FAM21A	0.482872515916824	0
1252	HNRNPUL1	0.537777721881866	0
1253	SUDS3	0.478787839412689	0
1254	ZNF708	0.512727200984955	0
1255	ACTR2	0.99999988079071	0
1256	FGD5-AS1	0.99999988079071	0
1257	SIMC1	0.492121160030365	0
1258	ENSG00000220023	0.427722096443176	0
1259	TSPAN5	0.927272617816925	0
1260	PDLIM5	0.99999988079071	0
1261	TSPYL4	0.519999921321869	0
1262	RIC8A	0.424646437168121	0
1263	EP400	0.554747402667999	0
1264	RAP1B	0.481212079524994	0
1266	BOD1L1	0.99999988079071	0
1267	FERMT1	0.425454497337341	0
1268	TBCE	0.425858557224274	0
1270	GSK3B	0.445252478122711	0
1271	CAPN1	0.412525206804276	0
1272	PCNT	0.501010060310364	0
1273	GPR162	0.472802877426147	0
1274	EMC3	0.560808002948761	0
1275	KAT6B	0.435555517673492	0
1276	MYCBP2	0.99999988079071	0
1278	FAM86A	0.594747424125671	0
1279	PSMD11	0.400808036327362	0
1280	YWHAG	0.423030257225037	0
1281	SEPN1	0.544230461120605	0
1283	SMNDC1	0.56484842300415	0
1284	RBM18	0.551919162273407	0
1285	GCNT1	0.430302977561951	0
1286	DDX18	0.517979741096497	0
1287	PLXNA4	0.453333288431168	0
1288	ACVRL1	0.78953218460083	0
1289	C9orf156	0.556846678256989	0
1290	UBQLN2	0.43515145778656	0
1291	NDUFA7	-0.817778	0
1292	CORO1C	0.511111080646515	0
1294	FDFT1	0.553131282329559	0
1295	CCDC132	0.5838383436203	0
1296	KIAA1244	0.500858664512634	0
1297	PLAUR	0.692525207996368	0
1298	HEATR2	0.557979762554169	0
1299	SNAP23	0.436767637729645	0
1300	TMEM256-PLSCR3	0.54989892244339	0
1301	LPCAT2	0.602828204631805	0
1302	SNX12	0.422222167253494	0
1303	BMS1	0.496969640254974	0
1304	MPHOSPH10	0.537373661994934	0
1305	CCDC92	0.427474707365036	0
1306	ARHGAP21	0.769696891307831	0
1307	YIPF3	0.437171667814255	0
1308	USP14	0.498585820198059	0
1309	AGK	0.420201987028122	0
1311	MCM3AP	0.431919157505035	0
1312	SPRYD3	0.446060568094254	0
1313	C11orf70	0.498060762882233	0
1314	ASB8	0.421414107084274	0
1315	MSH6	0.491313070058823	0
1316	DCAF7	0.488080769777298	0
1317	PDCD6IP	0.534141361713409	0
1318	CCNC	0.46989893913269	0
1319	BTN2A1	0.522020161151886	0
1320	NFX1	0.440403997898102	0
1321	MTERF	0.519690692424774	0
1322	FLT3LG	0.479191869497299	0
1323	FAM120B	0.524040341377258	0
1324	NOL3	-0.732525	0
1325	TXNDC15	0.45454540848732	0
1328	PCDHA11	0.500202000141144	0
1330	ZBED3-AS1	-0.760404	0
1331	UBA1	0.478787839412689	0
1332	CAAP1	0.446868628263474	0
1333	XPNPEP1	0.480808019638062	0
1335	FAM21C	0.474851429462433	0
1336	FAM220A	0.476767629384995	0
1337	C18orf32	0.406868636608124	0
1338	DNAJA2	0.53010094165802	0
1339	ATP10D	0.724075257778168	0
1340	FAM73A	0.615586876869202	0
1341	ARHGEF7	0.949898898601532	0
1342	FRG1B	0.473434776067734	0
1343	MAX	0.577777743339539	0
1344	RAPGEF6	0.424242377281189	0
1345	TTC28	0.43434339761734	0
1346	ANGEL2	0.447676718235016	0
1349	FBXW5	0.431515097618103	0
1350	STAM	0.559595882892609	0
1351	TAF11	0.547474682331085	0
1352	RAD23B	0.538989841938019	0
1353	RIF1	0.465454488992691	0
1354	ATP6AP1	0.41454541683197	0
1355	GPR124	0.75895482301712	0
1356	API5	0.49414137005806	0
1357	PATL1	0.411313086748123	0
1359	ADORA2B	0.484848439693451	0
1360	SMG6	0.610504984855652	0
1362	DPP9	0.432727217674255	0
1365	FAM49A	0.615757524967194	0
1366	FAM195B	0.48696705698967	0
1367	ECD	0.427878737449646	0
1368	UBE2V1	0.583030223846436	0
1369	SUPT7L	0.505858540534973	0
1370	PPIG	0.502222180366516	0
1371	DDX55	0.43474742770195	0
1373	PVRL3	0.502626240253448	0
1374	LRRC16A	0.946492552757263	0
1375	MYD88	0.536565601825714	0
1376	SH3D19	0.999898970127106	0
1377	PDGFA	0.98424232006073	0
1378	CCL26	0.657777726650238	0
1379	GTF2I	0.451717138290405	0
1380	RAPH1	0.99999988079071	0
1381	STAMBP	0.41898986697197	0
1382	2025-09-08	0.47856068611145	0
1383	AAGAB	0.41939389705658	0
1385	FAM160B2	0.532929241657257	0
1386	ZBTB45	0.403232276439667	0
1387	C9orf114	0.560433566570282	0
1388	PDLIM2	0.99999988079071	0
1389	NHS	0.455353498458862	0
1390	GOLGA2	0.477171659469604	0
1391	EVI5	0.99999988079071	0
1392	GORAB	0.497373700141907	0
1393	TVP23B	0.440808027982712	0
1395	PLD2	0.433939337730408	0
1396	ARRB2	0.577373683452606	0
1397	AC012487.2	0.451749891042709	0
1398	PLEKHA4	0.656161546707153	0
1399	TFE3	0.448888838291168	0
1400	ERCC3	0.426262587308884	0
1401	NOP2	0.614141345024109	0
1402	LDOC1	0.443232268095016	0
1403	USP21	0.488080769777298	0
1404	EXOSC1	0.475151479244232	0
1405	SETD2	0.736969649791718	0
1406	2025-03-03	0.544868469238281	0
1407	VAMP4	0.547878742218018	0
1408	NUCKS1	0.607676684856415	0
1409	NDUFA4	0.448888838291168	0
1410	C2orf43	0.490387082099915	0
1411	SRRT	0.450100958347321	0
1412	PDHB	0.649696886539459	0
1413	PPFIBP1	0.99999988079071	0
1414	KLF12	0.707070648670197	0
1415	WWTR1-AS1	0.50949490070343	0
1416	RAB5B	0.430707037448883	0
1417	SNAI1	0.720840990543365	0
1419	TWIST2	0.46919983625412	0
1420	COX10	0.417777746915817	0
1421	GNAI1	0.791515052318573	0
1422	MOB1A	0.730100929737091	0
1424	MAPK7	0.427474707365036	0
1426	MAPRE3	0.404444396495819	0
1427	MIR22HG	0.810100913047791	0
1428	SDAD1	0.475151479244232	0
1430	SERPINH1	0.839595854282379	0
1431	ZFP90	0.443232268095016	0
1432	COL13A1	0.556767642498016	0
1433	ZNRD1	0.550707042217255	0
1434	PITRM1	0.467878729104996	0
1435	CHMP7	0.439595907926559	0
1436	RELA	0.476767629384995	0
1437	TMEM160	0.607272684574127	0
1438	HSPA14	0.595959544181824	0
1439	COX6C	-0.847273	0
1440	MFAP1	0.465454488992691	0
1442	EDEM3	0.467070668935776	0
1443	LHPP	0.452525198459625	0
1444	GORASP2	0.433939337730408	0
1445	RGS11	0.475486934185028	0
1446	TIAL1	0.43474742770195	0
1447	MYADM	0.512323200702667	0
1448	CNOT2	0.407272696495056	0
1449	PLS3	0.879191815853119	0
1450	COG5	0.472323179244995	0
1451	MCFD2	0.4747474193573	0
1453	FPGS	0.478787839412689	0
1454	ABI2	0.495353490114212	0
1455	KLHL11	0.541818141937256	0
1456	SMEK1	0.586956262588501	0
1457	SLC6A13	-0.739394	0
1458	WBSCR16	0.560768663883209	0
1459	PIK3C3	0.479999959468842	0
1460	NFATC2	0.99999988079071	0
1461	APC	0.544242382049561	0
1462	PHLDB1	0.99999988079071	0
1463	DYX1C1	0.500335574150085	0
1464	PXDN	0.99999988079071	0
1465	CERS6	0.99999988079071	0
1466	BMPR2	0.99999988079071	0
1467	DHX29	0.416969656944275	0
1468	RNF180	0.99999988079071	0
1469	FBXO7	0.426262587308884	0
1471	PPP3CC	0.50868684053421	0
1472	MEF2D	0.896565556526184	0
1473	AP1M2	-1	0
1474	HEATR6	0.445656508207321	0
1475	NDEL1	0.541414082050323	0
1476	CIR1	0.539393901824951	0
1477	SPAG9	0.896565556526184	0
1478	KIAA1407	0.478448361158371	0
1479	RFK	0.636363565921783	0
1480	PSMB1	0.584242343902588	0
1481	PLAU	0.836767613887787	0
1482	SMARCA5	0.794747412204742	0
1483	EHMT1	0.517171680927277	0
1484	IL10RB	0.50868684053421	0
1486	METTL13	0.41898986697197	0
1487	ITGA4	0.971717059612274	0
1488	ST6GALNAC6	0.732525169849396	0
1489	PLD1	0.50949490070343	0
1490	WNK1	0.431111067533493	0
1491	MED1	0.491313070058823	0
1492	NAB2	0.568484783172607	0
1493	SNX1	0.46989893913269	0
1495	C17orf70	0.504350423812866	0
1496	AP2A1	0.420201987028122	0
1497	SMPD1	0.41979792714119	0
1498	POMP	0.492525190114975	0
1499	GTPBP4	0.556363582611084	0
1500	TRIM27	0.490505009889603	0
1501	ERGIC2	0.555959522724152	0
1502	CMTM6	0.99999988079071	0
1504	VPS41	0.500202000141144	0
1505	FNDC3A	0.442424207925797	0
1506	CASP7	0.440403997898102	0
1507	RUFY2	0.536161541938782	0
1508	FAM104A	0.444444388151169	0
1509	TFCP2L1	-0.684444	0
1510	C6orf47	0.418181777000427	0
1512	TBPL1	0.511111080646515	0
1514	IWS1	0.519595921039581	0
1515	CACNA2D1	0.999898970127106	0
1516	ENSG00000102125	0.461020439863205	0
1518	TIAM1	0.451717138290405	0
1521	MRPL50	0.443636327981949	0
1523	SYDE1	0.820605993270874	0
1524	CMTM3	0.753131210803986	0
1525	HAUS4	0.501010060310364	0
1526	ALDH1A3	0.999898970127106	0
1527	ATXN7L3B	0.507878720760345	0
1528	RNASEL	0.518787801265717	0
1529	TOPORS-AS1	0.498331338167191	0
1530	RSBN1L	0.429898947477341	0
1531	TRIP11	0.705050408840179	0
1532	NKIRAS2	0.472727239131927	0
1533	ACMSD	-0.70385	0
1534	ARHGAP12	0.555151462554932	0
1535	ST3GAL4	0.602424204349518	0
1536	PTK2	0.528080761432648	0
1537	FAM211B	0.475247532129288	0
1538	C5orf54	0.472273409366608	0
1539	2025-09-06	0.631919145584106	0
1540	ZNF232	0.485252469778061	0
1541	F12	-1	0
1542	ZC4H2	0.431919157505035	0
1543	ATP2B1	0.907474637031555	0
1544	PRPF4	0.469090849161148	0
1545	BCAP29	0.806060552597046	0
1546	U2AF2	0.420606017112732	0
1547	UCHL5	0.417777746915817	0
1548	ACP2	0.409696936607361	0
1549	ZC3H6	0.541818141937256	0
1550	HDLBP	0.48929288983345	0
1551	MAPKAPK5-AS1	0.43474742770195	0
1552	ARL14EP	0.408888846635818	0
1553	RNF2	0.402020156383514	0
1555	XRN1	0.576161563396454	0
1556	HP1BP3	0.99999988079071	0
1558	NCOA3	0.99999988079071	0
1559	IFNGR1	0.627474665641785	0
1560	COMMD6	0.99999988079071	0
1561	TMEM115	0.500202000141144	0
1562	REEP3	0.770940661430359	0
1563	NQO2	0.461818128824234	0
1564	AP005482.1	0.477979749441147	0
1565	SNRNP48	0.442020148038864	0
1566	MAPK1IP1L	0.530909061431885	0
1567	ENSG00000271270	0.471919149160385	0
1568	RUSC2	0.487676709890366	0
1569	CNBP	0.447272688150406	0
1570	KIFAP3	0.401212096214294	0
1571	DDX23	0.427878737449646	0
1572	SURF2	0.417373687028885	0
1573	MAP1A	0.932525157928467	0
1574	PMM2	0.483232289552689	0
1575	PBXIP1	0.406060576438904	0
1576	DCAF12	0.48969691991806	0
1577	BLOC1S6	0.502222180366516	0
1578	ODC1	-0.704242	0
1579	FRMD6	0.999696850776672	0
1580	KCNJ8	0.680812358856201	0
1581	ZNF484	0.500606000423431	0
1583	EPN2	0.506666600704193	0
1584	ENSG00000164953	0.437316626310349	0
1586	DHRS7	-1	0
1587	RIOK1	0.438787847757339	0
1588	CTA-292E10.6	0.478817701339722	0
1589	AMOTL2	0.533737301826477	0
1590	GMPS	0.470707029104233	0
1591	SPTSSA	0.465050458908081	0
1592	SMARCAL1	0.471919149160385	0
1593	RGS14	-0.881212	0
1594	ZNF737	0.482020139694214	0
1595	A1BG	0.777407288551331	0
1596	TRIM24	0.588282763957977	0
1597	MED13	0.695353448390961	0
1598	LZTS2	0.438787847757339	0
1599	IPO9-AS1	0.460201978683472	0
1600	PSMA7	0.461818128824234	0
1601	SPTLC1	0.507878720760345	0
1604	CNOT8	0.444040358066559	0
1605	NUDT21	0.403636336326599	0
1606	ROCK2	0.815353453159332	0
1607	NDRG3	0.539393901824951	0
1609	THOC2	0.425050467252731	0
1610	C9orf41	0.526755750179291	0
1611	FOXN2	0.777777671813965	0
1612	USP39	0.488888829946518	0
1613	PRDX1	-0.839596	0
1614	ISG20L2	0.426262587308884	0
1615	SCYL1	0.430707037448883	0
1616	GET4	0.56888884305954	0
1617	AC003075.4	0.474851429462433	0
1618	SCRN2	0.443232268095016	0
1619	TNFRSF10C	0.444040358066559	0
1620	TSPAN31	0.452525198459625	0
1621	SLMAP	0.772525191307068	0
1622	CCDC59	0.456161558628082	0
1623	COX6A1P2	0.506919920444489	0
1624	SSR1	0.417777746915817	0
1625	SLC25A4	-0.873939	0
1627	LDOC1L	0.540606021881104	0
1628	C6orf120	0.554343402385712	0
1630	ADD3	0.710720419883728	0
1631	CCNT1	0.43515145778656	0
1632	FHL3	0.618152499198914	0
1633	NTRK2	0.657373666763306	0
1634	ALDH16A1	0.462626218795776	0
1635	TNFSF13B	0.735778510570526	0
1636	COG4	0.43434339761734	0
1637	AP001258.4	0.45414137840271	0
1638	AC009133.12	0.449628472328186	0
1639	CTBP2	0.433535307645798	0
1640	KALRN	0.671919107437134	0
1641	FAM115C	0.483525425195694	0
1642	AIDA	0.448080778121948	0
1643	CD300C	0.4747474193573	0
1644	ENSG00000182446	0.468017190694809	0
1645	C8orf88	0.518787801265717	0
1646	IDI1	0.799595892429352	0
1647	ZNF207	0.433131277561188	0
1648	IKBKAP	0.544020116329193	0
1649	RASA2	0.467474699020386	0
1650	PPAP2B	0.606868624687195	0
1652	TCHP	0.560404002666473	0
1653	FOXP1	0.851313054561615	0
1654	THUMPD2	0.540606021881104	0
1655	TDG	0.476363599300385	0
1656	TUBGCP2	0.437979757785797	0
1657	LSM3	0.412525206804276	0
1658	C3orf14	0.400404006242752	0
1659	TRMT11	0.514747440814972	0
1660	RCOR3	0.408484816551208	0
1663	HOMER3	0.473131269216537	0
1664	C19orf55	0.446524053812027	0
1665	CTD-2037K23.2	0.461993634700775	0
1666	METTL21B	0.468995690345764	0
1667	RGS4	0.855757474899292	0
1673	C10orf35	0.507474720478058	0
1674	MAPKAP1	0.581818103790283	0
1677	TLE4	0.821414053440094	0
1678	WAC-AS1	0.408484816551208	0
1679	CENPC	0.813737273216248	0
1680	AC002454.1	0.534949421882629	0
1681	TNFAIP1	0.562020123004913	0
1682	ENSG00000068784	0.563432157039642	0
1684	PTPN12	0.88848477602005	0
1685	NEMF	0.511111080646515	0
1686	SLC44A1	0.777373671531677	0
1688	PWP2	0.538585782051086	0
1689	KIAA1841	0.427070677280426	0
1690	SWI5	0.483636319637299	0
1691	C7orf13	0.501414120197296	0
1692	ASMTL	0.41939389705658	0
1693	TNRC6C	0.765656471252441	0
1694	RC3H1	0.431111067533493	0
1695	TSPAN2	0.679058492183685	0
1696	TOR1B	0.465050458908081	0
1697	ARL6IP5	0.420606017112732	0
1698	IQSEC1	0.99999988079071	0
1699	ENSG00000183018	0.428686827421188	0
1700	TMX3	0.844040334224701	0
1702	GPRC5A	0.556767642498016	0
1703	QRICH1	0.500606000423431	0
1704	CERS5	0.468686819076538	0
1705	CEP95	0.518383800983429	0
1707	VEZF1	0.444444388151169	0
1709	NPR3	-0.696162	0
1710	TRAK2	0.693333268165588	0
1711	L1CAM	0.47563311457634	0
1712	CPSF6	0.448484808206558	0
1713	PRR7	-0.752727	0
1714	DHX16	0.510707020759583	0
1715	SYAP1	0.416565626859665	0
1717	NAE1	0.504646420478821	0
1718	LYST	0.509090840816498	0
1719	METTL12	0.657718241214752	0
1720	SEC23IP	0.485252469778061	0
1721	EDN2	-1	0
1722	KLHL9	0.461010068655014	0
1723	NKAP	0.566060543060303	0
1724	GNAS	0.47434338927269	0
1726	PPP5C	0.507878720760345	0
1727	CCDC130	0.402424216270447	0
1728	PTMS	0.99999988079071	0
1729	RAVER1	0.410100966691971	0
1731	HCFC1	0.408888846635818	0
1732	VPS52	0.45414137840271	0
1733	PSD3	0.879595875740051	0
1734	ASXL2	0.507070660591125	0
1735	ZDHHC3	0.571313083171844	0
1737	AC004540.5	0.470992565155029	0
1738	APPBP2	0.503838360309601	0
1739	UCK2	0.450909048318863	0
1740	APEH	0.544242382049561	0
1741	HAS3	0.492929250001907	0
1742	C15orf52	0.5227090716362	0
1744	CTC-459F4.3	0.469025492668152	0
1745	FRA10AC1	0.436363607645035	0
1746	FTSJ3	0.543030261993408	0
1747	GSTM2	0.404040366411209	0
1748	KIAA1919	0.466262578964233	0
1749	HTRA2	0.431111067533493	0
1750	VPS35	0.427070677280426	0
1751	KIAA0247	0.702539443969727	0
1752	AC007405.6	0.431060999631882	0
1753	COASY	0.402020156383514	0
1754	ASCC1	0.487676709890366	0
1755	LRWD1	0.430707037448883	0
1757	DBNL	0.444848448038101	0
1758	PLEKHB2	0.404848456382751	0
1759	USP47	0.486464589834213	0
1760	CYB561	0.410504996776581	0
1761	TWISTNB	0.534949421882629	0
1763	ADAMTS2	0.662625014781952	0
1764	YARS2	0.408484816551208	0
1765	EXOC8	0.437979757785797	0
1766	EHD1	0.524040341377258	0
1767	MMP14	0.667070627212524	0
1768	MAP9	0.99999988079071	0
1769	GPATCH8	0.444040358066559	0
1770	SMARCD2	0.41939389705658	0
1771	ATP8B2	0.812929213047028	0
1772	CMTM7	0.408080756664276	0
1774	PLBD2	0.41414138674736	0
1776	SART3	0.443636327981949	0
1778	USP8	0.475151479244232	0
1779	XRCC6BP1	0.495795845985413	0
1780	BRF2	0.492121160030365	0
1781	KIAA2018	0.79575777053833	0
1782	MFSD11	0.570100963115692	0
1783	MCPH1	0.532121181488037	0
1784	VGF	0.478383779525757	0
1785	ATE1	0.768080711364746	0
1786	CPNE3	0.417373687028885	0
1787	MIR24-2	0.5740687251091	0
1788	TGS1	0.517979741096497	0
1789	TET1	0.612525165081024	0
1790	UNC5B	0.769696891307831	0
1791	SENP6	0.574141383171082	0
1792	TMEM87A	0.438787847757339	0
1793	FAM120AOS	0.536161541938782	0
1794	SURF6	0.450909048318863	0
1795	IPO7	0.536565601825714	0
1797	RDH14	0.563232243061066	0
1798	GTF2H1	0.547070682048798	0
1801	ACIN1	0.438383787870407	0
1802	ORC5	0.486464589834213	0
1804	ARCN1	0.803232252597809	0
1805	ZNF260	0.46949490904808	0
1806	YTHDF3	0.420201987028122	0
1807	LINC00035	0.432973027229309	0
1808	RBBP7	0.424646437168121	0
1809	KCTD12	0.707095265388489	0
1810	GLE1	0.445252478122711	0
1811	LRSAM1	0.479595899581909	0
1812	SLC47A1	-0.790303	0
1813	SMC6	0.650909006595612	0
1814	SLC22A17	0.545859	0
1815	ADAMTS12	0.673610329627991	0
1816	PRR14L	0.457373678684235	0
1817	IPO8	0.557575702667236	0
1818	LATS2	0.99999988079071	0
1820	PIGS	0.543434262275696	0
1821	BCORL1	0.519595921039581	0
1822	HNRNPA3	0.99999988079071	0
1823	TRIM32	0.442020148038864	0
1824	NIN	0.99999988079071	0
1825	CPQ	0.745858490467072	0
1826	PXMP4	0.604040324687958	0
1827	STIM1	0.410909056663513	0
1828	ZFP64	0.426262587308884	0
1829	ZNF592	0.479595899581909	0
1830	STARD8	0.580201983451843	0
1832	SLC39A10	0.472323179244995	0
1833	LINC00941	0.545859	0
1834	SMAD5	0.429090857505798	0
1835	NUP98	0.473535299301147	0
1836	KRI1	0.402424216270447	0
1837	INTS9	0.496969640254974	0
1838	TM9SF3	0.580201983451843	0
1839	ENSG00000273344	0.448317557573318	0
1840	BRD8	0.411717116832733	0
1841	HIP1	0.99999988079071	0
1843	SYNRG	0.417373687028885	0
1844	SH3YL1	-0.906263	0
1845	FMNL3	0.99999988079071	0
1846	STK10	0.597979724407196	0
1847	CYB5R3	0.447676718235016	0
1848	CDC37L1	0.99999988079071	0
1849	FKBP15	0.400404006242752	0
1850	CTD-3138B18.5	0.512323200702667	0
1851	ZNF800	0.475151479244232	0
1852	C9orf37	0.497626036405563	0
1853	ACOT13	0.433131277561188	0
1854	PUF60	0.409292876720428	0
1855	POLI	0.48969691991806	0
1856	ENSG00000272216	0.415974110364914	0
1857	ZNF703	0.640808045864105	0
1860	AC027763.2	0.445656508207321	0
1862	INO80	0.519999921321869	0
1863	TFPT	0.439999967813492	0
1864	BLOC1S2	0.51353532075882	0
1865	INPP5K	0.475151479244232	0
1866	DDX27	0.508282780647278	0
1867	PYCRL	0.53753650188446	0
1869	PPRC1	0.566464602947235	0
1870	NOL11	0.476767629384995	0
1871	MAP4K4	0.854949414730072	0
1872	C1orf51	0.556582272052765	0
1873	LPAR1	0.832323133945465	0
1874	SMAD2	0.46989893913269	0
1875	FAM98A	0.433535307645798	0
1877	AC093391.2	0.468686819076538	0
1878	FAM66B	0.45572355389595	0
1879	INVS	0.492929250001907	0
1880	NAA50	0.425858557224274	0
1883	ENSG00000175879	0.472986102104187	0
1884	FLT4	0.488080769777298	0
1885	TMEM38B	-0.78505	0
1886	TRPC4AP	0.441212087869644	0
1887	PRPF19	0.406868636608124	0
1888	IL17RA	0.422626227140427	0
1889	GATAD2B	0.487676709890366	0
1890	KIAA0226	0.470383077859879	0
1891	MAP3K8	0.99999988079071	0
1893	GPD1	-0.853333	0
1894	ARRDC1	0.451313078403473	0
1895	TAF6	0.542222142219543	0
1896	RNF10	0.41454541683197	0
1897	SUPT16H	0.73333328962326	0
1898	TTC30A	0.475151479244232	0
1900	NSUN5	0.422626227140427	0
1901	LANCL1	0.468686819076538	0
1902	OXLD1	0.445252478122711	0
1904	ALAD	0.499393880367279	0
1905	ABI3BP	0.461818128824234	0
1906	ENSG00000269900	0.516932368278503	0
1907	PCDHB14	0.432323187589645	0
1908	HIF1A	0.721212029457092	0
1910	VPS45	0.41454541683197	0
1911	PDCD10	0.507070660591125	0
1912	KCTD20	0.732929229736328	0
1913	LAS1L	0.448080778121948	0
1914	SOCS5	0.99999988079071	0
1916	TGFBR1	0.88433176279068	0
1917	MTMR14	0.478787839412689	0
1918	RASL11A	0.99999988079071	0
1919	ATG3	0.462626218795776	0
1920	LINS	0.49620309472084	0
1921	SMPD4	0.441212087869644	0
1922	IER5	0.99999988079071	0
1923	ODF2	0.467878729104996	0
1924	ZNF140	0.41454541683197	0
1925	UBE2E1	0.450909048318863	0
1926	SUMF1	0.477171659469604	0
1927	SDE2	0.438787847757339	0
1928	THUMPD1	0.515555500984192	0
1929	TADA1	0.41454541683197	0
1930	LINC01133	0.585050463676453	0
1932	RBMX2	0.406868636608124	0
1933	CDK12	0.431919157505035	0
1934	GTF2A1	0.825050413608551	0
1935	PMPCA	0.491717129945755	0
1936	RNF146	0.490909039974213	0
1937	DOK1	0.524848461151123	0
1938	KRBOX4	0.479191869497299	0
1939	ARC	0.441212087869644	0
1940	ZMYM5	0.450505018234253	0
1941	MAMLD1	0.499797940254211	0
1942	PIP5K1A	0.431111067533493	0
1943	RHBDF1	0.919191837310791	0
1944	RAD51C	0.463434308767319	0
1945	hsa-mir-8072	0.548027098178864	0
1947	CTD-2228K2.5	0.479191869497299	0
1948	GPR75-ASB3	0.523487210273743	0
1949	GSPT2	0.404444396495819	0
1950	EDC4	0.507878720760345	0
1951	MAPKBP1	0.486868649721146	0
1952	DNAJC17	0.41414138674736	0
1953	FBXL12	0.509898960590363	0
1954	RASSF6	-0.728889	0
1955	PIK3R4	0.51434338092804	0
1956	ARL6IP6	0.406464606523514	0
1958	ANKRD50	0.999898970127106	0
1959	LRRC48	0.448080778121948	0
1960	VPS13C	0.47434338927269	0
1961	VTI1A	0.453333288431168	0
1964	NR4A3	0.635713696479797	0
1965	MAP3K7	0.460201978683472	0
1966	ZNF574	0.475959539413452	0
1968	NDN	0.613333284854889	0
1969	ANKH	0.414392590522766	0
1970	HINT3	0.438383787870407	0
1971	CHGB	0.513939321041107	0
1972	SS18	0.451717138290405	0
1973	ELP3	0.416161566972733	0
1974	EIF4E2	0.496565610170364	0
1975	TRIB2	0.99999988079071	0
1976	ACADM	-0.830589	0
1978	SUGCT	0.40153580904007	0
1979	UBASH3B	0.427878737449646	0
1981	CPSF3	0.412929266691208	0
1982	HSP90AB1	0.99999988079071	0
1983	EI24	-1	0
1984	PICALM	0.807676672935486	0
1986	HNRNPR	0.812929213047028	0
1987	MAP4K5	0.99999988079071	0
1988	TRIM4	0.469090849161148	0
1989	UBE2R2	0.496565610170364	0
1990	AGAP2-AS1	0.41939389705658	0
1991	LACE1	0.487549304962158	0
1992	ZNF25	0.546666622161865	0
1993	CASC7	0.747471630573273	0
1994	ARAF	0.417777746915817	0
1995	RND3	0.58949488401413	0
1996	ZNF675	0.536161541938782	0
1998	RWDD3	0.404040366411209	0
1999	DENND6A	0.871111035346985	0
2000	GPATCH11	0.545454502105713	0
2001	ZNF678	0.505858540534973	0
2002	SEC16A	0.411717116832733	0
2003	ARL13B	0.562828242778778	0
2004	WDR75	0.532525181770325	0
2006	C11orf30	0.592055857181549	0
2007	KATNBL1	0.485656529664993	0
2008	C14orf119	0.527272701263428	0
2009	EGR2	0.872209310531616	0
2010	GABARAPL1	-0.763636	0
2011	AC096677.1	0.461010068655014	0
2012	AP006621.5	0.476646184921265	0
2013	GNB5	0.488484799861908	0
2014	EXOSC8	0.457373678684235	0
2015	EIF2AK1	0.432323187589645	0
2016	DOCK1	0.674747407436371	0
2018	SPATA5	0.640403985977173	0
2020	FBXO38	0.429898947477341	0
2021	AKAP11	0.720808029174805	0
2022	C15orf40	0.412525206804276	0
2023	SYT1	0.545019626617432	0
2024	HMBOX1	0.405252486467361	0
2025	SKIL	0.478383779525757	0
2026	WIPF1	0.99999988079071	0
2027	SMARCA2	0.99999988079071	0
2028	NDUFA1	-0.835555	0
2029	RAB7A	0.415353506803513	0
2033	ZSWIM7	0.407272696495056	0
2035	TEAD3	0.99999988079071	0
2036	ZMAT3	0.53814285993576	0
2037	UBE2H	0.447272688150406	0
2038	FAM129A	0.99999988079071	0
2039	BTAF1	0.424646437168121	0
2040	CDHR3	0.405252486467361	0
2042	MARS	0.473535299301147	0
2043	PPP2R5D	0.574141383171082	0
2044	OPHN1	0.481212079524994	0
2045	COPB1	0.445656508207321	0
2046	BAZ2B	0.559191882610321	0
2047	KIAA0753	0.401616126298904	0
2048	RIPK1	0.553939342498779	0
2049	ATF2	0.507070660591125	0
2050	RHBDD2	0.448888838291168	0
2053	APITD1	0.520922064781189	0
2054	BIN3	0.410504996776581	0
2057	CWC25	0.465858548879623	0
2058	INIP	0.428282797336578	0
2059	C14orf64	0.457777738571167	0
2061	OGFOD1	0.441616117954254	0
2062	CTC-444N24.11	0.579858243465424	0
2063	AP3M1	0.524848461151123	0
2064	CCDC137	0.428282797336578	0
2065	TRAPPC10	0.99999988079071	0
2066	PSMD2	0.421010047197342	0
2067	UVRAG	0.861414074897766	0
2068	MAD1L1	0.488484799861908	0
2069	RBM47	-0.76202	0
2070	FAM206A	0.479191869497299	0
2071	CYC1	-0.685252	0
2073	MTA2	0.546666622161865	0
2074	MPP5	0.522828221321106	0
2076	SPCS2	-0.786667	0
2077	KLHL20	0.421010047197342	0
2078	AC093818.1	0.48599848151207	0
2079	ZNF384	0.465454488992691	0
2081	TBC1D1	0.99999988079071	0
2082	UTP23	0.482828229665756	0
2083	CCNK	0.54828280210495	0
2084	KIAA0754	0.456727862358093	0
2086	ZNF808	0.41898986697197	0
2087	EIF5A2	0.532929241657257	0
2088	GRWD1	0.461414098739624	0
2089	PITPNA-AS1	0.4747474193573	0
2090	CALCOCO1	0.436767637729645	0
2091	MISP	0.458585798740387	0
2092	RGS19	0.495353490114212	0
2093	CTD-3074O7.5	0.517021775245667	0
2094	ENSG00000270641	0.408586323261261	0
2095	ANKRD52	0.416969656944275	0
2096	ANKRD33B	-0.740202	0
2097	SCO1	0.457373678684235	0
2098	RRP8	0.479595899581909	0
2099	C16orf70	0.432727217674255	0
2100	LSM14A	0.412929266691208	0
2101	C10orf76	0.471029490232468	0
2102	ANKRD17	0.465858548879623	0
2103	NUP88	0.484848439693451	0
2104	RAB35	0.566060543060303	0
2105	ENSG00000160695	0.519749164581299	0
2106	ENSG00000151778	0.479096800088882	0
2107	IL34	0.936969578266144	0
2108	ZNF107	0.458585798740387	0
2109	CTD-2231H16.1	0.412929266691208	0
2110	NCOA7	0.777777671813965	0
2111	ZNF668	0.531313061714172	0
2112	ENTHD2	0.493649542331696	0
2113	SHMT1	-0.878788	0
2114	ACACA	0.440808027982712	0
2115	GOLGA1	0.555555522441864	0
2117	MICU3	0.99999988079071	0
2118	SS18L2	0.557575702667236	0
2119	PLA2R1	0.877171635627747	0
2120	PIAS1	0.404040366411209	0
2121	PMS2	0.411313086748123	0
2122	PPID	0.452929258346558	0
2125	SLC22A3	0.535757541656494	0
2126	BAZ1B	0.450909048318863	0
2127	SLC25A51	0.563636302947998	0
2129	JAGN1	0.461818128824234	0
2130	MAP3K4	0.483232289552689	0
2131	AC009518.4	0.436072379350662	0
2132	APEX2	0.450100958347321	0
2133	DIP2C	0.400808036327362	0
2134	ESYT2	0.437979757785797	0
2135	PROCR	0.420606017112732	0
2136	DAPK3	0.469090849161148	0
2137	FN3KRP	0.402828246355057	0
2138	POLR1E	0.459393888711929	0
2139	PIM1	0.503838360309601	0
2140	SCRN3	0.448080778121948	0
2141	AP5S1	0.458989858627319	0
2142	MIB1	0.99999988079071	0
2144	FASTKD2	0.448484808206558	0
2146	QKI	0.543030261993408	0
2147	FKBP9	0.673131227493286	0
2148	PJA2	0.579797923564911	0
2149	TIA1	0.423838347196579	0
2150	ENSG00000089060	0.464217841625214	0
2151	ENSG00000273015	0.433701992034912	0
2152	MTRF1L	0.517979741096497	0
2153	SET	0.917575657367706	0
2154	PAFAH1B3	-0.913131	0
2155	TRIM26	0.415757536888123	0
2156	EVC	0.468282788991928	0
2157	KATNB1	0.401616126298904	0
2159	DDX59	0.425858557224274	0
2160	MAP3K5	0.99999988079071	0
2161	DDX52	0.482828229665756	0
2162	TMEM223	0.437171667814255	0
2163	EXOC6B	0.405252486467361	0
2164	ENSG00000116918	0.408888846635818	0
2165	APH1B	0.465050458908081	0
2166	KMT2A	0.810100913047791	0
2167	ZNF91	0.451313078403473	0
2168	METTL16	0.497373700141907	0
2169	RANBP10	0.450909048318863	0
2170	PNP	0.402828246355057	0
2171	MMP19	0.99999988079071	0
2172	BRWD3	0.403232276439667	0
2173	CPNE2	0.524444401264191	0
2174	DMXL1	0.408080756664276	0
2178	SLC39A6	0.421818137168884	0
2179	ACADSB	0.511515080928802	0
2180	GLYR1	0.446464598178864	0
2181	IKZF5	0.520808041095734	0
2182	CCAR2	0.409696936607361	0
2183	HERC1	0.757171630859375	0
2184	STAG1	0.445656508207321	0
2186	ITGAE	0.772525191307068	0
[truncated: 1,521 more rows]

## Sheet: CRC
X.1	gene	tau	pvalue
1	B2M	0.558383762836456	0
2	IFITM2	0.99999988079071	0
3	A2M	0.569638192653656	0
4	IFITM3	0.99999988079071	0
5	COL3A1	0.420861154794693	0
6	C3	0.737012386322021	0
8	APOD	0.9993936419487	0
9	C1R	0.417626887559891	0
10	LGALS1	0.783715546131134	0
11	PDPN	0.456034004688263	0
12	CCL2	0.568425357341766	0
13	ICAM1	0.878512322902679	0
14	TIMP1	0.672323167324066	0
15	ISLR	0.588354527950287	0
16	CTSC	0.970805108547211	0
17	CD81	0.99999988079071	0
18	KLF5	-1	0
19	LUM	0.473880976438522	0
20	EID1	0.99999988079071	0
21	TMEM176A	0.99999988079071	0
22	LCN2	-0.684848	0
23	ITM2B	0.687272667884827	0
24	ANXA5	0.495757520198822	0
25	CH25H	0.540382206439972	0
26	SELENOM	0.62665456533432	0
27	ITIH5	0.564478814601898	0
29	LAPTM4A	0.98505038022995	0
30	TMEM176B	0.99999988079071	0
31	MYL9	0.549423933029175	0
32	PDGFRA	0.533252537250519	0
33	SERPING1	0.625429630279541	0
34	EDNRB	0.539316833019257	0
35	VCAM1	0.572003543376923	0
36	AEBP1	0.531231105327606	0
37	COL6A1	0.784313797950745	0
38	TCF4	0.511421084403992	0
39	FILIP1L	0.449969708919525	0
41	POSTN	0.499292552471161	0
42	COL14A1	0.796038091182709	0
45	THY1	0.414392590522766	0
46	CFH	0.493554204702377	0
47	PRKAR2B	0.470183998346329	0
49	COL12A1	0.423691153526306	0
50	PTGDS	0.812209486961365	0
51	CXCL14	0.896858274936676	0
53	TPM2	0.685258150100708	0
54	ZEB1	0.444309741258621	0
55	SULF1	0.504548251628876	0
56	ELF3	-0.829899	0
57	FBN1	0.523928880691528	0
58	CNN3	0.560808002948761	0
59	WARS	0.544572532176971	0
60	ID3	0.99999988079071	0
61	CHI3L1	0.9993936419487	0
62	MXRA5	0.694966733455658	0
63	TNC	0.917323708534241	0
64	PPP1R14A	0.864766597747803	0
65	OLFML3	0.472205430269241	0
66	FERMT2	0.480291128158569	0
67	MMP11	0.574893951416016	0
68	C11orf96	0.724883854389191	0
69	MFAP2	0.999696850776672	0
70	IGFBP5	0.406789928674698	0
71	GNG11	0.449565440416336	0
72	ANTXR1	0.456438302993774	0
73	TIMP2	0.641196727752686	0
74	COL6A2	0.910450875759125	0
75	WNT5A	0.572313189506531	0
76	IGFBP6	0.707903861999512	0
77	COL5A2	0.835253775119781	0
78	RBPMS	0.568425357341766	0
79	FSTL1	0.462098300457001	0
80	IL1R1	0.613705337047577	0
81	THBS2	0.430968314409256	0
82	EVA1B	0.936325132846832	0
83	SERPINH1	0.776442050933838	0
84	COL4A2	0.914089441299438	0
86	HTRA1	0.865979492664337	0
87	TUSC3	0.468971133232117	0
88	MMP14	0.451991140842438	0
89	CST1	0.452525198459625	0
90	LTBP2	0.9993936419487	0
91	MSRB3	0.596480906009674	0
92	CTSK	0.465332567691803	0
93	NBL1	0.794382154941559	0
94	LAMA4	0.491206854581833	0
95	MMP2	0.430968314409256	0
96	LHFPL6	0.844552338123322	0
97	TSPAN4	0.486759692430496	0
98	GLT8D2	0.53365683555603	0
99	COL8A1	0.577284634113312	0
100	EHD2	0.972710847854614	0
101	COL4A1	0.49039825797081	0
102	LOXL2	0.556555271148682	0
103	TMEM119	0.527188241481781	0
104	TSPAN33	0.889832317829132	0
105	CD248	0.481503993272781	0
106	PXDN	0.636345326900482	0
107	MFGE8	0.921366572380066	0
108	SOD3	0.40145468711853	0
109	PLAU	0.786335229873657	0
110	AGT	0.82555091381073	0
111	NID1	0.470183998346329	0
112	EFEMP1	0.470992565155029	0
113	FKBP10	0.811400949954987	0
114	MOXD1	0.9993936419487	0
115	PROCR	0.999696850776672	0
116	PLAT	0.493228256702423	0
117	COL18A1	0.776228070259094	0
118	NDN	0.629876732826233	0
119	NSG1	0.57886266708374	0
120	MRVI1	0.439862579107285	0
121	FIBIN	0.77905809879303	0
122	MXRA8	0.588235378265381	0
123	DLC1	0.705882430076599	0
124	CERCAM	0.754396677017212	0
125	PCDH18	0.553443789482117	0
126	HTRA3	0.500505387783051	0
127	GGT5	0.489993989467621	0
128	OSMR	0.9993936419487	0
129	PDGFRB	0.512229681015015	0
130	PDGFC	0.468566864728928	0
131	ACKR3	0.9993936419487	0
132	MFAP4	0.475439697504044	0
133	MEG3	0.422074019908905	0
134	EMID1	0.9993936419487	0
135	CYGB	0.538900017738342	0
136	TMEM204	0.453608304262161	0
137	EMILIN1	0.456034004688263	0
138	WNT2	0.544027626514435	0
139	TMEM158	0.870022296905518	0
140	ITGA11	0.47988685965538	0
141	FRZB	0.514251112937927	0
142	FAT4	0.9993936419487	0
143	WFDC1	0.411158323287964	0
144	CCL11	0.610057950019836	0
145	FOXF2	0.538103938102722	0
146	TRPA1	0.425712585449219	0
147	TNFSF11	0.548507571220398	0
148	TCF21	0.9993936419487	0
149	FOXF1	0.456438302993774	0
150	FENDRR	0.631089627742767	0
151	MUC2	-0.966465	0
152	CCN1	0.790782392024994	0
153	CCN2	0.675561010837555	0
154	PLAAT4	0.789569497108459	0
155	C1QTNF5	0.529613971710205	0
156	BEX3	0.77373731136322	0
157	CD63	0.63999992609024	0
158	SPINK4	-1	0
159	PPIB	0.747474670410156	0
160	TFPI	0.760865271091461	0
161	CALU	0.99999988079071	0
162	EDNRA	0.556728303432465	0
163	DDR2	0.557913959026337	0
164	ABI3BP	0.713159561157227	0
165	ANGPTL2	0.450778305530548	0
166	MMP19	0.785930931568146	0
167	GJA1	0.454416871070862	0
168	FBLN2	0.559126794338226	0
169	TGFB1	0.721649527549744	0
172	MSC	0.559639930725098	0
173	ADAMTS2	0.544572532176971	0
174	PRNP	0.554713547229767	0
175	GUCY1A1	0.552877962589264	0
176	CPZ	0.591848373413086	0
177	COX7A1	0.63311105966568	0
179	TGM2	0.552658259868622	0
180	CSF1	0.756822407245636	0
181	LAMC1	0.699009597301483	0
182	SOD2	0.99999988079071	0
183	COL11A1	0.590261459350586	0
184	CPED1	0.440671145915985	0
185	ANXA6	0.47186017036438	0
186	LY6E	0.99999988079071	0
187	CYBRD1	0.437436878681183	0
188	NFIC	0.42699807882309	0
189	CRTAP	0.82828277349472	0
190	RBMS1	0.918940842151642	0
191	ADAMTS1	0.498079687356949	0
192	SGCB	0.737416684627533	0
193	CTSF	0.696583867073059	0
194	BST2	0.99999988079071	0
196	CMTM3	0.830806612968445	0
197	SLC2A3	0.776632368564606	0
198	ELN	0.631493926048279	0
199	HACD4	0.891449451446533	0
200	F2RL2	0.574085354804993	0
201	STOM	0.589448213577271	0
202	FCGBP	-1	0
203	VKORC1	0.99999988079071	0
204	TSPAN11	0.501668393611908	0
205	LINC01082	0.608092725276947	0
206	MRGPRF	0.485546857118607	0
207	NCAM1	0.9993936419487	0
208	TBX2	0.441479742527008	0
209	WFDC2	-1	0
210	CRYAB	0.908356070518494	0
211	S100A13	0.515105605125427	0
212	LOXL1	0.831615209579468	0
213	CSRP1	0.469031006097794	0
214	ADAMTS12	0.583458244800568	0
215	CLEC11A	0.446735441684723	0
216	MUC4	-0.68202	0
217	DPYSL3	0.714776694774628	0
219	BMP5	0.612909078598022	0
220	BICC1	0.833232343196869	0
221	CHL1	0.519472599029541	0
222	AKR1B1	0.658179223537445	0
223	SEPTIN11	0.922719478607178	0
224	SCARA5	0.620213985443115	0
225	WNT2B	0.605619609355927	0
226	SNAI2	0.487011104822159	0
227	NKX2-3	0.635536730289459	0
228	SGCE	0.794825196266174	0
229	SERPINA1	-0.944242	0
230	COL15A1	0.523145377635956	0
231	FN1	0.717979729175568	0
232	ALKAL2	0.9993936419487	0
233	CTSB	0.464242368936539	0
234	NRG1	0.568425357341766	0
235	NXN	0.693349599838257	0
236	PRR16	0.456438302993774	0
237	CPXM1	0.414392590522766	0
238	CD99	0.797171652317047	0
239	TRPM4	-0.951515	0
240	REG4	-0.970805	0
241	MSN	0.670709609985352	0
242	KIAA1755	0.9993936419487	0
243	ENG	0.635941028594971	0
244	SERPINE2	0.782907366752625	0
245	IFITM1	0.871111035346985	0
246	ITGB1	0.99999988079071	0
247	FGFR1	0.437841147184372	0
248	SGCD	0.607693791389465	0
249	CAPZB	0.73898983001709	0
250	SVEP1	0.9993936419487	0
251	WWTR1	0.709520995616913	0
252	SLC8A1	0.843743741512299	0
253	CDK2AP1	0.99999988079071	0
254	CYP7B1	0.59663313627243	0
255	VSTM4	0.9993936419487	0
256	RNASEK	0.99999988079071	0
257	SMARCA1	0.9993936419487	0
258	FAP	0.67030531167984	0
259	GPX8	0.440266877412796	0
260	TUBB	0.616565585136414	0
261	PLTP	0.89340204000473	0
262	DMKN	0.999696850776672	0
263	FAM20C	0.529613971710205	0
264	PTCH1	0.582171082496643	0
265	GSN	0.58179247379303	0
266	LRRN4CL	0.598801612854004	0
267	PRRX1	0.897695362567902	0
268	FGF7	0.515463948249817	0
270	ADH5	0.914343357086182	0
271	APCDD1	0.645252466201782	0
272	GABARAP	0.822222113609314	0
273	TWSG1	0.967455089092255	0
274	FRMD6	0.665858149528503	0
275	THBS1	0.492068290710449	0
276	ERN2	-0.760404	0
277	LAMB1	0.644033551216125	0
278	LOX	0.487568259239197	0
279	LIMS1	0.999898970127106	0
280	PLXDC1	0.441479742527008	0
281	TMEM98	0.777373671531677	0
282	FNDC1	0.519569873809814	0
283	LEPROT	0.999696850776672	0
284	A4GALT	0.9993936419487	0
286	TMEM35B	0.999898970127106	0
287	DPEP1	-0.701818	0
288	GNB4	0.572468221187592	0
289	MYL6	0.752727210521698	0
291	PDLIM1	0.787474691867828	0
292	IKBIP	0.615322470664978	0
293	FTH1	0.711515069007874	0
294	RBMS3	0.652112483978271	0
295	OLFML1	0.9993936419487	0
296	DAD1	0.722828209400177	0
297	NEGR1	0.602667510509491	0
298	RCN2	0.790706992149353	0
299	COPZ2	0.70871239900589	0
300	CD82	0.6610067486763	0
301	NTM	0.411158323287964	0
302	PDZD2	0.876895189285278	0
303	GPC1	0.999696850776672	0
304	IL34	0.9993936419487	0
305	SH3BGRL	0.666666626930237	0
306	UGCG	0.672326743602753	0
307	GPX3	0.646856725215912	0
308	HGF	0.585497975349426	0
309	IFI16	0.977467894554138	0
310	WLS	0.642005324363708	0
311	HIF1A	0.709507942199707	0
312	TNS1	0.501313984394073	0
313	UBE2L6	0.527230501174927	0
314	MAGI2-AS3	0.591069459915161	0
315	CYTOR	0.9136101603508	0
316	CLIP3	0.450374007225037	0
317	CLIC4	0.583788216114044	0
318	BRK1	0.768888831138611	0
319	PARVA	0.558722496032715	0
320	NREP	0.428138315677643	0
321	RHOA	0.747878730297089	0
322	FEZ1	0.558722496032715	0
323	ARHGAP28	0.603598177433014	0
324	HEG1	0.687689602375031	0
325	VASN	0.42611688375473	0
326	RRAD	0.625429630279541	0
327	TWIST1	0.564940273761749	0
328	KANK2	0.485142558813095	0
329	MXRA7	0.738203525543213	0
330	RGS10	0.754621684551239	0
331	GLIPR2	0.814635217189789	0
332	NID2	0.517889678478241	0
333	SAA1	0.694149732589722	0
334	MSC-AS1	0.460076868534088	0
335	RUNX1T1	0.758843839168549	0
336	ATRAID	0.874747395515442	0
337	ADAMTS8	0.506165385246277	0
338	HLA-C	0.99999988079071	0
339	MYH10	0.863958060741425	0
340	PARK7	0.547878742218018	0
341	GBP4	0.9993936419487	0
342	C5orf66-AS1	0.468162566423416	0
343	PLD3	0.493632555007935	0
344	SGIP1	0.559531092643738	0
345	TNFAIP6	0.807358086109161	0
346	HLA-B	0.99999988079071	0
347	TMEM14C	0.763232231140137	0
348	CLEC2B	0.583788216114044	0
349	AP2M1	0.797171652317047	0
350	OSTC	0.845252454280853	0
351	JAM3	0.609662473201752	0
352	HSD11B2	-0.830707	0
353	PSMB9	0.751515090465546	0
354	RABAC1	0.99999988079071	0
355	SCPEP1	0.477865427732468	0
356	ITGA5	0.739438116550446	0
357	PFN1	0.487676709890366	0
358	TMEM109	0.595009624958038	0
359	CD59	0.99999988079071	0
360	ADGRL3	0.912472307682037	0
361	IFI27L2	0.999898970127106	0
362	ISCU	0.737373650074005	0
363	KLK10	-0.71798	0
364	MORF4L1	0.99999988079071	0
365	RTL8C	0.601596415042877	0
366	SMARCD3	0.677986741065979	0
367	SMIM41	0.731756687164307	0
368	SMIM3	0.469031006097794	0
369	TNFSF12	0.642005324363708	0
370	PPIC	0.426911801099777	0
371	FKBP1A	0.537777721881866	0
372	SUMO2	0.547474682331085	0
373	SCUBE1	0.58136248588562	0
374	MAGEH1	0.843743741512299	0
375	PSAP	0.99999988079071	0
376	GBP1	0.747119545936584	0
377	LAP3	0.744646370410919	0
378	SCNN1A	-0.809293	0
379	COLEC12	0.731352388858795	0
380	SLC22A17	0.592682480812073	0
381	OLFML2A	0.9993936419487	0
382	PLEKHO1	0.706286728382111	0
383	MCAM	0.489589691162109	0
384	UBD	0.99999988079071	0
385	TMEM59	0.686060547828674	0
386	GNAI2	0.954237818717957	0
387	FHL3	0.742672383785248	0
388	LDB2	0.427329748868942	0
389	AC023157.3	-0.753939	0
390	RASEF	-1	0
391	BASP1	0.57206392288208	0
392	CCN4	0.798059523105621	0
393	CST3	0.583434283733368	0
394	SEC11A	0.678383767604828	0
395	NDUFC2	0.658585786819458	0
396	HBEGF	-1	0
397	PFN2	0.471455991268158	0
398	S1PR3	0.585117518901825	0
399	PRICKLE1	0.455225437879562	0
400	DEGS1	0.699818134307861	0
401	LDOC1	0.94238942861557	0
402	SHISA4	0.923388004302979	0
403	ATP2C2	-0.695353	0
404	SYDE1	0.592682480812073	0
405	C2	0.601596415042877	0
406	ID2	-0.69697	0
407	HLA-A	0.836767613887787	0
408	SMIM10	0.904386579990387	0
409	EMC7	0.85373729467392	0
410	CD302	0.863553762435913	0
411	SCARF2	0.534061074256897	0
412	ANKRD35	0.884980857372284	0
413	DCHS1	0.67960387468338	0
414	TPST1	0.796038091182709	0
415	MCC	0.939155161380768	0
416	RTL8B	0.401455461978912	0
417	PDIA3	0.812929213047028	0
418	MME	0.514701426029205	0
419	LMAN1	0.99999988079071	0
420	OAF	0.465332567691803	0
421	VAT1	0.941497445106506	0
422	PTMS	0.528888821601868	0
423	CHN1	0.9993936419487	0
424	TLN1	0.568455100059509	0
425	SNHG12	-0.763636	0
426	BMERB1	0.819486618041992	0
427	BNC2	0.697796702384949	0
428	CNN2	0.750302970409393	0
429	SNX3	0.802424192428589	0
430	HIST1H4B	-0.70101	0
431	ARL2BP	0.496918261051178	0
432	SEPTIN7	0.99999988079071	0
433	ARID5B	0.658987581729889	0
434	ACTB	0.578989863395691	0
435	MRAS	0.406306892633438	0
436	TAX1BP3	0.99999988079071	0
437	ANKRD37	-0.853333	0
438	SERINC1	0.99999988079071	0
439	BOC	0.473013997077942	0
440	GINM1	0.54538106918335	0
441	HIST1H2BG	-0.700202	0
443	ACTN1	0.605515718460083	0
444	PRDM1	0.692136704921722	0
445	LPP	0.692393183708191	0
446	CISD1	0.663838	0
447	CCNI	0.752323150634766	0
448	CALR	0.99999988079071	0
449	GNG10	0.99999988079071	0
450	MYADM	0.73818176984787	0
451	SYNE1	0.487163990736008	0
452	MAGED1	0.99999988079071	0
453	PGAM1	0.899393856525421	0
454	HS3ST3A1	0.582171082496643	0
455	CACNA2D1	0.9993936419487	0
456	A1BG	0.701839566230774	0
457	CRACR2B	-0.692929	0
458	PPT1	0.755429863929749	0
459	MEST	0.775386452674866	0
460	EHD3	0.975540816783905	0
461	TRMT112	0.706666588783264	0
462	CFI	0.621386766433716	0
463	C4A	0.552658259868622	0
464	ATP6AP2	0.99999988079071	0
465	KIRREL1	0.524762511253357	0
466	INSC	0.994542241096497	0
467	C4B	0.669496715068817	0
468	NDUFA11	0.652525186538696	0
469	RBP1	0.99999988079071	0
470	PAM	0.999898970127106	0
471	SLC39A1	0.836363554000854	0
472	ZNF667-AS1	0.9993936419487	0
473	CXCL1	0.731313049793243	0
474	PHLDA2	-0.965252	0
475	SSR2	0.68444436788559	0
476	ARL6IP5	0.99999988079071	0
477	SQSTM1	-0.822222	0
478	CNBP	0.592727243900299	0
479	NARF	-0.751111	0
480	MYL12A	0.595151484012604	0
481	TRPV2	0.815848052501678	0
482	TMEM30A	0.773769855499268	0
483	ZFP36L1	0.99999988079071	0
484	CHCHD7	-0.796364	0
485	FOXL1	0.9993936419487	0
486	PSMB6	0.523636341094971	0
487	AOPEP	0.588235378265381	0
488	NPC2	0.653333246707916	0
489	ARMCX1	0.407924026250839	0
490	MT1G	-0.72674	0
492	ACTN4	-1	0
493	ARHGEF38	-0.702626	0
494	HEBP1	0.99999988079071	0
495	BDH2	0.554275393486023	0
496	TMEM47	0.63432389497757	0
497	BCAS1	-0.745454	0
498	PAG1	0.484738260507584	0
499	ERH	0.444040358066559	0
500	EIF3F	0.484848439693451	0
501	LINC00632	0.949964821338654	0
502	COMTD1	-0.805252	0
503	PHLDA1	0.405252486467361	0
504	MYL12B	0.486060559749603	0
505	REXO2	0.99999988079071	0
506	RECK	0.9993936419487	0
507	SHISA5	0.99999988079071	0
508	C4orf3	0.99999988079071	0
509	ITGAV	0.554713547229767	0
510	KIAA0930	0.580553948879242	0
511	PLPP3	0.661815285682678	0
512	ST6GALNAC1	-1	0
513	RCN1	0.605656504631042	0
514	BMP4	0.674343347549438	0
515	FAM171B	0.451586872339249	0
516	CALM1	0.703030228614807	0
517	RDX	0.640388190746307	0
519	PEBP1	0.427878737449646	0
520	DUSP1	0.407515913248062	0
521	MRFAP1	0.823030233383179	0
522	ADAMTS14	0.733373820781708	0
523	MARVELD3	-0.679192	0
524	TTC28	0.720436692237854	0
525	TSPAN9	0.493228256702423	0
526	RASL12	0.667071044445038	0
527	GABARAPL2	0.718787789344788	0
528	NME2	0.537373661994934	0
529	HDGFL3	0.999696850776672	0
530	PTGES	0.422478318214417	0
531	KRT17	-1	0
532	OST4	0.542626202106476	0
533	PSMB5	0.534141361713409	0
534	MAPK10	0.597533941268921	0
535	LIMS2	0.829761683940887	0
536	CSGALNACT2	0.637558162212372	0
537	GPR176	0.4002425968647	0
538	HSPA6	0.722699284553528	0
539	ENTPD1	0.817869484424591	0
540	TMEM50A	0.748686790466309	0
541	ADAMTS7	0.9993936419487	0
542	IL15RA	0.43460687994957	0
543	HIST1H2AE	-1	0
544	CTSZ	0.8694948554039	0
545	PLOD2	0.45973527431488	0
546	PHLDA3	0.99999988079071	0
547	NINJ1	0.812809348106384	0
548	EEF1G	0.476363599300385	0
549	PRKAR1A	0.752323150634766	0
550	UNC5B	0.482312560081482	0
551	ARMCX2	0.937942266464233	0
552	LAMA3	-0.726061	0
553	CHRD	0.701424658298492	0
554	ABCC4	0.781448900699615	0
555	PSME1	0.587474703788757	0
556	SEC61B	0.58868682384491	0
557	CALHM2	0.9993936419487	0
558	C5orf15	0.999696850776672	0
559	LINC00668	-0.766465	0
560	PPP1CC	0.73898983001709	0
561	PDIA6	0.585050463676453	0
562	PLSCR4	0.698605298995972	0
563	NOTCH3	0.999696850776672	0
564	LAMTOR1	0.642424166202545	0
565	TXNL1	0.666262567043304	0
566	HSPA1A	0.401616126298904	0
567	BEX4	0.999696850776672	0
568	ARHGAP10	0.428946882486343	0
569	TRAM1	0.99999988079071	0
570	PAPLN	0.7539923787117	0
571	MCRIP1	0.999898970127106	0
572	CCPG1	0.452395439147949	0
573	PYURF	0.749494850635529	0
574	ATP6V0E1	0.565252482891083	0
576	AKR7A2	0.475151479244232	0
577	SCARB2	0.870188891887665	0
578	TM7SF2	-0.713535	0
579	LITAF	0.812929213047028	0
580	PRDX4	0.458989858627319	0
581	SERPINE1	0.609679698944092	0
582	HAS2	0.846978068351746	0
583	BANF1	0.525252461433411	0
584	LINC02802	0.67461359500885	0
585	PRCP	0.999696850776672	0
586	DBN1	0.999696850776672	0
587	NEDD8	0.598787844181061	0
588	STAT1	0.754217624664307	0
589	REP15	-1	0
590	SPCS1	0.411313086748123	0
591	GLRX5	0.763636291027069	0
592	LTBP1	0.443501144647598	0
593	HIST1H3J	-0.932525	0
594	PRDX6	0.49414137005806	0
595	HIST1H3C	-0.764444	0
596	SRP14	0.423030257225037	0
597	HIST4H4	-0.728889	0
598	CUTA	0.430707037448883	0
599	S100A4	0.654949426651001	0
600	RTN4	0.99999988079071	0
601	TMBIM4	0.762828230857849	0
602	AKAP12	0.522336840629578	0
604	TXNIP	0.99999988079071	0
605	HSP90B1	0.77939385175705	0
606	GLI1	0.839296638965607	0
607	PLSCR3	0.752349197864532	0
608	ATOX1	0.710302948951721	0
609	REEP5	0.552323162555695	0
610	EMC4	0.749898910522461	0
611	FA2H	-0.692525	0
612	PROS1	0.852638065814972	0
613	FBXO17	0.9993936419487	0
614	CIB2	0.980701208114624	0
615	CMTM6	0.658181726932526	0
616	CKAP4	0.724444389343262	0
617	ARF4	0.958383738994598	0
618	ERLEC1	0.99999988079071	0
619	IAH1	0.982222139835358	0
620	CTDSPL	0.984139800071716	0
621	HOXB2	0.518698275089264	0
622	PCDH7	0.464119702577591	0
623	SSR3	0.604848444461823	0
624	SELENOF	0.99999988079071	0
625	NUAK1	0.898322284221649	0
626	FXYD1	0.502526819705963	0
627	PHACTR2	0.797050178050995	0
628	SLC39A6	0.501364052295685	0
629	PPP1R18	0.88006466627121	0
630	FAM229B	0.505356848239899	0
631	DDOST	0.516363561153412	0
632	GPR63	0.764908075332642	0
633	POLR2A	-0.726869	0
634	SYNC	0.99999988079071	0
635	MYDGF	0.607676684856415	0
636	SEC62	0.99999988079071	0
637	WNK2	-1	0
638	IER3IP1	0.99999988079071	0
639	AC254629.1	-0.711919	0
640	PSMB3	0.512727200984955	0
641	G0S2	0.682833194732666	0
642	TMEM230	0.672323167324066	0
643	OTULINL	0.499343246221542	0
644	BSG	0.901010036468506	0
645	RGS2	0.421265453100204	0
646	C11orf58	0.99999988079071	0
647	ZNF428	0.99999988079071	0
648	DCTN3	0.649292886257172	0
649	GSTM3	0.588639616966248	0
650	RAB5C	0.892525136470795	0
651	FZD1	0.631089627742767	0
652	CFL2	0.722053825855255	0
653	GRN	0.916363537311554	0
654	PSMB1	0.478787839412689	0
655	SPIN1	0.999898970127106	0
656	CNIH1	0.634747385978699	0
657	VEGFB	0.742499232292175	0
658	AGTRAP	0.931393325328827	0
659	EIF3L	0.49414137005806	0
660	TCEAL9	0.99999988079071	0
661	SNRPN	0.93300998210907	0
662	P3H3	0.507378280162811	0
663	CD40	0.497271120548248	0
664	SDHD	0.861414074897766	0
665	PDIA5	0.593491077423096	0
666	TACSTD2	-1	0
667	APP	0.90505039691925	0
668	PNRC1	0.945050418376923	0
669	SEPTIN2	0.771717071533203	0
670	KRTCAP2	0.56484842300415	0
671	RAI14	0.451182574033737	0
672	KIF12	-1	0
673	SLC19A2	-0.690909	0
674	PITX1	0.476710110902786	0
675	CEMIP2	-0.760808	0
676	YIF1A	0.757575690746307	0
677	PSMG2	0.779797911643982	0
679	SNHG29	0.431919157505035	0
680	CAP1	0.861818075180054	0
681	PEA15	0.526315808296204	0
682	TMED10	0.774949431419373	0
683	OAT	0.99999988079071	0
684	CEBPG	-0.738182	0
685	VAMP2	0.57573002576828	0
686	UBE2E3	0.99999988079071	0
688	TMED9	0.763636291027069	0
689	GSTO1	0.480808019638062	0
690	CLIC2	0.550232529640198	0
691	TNFRSF1A	0.687140107154846	0
692	RHOC	0.99999988079071	0
693	DYNLT1	0.511111080646515	0
694	RRAGA	0.745882570743561	0
695	WIPF1	0.59066104888916	0
696	ARHGAP6	0.999898970127106	0
697	C17orf49	0.99999988079071	0
698	KDELR2	0.844040334224701	0
699	PLOD1	0.430968314409256	0
700	PTK7	0.99999988079071	0
701	BNIP3L	0.690512299537659	0
702	LAMP1	0.835959494113922	0
703	PDZRN3	0.443501144647598	0
704	GLT8D1	0.684051036834717	0
705	GULP1	0.660602450370789	0
706	ESD	0.48929288983345	0
707	ASAP1	0.99999988079071	0
708	TMEM179B	0.918787777423859	0
709	TGFBR2	0.843519568443298	0
710	MAGED2	0.99999988079071	0
711	KLHL5	0.9993936419487	0
713	ATP5F1A	0.542222142219543	0
714	RORA	0.750758111476898	0
715	SLC66A3	0.692541003227234	0
716	MEPCE	-0.751515	0
717	FGF2	0.775823831558228	0
718	GLMP	0.576161563396454	0
719	ADAM19	0.67151814699173	0
720	AGAP2-AS1	0.721649527549744	0
721	MYH9	0.479846447706223	0
722	CCDC71L	0.702233016490936	0
723	KLK1	-0.771313	0
724	EIF5A	0.447676718235016	0
725	LINC02762	0.644835293292999	0
726	APBA2	0.9993936419487	0
727	ATP2A3	-0.960808	0
728	HIST1H2AL	-0.752727	0
729	AC245014.3	-0.925252	0
730	TM9SF1	0.892413377761841	0
731	TRAPPC1	0.62505042552948	0
732	CES1	0.99999988079071	0
733	SUMO1	0.499797940254211	0
734	PSME2	0.545454502105713	0
735	FHL2	0.553939342498779	0
736	SNX17	0.99999988079071	0
737	ARL2	0.729696869850159	0
738	CHURC1	0.794747412204742	0
739	CDK4	0.467474699020386	0
740	SLFN5	0.663028180599213	0
741	ARPC2	0.88848477602005	0
742	LGALS3BP	0.99999988079071	0
743	SYT11	0.661815285682678	0
744	TMSB4X	0.456565618515015	0
745	FOS	0.410100966691971	0
746	NME1	0.504646420478821	0
747	TPM4	0.581818103790283	0
748	PDE5A	0.464524000883102	0
749	TMEM258	0.513939321041107	0
750	NTAN1	0.75073254108429	0
751	HNRNPK	0.534545421600342	0
752	RRAS	0.578442275524139	0
753	RBX1	0.522020161151886	0
754	FAM126A	0.620578169822693	0
755	PRSS23	0.60525244474411	0
756	TSKU	0.646048188209534	0
757	KLF6	-0.735758	0
758	GDI2	0.641212046146393	0
759	ZCCHC24	0.499292552471161	0
760	POLR2G	0.75393933057785	0
761	P3H4	0.523549675941467	0
762	PFDN5	0.460201978683472	0
763	TWF2	0.99999988079071	0
765	MARVELD1	0.571255385875702	0
766	TBC1D8	-0.687677	0
767	CHID1	0.99999988079071	0
768	TMX1	0.85454535484314	0
769	SEC13	0.99999988079071	0
770	SPDEF	-1	0
771	PTPRE	0.462098300457001	0
772	PSMF1	0.637575685977936	0
773	GCSH	0.698989808559418	0
774	SERF2	0.468282788991928	0
775	ILK	0.425785601139069	0
777	DUT	0.783030211925507	0
778	RECQL	0.999898970127106	0
779	NME4	0.565252482891083	0
780	ARL3	0.7183837890625	0
781	SPHK1	0.73539525270462	0
782	DESI2	0.99999988079071	0
783	BMPR2	0.674209535121918	0
784	ARL1	0.99999988079071	0
785	PLS3	0.75959587097168	0
786	TMX3	0.628663897514343	0
787	SDHC	0.583434283733368	0
788	PRAF2	0.52678394317627	0
789	ITGA4	0.67030531167984	0
790	CCDC28B	0.686881005764008	0
791	TMED2	0.488888829946518	0
792	COPRS	0.560808002948761	0
793	HMGCS1	-1	0
794	BATF3	0.817060947418213	0
795	PRXL2C	0.91570657491684	0
796	DYNLL1	0.589090824127197	0
797	SCIN	-0.82303	0
798	ANXA7	0.99999988079071	0
799	RAB18	0.963127613067627	0
800	BBC3	-1	0
801	NDUFAF3	0.725252449512482	0
802	EI24	0.617373704910278	0
803	ACSL4	0.99999988079071	0
804	MMADHC	0.698989808559418	0
805	COMT	0.669898927211761	0
806	IFNGR2	0.784646391868591	0
807	HIKESHI	0.762020111083984	0
808	HIST2H2BF	-0.743434	0
809	HS6ST1	0.615322470664978	0
810	PTPRN2	-0.877576	0
811	SPCS2	0.833535254001617	0
812	SLC46A3	0.439458310604095	0
813	AC007906.2	-1	0
814	GASK1B	0.954026460647583	0
815	GRTP1	-0.873535	0
816	NDUFB6	0.459393888711929	0
817	AL139246.5	-0.700202	0
818	BACE1	0.521932542324066	0
819	RALGPS1	-0.714747	0
820	ATF3	-0.775757	0
821	LAMB2	0.435819745063782	0
822	NAT14	0.62531566619873	0
823	CAMLG	0.99999988079071	0
824	LRRC26	-1	0
825	PALM2-AKAP2	0.575298190116882	0
826	TPBG	0.555488228797913	0
827	PLEKHA7	-0.701414	0
828	DNAJA1	0.557575702667236	0
829	DHRS7	0.99999988079071	0
830	ATP6V1G1	0.602424204349518	0
832	CTSA	0.833535254001617	0
833	POGLUT3	0.999898970127106	0
834	DSE	0.402264028787613	0
835	HSPB8	0.667475283145905	0
836	TCEA2	0.999696850776672	0
837	NAV1	0.573681056499481	0
838	OBSL1	0.999696850776672	0
839	PIGK	0.69172477722168	0
840	LEPROTL1	0.431760787963867	0
841	MEA1	0.571313083171844	0
842	LINC01285	-1	0
843	RAB13	0.959595859050751	0
844	BCAP29	0.99999988079071	0
845	MDH1	0.450505018234253	0
846	POLR2L	0.682424187660217	0
847	VAPA	0.99999988079071	0
848	WDR83OS	0.402020156383514	0
849	HNRNPC	0.581414103507996	0
850	TCEAL8	0.750302970409393	0
851	SLC39A7	0.99999988079071	0
852	ATP2B1	0.737246215343475	0
853	EPHX1	0.578559160232544	0
855	PNMA1	0.404285460710526	0
857	CDIPT	0.913425624370575	0
858	SLC12A4	0.561956822872162	0
859	SKP1	0.525656521320343	0
860	PSMA4	0.509898960590363	0
861	PTTG1IP	0.99999988079071	0
862	CSNK2B	0.484848439693451	0
863	QTRT1	-0.973333	0
864	NPTN	0.753131210803986	0
865	CALM2	0.99999988079071	0
866	NFASC	0.586618185043335	0
867	ROR2	0.41600975394249	0
868	TM2D3	0.967363834381104	0
869	BCL7C	0.594747424125671	0
870	PSMB2	0.443232268095016	0
871	CDA	-0.917576	0
872	TMEM256	0.701010048389435	0
873	ARHGAP42	0.527996838092804	0
874	RNF223	-0.726869	0
875	HMGN3	0.551111042499542	0
876	FKBP9	0.957979679107666	0
877	WASF2	0.99999988079071	0
878	CBR1	0.991515040397644	0
879	CDC42	0.743838310241699	0
880	FJX1	0.999696850776672	0
881	RNF130	0.99999988079071	0
882	IVNS1ABP	-1	0
883	HIST1H2BJ	-0.918788	0
884	BDKRB2	0.454416871070862	0
885	CSDE1	0.65898984670639	0
886	VSIG2	-1	0
887	HNRNPA0	0.541010022163391	0
888	DTX3	0.671922445297241	0
889	OSBPL8	0.501010060310364	0
890	ZNF296	-1	0
891	G6PC3	0.615353465080261	0
892	NOP10	0.614141345024109	0
893	TCTN1	0.609662473201752	0
894	HIST1H2AH	-1	0
895	WDR90	-0.687273	0
896	KLF10	0.99999988079071	0
897	CRACR2A	-1	0
898	C3orf52	-1	0
899	TPP1	0.618571281433105	0
900	TGFBI	0.451717138290405	0
901	FOSB	-1	0
902	OCIAD1	0.853333234786987	0
903	NRSN2	0.554275393486023	0
904	HIST1H2BC	-0.734545	0
905	PDHB	0.99999988079071	0
906	PSMA1	0.656969606876373	0
907	WNT5B	0.623421251773834	0
908	FAM92A	0.888776659965515	0
909	RAB7A	0.901414036750793	0
910	METTL9	0.642828226089478	0
911	TMEM9	0.724040329456329	0
912	SERINC3	0.797979712486267	0
913	APLP2	0.99999988079071	0
914	FARP1	0.976565539836884	0
915	PRRG2	-0.701818	0
916	MTPN	0.730908989906311	0
917	SNHG25	-0.905859	0
918	RNF181	0.706262528896332	0
919	RBBP4	0.649696886539459	0
920	KCTD5	-0.716364	0
921	PIM1	0.60725474357605	0
922	CA8	-1	0
923	SLC35B2	0.73898983001709	0
924	PRDX1	0.404040366411209	0
925	SLC7A11	-0.806465	0
926	ITM2C	0.92969685792923	0
927	SUMO3	0.560404002666473	0
928	RPN1	0.557171642780304	0
929	MANF	0.776565551757812	0
930	FKBP11	0.89928275346756	0
931	DCTD	0.66464638710022	0
932	ITGAE	0.68363630771637	0
933	2025-03-03	-0.84404	0
934	NBDY	0.755555510520935	0
935	ISYNA1	0.506165385246277	0
936	CYTH3	0.513038277626038	0
937	YWHAH	0.753535270690918	0
938	MOCS2	0.533737301826477	0
939	COPZ1	0.532121181488037	0
940	CA2	-1	0
941	DHRS4	0.829544305801392	0
942	HEPACAM2	-0.700202	0
943	CHMP5	0.642828226089478	0
944	RIPOR1	0.589043915271759	0
945	CD276	0.433464676141739	0
946	SERTAD4	0.639983892440796	0
947	MLF2	0.535757541656494	0
948	HIST2H3D	-0.707071	0
949	RAP1B	0.946666598320007	0
950	TMOD3	0.99999988079071	0
951	TCEAL4	0.962424159049988	0
952	MGAT1	0.431848049163818	0
953	DYRK3	0.7050621509552	0
954	ORAI3	0.999898970127106	0
955	PELI1	-0.821818	0
956	TCF7L1	0.470183998346329	0
957	PMAIP1	-0.768889	0
958	SMPD1	0.534465372562408	0
959	SNX18	0.452799707651138	0
960	FUCA2	0.923636257648468	0
961	NRM	0.552581071853638	0
962	AP3S1	0.444848448038101	0
963	DDX5	0.861414074897766	0
964	OS9	0.976565539836884	0
965	TXNDC5	0.99999988079071	0
966	UBB	0.894949436187744	0
967	PJA1	0.528442978858948	0
968	LIMD2	0.617748200893402	0
969	KCTD9	0.456438302993774	0
970	ACVR1	0.490802556276321	0
971	PHF5A	0.480403989553452	0
972	JAK1	0.863030195236206	0
973	ZMIZ1	0.450843691825867	0
974	HSPA5	0.99999988079071	0
975	SRM	0.541818141937256	0
976	PCNP	0.820605993270874	0
977	MAT2B	0.725656509399414	0
978	MIR497HG	0.544976830482483	0
979	PSMC3	0.99999988079071	0
980	HACD3	0.524848461151123	0
981	SDF2	0.99999988079071	0
982	RWDD1	0.572929263114929	0
983	UBAC2-AS1	-0.788283	0
984	SRPRA	0.99999988079071	0
985	FKBP2	0.461010068655014	0
986	PAIP2	0.716363549232483	0
987	SCP2	0.737373650074005	0
988	DIO3	-0.812929	0
989	TLE5	0.570909023284912	0
990	URAD	-0.734545	0
991	ECE1	0.434677183628082	0
992	CZIB	0.7171870470047	0
993	NGRN	0.99999988079071	0
994	HEXA	0.561584293842316	0
995	RAB2A	0.609696924686432	0
996	FGD4	-0.694141	0
997	SELENOT	0.859797894954681	0
998	NCR3LG1	-0.849697	0
999	SKA2	0.619393885135651	0
1000	ITGB5	0.669091641902924	0
1001	HSPA13	0.918055951595306	0
1002	ATP6V0C	0.703838288784027	0
1003	SSRP1	0.638383746147156	0
1004	COPS8	0.99999988079071	0
1005	PEPD	0.818585753440857	0
1006	UBE2E2	0.493632555007935	0
1007	MMD	0.999898970127106	0
1008	ITGB1BP1	0.99999988079071	0
1009	YBX3	0.700605988502502	0
1010	GANAB	0.99999988079071	0
1011	GTF2A2	0.628686785697937	0
1012	SLC5A1	-0.721616	0
1013	RHOQ	0.99999988079071	0
1014	KRTAP5-AS1	-0.699798	0
1015	ROBO2	0.961511254310608	0
1016	TMTC3	0.711946725845337	0
1017	DNAJC8	0.983838260173798	0
1019	PLA2G2A	-0.832727	0
1020	CCNI2	-1	0
1021	BCL2L14	-1	0
1022	PHPT1	0.85454535484314	0
1023	EPSTI1	0.972525179386139	0
1024	CAPNS1	0.554343402385712	0
1025	PDXDC1	-0.752727	0
1026	TUSC1	0.922905921936035	0
1027	MFSD1	0.419723153114319	0
1028	CARHSP1	0.99999988079071	0
1029	CDS1	-1	0
1031	CUEDC2	0.839595854282379	0
1032	TMEM219	0.545859	0
1033	ZNF358	0.801616072654724	0
1034	APOL4	0.739842414855957	0
1035	PTS	0.946262538433075	0
1036	SMO	0.656155288219452	0
1037	MDFI	0.508186817169189	0
1038	SEC31A	0.409619063138962	0
1039	TAF4B	-0.800404	0
1040	PIP4P2	0.843285858631134	0
1041	MSRB2	0.465454488992691	0
1042	CHSY1	0.530826807022095	0
1043	TRIM11	-0.689293	0
1044	SELENON	0.766744136810303	0
1045	AGR3	-0.752197	0
1046	UNC50	0.99999988079071	0
1047	PSMA3	0.459797948598862	0
1048	NPW	-0.808081	0
1049	TGFBR1	0.783873915672302	0
1050	SYPL1	0.490909039974213	0
1051	SDF4	0.657777726650238	0
1052	HDDC2	0.58545446395874	0
1053	TEAD1	0.98424232006073	0
1054	ZMAT3	0.99999988079071	0
1055	KRT10	0.99999988079071	0
1056	FIBP	0.577373683452606	0
1057	GNG12	0.99999988079071	0
1058	EMC3	0.631111025810242	0
1059	ARF1	0.553939342498779	0
1060	PGRMC2	0.997171640396118	0
1061	BMP7	0.739393889904022	0
1062	RTRAF	0.415353506803513	0
1063	RC3H1	-0.774949	0
1064	IFI30	0.810909032821655	0
1065	NOSTRIN	-0.772121	0
1067	ZNF22	0.873421549797058	0
1068	GRAMD1A	-0.814141	0
1069	LGALS2	-0.975043	0
1070	CCNDBP1	0.931609272956848	0
1071	PLBD1	0.99999988079071	0
1072	CASC4	0.684449851512909	0
1073	ELOVL5	0.99999988079071	0
1074	TRIR	0.404848456382751	0
1075	SEMA3A	0.559595882892609	0
1076	LSM6	0.535353481769562	0
1077	PCYOX1	0.99999988079071	0
1078	GPC4	0.721632838249207	0
1079	PDE4B	0.745074272155762	0
1080	FKBP8	0.99999988079071	0
1081	EIF1B	0.99999988079071	0
1082	CREB3L2	0.457310289144516	0
1083	PPIL4	0.99999988079071	0
1084	ITPRIP	0.463715434074402	0
1085	CTBS	0.520763874053955	0
1086	TMED3	0.592727243900299	0
1087	RSU1	0.987776517868042	0
1088	RAP1GAP	-1	0
1089	FAM98A	0.99999988079071	0
1090	ICMT	0.854141354560852	0
1091	BLOC1S6	0.983735740184784	0
1093	AC005837.1	-0.723636	0
1094	TPGS2	0.519999921321869	0
1095	FAAP20	0.876250147819519	0
1096	STT3A	0.99999988079071	0
1097	ANAPC13	0.99999988079071	0
1098	CYB5A	0.435959547758102	0
1099	NRP2	0.407924026250839	0
1100	HLA-DPB1	0.564382493495941	0
1101	ARCN1	0.99999988079071	0
1102	ANTXR2	0.455693632364273	0
1103	FLT1	0.695775270462036	0
1104	PSMB8	0.593939363956451	0
1105	SURF4	0.808484792709351	0
1106	RNF7	0.611717104911804	0
1107	PTRHD1	0.481212079524994	0
1108	ALDH1L2	0.570446789264679	0
1109	DUSP4	-0.988687	0
1110	SOBP	0.459672570228577	0
1111	HSBP1	0.423030257225037	0
1112	BAG3	0.831919133663177	0
1113	COQ7	-0.787071	0
1114	ACTR3	0.736969649791718	0
1115	SRPRB	0.565252482891083	0
1116	GET3	0.942222118377686	0
1117	RAB8B	0.454821139574051	0
1118	TMED7	0.99999988079071	0
1119	MCFD2	0.99999988079071	0
1120	IFNAR1	0.708699584007263	0
1121	ZSCAN18	0.595916748046875	0
1122	TOR1A	0.935030817985535	0
1123	RAP1A	0.99999988079071	0
1124	GPHN	-1	0
1125	LSM10	0.519595921039581	0
1126	FGD5	0.553062498569489	0
1127	FUNDC2	0.488888829946518	0
1128	ZYX	0.807272672653198	0
1129	ALYREF	0.505454480648041	0
1130	LAMTOR5	0.438787847757339	0
1131	CELSR1	-0.68	0
1132	FYTTD1	0.99999988079071	0
1133	CLDND1	0.610892176628113	0
1134	CXCL8	0.82828277349472	0
1135	DRAP1	0.64484840631485	0
1136	LINC01116	0.999898970127106	0
1137	ADD1	0.544499456882477	0
1138	PHC2	0.711789071559906	0
1139	GTF2H5	0.628686785697937	0
1141	PLPPR2	0.431776881217957	0
1142	COMMD1	0.722424149513245	0
1143	HMGN4	0.923636257648468	0
1144	ACTR1A	0.451560765504837	0
1145	C1orf198	0.507426500320435	0
1146	SLC22A5	-0.74505	0
1147	NEURL1	-1	0
1148	NES	0.831111013889313	0
1149	ASH1L-AS1	-0.693737	0
1150	ARHGAP23	0.684455275535583	0
1151	TMEM205	0.620606005191803	0
1152	DNASE2	0.99999988079071	0
1153	ADI1	0.431919157505035	0
1154	SULF2	0.478230118751526	0
1155	PTGR1	0.813617527484894	0
1156	PKN1	0.99999988079071	0
1157	YIPF3	0.99999988079071	0
1158	ERCC1	0.99999988079071	0
1159	PSMC5	0.707474648952484	0
1160	LARP6	0.999898970127106	0
1161	SLC9A2	-0.690101	0
1162	UTP11	0.99999988079071	0
1163	PAXIP1-AS1	-0.734141	0
1164	LONRF3	-0.777778	0
1166	PTGFRN	0.863723635673523	0
1167	MAP4	0.554601490497589	0
1168	SPATS2L	0.536565601825714	0
1169	NSMCE1	0.565252482891083	0
1170	RBFOX2	0.49166414141655	0
1171	SWI5	0.969592869281769	0
1172	LINC01578	0.836767613887787	0
1173	LMTK3	-1	0
1174	SIDT1	-0.694545	0
1175	RAB14	0.882020115852356	0
1176	SSB	0.455353498458862	0
1177	STC2	-0.713939	0
1178	THAP11	0.999898970127106	0
1179	NBN	0.99999988079071	0
1180	CREG1	0.478787839412689	0
1181	TMEM165	0.88929283618927	0
1182	ASPSCR1	-1	0
1183	MAGEF1	0.994343340396881	0
1184	MAD2L2	0.475151479244232	0
1185	PPP1R9A	-0.773737	0
1187	GATD3B	0.830756783485413	0
1188	DEF6	-0.720404	0
1189	ALDH1B1	0.635151445865631	0
1190	APOL3	0.916515171527863	0
1191	ATP2B4	0.524401307106018	0
1192	MESD	0.99999988079071	0
1193	ZNF532	0.724479556083679	0
1194	SNHG16	0.461010068655014	0
1195	SAMHD1	0.618975460529327	0
1197	TAPBP	0.681616067886353	0
1198	KCTD10	0.882893800735474	0
1199	ZNF362	0.759248077869415	0
1200	HOMER3	0.99999988079071	0
1201	PAXX	-0.978182	0
1202	COPS4	0.669495820999146	0
1203	ABI2	0.99999988079071	0
1204	ZMYND11	0.889988899230957	0
1205	DAZAP2	0.720808029174805	0
1206	ACOT2	0.821461021900177	0
1207	BTG3	0.527676701545715	0
1208	CDS2	0.470183998346329	0
1209	GXYLT2	0.487568259239197	0
1210	METTL7A	0.81701523065567	0
1211	PSMD9	0.75878781080246	0
1212	GPR137B	0.531231105327606	0
1213	GET1	0.815802752971649	0
1214	ERGIC2	0.667474687099457	0
1215	CDKN2C	0.431776881217957	0
1216	BTNL3	-0.789091	0
1217	WTIP	0.522741079330444	0
1218	LRPAP1	0.952727198600769	0
1219	GLG1	0.482368379831314	0
1220	SPCS3	0.587474703788757	0
1221	C5orf24	0.492876619100571	0
1222	TMEM30B	-0.82101	0
1223	AL117382.1	-1	0
1224	CDC27	0.99999988079071	0
1225	RAB26	-1	0
1226	POGLUT2	0.404689759016037	0
1227	MR1	0.441884011030197	0
1228	CLTC	0.839595854282379	0
1230	RAB11B	0.99999988079071	0
1231	GCLM	0.64807516336441	0
1232	DPM2	0.844848394393921	0
1233	RBM4	0.99999988079071	0
1234	APPL1	0.692929208278656	0
1235	ZBTB20	0.414064854383469	0
1236	ENTPD8	-0.705859	0
1237	AC064807.1	-0.763636	0
1238	YIPF5	0.504597365856171	0
1239	ARMCX3	0.99999988079071	0
1240	SQOR	0.99999988079071	0
1241	EMP1	0.723636269569397	0
1242	PTPA	0.587450742721558	0
1243	PCAT1	-0.74101	0
1244	SBDS	0.572929263114929	0
1245	TMEM132A	0.634333610534668	0
1246	AGTPBP1	-0.829091	0
1247	CTDNEP1	0.99999988079071	0
1248	FCGRT	0.867474675178528	0
1249	SAR1A	0.931717097759247	0
1250	MAP9	0.532848238945007	0
1251	APOBEC3C	0.95240980386734	0
1252	NETO2	-0.893333	0
1253	RAB32	0.945858478546143	0
1254	DGKH	-1	0
1255	EMP2	0.856565594673157	0
1256	PSTPIP2	-0.999697	0
1257	SPRY4	0.53814285993576	0
1258	RHBDD2	0.662895262241364	0
1259	ZBTB7C	-1	0
1260	SRD5A1	-0.806465	0
1261	CDHR3	-1	0
1262	MPZL1	0.99999988079071	0
1263	AC136475.3	-0.716364	0
1264	PAIP1	0.584242343902588	0
1265	MATR3.1	0.99999988079071	0
1266	EVA1A	0.99999988079071	0
1267	HOXA11	0.557138502597809	0
1269	FRMD1	-1	0
1270	STX8	0.477979749441147	0
1271	ZC2HC1A	0.732141077518463	0
1273	TRAPPC3	0.755151450634003	0
1274	ZFYVE21	0.409541189670563	0
1275	MACROD1	-0.94101	0
1276	SAT2	0.827878713607788	0
1277	IFI35	0.578154981136322	0
1278	PTGS2	0.99999988079071	0
1279	SETD7	0.549423933029175	0
1280	MGMT	0.823030233383179	0
1281	PKIB	-0.786667	0
1282	AP1M1	0.401859760284424	0
1283	NDUFV2-AS1	-0.797576	0
1284	TRIM47	0.454481154680252	0
1285	ANO7	-0.702637	0
1286	TMEM263	0.437506318092346	0
1287	RNF144A	0.57085108757019	0
1288	FABP2	-1	0
1289	PSMD6	0.525252461433411	0
1290	METTL27	-1	0
1291	RER1	0.99999988079071	0
1292	MCCC2	-0.734545	0
1293	TBC1D9	0.697392404079437	0
1294	ERP44	0.99999988079071	0
1295	C18orf32	0.99999988079071	0
1296	PAPSS1	0.745478451251984	0
1297	SPG21	0.858585774898529	0
1298	CREB3	0.456906139850616	0
1299	TMEM218	0.999898970127106	0
1300	ATG3	0.471111059188843	0
1301	PLCB1	-1	0
1302	C1orf122	0.698989808559418	0
1303	C14orf119	0.92888879776001	0
1304	PIN1	0.570100963115692	0
1305	C6orf89	0.99999988079071	0
1306	SMARCB1	0.803232252597809	0
1307	IFT22	0.512323200702667	0
1308	RTL8A	0.99999988079071	0
1309	TERF2IP	0.543801128864288	0
1310	COPS6	0.749090850353241	0
1311	SZRD1	0.99999988079071	0
1312	PRKD3	0.99999988079071	0
1313	GYG1	0.466262578964233	0
1314	AASDHPPT	0.99999988079071	0
1315	OAZ2	0.764319598674774	0
1316	RNF187	0.743838310241699	0
1317	CDC42EP1	0.559854507446289	0
1318	RAP1GAP2	-0.76	0
1319	SNX6	0.99999988079071	0
1320	CNPY2	0.437575727701187	0
1321	FUCA1	-0.894949	0
1322	OSTM1	0.412775456905365	0
1323	LAPTM4B	0.427070677280426	0
1324	RAB1A	0.706666588783264	0
1325	AAMDC	0.99999988079071	0
1326	CDC26	0.99999988079071	0
1327	LDLRAD3	0.931393325328827	0
1328	BLMH	0.99999988079071	0
1329	NUDT2	0.905858516693115	0
1330	REEP3	0.99999988079071	0
1331	CCT4	0.519595921039581	0
1332	C4BPB	-0.729293	0
1333	CLU	0.578181743621826	0
1334	WDR61	0.716767609119415	0
1335	CC2D2A	0.564786791801453	0
1336	UBXN1	0.576161563396454	0
1337	CYB5R1	0.755582511425018	0
1338	MPHOSPH6	0.562424182891846	0
1341	RAB29	0.99999988079071	0
1342	UBLCP1	0.583434283733368	0
1343	TMCO1	0.511111080646515	0
1344	SLC43A3	0.720808029174805	0
1345	RBM43	0.674752414226532	0
1346	SLC25A11	0.999898970127106	0
1347	TSPAN3	0.431111067533493	0
1348	HAUS1	0.598787844181061	0
1349	DCTN2	0.99999988079071	0
1350	TMEM18	0.555555522441864	0
1351	SNX2	0.720808029174805	0
1352	CIRBP	0.791111052036285	0
1353	ELF2	0.40153580904007	0
1354	RHOG	0.455353498458862	0
1355	NFE2L2	0.848080694675446	0
1356	KXD1	0.99999988079071	0
1357	HNRNPA3	0.427070677280426	0
1358	POLE	-1	0
1359	CYP2U1	0.595108211040497	0
1360	TMEM216	0.999696850776672	0
1361	DYNC1LI1	0.99999988079071	0
1362	SUMF1	0.66020005941391	0
1363	ARL8B	0.961616039276123	0
1364	CYP2R1	-0.686465	0
1365	C5orf56	0.474689304828644	0
1366	SEC22B	0.999898970127106	0
1367	PEMT	0.899393856525421	0
1368	GNAS	0.410909056663513	0
1369	UBE2D3	0.83474737405777	0
1370	FAM221A	-1	0
1371	TMEM167A	0.612525165081024	0
1372	CERS4	0.99999988079071	0
1373	AASS	0.456034004688263	0
1374	SMIM7	0.837575674057007	0
1375	SIGMAR1	0.457373678684235	0
1376	KCNS3	0.650495290756226	0
1377	PLAC4	-1	0
1378	HERC5	0.515868246555328	0
1379	RAB12	0.622195303440094	0
1380	CYP27A1	0.483079105615616	0
1381	SEC63	0.942626178264618	0
1382	LINC00261	-0.713535	0
1383	PPP6C	0.99999988079071	0
1384	SLC25A45	-0.736162	0
1385	LCP2	0.469375431537628	0
1386	TMEM115	0.671516597270966	0
1387	BTF3L4	0.861414074897766	0
1388	THYN1	0.537777721881866	0
1389	CFAP36	0.99999988079071	0
1390	RILPL2	0.857835710048676	0
1391	H3F3B	0.786262571811676	0
1392	TMEM92	-0.97899	0
1393	UBE2V2	0.585050463676453	0
1394	APBB2	-1	0
1395	TMEM39B	0.484738260507584	0
1396	L3MBTL1	-0.772121	0
1397	EIF4E2	0.472727239131927	0
1398	TYW3	0.598383784294128	0
1399	HOXD-AS2	0.838083744049072	0
1400	CALCOCO2	0.99999988079071	0
1401	LSM1	0.746262550354004	0
1402	COMMD5	0.912323117256165	0
1403	TRIM5	0.697787225246429	0
1404	RNF11	0.556734383106232	0
1405	MIER1	0.813617527484894	0
1406	LINC02298	-1	0
1407	AHCYL1	0.822222113609314	0
1408	TFAP2C	-0.907879	0
1409	PTPN9	0.458864003419876	0
1410	NT5C3B	0.99999988079071	0
1411	POLE4	0.994343340396881	0
1412	C9orf16	0.513939321041107	0
1413	THRAP3	0.99999988079071	0
1414	ATP6AP1	0.696969628334045	0
1415	ZSCAN31	-0.700202	0
1416	B4GALT1	0.477518439292908	0
1417	TMEM9B	0.427474707365036	0
1418	HAT1	0.704646408557892	0
1419	VAMP3	0.853333234786987	0
1420	ID4	0.404689759016037	0
1421	ING5	-0.845252	0
1422	P4HB	0.993535280227661	0
1423	FKBP14	0.405498325824738	0
1424	LGALSL	-1	0
1425	RAB1B	0.99999988079071	0
1426	ACTR10	0.659391760826111	0
1427	NDUFS4	0.494949460029602	0
1428	ATF1	0.99999988079071	0
1429	SPATC1L	0.945348024368286	0
1430	PTEN	0.726060509681702	0
1431	WDR1	0.951111018657684	0
1432	TMEM208	0.586666584014893	0
1433	SFXN3	0.517126381397247	0
1434	COPG1	0.774141311645508	0
1435	CEBPB	0.447272688150406	0
1436	MVB12A	0.99999988079071	0
1437	LRP10	0.889696896076202	0
1438	TULP3	0.819440245628357	0
1439	GNB1	0.99999988079071	0
1440	SLC4A11	-1	0
1441	BORCS7	0.736969649791718	0
1442	TEAD2	0.669898927211761	0
1443	SNAPIN	0.99999988079071	0
1444	ACAA2	0.458585798740387	0
1445	ATG4D	-0.685656	0
1446	L1TD1	-1	0
1447	TMEM171	-1	0
1448	SLC4A8	-0.993939	0
1449	STARD3NL	0.976969599723816	0
1450	C1D	0.935353457927704	0
1451	IFT52	0.561470866203308	0
1453	ZNF524	-1	0
1454	SLC16A13	-0.749899	0
1455	PRRG4	-0.8	0
1456	DEDD2	-1	0
1457	CBY1	0.99999988079071	0
1458	AC105446.1	0.420052587985992	0
1459	ACO1	0.671516597270966	0
1460	PBXIP1	0.748156368732452	0
1461	UBTD1	0.423286885023117	0
1462	PRR36	-0.868687	0
1463	CERS2	0.708282768726349	0
1464	SCG5	0.597533941268921	0
1465	C11orf68	0.418839752674103	0
1466	NRBP1	0.87272721529007	0
1467	RAD1	0.738203525543213	0
1468	COTL1	0.401212096214294	0
1469	RELT	-0.837172	0
1470	CDKN2A	-1	0
1471	TMEM126A	0.502626240253448	0
1472	GRHPR	0.775757491588593	0
1473	ARPC1B	0.400808036327362	0
1474	IFI6	0.694545388221741	0
1475	GPRIN3	-0.797172	0
1476	GOLT1B	0.519042313098907	0
1477	TMEM128	0.73818176984787	0
1478	MED31	0.825906813144684	0
1479	DERA	0.94303023815155	0
1480	TMEM101	0.821818113327026	0
1481	GPN3	0.884848415851593	0
1482	CTDSP2	0.871111035346985	0
1483	TVP23B	0.654945969581604	0
1484	DNALI1	0.999696850776672	0
1485	FAM89A	0.99999988079071	0
1486	IL17RB	-1	0
1487	AIDA	0.816565573215485	0
1488	IMPAD1	0.923636257648468	0
1489	TMX2	0.786262571811676	0
1490	LIG1	-0.762424	0
1491	CIAO2A	0.452929258346558	0
1492	CASC15	0.920295000076294	0
1494	EXT2	0.580175817012787	0
1495	RCAN1	0.505809843540192	0
1497	AC007216.4	-0.92202	0
1498	HNRNPH3	0.99999988079071	0
1499	CNPY3	0.900605976581573	0
1500	ADGRE5	-0.957576	0
1501	DEPTOR	-0.721212	0
1502	OBSCN	0.644026756286621	0
1503	TCAF1	0.99999988079071	0
1504	ZCRB1	0.545454502105713	0
1505	CYFIP2	-1	0
1506	LAMP2	0.987070620059967	0
1507	TTC22	-0.768889	0
1508	ZMAT5	0.714762032032013	0
1509	AIP	0.99999988079071	0
1510	ACADM	0.798383772373199	0
1511	KIAA1549	-0.757576	0
1512	C1QTNF1	0.735374331474304	0
1513	SDC3	0.931717097759247	0
1514	TNFAIP3	0.443075060844421	0
1515	EBF4	0.522336840629578	0
1516	ZNF618	0.729311883449554	0
1517	PPP1R14B	0.409696936607361	0
1518	MOB4	0.99999988079071	0
1519	SNHG19	-0.723232	0
1520	COMMD3	0.77939385175705	0
1521	SPTLC1	0.99999988079071	0
1522	VTI1B	0.54909086227417	0
1523	ATP8A1	-0.769697	0
1524	CORO1C	0.791393041610718	0
1525	OLFM2	0.99999988079071	0
1526	PAFAH1B2	0.99999988079071	0
1527	PROSER3	-0.772525	0
1528	SF3B4	0.99999988079071	0
1529	P4HA1	0.520808041095734	0
1530	NR2F2	0.75393933057785	0
1531	HMOX1	0.494897454977036	0
1533	ALG14	0.99999988079071	0
1534	TXNDC12	0.440808027982712	0
1537	SRGAP2B	0.767333805561066	0
1538	COPS2	0.99999988079071	0
1540	FGD5-AS1	0.892525136470795	0
1541	PCMT1	0.415757536888123	0
1542	IFT20	0.970401048660278	0
1543	HOXA10-AS	-0.767273	0
1544	KDSR	0.500202000141144	0
1545	ZNF32	0.99999988079071	0
1546	ZNF24	0.99999988079071	0
1547	ZNF385A	0.650495290756226	0
1548	CAPZA1	0.845252454280853	0
1549	PMF1	0.99999988079071	0
1550	PPIL1	0.99999988079071	0
1551	TENT5B	-0.695758	0
1552	TANK	0.73805433511734	0
1553	SEPTIN8	0.55379331111908	0
1554	SLC9A3	-0.861414	0
1555	MFSD5	0.99999988079071	0
1556	PHF11	0.41487318277359	0
1557	RPA2	0.568484783172607	0
1558	FAM3C	0.99999988079071	0
1559	SNAPC1	0.833990097045898	0
1560	ACSS1	-0.707879	0
1561	ATP6V1A	0.99999988079071	0
1562	OTUB2	-0.782626	0
1563	USF2	-0.692929	0
1564	RAB3GAP1	0.99999988079071	0
1565	MYO19	-0.68202	0
1566	LRRC31	-0.72	0
1567	GNS	0.679462552070618	0
1568	TTF2	-1	0
1569	SELENOS	0.99999988079071	0
1570	ATG101	0.99999988079071	0
1571	ZNF570	0.639983892440796	0
1572	HPGD	-1	0
1573	CCDC112	-0.913131	0
1574	HLTF	0.934841930866241	0
1575	TADA3	0.559159338474274	0
1577	HSPB11	0.614949405193329	0
1578	NKD2	-0.726869	0
1579	BEX2	-0.852929	0
1580	NUDT9	0.999898970127106	0
1581	SLC22A18AS	-1	0
1582	FBXO7	0.99999988079071	0
1583	MAF1	0.736969649791718	0
1584	VGLL4	0.587736129760742	0
1585	HYAL2	0.99999988079071	0
1586	RIN2	0.650909006595612	0
1588	PAFAH1B1	0.601879000663757	0
1589	TCN2	0.447139710187912	0
1590	SOWAHB	-0.69899	0
1591	ACSM3	-0.733333	0
1593	NCOA4	0.99999988079071	0
1594	SS18	0.508638978004456	0
1595	JDP2	0.403152465820312	0
1596	DARS	0.882020115852356	0
1597	POMGNT2	0.825906813144684	0
1598	TFPT	-0.691989	0
1599	SF3A1	0.666262567043304	0
1601	RPN2	0.447272688150406	0
1602	NCKAP5L	0.432989746332169	0
1603	ROCK1	0.99999988079071	0
1604	DR1	0.606042206287384	0
1605	MED4	0.7349494099617	0
1606	CCDC92	0.911515057086945	0
1607	ALAS1	0.717979729175568	0
1608	SPAG7	0.736969649791718	0
1609	DAB2	0.99999988079071	0
1610	ACAT1	0.696565568447113	0
1611	SNCAIP	0.99999988079071	0
1612	LPXN	-1	0
1613	CGRRF1	0.811761140823364	0
1614	ZSCAN16-AS1	0.449565440416336	0
1615	TRAPPC2L	0.424646437168121	0
1616	BSCL2	0.99999988079071	0
1617	AL050341.2	-0.766061	0
1618	ZNF880	0.535273969173431	0
1619	ABHD4	0.598342478275299	0
1620	CRK	0.956767559051514	0
1621	TSR3	0.711111068725586	0
1622	TMEM43	0.472668498754501	0
1623	SSBP4	0.902222156524658	0
1624	NDFIP1	0.482828229665756	0
1625	C5orf51	0.722036957740784	0
1626	TMEM126B	0.652121126651764	0
1627	PLEKHG4	-0.766869	0
1628	VEZF1	0.90505039691925	0
1629	GNA12	0.462968587875366	0
1630	RPS10-NUDT3	0.459797948598862	0
1631	CFB	0.423838347196579	0
1632	PSMB10	0.709090828895569	0
1633	SSH1	0.843923628330231	0
1634	P4HA2	0.464585214853287	0
1635	FOXN3	0.510152518749237	0
1636	LRP3	0.74775230884552	0
1637	NECAP2	0.472264319658279	0
1638	TMEM64	0.652925133705139	0
1639	SNRNP40	0.99999988079071	0
1640	ATXN10	0.400404006242752	0
1641	MAP4K4	0.99999988079071	0
1642	SRA1	0.581414103507996	0
1643	TSPAN31	0.709912121295929	0
1644	TP53I11	0.894545376300812	0
1645	BNIP3	0.99999988079071	0
1646	BX284668.5	0.99999988079071	0
1647	SEPTIN10	0.585858523845673	0
1648	ZMAT2	0.479191869497299	0
1650	SMIM6	-0.936566	0
1651	RNH1	0.558238208293915	0
1652	TFG	0.99999988079071	0
1653	EMC2	0.99999988079071	0
1654	COPB1	0.879999935626984	0
1655	RANGRF	0.574141383171082	0
1656	HOXD8	0.499797940254211	0
1657	HADHB	0.99999988079071	0
1659	HECTD2	0.459672570228577	0
1660	MAGI2	0.734182417392731	0
1661	GOLGA7	0.804040312767029	0
1662	CAPN9	-1	0
1663	HDLBP	0.854949414730072	0
1664	COPS3	0.675555467605591	0
1665	CCDC170	0.610892176628113	0
1666	PLEKHA3	0.99999988079071	0
1667	TENT5C	-0.999899	0
1668	PAQR4	-0.774141	0
1669	CBX1	0.596363604068756	0
1670	PPM1K	0.459268301725388	0
1671	HCFC2	0.491206854581833	0
1672	PRKDC	0.423030257225037	0
1673	PACS1	0.467010200023651	0
1674	RRAGC	0.99999988079071	0
1675	ARSB	0.727695286273956	0
1676	SKI	0.427329748868942	0
1677	CRYM	-0.699394	0
1678	HIST1H2BL	-0.874747	0
1679	PIGH	0.99999988079071	0
1680	PPP2CB	0.486005872488022	0
1681	RNF146	0.547438621520996	0
1682	GSTA4	0.633121132850647	0
1683	CCNG2	0.540567874908447	0
1684	PIGC	0.864646375179291	0
1685	DRG1	0.588282763957977	0
1686	DNAJC4	0.478730916976929	0
1687	ZBTB47	0.51505970954895	0
1688	MORN2	0.578989863395691	0
1689	SLC35A1	0.741032660007477	0
1690	TMEM150C	0.861703217029572	0
1691	NFYB	0.99999988079071	0
1692	PLRG1	0.686874806880951	0
1693	PHC1	0.481503993272781	0
1694	FFAR4	-0.789091	0
1696	AC132192.2	-0.692121	0
1697	UFL1	0.99999988079071	0
1698	ARMCX6	0.956363558769226	0
1699	FIBCD1	-1	0
1700	PCMTD1	0.99999988079071	0
1701	CHPF	0.686464607715607	0
1702	CARD11	-0.776162	0
1703	RHOBTB2	0.402264028787613	0
1704	COMMD2	0.660066664218903	0
1705	NRIP1	0.836767613887787	0
1706	SCOC	0.525252461433411	0
1707	ITPRIPL2	0.555409610271454	0
1708	MEAF6	0.698181748390198	0
1709	PSMC2	0.652929246425629	0
1710	MED28	0.665050446987152	0
1711	RGS19	0.99999988079071	0
1712	GPATCH1	-1	0
1713	ZNF639	0.99999988079071	0
1715	YPEL5	0.962828159332275	0
1716	PIGX	0.99999988079071	0
1717	SNX10	0.608080744743347	0
1718	ERI3	0.99999988079071	0
1719	PKDCC	0.484444409608841	0
1720	SACS	0.999898970127106	0
1721	SDHAF2	0.764444351196289	0
1722	CX3CL1	0.513846814632416	0
1723	PALD1	-0.87798	0
1724	COMMD4	0.56404036283493	0
1725	TXNDC9	0.940605938434601	0
1726	SEL1L	0.477922588586807	0
1727	ARL14EP	0.644437730312347	0
1728	ISG15	0.412121176719666	0
1729	RBPJ	0.639191865921021	0
1730	KIF26B	0.956767559051514	0
1731	CAMSAP2	0.809980809688568	0
1732	WASL	0.99999988079071	0
1733	HGH1	-1	0
1734	NSMCE3	0.551076054573059	0
1735	AKAP11	0.847676694393158	0
1736	TBC1D4	-0.686869	0
1738	TRIAP1	0.591111063957214	0
1739	NCSTN	0.865050435066223	0
1740	GRM8	-1	0
1741	KATNAL1	0.513038277626038	0
1742	TGIF1	0.558787822723389	0
1743	ZBTB4	0.683237373828888	0
1744	EEF1E1	0.41414138674736	0
1745	MOB1B	0.6011922955513	0
1746	DTD1	0.479595899581909	0
1747	TMEM62	-0.755556	0
1748	FBXO21	0.921212017536163	0
1749	FAM32A	0.99999988079071	0
1750	RBM7	0.890504956245422	0
1751	CGGBP1	0.807272672653198	0
1752	SAP30L	0.99999988079071	0
1753	UNC13D	-1	0
1754	ANKRD27	-0.74303	0
1755	RDH11	0.99999988079071	0
1756	CCDC189	-0.682424	0
1757	MFSD4A	-1	0
1758	TMEM191C	-1	0
1759	COA5	0.943434238433838	0
1760	SMIM20	0.99999988079071	0
1761	ORMDL1	0.99999988079071	0
1762	DDX11	-0.91798	0
1763	PMS2	-0.815353	0
1764	RAB5B	0.766868591308594	0
1765	H6PD	0.6011922955513	0
1766	ZNF853	0.972617983818054	0
1767	TWISTNB	0.99999988079071	0
1768	MMGT1	0.880807995796204	0
1769	EXOSC1	0.858585774898529	0
1770	EDEM2	0.568484783172607	0
1771	NORAD	0.438787847757339	0
1772	NFKB1	0.561066746711731	0
1773	DEPDC5	-0.714343	0
1774	FBXL5	0.465393543243408	0
1775	VGF	-0.920404	0
1776	LINC00920	-1	0
1777	MYL6B	0.413333296775818	0
1778	NDE1	-0.836768	0
1779	UBL7	0.542222142219543	0
1780	TMEM242	0.887676656246185	0
1781	CAMK1	0.446735441684723	0
1782	CREB3L4	-1	0
1783	SRGAP2	0.405094027519226	0
1784	MTM1	-0.724848	0
1785	MREG	-1	0
1786	CTSH	0.99999988079071	0
1788	STRA6	0.99999988079071	0
1789	FAF2	0.858585774898529	0
1790	SNX27	0.99999988079071	0
1791	GMPR2	0.948282718658447	0
1792	DIPK1A	0.579367458820343	0
1795	DEXI	0.538547039031982	0
1796	ALDH9A1	0.41494944691658	0
1797	KCNAB2	-0.790303	0
1798	NAGK	0.47953924536705	0
1800	BCAS2	0.99999988079071	0
1801	FDXR	-0.874747	0
1802	KRT7	-1	0
1803	TMEM203	0.437910467386246	0
1804	PELO	0.458926945924759	0
1805	TNFAIP1	0.99999988079071	0
1806	CNP	0.532888770103455	0
1807	TNFSF10	0.60363632440567	0
1808	MIB1	0.989898920059204	0
1809	AC011603.2	0.665454506874084	0
1810	TRIM36	-0.769697	0
1811	ANKRD28	0.812525153160095	0
1812	GPSM1	0.84853994846344	0
1813	RCAN3	-0.768889	0
1814	COMMD8	0.685656487941742	0
1815	STARD13	0.46579772233963	0
1816	ORAI1	0.947474658489227	0
1817	APOL6	0.54909086227417	0
1818	TAP2	0.587070643901825	0
1819	ZNF124	-0.89899	0
1820	GABPA	0.99999988079071	0
1821	TTI1	-0.729293	0
1822	CCND3	0.966060519218445	0
1823	POLR3A	-0.68	0
1824	PBX1	0.513893127441406	0
1825	SNAPC2	0.476305961608887	0
1826	RWDD3	0.891313016414642	0
1827	C21orf91	0.804890394210815	0
1828	C12orf10	0.476363599300385	0
1829	ANKRD29	-0.764444	0
1830	CASP1	0.506262600421906	0
1831	TMCC3	-0.732929	0
1832	AKR1B10	-0.878384	0
1833	AC016876.1	0.49848398566246	0
1834	MAN1A1	0.424573093652725	0
1835	ZDBF2	0.787107229232788	0
1836	ABHD14A	0.99999988079071	0
1837	DNAJB14	0.821009993553162	0
1838	TRIQK	0.721082925796509	0
1839	CD151	0.548686802387238	0
1840	SMAD4	0.99999988079071	0
1841	RNF26	0.661412537097931	0
1842	FRG1	0.522828221321106	0
1843	TMPRSS3	-0.701414	0
1844	GORASP2	0.99999988079071	0
1845	CEP85	-1	0
1846	SECISBP2L	0.400323331356049	0
1847	YPEL3	0.4212546646595	0
1848	NUDT3	0.62424236536026	0
1849	WBP1	0.731313049793243	0
1850	ZFPM2-AS1	0.814425706863403	0
1851	NAGA	0.50540566444397	0
1852	ARSJ	0.768515706062317	0
1853	AKIRIN2	0.99999988079071	0
1854	GZF1	-1	0
1855	IDS	0.505050480365753	0
1856	SCN8A	-0.976162	0
1857	ALG2	0.462968587875366	0
1858	SPACA9	0.595151484012604	0
1859	DROSHA	-0.768485	0
1860	CHTF18	-0.709899	0
1861	STX18-AS1	-0.766061	0
1862	PLA2G4A	0.69926255941391	0
1863	GAL3ST2	-0.82505	0
1864	THUMPD1	0.99999988079071	0
1865	GLTP	0.64471161365509	0
1866	EIF2AK4	0.578038156032562	0
1867	HBP1	0.600403964519501	0
1868	PRKRA	0.521616101264954	0
1869	CCDC120	-0.736162	0
1870	DERL1	0.636363565921783	0
1871	BLOC1S2	0.625858545303345	0
1872	TASP1	-1	0
1873	ADAM9	0.957171618938446	0
1874	CHCHD5	0.571313083171844	0
1875	SMU1	0.99999988079071	0
1876	IFT81	0.454077005386353	0
1877	HNRNPL	0.465050458908081	0
1878	RHBDL2	-0.725252	0
1879	VAMP7	0.805131852626801	0
1880	MANEA	0.99999988079071	0
1881	GAL3ST4	0.582171082496643	0
1882	RNF13	0.99999988079071	0
1883	CFAP97	0.99999988079071	0
1884	EFR3A	0.654949426651001	0
1885	KIF1BP	0.745050430297852	0
1886	GALNT18	0.822673559188843	0
1887	CACHD1	0.665050029754639	0
1888	EID2	0.759066581726074	0
1889	KEAP1	0.99999988079071	0
1890	VAMP4	0.60927551984787	0
1891	HGD	-0.825454	0
1892	AMOTL2	0.496565610170364	0
1893	FBXO3	0.602000594139099	0
1894	CPSF2	0.888080716133118	0
1895	TSEN15	0.523636341094971	0
1896	SLC35B4	0.478730916976929	0
1897	POGLUT1	0.557542681694031	0
1898	SLC2A9	0.410349756479263	0
1899	FAM200B	0.99999988079071	0
1900	UFD1	0.548686802387238	0
1901	ADSL	0.888080716133118	0
1902	ECI2	0.817777693271637	0
1903	LRRC8D	-0.947879	0
1904	METTL23	0.99999988079071	0
1905	GPR143	-0.993939	0
1907	JAGN1	0.769696891307831	0
1908	SLC27A2	-0.697374	0
1909	KLHDC3	0.99999988079071	0
1910	C15orf40	0.746262550354004	0
1911	FDX1	0.591111063957214	0
1912	SPAG16	0.99999988079071	0
1913	SAV1	0.520658671855927	0
1914	SLC30A7	0.539650440216064	0
1915	CEP131	-0.751111	0
1916	KCTD20	0.570764720439911	0
1917	PTOV1	0.476209729909897	0
1918	CLYBL	-1	0
1919	WDR72	-0.917172	0
1920	SLC9B2	0.540933966636658	0
1921	YIPF2	0.675959527492523	0
1922	SF3A3	0.991111040115356	0
1923	GOPC	0.580605983734131	0
1924	CHP2	-0.688485	0
1925	PPARGC1A	-0.923232	0
1926	MED21	0.650505006313324	0
1927	CLN5	0.658585786819458	0
1928	SHKBP1	-1	0
1929	STMN3	0.477922588586807	0
1930	FUOM	0.99999988079071	0
1931	AFG3L2	-1	0
1932	ENTPD7	0.674345731735229	0
1933	MAPK1IP1L	0.99999988079071	0
1934	PAX8	-1	0
1935	PRPS1	0.98505038022995	0
1936	GDE1	0.503838360309601	0
1937	LIPA	0.99999988079071	0
1938	THAP1	0.967168390750885	0
1939	CRIP1	0.405656516551971	0
1940	DUS4L	-0.912323	0
1941	IL10RB	0.537225961685181	0
1942	APPBP2	0.632589161396027	0
1943	ZDHHC4	0.99999988079071	0
1944	BLOC1S1	0.433131277561188	0
1945	NRBF2	0.886868596076965	0
1947	HAUS5	-0.812929	0
1948	POLD1	-1	0
1949	ZFP1	0.646452486515045	0
1950	REV3L	0.494897454977036	0
1951	NDUFA9	0.410504996776581	0
1952	MED11	0.495705783367157	0
1953	IFNAR2	0.568484783172607	0
1954	GADD45A	0.99999988079071	0
1955	ATP6V1D	0.743838310241699	0
1956	IFIT5	0.538547039031982	0
1957	PIGP	0.444444388151169	0
1958	LINC02693	0.566403925418854	0
1959	RTN2	0.445185422897339	0
1960	HINT2	0.429898947477341	0
1961	GOLPH3	0.79353529214859	0
1962	RABEPK	0.574921667575836	0
1963	PEX2	0.99999988079071	0
1964	LINC01876	-0.865858	0
1965	GATA6-AS1	-0.781414	0
1966	ZDHHC16	0.803232252597809	0
1967	TRIP6	0.765656471252441	0
1968	PRMT6	0.591896533966064	0
1969	PROM2	-0.683636	0
1970	IFT80	0.829948484897614	0
1971	FNDC3B	0.461010068655014	0
1972	DCLRE1C	-0.682424	0
1973	DNAJC3	0.839595854282379	0
1974	SMIM30	0.812929213047028	0
1975	STEAP1	0.538989841938019	0
1976	UXS1	0.99999988079071	0
1977	AL365181.3	-0.714343	0
1978	JAK3	0.424499750137329	0
1979	RPA1	0.99999988079071	0
1980	FAM114A2	0.587450742721558	0
1981	B3GALT6	0.54420530796051	0
1985	CDC42SE1	0.99999988079071	0
1986	FSIP2	-0.932525	0
1987	GNA13	0.657238125801086	0
1989	ATP6V0D1	0.99999988079071	0
1991	MXD4	0.483232289552689	0
1993	PSMC1	0.867474675178528	0
1994	CEP152	-1	0
1995	TMEM99	0.99999988079071	0
1996	FEM1B	0.422148138284683	0
1997	BRMS1	-0.789091	0
1998	FANCA	-0.726465	0
1999	PDE4A	0.661816716194153	0
2000	NHLRC3	-0.98505	0
2001	PLIN3	0.793939292430878	0
2002	C3orf67	-1	0
2003	SEMA4A	-1	0
2004	LRP12	0.571688413619995	0
2005	STIL	-0.768485	0
2006	NT5DC2	0.679191827774048	0
2007	LYRM4	0.517575681209564	0
2008	NEPRO	0.99999988079071	0
2009	POLR2M	0.482368379831314	0
2010	MFSD10	0.697777688503265	0
2011	FGFR1OP2	0.751111030578613	0
2012	FBXO8	0.692533075809479	0
2013	ELK3	0.41487318277359	0
2014	UBQLN2	0.690100967884064	0
2015	SLC25A19	-0.926869	0
2016	MINPP1	0.99999988079071	0
2018	NDST1	0.469435185194016	0
2019	PCNX1	0.408810764551163	0
2020	MDP1	0.500959873199463	0
2021	PRKACA	0.590684056282043	0
2022	NR4A2	0.403475105762482	0
2023	PITPNA-AS1	0.911515057086945	0
2024	BOK	0.480347573757172	0
2025	CBX7	0.474226862192154	0
2026	PIK3CA	0.500959873199463	0
2027	POC1B-AS1	-0.783434	0
2028	SNAPC5	0.481155902147293	0
2029	DNAJB12	0.880807995796204	0
2030	SLC16A4	0.99999988079071	0
2031	KIF7	0.450778305530548	0
2032	SPOP	0.99999988079071	0
2033	MAP4K5	0.420446515083313	0
2034	PIGS	0.78129106760025	0
2035	NUP62CL	-0.870303	0
2036	LAMTOR3	0.99999988079071	0
2037	OSBPL9	0.708686769008636	0
2038	ST7	0.691180944442749	0
2039	HNRNPDL	0.613737285137177	0
2040	TMEM237	0.628952443599701	0
2041	XRCC3	-1	0
2042	MOSMO	0.506111741065979	0
2043	NCK1	0.431848049163818	0
2044	C1orf226	-0.687677	0
2045	SNX24	0.99999988079071	0
2046	UBE2J1	0.635555505752563	0
2047	TAP1	0.534141361713409	0
2048	DHRS4-AS1	0.665319740772247	0
2049	SIRPA	0.487972557544708	0
2050	ELK1	0.415277361869812	0
2051	TAF9B	0.428282797336578	0
2052	SNX1	0.566434264183044	0
2054	POLR2C	0.587474703788757	0
2055	ARPIN	0.403556644916534	0
2056	TJP1	0.56484842300415	0
2058	ABRAXAS2	0.945050418376923	0
2059	CRYZ	0.75800746679306	0
2060	NDRG3	0.99999988079071	0
2061	RHNO1	0.482020139694214	0
2062	FAM168A	0.469435185194016	0
2063	AC017002.1	0.964339852333069	0
2064	GSTM4	0.704111516475677	0
2065	C2CD5	-1	0
2066	TCEA3	-1	0
2067	TCEAL1	0.806748151779175	0
2069	MAP3K1	-0.823434	0
2071	LIMK1	0.486005872488022	0
2072	AC245297.3	0.692797243595123	0
2073	URM1	0.99999988079071	0
2074	GGCX	0.508234798908234	0
[truncated: 1,823 more rows]

## Sheet: ESCC
X.1	gene	tau	pvalue
1	B2M	0.490505009889603	0
2	IFITM2	0.716363549232483	0
3	A2M	0.932525157928467	0
4	FTL	0.991111040115356	0
5	IFITM3	0.99999988079071	0
6	ENO1	-0.915959	0
7	RAB31	0.525656521320343	0
8	COL3A1	0.721616089344025	0
9	MARCKS	0.602828204631805	0
10	COX7A1	0.671919107437134	0
11	S100A8	-1	0
12	TMSB4X	0.478787839412689	0
13	IGFBP7	0.757171630859375	0
14	RPL8	-0.696162	0
15	MYL6	0.370505005121231	0
16	S100A4	0.686060547828674	0
17	C3	0.595534026622772	0
18	PRSS23	0.547070682048798	0
19	FTH1	0.514747440814972	0
20	C1S	0.99999988079071	0
21	SFRP2	0.656565606594086	0
22	EMP3	0.53010094165802	0
23	COL1A2	0.707474648952484	0
24	APOD	0.669092416763306	0
25	MT1X	-1	0
26	C1R	0.99999988079071	0
27	SH3BGRL	0.835555493831635	0
28	IL7R	0.545013666152954	0
29	RPL7	-0.751111	0
30	CSTB	-0.761212	0
31	TNFSF10	-0.772121	0
32	CCL2	0.785050451755524	0
33	IL6ST	0.555555522441864	0
34	NDUFB9	-0.790303	0
35	DDR2	0.654949426651001	0
36	S100A9	-1	0
37	TM4SF1	-0.976566	0
38	MORF4L1	0.702222168445587	0
39	ITM2C	0.99999988079071	0
40	PERP	-1	0
41	TIMP1	0.698181748390198	0
42	CALD1	0.770909011363983	0
43	EZR	-0.845252	0
44	S100A7	-1	0
45	ARF4	0.436363607645035	0
46	CALU	0.422222167253494	0
47	CXCL10	0.99999988079071	0
48	VIM	0.734545409679413	0
49	MAGED1	0.665454506874084	0
50	CD63	0.562020123004913	0
51	MAL2	-1	0
52	FABP5	-1	0
53	CYTOR	0.720403969287872	0
54	IRF6	-1	0
55	ISLR	0.75959587097168	0
56	CMTM3	0.703303337097168	0
57	ANXA6	0.671919107437134	0
58	KLF5	-0.834747	0
59	DIO2	0.652121126651764	0
60	LUM	0.66060596704483	0
61	GLIPR1	0.651717126369476	0
62	SEC31A	0.539393901824951	0
63	GBP1	0.994747400283813	0
64	EID1	0.99999988079071	0
65	S100A10	-0.713939	0
66	IL32	0.539797902107239	0
67	TPM1	0.894141316413879	0
68	TMEM176A	0.645923852920532	0
69	BACE1	0.896969616413116	0
70	CSTA	-1	0
71	GSTP1	-0.795555	0
72	HSPB1	-1	0
73	KRT17	-1	0
74	MAN1A1	0.705454468727112	0
75	TFPI	0.542222142219543	0
76	CCDC80	0.704242348670959	0
77	ACTA2	0.652525186538696	0
78	WIPF1	0.768484771251678	0
79	TUBA4A	-1	0
80	SELENOM	0.648080766201019	0
81	SPINT2	-1	0
82	DCN	0.707878708839417	0
83	PLP2	-0.913939	0
84	PPIB	0.411960810422897	0
85	APCDD1	0.770909011363983	0
86	TWIST2	0.610100924968719	0
87	TMEM176B	0.657373666763306	0
88	MAGED2	0.744646370410919	0
89	MYL9	0.705454468727112	0
90	RPS27L	0.732121169567108	0
91	VCAN	0.77858579158783	0
92	GLRX	0.69858580827713	0
93	PDGFRA	0.728080749511719	0
94	FN1	0.759191870689392	0
95	DAB2	0.677171647548676	0
96	C1orf54	0.599595904350281	0
97	TCIM	0.664242386817932	0
98	RARRES2	0.736161530017853	0
99	SLPI	-0.814426	0
100	SERPING1	0.729696869850159	0
101	EDNRB	0.711919128894806	0
102	SPARC	0.714747428894043	0
103	TAGLN	0.717575669288635	0
104	ATP1B1	-1	0
105	MMD	0.653737306594849	0
106	ARID5B	0.734545409679413	0
107	ACSL4	0.75878781080246	0
108	VCAM1	0.762020111083984	0
109	RHOBTB3	0.769292831420898	0
110	AEBP1	0.677979707717896	0
111	CTSS	0.705454468727112	0
112	ITGA1	0.545454502105713	0
113	PLXDC2	0.85079300403595	0
114	DSC2	-0.750985	0
115	COL6A1	0.652525186538696	0
116	STEAP1	0.690776824951172	0
117	NDRG1	-0.913131	0
118	CA2	-1	0
119	TCF4	0.99999988079071	0
120	SAA1	-0.819394	0
121	EMP1	0.532121181488037	0
122	CAVIN3	0.73333328962326	0
123	SPON2	0.682020127773285	0
124	FILIP1L	0.71919184923172	0
125	PARVA	0.796363532543182	0
126	POSTN	0.723232269287109	0
127	COL14A1	0.66060596704483	0
128	COL5A1	0.654141366481781	0
129	SERPINF1	0.745050430297852	0
130	ENC1	0.799191832542419	0
131	ANGPTL2	0.651313066482544	0
132	COL11A1	0.808768570423126	0
133	STC1	0.508282780647278	0
134	FAM114A1	0.651717126369476	0
135	SPARCL1	0.598787844181061	0
136	TCEAL9	0.562020123004913	0
137	COL10A1	0.7075	0
138	BICC1	0.7183837890625	0
139	FXYD3	-1	0
140	THY1	0.713939309120178	0
141	CFH	0.844040334224701	0
142	LY6D	-0.914747	0
143	NNMT	0.758383750915527	0
144	PRRX1	0.768080711364746	0
145	COL12A1	0.623838305473328	0
146	PAG1	0.587878704071045	0
147	S100A14	-1	0
148	TUBA1A	0.732121169567108	0
149	PMP22	0.726464569568634	0
150	SPRY1	0.73333328962326	0
151	PTGDS	0.68081670999527	0
152	LAMB1	0.8149493932724	0
153	CTHRC1	0.477922588586807	0
154	IGFBP4	0.933737277984619	0
155	LOX	0.477922588586807	0
156	TPM2	0.9240403175354	0
157	ZEB1	0.766868591308594	0
158	SDC2	0.753535270690918	0
159	ZEB2	0.606464564800262	0
160	GUCY1A1	0.899393856525421	0
161	ADAM12	0.825858533382416	0
162	SULF1	0.781414091587067	0
163	DSP	-1	0
164	COL1A1	0.719595909118652	0
165	CXCL1	0.656969606876373	0
166	CDH11	0.767676711082458	0
167	MPZL2	-0.817778	0
168	LXN	0.732397198677063	0
169	FBN1	0.727272629737854	0
170	CNN3	0.672323167324066	0
171	THBS1	0.99999988079071	0
172	CNRIP1	0.656161546707153	0
173	S100A2	-1	0
174	TDO2	0.574545383453369	0
175	ID3	0.937373638153076	0
176	FAP	0.696161568164825	0
177	ITGB5	0.533993303775787	0
178	PCOLCE	0.677171647548676	0
179	PRAF2	0.795555472373962	0
180	CHI3L1	0.739393889904022	0
181	SYNE1	0.712727189064026	0
182	TACSTD2	-1	0
183	FNDC1	0.781414091587067	0
184	CDH1	-0.916364	0
185	TFPI2	0.530505001544952	0
186	SLC2A1	-1	0
187	MXRA5	0.696170568466187	0
188	LAMA2	0.694545388221741	0
189	SERPINB5	-1	0
190	OLFML3	0.837862432003021	0
191	KRT6B	-0.885319	0
192	KDELR3	0.476305961608887	0
193	HGF	0.581414103507996	0
194	FERMT2	0.779797911643982	0
195	MMP11	0.68566232919693	0
196	C11orf96	0.550707042217255	0
197	CDH3	-1	0
198	COL15A1	0.789898931980133	0
199	JUP	-1	0
200	NTM	0.716363549232483	0
201	PDZK1IP1	-1	0
202	IGFBP5	0.783030211925507	0
203	GNG11	0.670302987098694	0
204	PHLDA1	0.641212046146393	0
205	PDLIM2	0.515105605125427	0
206	PLPP1	0.723636269569397	0
207	ANTXR1	0.818181753158569	0
208	DST	-0.747475	0
209	OLFML2B	0.551111042499542	0
210	COL6A3	0.705454468727112	0
211	TIMP2	0.672323167324066	0
212	COL6A2	0.662222146987915	0
213	ADAMTS2	0.696969628334045	0
214	WNT5A	0.79353529214859	0
215	FBLN2	0.652525186538696	0
216	NREP	0.634343385696411	0
217	LRRC17	0.560339629650116	0
218	COL5A2	0.6804039478302	0
219	PI3	-0.744266	0
220	RCN1	0.99999988079071	0
221	FERMT1	-1	0
222	FSTL1	0.755555510520935	0
223	IL1R1	0.751919090747833	0
224	THBS2	0.955959498882294	0
225	SFN	-1	0
226	STAMBPL1	0.705454468727112	0
227	TNFAIP6	0.547070682048798	0
228	MRC2	0.764040350914001	0
229	COL4A2	0.570909023284912	0
230	FGF7	0.765656471252441	0
231	PKIG	0.749090850353241	0
232	NEXN	0.999696850776672	0
233	ASPN	0.744646370410919	0
234	PLPP3	0.812929213047028	0
235	BGN	0.671919107437134	0
236	AQP3	-0.718384	0
237	ITGA6	-1	0
238	CLMP	0.755959510803223	0
239	DPP4	0.662222146987915	0
240	CHN1	0.649696886539459	0
241	PODN	0.728926718235016	0
242	PAPSS2	0.734545409679413	0
243	F2R	0.691717088222504	0
244	MMP14	0.620201945304871	0
245	CST1	0.674343347549438	0
246	LTBP2	0.64807516336441	0
247	NID2	0.627878725528717	0
248	KRT6A	-1	0
249	MME	0.789090812206268	0
250	MSRB3	0.884848415851593	0
251	EGFL6	0.524848461151123	0
252	CTSK	0.705454468727112	0
253	EFEMP2	0.721212029457092	0
254	NBL1	0.577373683452606	0
255	CRISPLD2	0.658585786819458	0
256	LAMA4	0.58545446395874	0
257	KRT14	-1	0
258	MMP2	0.661010026931763	0
259	LHFPL6	0.600808024406433	0
260	FBLN5	0.999696850776672	0
261	GLT8D2	0.768888831138611	0
262	SDC4	-1	0
263	COL8A1	0.716363549232483	0
264	ODC1	-1	0
265	ABI3BP	0.743885278701782	0
266	DSG3	-1	0
267	ADAMTS12	0.615757524967194	0
268	KRT16	-1	0
269	COL4A1	0.530505001544952	0
270	LOXL2	0.597979724407196	0
271	GPC6	0.8529292345047	0
272	FKBP7	0.769696891307831	0
273	TMEM47	0.654141366481781	0
274	CD248	0.606868624687195	0
275	LAMC1	0.691313087940216	0
276	FAM83A	-0.999899	0
277	PXDN	0.822626173496246	0
278	MFGE8	0.694545388221741	0
279	GJB2	-1	0
280	RAI14	0.679191827774048	0
281	PTHLH	-1	0
282	PAPPA	0.652525186538696	0
283	ROBO1	0.768888831138611	0
284	NID1	0.660201966762543	0
285	RGS4	0.612929224967957	0
286	GPM6B	0.610100924968719	0
287	FKBP10	0.722020149230957	0
288	MMP1	0.59030294418335	0
289	FBLN1	0.823481857776642	0
290	SGCB	0.778181731700897	0
291	RGS5	0.477171659469604	0
292	HAS2	0.667878746986389	0
293	PKP1	-0.919192	0
294	PLAT	0.831111013889313	0
295	COL18A1	0.672727227210999	0
296	GUCY1B1	0.599595904350281	0
297	AHNAK2	-1	0
298	NR2F1	0.727695286273956	0
299	RCN3	0.717171669006348	0
300	SPON1	0.680808007717133	0
301	FMOD	0.682020127773285	0
302	LOXL1	0.689299762248993	0
303	MXRA8	0.66303026676178	0
304	ADH1B	0.577723920345306	0
305	CERCAM	0.512276470661163	0
306	CPXM1	0.608888804912567	0
307	PCDH18	0.693333268165588	0
308	HTRA3	0.692525207996368	0
309	TNFRSF11B	0.46393209695816	0
310	PDLIM3	0.878787815570831	0
311	TGFB3	0.700605988502502	0
312	GGT5	0.647272646427155	0
313	PDGFRB	0.597171664237976	0
314	LAMB3	-1	0
315	ACTG2	0.999696850776672	0
316	BMP4	0.717575669288635	0
317	FMO1	0.705454468727112	0
318	LY6K	-0.799596	0
319	CTSV	-0.843232	0
320	GPX8	0.676634013652802	0
321	CXCL5	0.430707037448883	0
322	MMP3	0.49454540014267	0
323	KRT5	-1	0
324	MFAP4	0.737395167350769	0
325	COL5A3	0.561616122722626	0
326	ADGRA2	0.619393885135651	0
327	GREM1	0.668686807155609	0
328	DPT	0.642012715339661	0
329	SGCE	0.917171597480774	0
330	TGFB1I1	0.757171630859375	0
331	VSTM4	0.68444436788559	0
332	EMILIN1	0.708686769008636	0
333	WNT2	0.721228659152985	0
334	SRPX2	0.631515085697174	0
335	CACNA2D3	0.816565573215485	0
336	GJB6	-1	0
337	CREB3L1	0.673131227493286	0
338	STEAP2	0.99999988079071	0
339	LSAMP	0.65979790687561	0
340	LGALS7B	-0.909899	0
341	FAT4	0.689292848110199	0
342	EDNRA	0.665454506874084	0
343	LAMA3	-1	0
344	CLCA2	-1	0
345	DKK3	0.882828176021576	0
346	CCL11	0.717171669006348	0
347	RNY3	0.661414086818695	0
348	FOXF2	0.722424149513245	0
349	LAMC2	-1	0
350	TRPA1	0.69939386844635	0
351	IL24	0.387878745794296	0
352	COL6A5	0.649560570716858	0
353	PLPPR4	0.524444401264191	0
354	TCF21	0.651712656021118	0
355	DSC3	-1	0
356	COL17A1	-1	0
357	FGFBP1	-0.848485	0
358	CXCL6	0.557171642780304	0
359	TP63	-0.907475	0
360	CCN1	0.795959532260895	0
361	SEPTIN11	0.999898970127106	0
362	GASK1B	0.691313087940216	0
363	CCN2	0.832323133945465	0
364	CCN4	0.600808024406433	0
365	RPL29P4	0.99999988079071	0
366	ENSG00000260244	0.873131215572357	0
367	ENSG00000281508	0.640403985977173	0
368	DPYSL3	0.999898970127106	0
369	ERO1A	-0.999899	0
370	HSP90AA1	-1	0
371	YWHAZ	-0.97899	0
372	ANXA3	-0.977374	0
373	HSP90AB1	-1	0
374	CA9	-1	0
375	IFI27	-0.730101	0
376	ETV1	0.853333234786987	0
377	CD24	-1	0
378	SERPINB1	-0.795999	0
379	MGP	0.668686807155609	0
380	SMARCA1	0.925252437591553	0
381	SH3KBP1	0.692525207996368	0
382	SAMD9	-1	0
383	GOLM1	0.766090750694275	0
384	CD99	0.467474699020386	0
385	ILK	0.677979707717896	0
386	DAAM2	0.760807991027832	0
387	DNM3OS	0.839595854282379	0
388	PLPP4	0.709912121295929	0
389	ADGRL2	0.769292831420898	0
390	IGLC3	0.765656471252441	0
391	PLEK2	-1	0
392	PLXDC1	0.604040324687958	0
393	KTN1	-0.811717	0
394	SGCD	0.698605298995972	0
395	FGFR1	0.707474648952484	0
396	PLAU	0.4703029692173	0
397	ITGA11	0.694545388221741	0
398	OLFML1	0.692525207996368	0
399	EFEMP1	0.42530831694603	0
400	CLEC11A	0.619393885135651	0
401	FIBIN	0.917247653007507	0
402	TRIM29	-0.806465	0
403	CYGB	0.537777721881866	0
404	RGCC	0.677575707435608	0
405	RPS21	-0.713535	0
406	SGIP1	0.623030245304108	0
407	LINC01929	0.981605112552643	0
408	TENM2	-0.859394	0
409	EPSTI1	0.661683022975922	0
410	MASP1	0.532781064510345	0
411	DPYSL2	0.842828214168549	0
412	HEPH	0.77535343170166	0
413	DMKN	-1	0
414	PRNP	-1	0
415	TMEM158	0.631919145584106	0
416	HEPHL1	-0.999697	0
417	S100A6	0.368888854980469	0
418	ZCCHC24	0.658181726932526	0
419	F11R	-0.933333	0
420	KLK10	-0.88734	0
421	TCF12	0.99999988079071	0
422	PRKG1	0.778181731700897	0
423	TNFRSF21	0.568080723285675	0
424	TMEM119	0.602424204349518	0
425	ITGB4	-1	0
426	EDIL3	0.999898970127106	0
427	PTEN	0.71999990940094	0
428	P3H1	0.985858500003815	0
429	ROBO2	0.785454452037811	0
430	C12orf57	0.99999988079071	0
431	CALML3	-0.689293	0
432	TXNDC17	-0.804848	0
433	CLIC4	0.525656521320343	0
434	FAM162A	-1	0
435	CEMIP	0.479191869497299	0
436	GPR87	-1	0
437	CAV2	-0.934545	0
438	C19orf33	-1	0
439	ENTPD1	0.627070665359497	0
440	EPB41L2	0.99999988079071	0
441	SDC1	-1	0
442	RBPMS	0.73979789018631	0
443	LAD1	-1	0
444	CYBRD1	0.99999988079071	0
445	MYLK	0.83474737405777	0
446	NUCB2	0.99999988079071	0
447	ARL3	0.913939297199249	0
448	MICAL2	0.629898905754089	0
449	CCND2	0.730504989624023	0
450	VAMP8	-1	0
451	MIR100HG	0.77535343170166	0
452	SLC7A5	-0.817778	0
453	SQLE	-0.959596	0
454	CCT5	-0.814141	0
455	EVA1B	0.657777726650238	0
456	LMCD1	0.892817437648773	0
457	TWSG1	0.946666598320007	0
458	ACKR4	0.50949490070343	0
459	NICOL1	0.701010048389435	0
460	GNAI2	0.687676727771759	0
461	IRAG1	0.703030228614807	0
462	LRP1	0.468282788991928	0
463	VCL	0.537373661994934	0
464	IL13RA2	0.441705405712128	0
465	HNMT	0.823838293552399	0
466	ITIH5	0.66464638710022	0
467	RAB38	-1	0
468	ABCA8	0.694141328334808	0
469	TMEM98	0.99999988079071	0
470	BPGM	0.56404036283493	0
471	SEC24D	0.571313083171844	0
472	CD82	0.660201966762543	0
473	TWIST1	0.640403985977173	0
474	FOXF1	0.721616089344025	0
475	FMO2	0.99999988079071	0
476	FAM20C	0.648080766201019	0
477	EGLN3	-0.999899	0
478	OMD	0.9993936419487	0
479	SERF2	0.425454497337341	0
480	RCAN2	0.744242370128632	0
481	RABAC1	0.56969690322876	0
482	CST4	0.679999947547913	0
483	F2RL2	0.99999988079071	0
484	MET	-1	0
485	TSPAN4	0.694413602352142	0
486	COLEC12	0.718803703784943	0
487	ESRP1	-1	0
488	OCIAD2	-1	0
489	SLC16A1	-1	0
490	TLN1	0.673535287380219	0
491	IKBIP	0.927164375782013	0
492	ENG	0.667878746986389	0
493	GYPC	0.694545388221741	0
494	RIOK3	-1	0
495	CXCL12	0.697646200656891	0
496	FARP1	0.879595875740051	0
497	SPATS2L	0.647540152072906	0
498	BNC2	0.78953218460083	0
499	CTSO	0.836650192737579	0
500	IGFL2-AS1	-0.911515	0
501	QSOX1	0.451964855194092	0
502	PLAC9	0.580201983451843	0
503	ERLEC1	0.916767597198486	0
504	C2	0.668686807155609	0
505	RPL37	-1	0
506	VAMP5	0.70020192861557	0
507	RRBP1	0.56404036283493	0
508	TGFBR2	0.545711696147919	0
509	GBP4	0.736969649791718	0
510	MYL12A	0.391515105962753	0
511	GAS7	0.66303026676178	0
512	KANK2	0.722828209400177	0
513	AXL	0.716363549232483	0
514	CRTAP	0.733737289905548	0
515	CYP1B1	0.800040423870087	0
516	LYPD3	-0.716783	0
517	SYTL2	0.729696869850159	0
518	DLC1	0.566464602947235	0
519	TCEAL8	0.99999988079071	0
520	PAM	0.427070677280426	0
521	PBX1	0.99999988079071	0
522	TPD52	-1	0
523	LAMB2	0.743030250072479	0
524	PDE5A	0.730100929737091	0
525	CXCL9	0.701414048671722	0
526	CLDN1	-1	0
527	PRR16	0.741414070129395	0
528	RPL10P9	0.99999988079071	0
529	RUNX1T1	0.745858490467072	0
530	PGK1	-1	0
531	GAS1	0.743434250354767	0
532	HMGA1	-0.709899	0
533	GNG2	0.67878782749176	0
534	FYN	0.73818176984787	0
535	CD302	0.99999988079071	0
536	MTSS1	-1	0
537	RUNX1	0.69858580827713	0
538	BMP1	0.672727227210999	0
539	TMEM263	0.577373683452606	0
540	B3GNT5	-1	0
541	MIR4435-2HG	0.882828176021576	0
542	PLXNC1	0.767956376075745	0
543	LGALS7	-1	0
544	PTPRG	0.73333328962326	0
545	VGLL3	0.53086793422699	0
546	RFTN1	0.665050446987152	0
547	LDHA	-0.702222	0
548	MRGPRF	0.690909028053284	0
549	HSD11B1	0.652525186538696	0
550	VSNL1	-0.719192	0
551	NDN	0.753131210803986	0
552	LRRC15	0.64323228597641	0
553	SOX15	-1	0
554	MMP19	0.670302987098694	0
555	MEG3	0.730908989906311	0
556	TMPRSS11D	-0.999899	0
557	KIZ	-1	0
558	KLF9	0.62343430519104	0
559	EML1	0.683232247829437	0
560	CYRIB	-1	0
561	ITCH	-0.733333	0
562	MAGEH1	0.75959587097168	0
563	LMAN1	0.413737326860428	0
564	UPP1	-0.999899	0
565	RUNX2	0.752323150634766	0
566	CCDC102B	0.501010060310364	0
567	SLC38A1	-1	0
568	SH3D19	0.50540566444397	0
569	SAMHD1	0.8694948554039	0
570	AKR1B1	0.82909083366394	0
571	PDZRN3	0.805656492710114	0
572	WIPI1	0.738585770130157	0
573	RBMS3	0.767676711082458	0
574	RHOC	0.508282780647278	0
575	LAMP5	0.710302948951721	0
576	RTL8C	0.573333263397217	0
577	KCTD12	0.49439337849617	0
578	ITGB6	-0.84	0
579	MAGI2-AS3	0.675959527492523	0
580	SCG5	0.630302965641022	0
581	SLC6A8	-0.911001	0
582	CCL8	0.461414098739624	0
583	PYGL	-1	0
584	GSDMC	-0.840808	0
585	DAAM1	-1	0
586	SLC25A5	-0.740606	0
587	GALNT3	-1	0
588	LMO4	0.774949431419373	0
589	RPS20	-0.719192	0
590	NR2F2	0.66464638710022	0
591	PRDX1	-0.74101	0
592	LBH	0.756767630577087	0
593	SEMA3C	-0.877172	0
594	SLC2A10	0.700605988502502	0
595	ARMCX3	0.671919107437134	0
596	LPAR1	0.85454535484314	0
597	CNN1	0.740606009960175	0
598	BMERB1	0.690504968166351	0
599	ANTXR2	0.518787801265717	0
600	ZNF469	0.705454468727112	0
601	KIFAP3	0.447115868330002	0
602	MAGEA4	-1	0
603	FMO3	0.729292869567871	0
604	CPED1	0.725252449512482	0
605	JAG1	-1	0
606	RAB13	0.712727189064026	0
607	LAMC3	0.716363549232483	0
608	ZFAS1	-0.953939	0
609	NRP1	0.623838305473328	0
610	MOXD1	0.99999988079071	0
611	TMEM154	-0.999899	0
612	DNAJC15	0.509898960590363	0
613	SPOCK1	0.596342325210571	0
614	HMCN1	0.99999988079071	0
615	MZT1	-0.833131	0
616	DIS3	-0.973737	0
617	SSR2	0.99999988079071	0
618	DSEL	0.719595909118652	0
619	NFIC	0.850504994392395	0
620	KLHL5	0.769292831420898	0
621	AMTN	-0.915151	0
622	GPRC5A	-0.7641	0
623	PRDM1	0.495757520198822	0
624	GOLM2	0.99999988079071	0
625	ANGPT1	0.99999988079071	0
626	RHOQ	0.636767625808716	0
627	KCNK1	-1	0
628	STON2	-1	0
629	TSPAN11	0.557979762554169	0
630	PRRG4	-1	0
631	NECTIN1	-0.831515	0
632	CADM1	0.945858478546143	0
633	PTPRM	0.650505006313324	0
634	GPR15LG	-0.767303	0
635	FHL1	0.748282730579376	0
636	PTGFR	0.586666584014893	0
637	C1QTNF6	0.66464638710022	0
638	GPX7	0.753813505172729	0
639	SOX4	0.557171642780304	0
640	ANO1	-1	0
641	CYB5R3	0.637979745864868	0
642	COL6A6	0.677038073539734	0
643	SPRED1	0.836767613887787	0
644	CD81	0.734545409679413	0
645	CALM2	0.394585311412811	0
646	LRRC32	0.570505023002625	0
647	LIMS1	0.625858545303345	0
648	COL7A1	0.797575652599335	0
649	ACKR3	-1	0
650	CCDC91	-0.802828	0
651	FUT8	0.999898970127106	0
652	TCEAL7	0.661818087100983	0
653	ANPEP	0.614949405193329	0
654	HILPDA	-0.999697	0
655	PRXL2A	-0.917172	0
656	COX6C	-0.754747	0
657	RPS3	-0.810505	0
658	BNC1	-1	0
659	CLDN7	-0.904132	0
660	AP2S1	0.99999988079071	0
661	MAP1A	0.99999988079071	0
662	ARMCX2	0.73333328962326	0
663	ETS1	0.567272663116455	0
664	ZNF521	0.99999988079071	0
665	C1orf122	0.776846170425415	0
666	MGLL	0.556767642498016	0
667	FENDRR	0.878787815570831	0
668	PRKAR2B	0.892929196357727	0
669	MAPRE2	0.748686790466309	0
670	GULP1	0.705454468727112	0
671	ZBTB38	0.735757529735565	0
672	JAM3	0.633131265640259	0
673	SLC39A7	0.517021894454956	0
674	ZBTB20	0.809696912765503	0
675	EGFR	-0.910707	0
676	STARD13	0.591111063957214	0
677	PIEZO2	0.615757524967194	0
678	BNIP3	-1	0
679	CH25H	0.804890394210815	0
680	ACAA2	0.666666626930237	0
681	CFAP251	-0.768485	0
682	SNX9	0.559999942779541	0
683	GALNT15	0.705454468727112	0
684	IFITM1	0.99999988079071	0
685	MAP9	0.716363549232483	0
686	CD47	-0.915151	0
687	GLIS3	0.593535304069519	0
688	SCD	-0.783434	0
689	RASSF8	0.58949488401413	0
690	ABCC4	0.999898970127106	0
691	CXCL3	0.665050446987152	0
692	TRIM22	0.99999988079071	0
693	ATOX1	0.424242377281189	0
694	LAP3	0.99999988079071	0
695	EFNA1	-0.884444	0
696	FADS2	0.99999988079071	0
697	FZD6	-1	0
698	OTULINL	0.612929224967957	0
699	TNS4	-0.953131	0
700	PIP4P2	0.912727177143097	0
701	ALDH1L2	0.668687462806702	0
702	GRK5	0.716363549232483	0
703	SEPTIN2	0.566464602947235	0
704	ABCA6	0.614949405193329	0
705	PHACTR2	0.612121164798737	0
706	DSG1	-0.999899	0
707	ATP1A1	-0.77697	0
708	VASN	0.602020144462585	0
709	ARL6IP5	0.552323162555695	0
710	TPT1	0.613737285137177	0
711	ITPRIPL2	0.79353529214859	0
712	AKAP12	0.607272684574127	0
713	DENND2C	-0.834798	0
714	F13A1	0.767303228378296	0
715	DNAJC3	0.532929241657257	0
716	LDB2	0.634343385696411	0
717	RAP1A	0.506262600421906	0
718	SSPN	0.936862289905548	0
719	SOD3	0.646464586257935	0
720	KDELR1	0.439034253358841	0
721	REEP3	0.576565623283386	0
722	IQGAP2	0.99999988079071	0
723	IGFL1	-0.744646	0
724	IL20RB	-0.844444	0
725	WARS1	0.689160525798798	0
726	TNNT1	-1	0
727	NEGR1	0.959595859050751	0
728	NPNT	-0.980606	0
729	CSGALNACT1	0.777373671531677	0
730	UBE2V2	-0.685252	0
731	BAX	0.772525191307068	0
732	PTGER3	0.9993936419487	0
733	PLEKHO1	0.741818130016327	0
734	ITGA8	0.626666605472565	0
735	GM2A	-0.911111	0
736	GUCY1A2	0.497373700141907	0
737	DHCR24	-0.757576	0
738	NME4	0.831515073776245	0
739	CPQ	0.651717126369476	0
740	CTSB	0.602020144462585	0
741	TACC1	0.99999988079071	0
742	ZNF185	-0.999899	0
743	CREB3L2	0.596363604068756	0
744	AHR	0.745858490467072	0
745	FAM83B	-0.68404	0
746	TMEM40	-0.999697	0
747	KITLG	0.99999988079071	0
748	TGM2	0.482772558927536	0
749	SAA2	-1	0
750	CST3	0.437575727701187	0
751	ZNF503	0.706262528896332	0
752	UACA	0.606464564800262	0
753	ISM1	0.780078768730164	0
754	DDR1	-0.776162	0
755	VWA5A	0.847272634506226	0
756	ENSG00000276850	-0.822626	0
757	SYPL1	-0.973737	0
758	MAP3K13	-0.722828	0
759	MITF	0.867070615291595	0
760	CKB	-1	0
761	FABP5P9	-1	0
762	CARMN	0.597171664237976	0
763	PEAK1	0.809292852878571	0
764	PLAAT4	0.99999988079071	0
765	SYT11	0.583030223846436	0
766	CD276	0.659393846988678	0
767	C1orf198	0.658585786819458	0
768	GBP3	0.550964772701263	0
769	FLRT3	-1	0
770	SYNGR2	-1	0
771	DRAM1	0.628952443599701	0
772	HACD2	-0.760808	0
773	EFHD2	-1	0
774	MRAS	0.812929213047028	0
775	MARVELD1	0.999898970127106	0
776	CERS3	-0.895353	0
777	HERPUD1	0.663838	0
778	SLC40A1	0.99999988079071	0
779	TRAM2	0.999898970127106	0
780	YWHAE	-0.694545	0
781	TSC22D1	0.522828221321106	0
782	ANXA8L1	-1	0
783	SDR16C5	-0.869961	0
784	ACO1	0.612789154052734	0
785	EVA1A	0.656565606594086	0
786	TMSB4XP4	0.701818108558655	0
787	S100A16	-1	0
788	PRSS12	0.770504951477051	0
789	P3H3	0.911110997200012	0
790	CD44	-1	0
791	PRKAR1A	0.667474687099457	0
792	DCBLD1	0.577373683452606	0
793	ENSG00000261116	-0.820202	0
794	PTBP3	-0.877172	0
795	SOCS2	0.586262583732605	0
796	CSRP1	0.756363570690155	0
797	TMX3	0.732929229736328	0
798	EPDR1	0.685119688510895	0
799	FAS	0.99999988079071	0
800	TEAD1	0.653197288513184	0
801	NES	0.517575681209564	0
802	FAM13C	0.561616122722626	0
803	HSPA4L	-1	0
804	TPST1	0.731717109680176	0
805	PTGES3	-1	0
806	CXCL2	0.679999947547913	0
807	PEA15	0.551919162273407	0
808	NAA20	-0.712323	0
809	FLNB	-1	0
810	UNC5B	0.629090845584869	0
811	CPE	0.608888804912567	0
812	MDFIC	0.877575695514679	0
813	JCAD	0.746262550354004	0
814	TBX2	0.48969691991806	0
815	SAMD9L	0.756767630577087	0
816	HACD4	0.64080023765564	0
817	EHD2	0.584242343902588	0
818	SLC39A13	0.683232247829437	0
819	NET1	-1	0
820	ANGPT2	0.475959539413452	0
821	FILIP1	0.622222185134888	0
822	CELF2	0.767676711082458	0
823	ADAMTS1	0.99999988079071	0
824	SLC7A1	-0.759596	0
825	IL1RAP	-0.908283	0
826	NKD1	0.96444433927536	0
827	MKNK2	-0.713809	0
828	SPHK1	0.433060526847839	0
829	ARFGAP3	0.58949488401413	0
830	GBP5	0.667070627212524	0
831	CFI	0.999696850776672	0
832	CDH6	0.532525181770325	0
833	CHST15	0.612929224967957	0
834	SLC16A4	0.781010031700134	0
835	HCAR2	-0.947475	0
836	TNS1	0.882020115852356	0
837	LGALS9	0.837575674057007	0
838	NDUFAF3	0.726868629455566	0
839	FAT2	-0.792727	0
840	OAF	0.572121143341064	0
841	JAK1	0.581414103507996	0
842	PHC2	0.656565606594086	0
843	RPLP0P2	0.505858540534973	0
844	WLS	0.634343385696411	0
845	ADAMTS4	0.554747402667999	0
846	P3H4	0.550156593322754	0
847	APOL6	0.804848432540894	0
848	IGLC2	0.555555522441864	0
849	EREG	-0.956768	0
850	CLEC2B	-1	0
851	PLEKHA5	0.814545392990112	0
852	MYH9	0.403636336326599	0
853	QPRT	0.716363549232483	0
854	EXTL2	0.99999988079071	0
855	IL18	-1	0
856	PPP1R14A	0.439595907926559	0
857	GJB5	-0.991919	0
858	GLIPR2	0.680808007717133	0
859	XBP1	0.475151479244232	0
860	PRRX2	0.696969628334045	0
861	IDO1	0.834343373775482	0
862	SNTB1	0.694545388221741	0
863	SLC2A3	0.559191882610321	0
864	CDCP1	-1	0
865	RRAS	0.532121181488037	0
866	FNDC3B	0.575353503227234	0
867	IGHG4	0.558787822723389	0
868	LRRFIP1	-1	0
869	RGS3	0.999898970127106	0
870	PKP3	-1	0
871	TMEM30A	0.547070682048798	0
872	PLS3	-0.789899	0
873	MCRIP1	0.934545338153839	0
874	POGLUT3	0.99999988079071	0
875	ENPP1	0.728888809680939	0
876	GFPT2	0.617777705192566	0
877	GSTO1	0.99999988079071	0
878	MXRA7	0.518383800983429	0
879	SERBP1	-0.770505	0
880	ACVRL1	0.696969628334045	0
881	EBF1	0.514747440814972	0
882	CALHM5	0.722424149513245	0
883	NMB	-1	0
884	IL11	0.392323195934296	0
885	SEMA4B	-0.881616	0
886	SH3PXD2B	0.490756630897522	0
887	BDH2	0.903838276863098	0
888	FAM83H	-1	0
889	HAS3	-0.900273	0
890	SEPTIN4	0.512323200702667	0
891	PLAC1	-0.777003	0
892	IGDCC4	0.730908989906311	0
893	GPI	-1	0
894	SLFN11	0.976969599723816	0
895	SELENOS	0.469090849161148	0
896	RAB8B	0.539797902107239	0
897	HIC1	0.717171669006348	0
898	KIF21A	-1	0
899	ITGA3	-1	0
900	LINC01133	-0.754747	0
901	CYB5R1	-1	0
902	GAPDH	-1	0
903	RGS16	0.490909039974213	0
904	STRA6	0.607536137104034	0
905	KIF26B	0.9993936419487	0
906	SSR4	0.545454502105713	0
907	ARRDC3	0.594343364238739	0
908	FNDC3A	0.822626173496246	0
909	RPL13A	0.785454452037811	0
910	CLSTN1	-1	0
911	SVEP1	0.796767592430115	0
912	BLCAP	-1	0
913	LEPROT	0.526060581207275	0
914	FAM229B	0.999898970127106	0
915	SH3GLB1	0.51434338092804	0
916	FCGRT	0.875959515571594	0
917	HOXB-AS1	0.62505042552948	0
918	GJB3	-1	0
919	RARRES1	0.866666555404663	0
920	HINT1	-0.712727	0
921	RSPO3	0.99999988079071	0
922	CDA	-1	0
923	RECK	0.788564503192902	0
924	C3orf80	0.562424182891846	0
925	IVNS1ABP	-1	0
926	NFATC4	0.792323172092438	0
927	AKT3	0.802424192428589	0
928	PHLDB2	-1	0
929	TMEM219	0.716363549232483	0
930	MBOAT2	-0.775791	0
931	TATDN1	-0.696162	0
932	SLC8A1	0.739393889904022	0
933	P3H2	-1	0
934	PDE4B	0.687272667884827	0
935	ARHGAP42	0.579393863677979	0
936	HDLBP	0.396201640367508	0
937	PDGFRL	0.9993936419487	0
938	ALPK2	0.85454535484314	0
939	NUPR1	0.575757503509521	0
940	ENSG00000261327	0.603899359703064	0
941	DACT1	0.694545388221741	0
942	IGHG3	0.574949443340302	0
943	AHNAK	-0.684848	0
944	RPS6KA2	0.82008284330368	0
945	ADAM19	0.683232247829437	0
946	ST14	-0.815758	0
947	TMEM204	0.628282785415649	0
948	TMEM200A	0.640403985977173	0
949	TFAP2A	-0.944242	0
950	SMIM10	0.788686811923981	0
951	STAT2	0.696969628334045	0
952	CRYBG1	-1	0
953	PPIA	-0.816566	0
954	MEF2C	0.498585820198059	0
955	TNFRSF19	0.736565589904785	0
956	TRPV2	0.597171664237976	0
957	PKD2	0.999898970127106	0
958	SLC46A3	0.662491142749786	0
959	ITGA5	0.37454542517662	0
960	CACNA2D1	0.99999988079071	0
961	SYNPO2	0.631111025810242	0
962	EPPK1	-0.895353	0
963	PAMR1	0.573333263397217	0
964	P4HA3	0.659393846988678	0
965	IGF2	0.777777671813965	0
966	ISCU	0.953939318656921	0
967	KLK5	-1	0
968	ZNF706	-1	0
969	RERG	0.99999988079071	0
970	ARL4D	-1	0
971	LMOD1	0.737777709960938	0
972	EBAG9	-0.723232	0
973	TXNDC15	0.999898970127106	0
974	PDE3A	0.705454468727112	0
975	EMP2	-0.694949	0
976	ATP8B2	0.675555467605591	0
977	HAPLN3	0.792727172374725	0
978	CYP7B1	0.694545388221741	0
979	MPDZ	0.686464607715607	0
980	PCSK5	0.639183580875397	0
981	ADK	-0.899394	0
982	MMP16	0.582626223564148	0
983	SYDE1	0.599999964237213	0
984	TSPAN9	0.797171652317047	0
985	SAMD11	0.9993936419487	0
986	PSMB9	0.418830186128616	0
987	EPHA2	-0.939881	0
988	TNFSF13B	0.705858528614044	0
989	SMIM3	0.587878704071045	0
990	LYPLA1	-0.857778	0
991	RSU1	0.568484783172607	0
992	MAP1B	0.661414086818695	0
993	ADD3	0.99999988079071	0
994	TMT1A	0.99999988079071	0
995	RNY4	0.716767609119415	0
996	ADGRG1	-0.715555	0
997	MEDAG	0.571717143058777	0
998	CCDC71L	0.671919107437134	0
999	CHMP4C	-0.896566	0
1000	GEM	0.801212012767792	0
1001	RAB27A	0.999898970127106	0
1002	OSBPL8	0.506262600421906	0
1003	CCPG1	0.77240127325058	0
1004	SELENBP1	0.763107359409332	0
1005	DDX3Y	0.572121143341064	0
1006	TMF1	0.635959506034851	0
1007	LHFPL2	0.548686802387238	0
1008	SMPD1	0.586262583732605	0
1009	PHPT1	0.670302987098694	0
1010	ID2	0.784646391868591	0
1011	EIF3E	-0.694949	0
1012	ZFP36L2	0.570505023002625	0
1013	KYNU	-0.930101	0
1014	ERAP2	0.671112477779388	0
1015	LEF1	0.99999988079071	0
1016	SOWAHC	-1	0
1017	ANKRD28	0.71999990940094	0
1018	DAP	0.516213774681091	0
1019	RIPOR3	0.614809572696686	0
1020	C1orf116	-1	0
1021	MFAP2	0.372751206159592	0
1022	TENM3	0.53814285993576	0
1023	GLG1	0.64484840631485	0
1024	SSC5D	0.659393846988678	0
1025	FDCSP	0.502626240253448	0
1026	TCEA1	-0.735353	0
1027	ST3GAL2	0.746262550354004	0
1028	ZYX	0.41939389705658	0
1029	SPATA13	0.716363549232483	0
1030	CNN2	0.572525203227997	0
1031	S1PR3	0.728484749794006	0
1032	MYADM	0.406060576438904	0
1033	WFDC21P	-0.683242	0
1034	CYTH3	0.661414086818695	0
1035	PHLDB1	0.82909083366394	0
1036	COPB1	0.416161566972733	0
1037	UBA6	-1	0
1038	NOX4	0.628952443599701	0
1039	FOXP1	0.99999988079071	0
1040	PLD3	0.541414082050323	0
1041	PPP1R14C	-1	0
1042	DERL3	0.88659805059433	0
1043	HSPD1	-0.837576	0
1044	LSR	-1	0
1045	GXYLT2	0.694545388221741	0
1046	SH3RF3	0.613333284854889	0
1047	SEMA3A	0.615353465080261	0
1048	POGLUT2	0.999696850776672	0
1049	IRAK3	0.904242336750031	0
1050	INAFM1	0.732929229736328	0
1051	LATS2	0.621414065361023	0
1052	PLEKHH2	0.99999988079071	0
1053	ARHGEF40	0.77858579158783	0
1054	ECM2	0.608888804912567	0
1055	PLIN2	0.464646428823471	0
1056	MAST4	-1	0
1057	PLEC	-1	0
1058	BCL11B	-0.833535	0
1059	IGHA1	0.917575657367706	0
1060	SLC28A3	-0.709521	0
1061	RPL39	-1	0
1062	LINC01943	0.694545388221741	0
1063	CAPG	-1	0
1064	OPTN	0.383434295654297	0
1065	FRZB	0.640808045864105	0
1066	NCALD	0.705454468727112	0
1067	ZMAT3	0.591111063957214	0
1068	COX6A1	-0.689697	0
1069	RAP2B	-0.907879	0
1070	BMAL2	-1	0
1071	CHSY1	0.726464569568634	0
1072	RFTN2	0.960403919219971	0
1073	RHOBTB1	0.635536730289459	0
1074	MLF1	-0.971717	0
1075	ADH5	0.937777698040009	0
1076	IMPA2	-0.886465	0
1077	BEX3	0.99999988079071	0
1078	FAM171B	0.999898970127106	0
1079	PID1	0.739393889904022	0
1080	ARMCX1	0.711515069007874	0
1081	BAIAP2L1	-1	0
1082	PNP	-1	0
1083	YIPF5	0.398787826299667	0
1084	CNPY4	0.646327912807465	0
1085	FOSL1	-1	0
1086	CTSL	0.402424216270447	0
1087	UGGT2	0.986262500286102	0
1088	SERPINE2	0.484389215707779	0
1089	TRIM8	0.651313066482544	0
1090	BTN3A2	0.99999988079071	0
1091	RHOJ	0.802424192428589	0
1092	FBN2	0.411639899015427	0
1093	IFI35	0.997979700565338	0
1094	OAT	0.99999988079071	0
1095	AK4	-0.838384	0
1096	ELN	0.893806219100952	0
1097	SH3BP5	0.99999988079071	0
1098	PFDN5	0.675151467323303	0
1099	SCARF2	0.759191870689392	0
1100	KCNE4	0.610100924968719	0
1101	MSX2	0.877171635627747	0
1102	RBM3	0.462066888809204	0
1103	SLC39A4	-0.913939	0
1104	FABP5P7	-1	0
1105	BHLHE40	-0.755834	0
1106	DIAPH1	-1	0
1107	CEBPB	0.594343364238739	0
1108	ENSG00000275216	-1	0
1109	ANXA8	-1	0
1110	GADD45B	0.607272684574127	0
1111	TBX3	0.677171647548676	0
1112	ORAI2	0.848484754562378	0
1113	EIF3H	-0.816566	0
1114	FAM110C	-0.871515	0
1115	TMSB15A	0.830707013607025	0
1116	ENSG00000112096	0.479595899581909	0
1117	SERPINB6	0.593535304069519	0
1118	COL16A1	0.56187492609024	0
1119	AFAP1	0.999898970127106	0
1120	SRPX	0.643499314785004	0
1121	RAB23	0.808888792991638	0
1122	PPP1R14B-AS1	-1	0
1123	LINC00958	-0.960404	0
1124	PTGER4	0.724040329456329	0
1125	BIK	-1	0
1126	ATP6AP2	0.500202000141144	0
1127	CTSA	0.39959591627121	0
1128	ABL1	0.99999988079071	0
1129	ADAMTS14	0.654141366481781	0
1130	CADPS2	0.92484837770462	0
1131	RASA3	0.732525169849396	0
1132	RARB	0.910706996917725	0
1133	ITGA4	0.597979724407196	0
1134	RAP1B	0.37535348534584	0
1135	NHSL3	-0.833939	0
1136	NHSL2	0.778989851474762	0
1137	MAP7	-0.821818	0
1138	COTL1	0.496918261051178	0
1139	UBB	0.99999988079071	0
1140	CLIP3	0.588282763957977	0
1141	POU2F2	0.518787801265717	0
1142	SEMA5A	0.65979790687561	0
1143	CYP24A1	-1	0
1144	TTC3	0.99999988079071	0
1145	EPAS1	0.538585782051086	0
1146	SEM1	-1	0
1147	CD58	-1	0
1148	UBE2L6	0.487524002790451	0
1149	UBE2J1	0.554747402667999	0
1150	LIX1L	0.98505038022995	0
1151	BICD2	-0.869899	0
1152	BAG3	-0.843232	0
1153	SNHG18	0.718787789344788	0
1154	GPR176	0.589352488517761	0
1155	MPG	0.694545388221741	0
1156	GALNT6	-0.993535	0
1157	RCOR1	-1	0
1158	IRF1	0.99999988079071	0
1159	MAGEA11	-1	0
1160	JTB	0.391835898160934	0
1161	RNF150	0.999898970127106	0
1162	TCF25	0.99999988079071	0
1163	SRPRA	0.677979707717896	0
1164	ZBED2	-1	0
1165	CFL2	0.890504956245422	0
1166	HOXB2	0.67959588766098	0
1167	JAG2	-0.684444	0
1168	DAPP1	-0.952323	0
1169	CALHM2	0.819393873214722	0
1170	KIRREL1	0.665858507156372	0
1171	FKBP11	0.715570390224457	0
1172	LRATD2	-0.849697	0
1173	PDHB	0.636225879192352	0
1174	MSMO1	-1	0
1175	ITPR3	-1	0
1176	GK	0.45454540848732	0
1177	SEC22B	0.671919107437134	0
1178	CCDC50	0.99999988079071	0
1179	PRR5L	0.918678641319275	0
1180	WNT4	-1	0
1181	PLS1	-0.727677	0
1182	FKBP4	-0.868687	0
1183	KCTD10	0.563636302947998	0
1184	HEG1	0.999898970127106	0
1185	FADS1	0.99999988079071	0
1186	PDCD10	-1	0
1187	RPS11	0.99999988079071	0
1188	NAP1L1	0.99999988079071	0
1189	SMS	-1	0
1190	GBP2	0.659393846988678	0
1191	FZD1	0.99999988079071	0
1192	TES	-1	0
1193	CPXM2	0.716363549232483	0
1194	MRPL15	-0.716364	0
1195	CPA4	-0.999697	0
1196	BMPR2	0.652929246425629	0
1197	PYGO1	0.99999988079071	0
1198	IGHG1	0.654949426651001	0
1199	PSAP	0.476363599300385	0
1200	RGS2	0.541010022163391	0
1201	WFDC1	0.513131260871887	0
1202	SHC1	0.485656529664993	0
1203	PPFIBP1	0.588282763957977	0
1204	DCBLD2	0.99999988079071	0
1205	SELENOF	0.433535307645798	0
1206	MLLT11	0.906262516975403	0
1207	WFDC5	-1	0
1208	PTK2	-0.929697	0
1209	FSCN1	-0.720404	0
1210	SPINT1	-0.886869	0
1211	CNBP	-0.872323	0
1212	RAB34	0.467319935560226	0
1213	SLC22A17	0.827070653438568	0
1214	STX8	0.88848477602005	0
1215	IFFO2	-0.999899	0
1216	FRMD4B	-0.793131	0
1217	CTSZ	0.627474665641785	0
1218	ASAP1	0.778989851474762	0
1219	CDC42BPA	0.99999988079071	0
1220	ARMC9	0.917575657367706	0
1221	NDFIP2	-0.888081	0
1222	MAP1LC3B	0.510707020759583	0
1223	PELO	0.677575707435608	0
1224	ANKRD10	0.99999988079071	0
1225	GMFG	0.518383800983429	0
1226	CLTB	-1	0
1227	FMNL2	-0.989091	0
1228	AZI2	0.500202000141144	0
1229	SHISA4	0.69899970293045	0
1230	HES2	-0.70505	0
1231	CGGBP1	0.99999988079071	0
1232	CYBA	0.99999988079071	0
1233	CDKN1C	0.679999947547913	0
1234	HOOK1	-0.899798	0
1235	TGFB2	0.742222130298615	0
1236	FGD6	-1	0
1237	FXYD6	0.99999988079071	0
1238	SERINC1	0.48969691991806	0
1239	ZNF608	0.99999988079071	0
1240	ADD1	0.6092928647995	0
1241	CRLF1	-1	0
1242	ST6GALNAC5	0.999696850776672	0
1243	APBA2	0.865858495235443	0
1244	KLHDC7B-DT	-1	0
1245	CAPNS2	-0.736034	0
1246	TTC28	0.99999988079071	0
1247	TP53I11	0.776161551475525	0
1248	TNC	0.554343402385712	0
1249	CCL28	-0.760808	0
1250	CDK6	-1	0
1251	DIXDC1	0.724719643592834	0
1252	MAML2	0.99999988079071	0
1253	TGOLN2	0.99999988079071	0
1254	IGSF3	-0.803232	0
1255	ZNF750	-0.773366	0
1256	C11orf58	0.99999988079071	0
1257	PDP1	-0.747879	0
1258	ELMO3	-1	0
1259	KRT16P6	-1	0
1260	C5orf15	0.625454485416412	0
1261	PDGFC	0.479135096073151	0
1262	MAPK13	-0.878384	0
1263	CSF1	0.845252454280853	0
1264	ARHGAP5	-0.703838	0
1265	TNS2	0.671515107154846	0
1266	NHERF2	0.588282763957977	0
1267	TBC1D8B	0.612525165081024	0
1268	SFXN3	0.553131282329559	0
1269	PLEKHG1	0.684848427772522	0
1270	TMEM54	-1	0
1271	VGLL4	0.665858507156372	0
1272	IFNGR1	-0.686869	0
1273	STX2	0.999898970127106	0
1274	HSPB6	0.615757524967194	0
1275	DNAJC10	0.99999988079071	0
1276	PXK	0.999898970127106	0
1277	IL6	0.488888829946518	0
1278	PTPN1	-1	0
1279	NCOA3	-0.849697	0
1280	AP1M2	-1	0
1281	ARHGAP1	0.601616084575653	0
1282	SEC62	0.424891412258148	0
1283	TMEM30B	-0.990303	0
1284	HS2ST1	0.75959587097168	0
1285	ARHGEF25	0.861818075180054	0
1286	SUCLG2	0.99999988079071	0
1287	CCT4	-0.766465	0
1288	TENT5A	-0.850909	0
1289	YWHAG	-0.771313	0
1290	PFKP	-1	0
1291	DENND2B	0.755959510803223	0
1292	DYNLT3	0.567676723003387	0
1293	MEIS1	0.772525191307068	0
1294	SUN1	-1	0
1295	UBTD1	0.585834085941315	0
1296	TCEAL3	0.894614517688751	0
1297	MFN2	-1	0
1298	GNA15	-1	0
1299	NDUFC2	0.464646428823471	0
1300	MSC	0.578585803508759	0
1301	DHCR7	-0.871515	0
1302	NTN1	0.755151450634003	0
1303	SEC61A1	0.579654514789581	0
1304	CYB5A	0.620201945304871	0
1305	RNF144A	0.77784526348114	0
1306	TM9SF3	0.486868649721146	0
1307	C1QTNF1	0.659393846988678	0
1308	ZNF281	0.458430141210556	0
1309	XPC	0.861010015010834	0
1310	PAWR	-0.733737	0
1311	ZC3H7B	0.99999988079071	0
1312	ENPP2	0.743030250072479	0
1313	WDR45	0.710302948951721	0
1314	SECISBP2L	0.637171626091003	0
1315	DUSP1	0.438787847757339	0
1316	TSPAN13	-1	0
1317	TRO	0.99999988079071	0
1318	BOC	0.810504972934723	0
1319	HDAC1	-1	0
1320	P2RY1	-0.697778	0
1321	HSPA13	0.622222185134888	0
1322	NUCB1	0.624646425247192	0
1323	MAP1LC3A	0.50949490070343	0
1324	YWHAQ	-0.747879	0
1325	JPT2	-0.729293	0
1326	FUCA2	0.609152436256409	0
1327	CTDSP2	0.636767625808716	0
1328	PRICKLE2	0.56888884305954	0
1329	RBMS2	0.628686785697937	0
1330	UROS	0.99999988079071	0
1331	MAPKAPK2	0.491313070058823	0
1332	ARHGAP24	0.635151445865631	0
1333	OSBPL3	-0.911111	0
1334	SPRY4	0.559595882892609	0
1335	AKAP13	0.616565585136414	0
1336	PPP2R2C	-0.963636	0
1337	SPTBN1	0.99999988079071	0
1338	PIK3R1	0.595555484294891	0
1339	BCAP31	-0.983838	0
1340	EHD3	0.945858478546143	0
1341	GABARAPL1	0.941818118095398	0
1342	SLC6A6	0.915959477424622	0
1343	ARHGAP18	0.71919184923172	0
1344	CDS1	-1	0
1345	KHDC1L	-1	0
1346	TNS3	0.616161584854126	0
1347	CAST	-1	0
1348	ACVR1	0.493333280086517	0
1349	PDIA5	0.59512984752655	0
1350	TSPAN3	0.673131227493286	0
1351	TPCN1	0.778989851474762	0
1352	SOCS3	0.596767604351044	0
1353	RND3	0.64323228597641	0
1354	REEP4	-0.78303	0
1355	CEMIP2	0.689696907997131	0
1356	PRDX5	-0.716768	0
1357	PON2	0.817777693271637	0
1358	NMU	-0.712727	0
1359	ADGRF4	-0.999899	0
1360	SESN3	-1	0
1361	LACTB2	-0.731717	0
1362	PTMS	0.99999988079071	0
1363	CP	0.872323155403137	0
1364	PDE3B	0.724444389343262	0
1365	C16orf74	-0.74101	0
1366	WWTR1	0.99999988079071	0
1367	REL	-0.840808	0
1368	COL24A1	0.99999988079071	0
1369	SYK	-0.679596	0
1370	TMBIM4	0.627878725528717	0
1371	ARHGAP28	0.99999988079071	0
1372	MRFAP1	0.37526524066925	0
1373	B4GALT1	0.398383796215057	0
1374	YAP1	0.740201950073242	0
1375	CHORDC1	-0.755151	0
1376	SRD5A1	-0.857778	0
1377	EVI5	0.646060526371002	0
1378	GLI3	0.403152465820312	0
1379	ZNF395	-1	0
1380	PPME1	-1	0
1381	SLIT2	0.99999988079071	0
1382	LPAR3	-0.819394	0
1383	RORA	0.556363582611084	0
1384	SLC1A4	-0.713939	0
1385	ROR2	0.983530342578888	0
1386	OPA1	-0.778182	0
1387	ARPC1A	-1	0
1388	EIF4G3	0.85454535484314	0
1389	TMEM140	0.661010026931763	0
1390	PRICKLE1	0.99999988079071	0
1391	TNFAIP8	-0.991817	0
1392	SRP14	0.538181781768799	0
1393	PPP1R13L	-1	0
1394	SLC7A7	0.638787806034088	0
1395	MSC-AS1	0.717979729175568	0
1396	PHF11	0.717575669288635	0
1397	LTBP4	0.631919145584106	0
1398	RAET1G	-1	0
1399	CEP170	0.99999988079071	0
1400	ALOX15B	-0.711529	0
1401	OLFM2	0.50868684053421	0
1402	BTN3A3	0.99999988079071	0
1403	PITPNB	-0.954343	0
1404	PDE4D	0.99999988079071	0
1405	SQSTM1	0.649696886539459	0
1406	CREB3	0.453985244035721	0
1407	LRIG1	0.99999988079071	0
1408	SH2B3	0.692121148109436	0
1409	SEPTIN8	0.809292852878571	0
1410	ULBP2	-1	0
1411	SORL1	-0.74505	0
1412	CPNE3	-1	0
1413	MUC1	-0.771717	0
1414	CXXC5	0.527932107448578	0
1415	MLLT3	0.87030291557312	0
1416	TNIP1	0.585050463676453	0
1417	FBXO45	-1	0
1418	LRRC8A	-1	0
1419	SMYD3	0.805698692798615	0
1420	APBB2	0.45414137840271	0
1421	NR2F1-AS1	0.716363549232483	0
1422	PGM2L1	0.817777693271637	0
1423	CUTA	0.688888847827911	0
1424	NKD2	0.490756630897522	0
1425	NECTIN2	0.594747424125671	0
1426	PLAGL1	0.69939386844635	0
1427	POLR3G	-0.831515	0
1428	MYL6B	0.99999988079071	0
1429	SORBS2	0.772525191307068	0
1430	AHCYL1	0.717575669288635	0
1431	GABARAPL2	0.41939389705658	0
1432	BORCS7	0.82989889383316	0
1433	DDX5	0.92888879776001	0
1434	STARD3NL	0.4745934009552	0
1435	RNASET2	-0.961212	0
1436	YIPF3	0.510707020759583	0
1437	CCDC28B	0.99999988079071	0
1438	TMCO3	0.574949443340302	0
1439	SELENON	0.896565556526184	0
1440	AKAP11	0.812525153160095	0
1441	METTL5	-0.762424	0
1442	RCN2	0.99999988079071	0
1443	DZIP1	0.99999988079071	0
1444	MORF4L1P1	0.99999988079071	0
1445	HCAR3	-0.951515	0
1446	MXD4	0.795555472373962	0
1447	BTN3A1	0.843232214450836	0
1448	SESTD1	0.627878725528717	0
1449	VDAC2	-1	0
1450	CSNK1A1	-1	0
1451	ICAM1	0.444040358066559	0
1452	PDCD6	-1	0
1453	NXPH4	-0.86101	0
1454	LMO7	0.422466903924942	0
1455	ITPRID2	-0.955555	0
1456	CCT3	-0.682828	0
1457	PPP1R14B	-0.688889	0
1458	ENSG00000253154	-0.892525	0
1459	LIMD2	0.776565551757812	0
1460	CELSR1	-0.877172	0
1461	IRS1	0.406789928674698	0
1462	KIF16B	-1	0
1463	GPD2	-1	0
1464	TCP1	-1	0
1465	B3GNT9	0.595555484294891	0
1466	NIBAN1	-1	0
1467	MCFD2	0.605656504631042	0
1468	RGS20	-1	0
1469	SAT2	0.856565594673157	0
1470	PRKACB	0.887676656246185	0
1471	TWF2	0.614141345024109	0
1472	ZNF542P	0.999696850776672	0
1473	LITAF	0.686868607997894	0
1474	TLN2	0.999898970127106	0
1475	TMEM79	-0.871577	0
1476	PLEKHF2	-1	0
1477	PTK6	-0.696979	0
1478	SDK1	0.99999988079071	0
1479	SLC30A7	0.56969690322876	0
1480	QKI	0.558383762836456	0
1481	PROM2	-0.793818	0
1482	GOLIM4	0.99999988079071	0
1483	SELENOT	-0.755556	0
1484	OAZ2	0.766060531139374	0
1485	PDK1	-1	0
1486	ANXA11	0.579393863677979	0
1487	EFNB1	-1	0
1488	NDUFB4	-0.796364	0
1489	PSMB8	0.368080765008926	0
1490	FOXO1	0.653333246707916	0
1491	TCTN3	0.938989818096161	0
1492	PRRC1	0.447272688150406	0
1493	GLMP	0.491717129945755	0
1494	COPA	0.558787822723389	0
1495	RFLNB	0.628282785415649	0
1496	CISD1	0.773209393024445	0
1497	PHETA2	0.758815824985504	0
1498	ZFAND5	0.538585782051086	0
1499	MSRB2	0.852121114730835	0
1500	ETS2	-0.90696	0
1501	SLFN12	0.99999988079071	0
1502	NEDD4L	-0.879192	0
1503	ELK3	0.393131285905838	0
1504	CCNI	0.661010026931763	0
1505	GDF11	0.694545388221741	0
1506	ATRX	0.763232231140137	0
1507	FMNL3	0.670706987380981	0
1508	NECTIN3	0.660201966762543	0
1509	PLXND1	0.712323188781738	0
1510	CTNNBIP1	-1	0
1511	DHRS3	-0.767677	0
1512	PPM1K	0.643636286258698	0
1513	MT1M	0.584192514419556	0
1514	TNFSF12	0.942519426345825	0
1515	NR1D2	0.694545388221741	0
1516	RPS5	-0.784242	0
1517	TTYH3	0.585858523845673	0
1518	RIPK2	0.99999988079071	0
1519	AK3	0.586666584014893	0
1520	CDK2AP2	-0.721212	0
1521	CDK14	0.634747385978699	0
1522	ASB2	-1	0
1523	TBC1D9	0.7349494099617	0
1524	MED10	-0.839596	0
1525	TMEM68	-1	0
1526	SLC38A2	-0.835151	0
1527	PSMC6	-0.915151	0
1528	BRI3BP	-0.726465	0
1529	DNAJB9	0.572121143341064	0
1530	TMEM214	0.999898970127106	0
1531	NIPAL1	-1	0
1532	L3MBTL3	0.731717109680176	0
1533	IL6R	-0.999899	0
1534	FEZ1	0.648484766483307	0
1535	PRELID3B	-0.794343	0
1536	SELENOK	0.430707037448883	0
1537	GFPT1	0.588282763957977	0
1538	PSMD12	-0.786667	0
1539	ALDH18A1	0.520403981208801	0
1540	WWC2	0.496413767337799	0
1541	CNP	0.940201938152313	0
1542	PTAFR	-0.814022	0
1543	LIMA1	-0.683636	0
1544	H6PD	0.721212029457092	0
1545	RASD1	0.601212084293365	0
1546	GALE	-1	0
1547	SCP2	0.541414082050323	0
1548	PAPLN	0.686060547828674	0
1549	GPX1	0.611313045024872	0
1550	SERINC2	-0.710707	0
1551	DTWD1	0.843636274337769	0
1552	SACS	0.99999988079071	0
1553	CEBPG	-1	0
1554	LDLR	-1	0
1555	SNRPN	0.770909011363983	0
1556	ARHGEF17	0.637171626091003	0
1557	EPS8	0.518383800983429	0
1558	AP1S2	0.541010022163391	0
1559	ARPC5L	-0.800808	0
1560	SSH1	0.749494850635529	0
1561	MLXIP	0.992221415042877	0
1562	BRI3	0.450100958347321	0
1563	CELSR2	-0.747475	0
1564	SLC17A5	0.422870993614197	0
1565	C6orf132	-0.744646	0
1566	PPP1CB	-1	0
1567	TRIO	0.524040341377258	0
1568	MMP28	-0.998484	0
1569	CRB3	-0.927273	0
1570	SPART	0.99999988079071	0
1571	TMCC3	-0.999899	0
1572	ATF4	0.99999988079071	0
1573	ZFYVE16	0.772525191307068	0
1574	MARVELD2	-0.700606	0
1575	CIRBP	0.917171597480774	0
1576	FABP6	-0.712323	0
1577	MIA3	0.8529292345047	0
1578	ARSB	0.670706987380981	0
1579	FAUP4	-0.713535	0
1580	ID4	0.707070648670197	0
1581	SLC2A13	0.662222146987915	0
1582	FYTTD1	-0.743434	0
1583	UBE2E1	0.585050463676453	0
1584	BAIAP2	-0.763232	0
1585	EEF2	0.728080749511719	0
1586	TMED10	-0.725252	0
1587	NBDY	0.809292852878571	0
1588	SIGIRR	0.742626190185547	0
1589	RYR1	-0.841212	0
1590	MAP3K5	0.573737323284149	0
1591	EEF1A1	0.415353506803513	0
1592	DDAH2	0.599595904350281	0
1593	RIPK4	-0.892121	0
1594	G6PC3	0.99999988079071	0
1595	ERCC1	0.781010031700134	0
1596	XG	-1	0
1597	NPW	-0.701818	0
1598	ADAM17	-0.75798	0
1599	ARHGEF37	-0.996768	0
1600	FGD5-AS1	0.731717109680176	0
1601	SNX18	0.541010022163391	0
1602	LINC02381	0.743838310241699	0
1603	SLC39A8	0.677979707717896	0
1604	CZIB	0.946156203746796	0
1605	C5orf24	0.925656497478485	0
1606	CALM3	0.99999988079071	0
1607	CYP2U1	0.821414053440094	0
1608	ZFHX4	0.77858579158783	0
1609	NEFL	-0.693737	0
1610	SORBS3	0.99999988079071	0
1611	WDFY1	0.625454485416412	0
1612	ADAM15	-1	0
1613	ICAM3	0.999898970127106	0
1614	AAMDC	0.99999988079071	0
1615	MPP7	-0.919192	0
1616	IQANK1	-0.85697	0
1617	CCN6	-0.841212	0
1618	GRAMD1A	0.653737306594849	0
1619	CAVIN2	0.917466402053833	0
1620	SNAPC1	-0.773737	0
1621	EXOC6B	-1	0
1622	PSD3	0.817373633384705	0
1623	BAZ1A	-0.924848	0
1624	ABI2	0.99999988079071	0
1625	STXBP2	-0.993535	0
1626	MICU1	0.731717109680176	0
1627	LASP1	0.657373666763306	0
1628	ATM	0.79353529214859	0
1629	BLVRB	-1	0
1630	TRIM7	-1	0
1631	LCA5	0.851313054561615	0
1632	PSMG1	-0.690505	0
1633	TPP1	0.573333263397217	0
1634	HOOK3	0.585050463676453	0
1635	PEDS1	-1	0
1636	CHST14	0.99999988079071	0
1637	ABCA1	0.818181753158569	0
1638	CPM	0.506262600421906	0
1639	ZFP36L1	0.416161566972733	0
1640	ENPEP	0.416161566972733	0
1641	SH3RF2	-0.998788	0
1642	SLC22A23	-0.950707	0
1643	ELL2	-0.72	0
1644	TMED7	0.374141365289688	0
1645	SIAH2	-1	0
1646	MAPK6	-0.94303	0
1647	GMPPB	0.536417841911316	0
1648	MDM2	0.673131227493286	0
1649	SMTN	0.533333301544189	0
1650	CUEDC2	0.916767597198486	0
1651	EGR1	0.543838322162628	0
1652	DEPP1	0.539393901824951	0
1653	LPIN2	0.475151479244232	0
1654	ZFP36	0.422626227140427	0
1655	STT3A	0.564703524112701	0
1656	TBCEL	0.796767592430115	0
1657	ADA	-1	0
1658	CMTM6	0.650100946426392	0
1659	ARHGAP29	0.619797945022583	0
1660	TRANK1	0.676363587379456	0
1661	NAAA	0.999898970127106	0
1662	MICALL1	-1	0
1663	PARP4	0.745050430297852	0
1664	GNS	0.427474707365036	0
1665	C1RL	0.899393856525421	0
1666	TEAD2	0.906262516975403	0
1667	RNF141	-1	0
1668	RNF130	0.650100946426392	0
1669	DYRK4	0.917466402053833	0
1670	LSM10	0.668686807155609	0
1671	ZBED1	0.99999988079071	0
1672	CLPTM1L	-1	0
1673	IQCA1	-1	0
1674	STON1	0.99999988079071	0
1675	FBXL5	0.99999988079071	0
1676	CCDC88A	0.657373666763306	0
1677	DNAH17	-1	0
1678	TMEM45A	-0.861414	0
1679	ZNF880	0.742626190185547	0
1680	SLC39A14	0.451313078403473	0
1681	DICER1	-1	0
1682	AGO2	-1	0
1683	NIPAL2	-1	0
1684	GCC2	0.852525174617767	0
1685	SGPP2	-0.716768	0
1686	TMEM19	-0.905454	0
1687	DGKA	-0.873535	0
1688	C6orf141	-1	0
1689	CLIP2	0.926868617534637	0
1690	TECR	-1	0
1691	NR4A2	0.566868603229523	0
1692	WBP1L	0.429898947477341	0
1693	SPECC1	0.502222180366516	0
1694	CTSF	0.842828214168549	0
1695	CCDC127	-1	0
1696	DNAJB6	-0.748283	0
1697	PITX1	-1	0
1698	DDAH1	0.99999988079071	0
1699	DOCK1	0.733737289905548	0
1700	ADGRA3	0.946666598320007	0
1701	DYRK2	0.550707042217255	0
1702	STC2	0.50949490070343	0
1703	AFTPH	-1	0
1704	TMEM198B	0.747474670410156	0
1705	STEAP1B	-0.707475	0
1706	TMED3	0.536161541938782	0
1707	JARID2	-0.679596	0
1708	PHTF1	0.791515052318573	0
1709	WNT7B	-1	0
1710	PDE4DIP	0.99999988079071	0
1711	FAM8A1	0.567128002643585	0
1712	GDE1	0.53086793422699	0
1713	NT5DC2	0.99999988079071	0
1714	UFC1	0.871515095233917	0
1715	THBS3	0.711111068725586	0
1716	HSD17B11	0.99999988079071	0
1717	GID8	-1	0
1718	MORC3	-1	0
1719	TMEM134	-1	0
1720	ROCK1	0.782222151756287	0
1721	FAM83G	-0.912323	0
1722	EVPL	-0.926465	0
1723	PLBD1	-1	0
1724	MTMR6	0.594343364238739	0
1725	GSTO2	-0.687677	0
1726	FAM20A	0.999898970127106	0
1727	CALCOCO2	0.541818141937256	0
1728	LPP	0.505050480365753	0
1729	FAM83F	-0.924444	0
1730	SSBP2	0.735353469848633	0
1731	STAP2	-0.691313	0
1732	TUFT1	-0.793131	0
1733	CAT	0.896969616413116	0
1734	MREG	-0.682828	0
1735	CKMT1B	-0.859798	0
1736	PLSCR4	0.99999988079071	0
1737	MIB1	0.532121181488037	0
1738	CAPN1	-0.882828	0
1739	HMOX1	0.425858557224274	0
1740	CLIC2	0.518383800983429	0
1741	BLOC1S6	0.477575719356537	0
1742	HLA-F	0.85373729467392	0
1743	BBX	0.940201938152313	0
1744	ZNF25	0.644444406032562	0
1745	GRN	-0.913939	0
1746	PPTC7	-0.792323	0
1747	FRG1CP	0.722424149513245	0
1748	RRAGA	0.548686802387238	0
1749	AK2	-0.77899	0
1750	LTA4H	-0.798788	0
1751	LRMDA	0.579393863677979	0
1752	PSPHP1	-1	0
1753	NUAK1	0.544609487056732	0
1754	TERF2IP	0.601616084575653	0
1755	NT5C3A	-0.711515	0
1756	RAB5IF	-1	0
1757	DPY19L3	0.648080766201019	0
1758	KLC3	-0.912398	0
1759	PDXDC1	0.458989858627319	0
1760	RMDN1	-0.739798	0
1761	PROS1	0.389494925737381	0
1762	PTN	0.52848482131958	0
1763	ABI1	-0.844732	0
1764	UBE2E3	0.642287075519562	0
1765	DPM1	-0.85899	0
1766	LRIF1	-1	0
1767	IGF2BP3	-0.90505	0
1768	STING1	0.673939347267151	0
1769	BAG5	-0.764444	0
1770	FTO	0.99999988079071	0
1771	PAPOLA	-1	0
1772	XAF1	0.79515141248703	0
1773	CCDC107	0.641616106033325	0
1774	GNB4	0.68525242805481	0
1775	UQCRB	-0.781414	0
1776	NRBF2	0.406868636608124	0
1777	CLDND1	-0.806061	0
1778	ITSN1	0.594725668430328	0
1779	F12	-0.819394	0
1780	IQSEC1	0.631919145584106	0
1781	MBP	-0.87596	0
1782	VMA21	-0.754747	0
1783	UBQLN1	-1	0
1784	CFAP69	0.877171635627747	0
1785	TINCR	-0.755556	0
1786	COX20	-0.789899	0
1787	MACROH2A2	0.99999988079071	0
1788	MEAK7	-1	0
1789	ENSG00000241990	-0.687677	0
1790	ZNF770	-0.68404	0
1791	JAK2	0.648080766201019	0
1792	BARX2	-0.956364	0
1793	DARS1	-0.845252	0
1794	SMPDL3A	0.402828246355057	0
1795	MEIS2	0.918787777423859	0
1796	MAGEA3	-0.827475	0
1797	LAMP1	0.540606021881104	0
1798	RAB32	0.445656508207321	0
1799	TMSB4XP8	0.42093563079834	0
1800	HS3ST3B1	0.645656526088715	0
1801	HOMER2	-0.941818	0
1802	HDGFL3	0.99999988079071	0
1803	ENSG00000213058	0.918787777423859	0
1804	PCYT1A	-1	0
1805	CCDC92	0.383752644062042	0
1806	NIPAL4	-1	0
1807	NME3	0.561616122722626	0
1808	PXN	-1	0
1809	XPR1	-0.690909	0
1810	KLF7	-0.798424	0
1811	RAB11FIP1	-0.999899	0
1812	ZHX3	0.756363570690155	0
1813	ZNF271P	0.99999988079071	0
1814	SEPTIN10	-1	0
1815	MYO1C	0.488080769777298	0
1816	KLHL9	0.880403935909271	0
1817	LINC01116	0.999696850776672	0
1818	RBM43	0.661010026931763	0
1819	SCN2A	-0.771717	0
1820	FBXO2	-1	0
1821	STAMBP	-0.936566	0
1822	LACC1	0.611717104911804	0
1823	DGUOK-AS1	-1	0
1824	MVP	0.447676718235016	0
1825	CLEC7A	-0.807273	0
1826	CHL1	0.562424182891846	0
1827	BUD23	-0.845656	0
1828	SRGN	0.408080756664276	0
1829	SLC2A6	0.99999988079071	0
1830	SETD7	0.712727189064026	0
1831	EIF4A3	-0.851313	0
1832	SLC30A5	0.683232247829437	0
1833	YIF1B	0.55379331111908	0
1834	NSUN2	-0.932525	0
1835	DCTN3	0.99999988079071	0
1836	LZIC	-0.850909	0
1837	TCEAL4	0.524040341377258	0
1838	PGM2	-0.740479	0
1839	JDP2	0.621010065078735	0
1840	PDS5B	0.99999988079071	0
1841	GNPTG	0.628686785697937	0
1842	PLBD2	0.661818087100983	0
1843	FAM107B	0.606464564800262	0
1844	YPEL2	0.566060543060303	0
1845	PPP1R12A	0.602020144462585	0
1846	GFOD1	-1	0
1847	ARL14EP	0.99999988079071	0
1848	RTN3	-0.789899	0
1849	VPS35L	0.692121148109436	0
1850	DOCK4	0.629090845584869	0
1851	AHI1	0.730504989624023	0
1852	SMCO4	0.698989808559418	0
1853	ARHGEF2	0.606060564517975	0
1854	ABHD5	0.572929263114929	0
1855	CFAP20DC	-1	0
1856	INAVA	-0.875555	0
1857	PCMTD1	0.58545446395874	0
1858	STK3	-1	0
1859	IER3IP1	0.595817744731903	0
1860	SECTM1	0.743434250354767	0
1861	NCOR2	0.716363549232483	0
1862	IER2	0.547474682331085	0
1863	TENM4	0.99999988079071	0
1864	GOPC	0.877171635627747	0
1865	SIK2	0.99999988079071	0
1866	CNPY2	0.601070821285248	0
1867	DENND5A	0.782626211643219	0
1868	EIF3F	0.888080716133118	0
1869	NLGN2	0.632727205753326	0
1870	TBC1D16	0.63999992609024	0
1871	JMJD1C	0.551111042499542	0
1872	EMILIN2	0.537373661994934	0
1873	MIF	0.715425789356232	0
1874	LINC00665	-0.700606	0
1875	AJUBA	-0.804444	0
1876	ATXN1	0.609696924686432	0
1877	SEC11C	-1	0
1878	SHLD2	0.99999988079071	0
1879	GPC4	0.951515078544617	0
1880	SC5D	-1	0
1881	PHF21A	0.599191844463348	0
1882	CDR2L	0.768484771251678	0
1883	ST3GAL4	0.878383755683899	0
1884	IARS2	-0.747475	0
1885	FLOT1	0.701414048671722	0
1886	LINP1	-0.734545	0
1887	ADRB2	-0.999899	0
1888	CDH13	-1	0
1889	EPB41L3	0.733737289905548	0
1890	ANOS1	0.99999988079071	0
1891	PIP5K1C	0.782222151756287	0
1892	AGTRAP	-0.686869	0
1893	PARD6B	-0.820606	0
1894	PBRM1	0.99999988079071	0
1895	S100A3	0.625858545303345	0
1896	RNF24	0.62424236536026	0
1897	LCP2	0.568080723285675	0
1898	PHF10	0.857373654842377	0
1899	EDF1	0.99999988079071	0
1900	MYO1D	0.604040324687958	0
1901	C12orf54	-1	0
1902	CHPT1	0.946262538433075	0
1903	CDC42EP1	0.499393880367279	0
1904	HOXB3	0.99999988079071	0
1905	VPS13C	0.690100967884064	0
1906	SPEN	-0.790303	0
1907	TBC1D2B	0.695353448390961	0
1908	TMEM91	-1	0
1909	TMX1	-0.823838	0
1910	PCBP2	0.584242343902588	0
1911	SRPK2	-0.950707	0
1912	QPCT	0.581818103790283	0
1913	SPRY2	0.8149493932724	0
1914	HMGCR	-1	0
1915	ANO6	0.368080765008926	0
1916	NDUFA1	-0.683232	0
1917	HEXA	0.797575652599335	0
1918	NIPA1	-1	0
1919	NR4A1	0.542222142219543	0
1920	LPCAT2	-1	0
1921	STEAP3	-0.712323	0
1922	FOXN3	0.650505006313324	0
1923	PLEKHG2	0.582626223564148	0
1924	CCDC88C	-1	0
1925	PTGES	0.620606005191803	0
1926	PCNX1	0.650505006313324	0
1927	SDHA	-0.874343	0
1928	RPGRIP1L	0.99999988079071	0
1929	SEZ6L2	0.610504984855652	0
1930	SOCS5	0.850100934505463	0
1931	ZC2HC1A	0.770100951194763	0
1932	EFNA3	-0.763511	0
1933	PRKCA	0.642020165920258	0
1934	DPY19L1	0.999898970127106	0
1935	SPPL2A	0.638383746147156	0
1936	DIP2C	0.835555493831635	0
1937	PTK2B	-1	0
1938	PPP6R3	-0.788687	0
1939	BCAR1	0.541414082050323	0
1940	BEX4	0.814545392990112	0
1941	FAM50A	0.500202000141144	0
1942	CARINH	0.99999988079071	0
1943	EHHADH	-1	0
1944	EEIG2	0.751515090465546	0
1945	AKR1A1	0.99999988079071	0
1946	CBX6	0.737777709960938	0
1947	RCAN3	-0.835555	0
1948	MBNL2	0.504242360591888	0
1949	ZYG11B	0.614545404911041	0
1950	PSMC1	-0.721212	0
1951	COPG1	0.41494944691658	0
1952	FRMD4A	0.546262562274933	0
1953	ZCCHC14	0.528888821601868	0
1954	DCUN1D1	-1	0
1955	GPR157	-0.999899	0
1956	UTRN	0.518383800983429	0
1957	SELENOW	0.464646428823471	0
1958	TBC1D20	0.473131269216537	0
1959	PKN1	0.645656526088715	0
1960	ARHGEF5	-0.744646	0
1961	MIDEAS	-0.945858	0
1962	SMARCA2	0.808080732822418	0
1963	RPL7P9	-0.808889	0
1964	PPP1R1C	-0.772929	0
1965	TBC1D19	0.664242386817932	0
1966	NAV1	0.542222142219543	0
1967	PTPN13	-0.711111	0
1968	H3-3B	-1	0
1969	RAP2A	0.679999947547913	0
1970	SLC12A4	0.530760705471039	0
1971	PHYH	0.99999988079071	0
1972	RPL10P6	0.99999988079071	0
1973	NCOA6	-1	0
1974	CD99L2	0.99999988079071	0
1975	ETV6	0.745454490184784	0
1976	ATG13	0.750706970691681	0
1977	PITPNC1	0.632727205753326	0
1978	TMX4	0.823434233665466	0
1979	ARL6IP6	-1	0
1980	PPP1R16A	-0.888485	0
1981	HOXD11	-0.765252	0
1982	TOP2B	0.873939335346222	0
1983	DUSP11	-1	0
1984	TOM1	0.559999942779541	0
1985	BLOC1S1	0.8694948554039	0
1986	SLC50A1	-1	0
1987	NDUFB8	0.905858516693115	0
1988	WWC3	0.99999988079071	0
1989	CD109	-0.732121	0
1990	SLC20A2	-1	0
1991	MTLN	0.647540152072906	0
1992	NDUFA11	0.621414065361023	0
1993	DIP2B	-1	0
1994	ZNF358	0.99999988079071	0
1995	THBD	-0.782907	0
1996	UBC	-1	0
1997	DNAJC5	-0.887677	0
1998	BIRC3	0.437171667814255	0
1999	TNFRSF14	0.601212084293365	0
[truncated: 3,389 more rows]

## Sheet: GC
X.1	gene	tau	pvalue
1	IFITM2	0.911919116973877	0
2	IFITM3	0.799999892711639	0
3	S100P	-0.862222	0
4	ENO1	0.423838347196579	0
5	COL3A1	0.989494860172272	0
6	RPS8	0.549494922161102	0
7	HCFC1R1	0.808080732822418	0
8	KLF6	-1	0
9	IGFBP7	0.713939309120178	0
10	C3	0.99999988079071	0
11	RPL10	0.555151462554932	0
12	PRSS23	0.92484837770462	0
13	FTH1	0.538585782051086	0
14	C1S	0.99999988079071	0
16	P4HA1	0.595555484294891	0
17	RPS3A	0.937777698040009	0
18	EMP3	0.903030216693878	0
19	COL1A2	0.945454478263855	0
20	MYH10	0.779428124427795	0
21	BTG2	-1	0
22	C1R	0.99999988079071	0
23	RPL5	0.892929196357727	0
24	RPS4X	0.558383762836456	0
25	RACK1	0.576969623565674	0
26	GAPDH	0.461818128824234	0
27	RNASE1	-1	0
29	PGK1	0.412929266691208	0
30	LGALS1	0.99999988079071	0
31	PDPN	0.728888809680939	0
32	AREG	-1	0
33	MGP	0.540862739086151	0
34	HIST1H4C	-1	0
35	RAB11FIP1	-1	0
36	CCL2	0.99999988079071	0
37	IFI16	0.764848411083221	0
38	TIMP1	0.877171635627747	0
39	MT2A	0.517171680927277	0
40	CRTAP	0.981818079948425	0
41	CALD1	0.894949436187744	0
42	RARRES1	0.99999988079071	0
43	RPL26	0.649292886257172	0
44	TPI1	0.429898947477341	0
45	VIM	0.99999988079071	0
46	EEF1A1	0.715151429176331	0
47	ISLR	0.9993936419487	0
48	NAP1L1	0.99999988079071	0
49	LYZ	-0.793939	0
50	PLIN2	0.523636341094971	0
51	APOE	0.815353453159332	0
52	CXCL12	0.780201971530914	0
53	KLF5	-0.829495	0
54	PRDX4	0.717575669288635	0
55	LUM	0.628686785697937	0
56	EID1	0.99999988079071	0
57	LDHA	0.535353481769562	0
58	ITM2B	0.99999988079071	0
59	HPGD	-0.87596	0
60	NEAT1	-0.964444	0
61	CCDC80	0.922828197479248	0
62	ACTA2	0.991111040115356	0
63	ANXA5	0.954343318939209	0
64	CRYAB	0.99999988079071	0
65	HBB	-0.971717	0
66	FUNDC2	0.668686807155609	0
67	SELENOM	0.99999988079071	0
68	DCN	0.726060509681702	0
69	PPIB	0.825050413608551	0
70	LAPTM4A	0.99999988079071	0
71	MYL9	0.99999988079071	0
72	CRABP2	0.923636257648468	0
73	MT1G	-1	0
74	VCAN	0.99999988079071	0
75	FN1	0.919191837310791	0
76	RARRES2	0.867878675460815	0
77	SERPING1	0.916767597198486	0
78	SPARC	0.99999988079071	0
79	CAV1	0.865050435066223	0
80	TAGLN	0.60363632440567	0
81	TUBB	0.99999988079071	0
82	VCAM1	0.841616094112396	0
83	ANKRD36C	-0.999899	0
84	AEBP1	0.99999988079071	0
85	PSCA	-1	0
86	BEX3	0.767272651195526	0
87	COL6A1	0.769976794719696	0
88	CA2	-1	0
89	SPON2	0.99999988079071	0
90	COL14A1	0.403881192207336	0
91	COL5A1	0.950302958488464	0
92	SERPINF1	0.604425609111786	0
93	TMEM54	-0.928889	0
94	THY1	0.99999988079071	0
95	CFH	0.793977975845337	0
96	NNMT	0.99999988079071	0
97	COL12A1	0.613301038742065	0
98	TUBA1A	0.763232231140137	0
99	PTGDS	0.866148114204407	0
100	CTHRC1	0.786262571811676	0
101	IGFBP4	0.997575640678406	0
102	LOX	0.512323200702667	0
103	TPM2	0.99999988079071	0
104	SULF1	0.999898970127106	0
105	COL1A1	0.99999988079071	0
106	ELF3	-0.872727	0
107	CDH11	0.999696850776672	0
108	OSTC	0.901010036468506	0
109	LXN	0.575757503509521	0
110	FBN1	0.728099405765533	0
111	GYPC	0.807676672935486	0
112	CNN3	0.99999988079071	0
113	THBS1	0.85373729467392	0
114	CTGF	0.443479150533676	0
115	FAP	0.808484792709351	0
116	BNIP3	0.636363565921783	0
117	CYSTM1	-0.963636	0
118	SMIM22	-0.901818	0
119	GALE	-1	0
120	PCOLCE	0.890504956245422	0
121	CHI3L1	0.611313045024872	0
122	TACSTD2	-0.801212	0
123	CALB2	0.618181765079498	0
124	MUC1	-0.78505	0
125	IKBIP	0.871919095516205	0
126	MXRA5	0.99999988079071	0
127	RPL17	0.440808027982712	0
128	STARD10	-1	0
129	IGF1	0.751136720180511	0
130	OLFML3	0.896565556526184	0
131	MFAP2	0.968080699443817	0
132	CD99	0.99999988079071	0
133	SERPINE2	0.616969645023346	0
134	LDLR	-1	0
135	IGFBP5	0.859797894954681	0
136	TMEM45A	0.605656504631042	0
137	CAVIN1	0.99999988079071	0
138	ANTXR1	0.999696850776672	0
139	NDUFA4L2	0.440808027982712	0
140	OLFML2B	0.463715434074402	0
141	COL6A3	0.943434238433838	0
142	IGFBP3	0.527272701263428	0
143	COL6A2	0.725931882858276	0
144	IGFBP6	0.965656459331512	0
145	PLOD2	0.692929208278656	0
146	NREP	0.815353453159332	0
147	COL5A2	0.99999988079071	0
148	RCN1	0.99999988079071	0
149	BCAT1	0.541414082050323	0
150	FSTL1	0.993433654308319	0
151	PLTP	0.937373638153076	0
152	IL1R1	0.99999988079071	0
153	THBS2	0.797575652599335	0
154	TGFBI	0.669494867324829	0
155	MRC2	0.999898970127106	0
156	SERPINH1	0.940201938152313	0
157	SLIT3	0.999696850776672	0
158	MICALL2	-1	0
159	ASPN	0.412775456905365	0
160	BGN	0.874747395515442	0
161	HILPDA	0.423030257225037	0
162	WISP1	0.673535287380219	0
163	HTRA1	0.74992424249649	0
164	F2R	0.866666555404663	0
166	EGFL6	0.53780335187912	0
167	CTSK	0.449565440416336	0
168	EFEMP2	0.842828214168549	0
169	TSPAN1	-0.820606	0
170	MMP2	0.99999988079071	0
171	SERPINE1	0.570505023002625	0
172	COL8A1	0.999898970127106	0
173	GABARAP	0.672323167324066	0
174	LOXL2	0.655353486537933	0
175	PGAM1	0.611313045024872	0
176	CPE	0.776969611644745	0
177	SULT1C2	-1	0
178	CD248	0.999898970127106	0
179	SLC12A8	0.776969611644745	0
180	GJB2	0.810909032821655	0
181	SOD3	0.99999988079071	0
182	GJA1	0.600403964519501	0
183	ABCC3	-1	0
184	CLEC11A	0.948282718658447	0
185	AGR2	-0.683636	0
186	EFEMP1	0.740201950073242	0
187	CYR61	0.73818176984787	0
188	FKBP10	0.99999988079071	0
189	FBLN1	0.610892176628113	0
190	RASEF	-1	0
191	PLAT	0.99999988079071	0
192	FAM3B	-1	0
193	RCN3	0.808888792991638	0
194	OGN	0.557105362415314	0
195	MXRA8	0.99999988079071	0
196	CERCAM	0.911515057086945	0
197	CPXM1	0.8529292345047	0
198	PTGIS	0.842020094394684	0
199	PDLIM3	0.99999988079071	0
200	CA12	0.43515145778656	0
201	CFI	0.767272651195526	0
202	SPOCK1	0.588282763957977	0
203	CXCL17	-0.988687	0
204	ELN	0.511825382709503	0
205	VILL	-1	0
206	GPX8	0.82989889383316	0
207	MLPH	-1	0
208	C1QTNF1	0.528888821601868	0
209	MFAP4	0.80230325460434	0
210	MEG3	0.765686571598053	0
211	BCAS1	-1	0
212	LIPH	-1	0
213	TMC5	-0.853333	0
214	CFB	0.505858540534973	0
215	PHGR1	-0.933737	0
216	TFF1	-1	0
217	SLC44A4	-0.963232	0
218	MEST	0.901818096637726	0
219	CAPN8	-1	0
220	VSIG2	-1	0
221	MMP23B	0.780605971813202	0
222	DES	0.535353481769562	0
223	CPZ	0.687748670578003	0
224	MUC5AC	-1	0
225	PIGR	-0.906263	0
226	MUC6	-0.712323	0
227	FABP1	-0.702222	0
228	TFF2	-0.916768	0
229	ARL14	-1	0
230	CYP3A5	-1	0
231	AKR1B10	-1	0
232	KRT20	-0.804848	0
233	CTSE	-1	0
234	CLDN18	-1	0
235	ANXA10	-1	0
236	MUCL3	-0.841616	0
237	EEF1G	0.525656521320343	0
238	DUOXA2	-1	0
239	ERN2	-1	0
240	FNDC1	0.9993936419487	0
241	VSIG1	-1	0
242	TOMM7	0.625454485416412	0
243	RPL15	0.70343428850174	0
244	ATP2A3	-1	0
245	SYTL2	-0.828687	0
246	BPIFB1	-1	0
247	RPL6	0.675555467605591	0
248	RPL10A	0.768484771251678	0
249	RPL32	0.58464640378952	0
250	RPL34	0.792727172374725	0
251	ALDH3A1	-1	0
252	RPL12	0.539393901824951	0
253	RPS23	0.772525191307068	0
254	RPLP0	0.410504996776581	0
255	RPL11	0.538181781768799	0
256	RPS15A	0.548686802387238	0
257	BTF3	0.639595925807953	0
258	LGALS9C	-0.700606	0
259	RPL22	0.487272679805756	0
260	TENT5A	-1	0
261	RPL7	0.540606021881104	0
262	RPL7A	0.528888821601868	0
263	RPS24	0.595959544181824	0
264	RPS27A	0.536161541938782	0
265	RPS13	0.547474682331085	0
266	NME2	0.437575727701187	0
267	RPLP1	0.552323162555695	0
269	IFITM1	0.557979762554169	0
270	CNIH1	0.62505042552948	0
271	GALNT6	-1	0
272	RPS25	0.56888884305954	0
273	RPL35A	0.51030296087265	0
274	ID1	-1	0
275	CALU	0.989090800285339	0
276	TGFB1I1	0.848484754562378	0
277	RPL24	0.635555505752563	0
278	LHFPL6	0.629876732826233	0
279	EMILIN1	0.597938179969788	0
280	KLF2	-0.720404	0
281	AC023157.3	-1	0
282	AC007952.4	-0.919749	0
284	RPSA	0.557979762554169	0
285	PXDN	0.999696850776672	0
286	LMAN1	0.871111035346985	0
287	TM4SF5	-0.788687	0
288	RASSF6	-1	0
289	ADAM12	0.999696850776672	0
290	BST2	0.54909086227417	0
291	INF2	-1	0
292	NACA	0.682424187660217	0
293	A1BG	0.667070627212524	0
294	CTSB	0.722424149513245	0
295	SMIM3	0.856969594955444	0
296	LLGL2	-1	0
297	SLC9A1	-1	0
298	RAB27B	-1	0
299	MXD1	-1	0
300	RPS12	0.481212079524994	0
301	HEXIM1	-1	0
302	TRIM31	-0.862626	0
303	EFHD2	-1	0
304	DUOX2	-1	0
305	COMMD6	0.729292869567871	0
306	SSPN	0.999898970127106	0
307	KLF4	-1	0
308	LINC01133	-1	0
309	SEPT7	0.84969687461853	0
310	FOXA3	-0.890909	0
311	BNIP3L	0.730504989624023	0
312	DNM2	-1	0
313	PDGFRA	0.945858478546143	0
314	SPARCL1	0.42699807882309	0
315	FKBP7	0.960403919219971	0
316	P3H1	0.83313125371933	0
317	CHPF	0.997171640396118	0
318	ITPR3	-1	0
319	IGFBP2	0.751515090465546	0
320	CTSL	0.820201933383942	0
321	RNF213	-1	0
322	TUBB6	0.99999988079071	0
323	PLA2G10	-1	0
324	C4orf3	0.99999988079071	0
325	PMAIP1	-1	0
326	CRACR2B	-1	0
327	LMO7	-0.731717	0
328	FOXQ1	-1	0
329	RPL29	0.435959547758102	0
330	PDK4	-1	0
331	RPS3	0.466262578964233	0
332	TMEM35B	0.641616106033325	0
333	TSPAN4	0.799999892711639	0
334	ATP5MC2	0.492525190114975	0
335	ITGB4	-0.720808	0
336	LY6E	0.831111013889313	0
337	BAIAP2L1	-0.935353	0
338	RPL4	0.647676706314087	0
339	GOLM1	-0.973737	0
340	PLXDC2	0.952005684375763	0
341	FGF7	0.911515057086945	0
342	TMEM91	0.469090849161148	0
343	DDX60	-1	0
344	OSBPL7	-0.907475	0
345	CNN2	0.961616039276123	0
346	RPL14	0.499393880367279	0
347	RPS14	0.519999921321869	0
348	FAM102A	-1	0
349	NPM1	0.504646420478821	0
350	RAB31	0.716638028621674	0
351	CADM3	0.435555517673492	0
352	RPS17	0.436363607645035	0
353	SMIM24	-1	0
354	SEC11A	0.987070620059967	0
355	MOXD1	0.755205273628235	0
356	DPYSL3	0.999898970127106	0
357	ACTB	0.468686819076538	0
358	OSR1	0.99999988079071	0
359	TFPI2	0.887272655963898	0
360	RAB34	0.99999988079071	0
361	TNFAIP6	0.983838260173798	0
362	NPC2	0.99999988079071	0
363	TESC	-0.808889	0
364	SSR2	0.732525169849396	0
365	PLOD1	0.793131232261658	0
366	RASSF7	-0.970909	0
367	SFRP4	0.527996838092804	0
368	ADAM28	-1	0
369	LAMA4	0.79559463262558	0
370	FXYD1	0.786262571811676	0
371	ABLIM1	-1	0
372	SUMO2	0.894545376300812	0
373	PLAC8	-0.944646	0
374	DAD1	0.99999988079071	0
375	TCIM	-1	0
376	DGKD	-0.865454	0
377	SCNN1A	-1	0
378	MMP14	0.500858664512634	0
379	LDHB	0.896161556243896	0
380	PPIC	0.99999988079071	0
381	RPL30	0.408888846635818	0
382	RPS6	0.581010043621063	0
383	CTSD	-0.925252	0
384	REP15	-0.740606	0
385	PFN2	0.864242315292358	0
386	FTL	0.427070677280426	0
387	MSC	0.922828197479248	0
388	PMP22	0.99999988079071	0
389	MYDGF	0.481616109609604	0
390	LAMA3	-0.730505	0
391	CAVIN3	0.835151433944702	0
392	DAB2	0.999696850776672	0
393	B4GALNT3	-1	0
394	RPL23A	0.534545421600342	0
395	LTBP2	0.9993936419487	0
396	NID2	0.963816523551941	0
397	SH3BP5	0.88848477602005	0
398	GPNMB	0.880872964859009	0
399	PRNP	0.957575678825378	0
400	CYP2S1	-1	0
401	NQO1	-0.729697	0
402	ALDH1A3	0.850100934505463	0
403	RPL3	0.822222113609314	0
404	RPS27L	0.696161568164825	0
405	CYP2C18	-1	0
406	LINC01638	0.475331902503967	0
407	EPS8L2	-1	0
408	FBLN2	0.781483829021454	0
409	JUP	-0.783434	0
410	GAS6	0.99999988079071	0
411	RBM47	-1	0
412	MGLL	-1	0
413	ADAMTS2	0.9993936419487	0
414	PLS3	0.99999988079071	0
415	SPINT1	-0.738182	0
416	TMEM14C	0.99999988079071	0
417	INHBA	0.828785181045532	0
418	ATF3	-1	0
419	RPL19	0.526464581489563	0
420	ECM1	0.831919133663177	0
421	TRNP1	-1	0
422	HDHD3	-1	0
423	EIF3E	0.808080732822418	0
424	P4HB	0.436767637729645	0
425	MST1R	-1	0
426	CTSF	0.99999988079071	0
427	ERBB3	-1	0
428	NEDD4L	-1	0
429	DKK3	0.667070806026459	0
430	HOOK2	-1	0
431	IGHA2	-0.692929	0
432	CD200	0.599595904350281	0
433	SEC61G	0.443232268095016	0
434	PDGFRL	0.918787777423859	0
435	SYTL1	-1	0
437	CCNI	0.912727177143097	0
438	OASL	-1	0
439	CPA4	0.580201983451843	0
440	PLK3	-1	0
441	ATRAID	0.948282718658447	0
442	DSP	-1	0
443	NME4	0.99999988079071	0
444	RASD1	-1	0
445	PSAP	0.875959515571594	0
446	RTL8C	0.7183837890625	0
447	LINC00511	-0.966061	0
448	CDK4	0.99999988079071	0
449	FER1L6	-1	0
450	AHNAK	-0.708687	0
451	SPON1	0.534061074256897	0
452	GMDS	-0.687273	0
453	EZR	-0.704646	0
454	EIF4EBP1	0.429898947477341	0
455	C12orf57	0.776969611644745	0
456	POLR2A	-0.900202	0
457	TUSC3	0.804040312767029	0
458	NBEAL2	-1	0
459	ETNK1	-1	0
460	CAPN9	-1	0
461	BCHE	0.775757491588593	0
462	MEDAG	0.667070627212524	0
463	AMN	-0.929697	0
464	MORF4L1	0.896161556243896	0
465	MFGE8	0.879256367683411	0
466	CDHR5	-0.774949	0
467	SIRT7	-1	0
468	TPM1	0.661414086818695	0
469	FLNA	0.99999988079071	0
470	NEDD9	-1	0
471	MSRB3	0.9993936419487	0
472	KDELR3	0.830707013607025	0
473	RHOB	-1	0
474	AKR7A3	-1	0
475	RPL37	0.545859	0
476	ADH1C	-0.856566	0
477	KDELR1	0.605656504631042	0
478	PRRX1	0.67960387468338	0
479	IGHM	-1	0
480	GGT5	0.608045339584351	0
481	CILP	0.498888254165649	0
482	EPS8L3	-0.834343	0
483	APOL1	-1	0
484	ASL	-0.812525	0
485	TMED2	0.764444351196289	0
486	CYTOR	0.656969606876373	0
487	HIP1R	-1	0
488	CTNND1	-1	0
489	ESD	0.99999988079071	0
490	PIK3R3	-0.955151	0
491	PNPLA2	-0.888081	0
492	SLC39A1	0.647272646427155	0
493	PTGER3	0.673941612243652	0
494	CKAP4	0.694545388221741	0
495	RPL9	0.803232252597809	0
496	TRAK1	-1	0
497	LPIN2	-1	0
498	BIRC3	-1	0
499	OST4	0.902222156524658	0
500	EIF3L	0.714343369007111	0
501	CA9	0.448484808206558	0
502	IGLC2	-0.819798	0
503	FMN1	-1	0
504	CMTM3	0.99999988079071	0
505	FLNB	-1	0
506	TCIRG1	-1	0
507	TPT1	0.732929229736328	0
508	CSKMT	-1	0
510	DDR2	0.999696850776672	0
511	CYB5R3	0.919191837310791	0
512	SNX3	0.99999988079071	0
513	CUTA	0.99999988079071	0
514	REXO2	0.99999988079071	0
515	BOC	0.524762511253357	0
516	SHROOM3	-1	0
517	CEMIP2	-0.843636	0
518	AKR1C1	-1	0
519	EPHA2	-0.685252	0
520	TNC	0.999696850776672	0
521	TMEM119	0.597129642963409	0
522	GLT8D2	0.9993936419487	0
523	PLSCR3	0.858989834785461	0
524	SNHG12	-0.733333	0
525	GNG10	0.602828204631805	0
526	SLC25A6	0.529696941375732	0
527	PFDN5	0.976969599723816	0
528	PROCR	0.99999988079071	0
529	SYNE2	-1	0
530	ITIH5	0.99999988079071	0
531	EHBP1L1	-1	0
532	RPL13	0.411717116832733	0
533	COMTD1	-0.989899	0
534	RIOK3	-1	0
535	ARGLU1	-0.690505	0
536	ST14	-0.711919	0
537	PICSAR	0.460698753595352	0
538	RHPN2	-0.771313	0
539	PRSS8	-0.752323	0
540	FAM83E	-1	0
541	FGD4	-1	0
542	FSIP2	-0.789091	0
543	CDHR2	-1	0
544	TCF7L2	-0.942222	0
545	EEF2	0.536565601825714	0
546	RNPEPL1	-1	0
547	FAU	0.492525190114975	0
548	PPP1R10	-0.854141	0
549	RPL27	0.6092928647995	0
550	CASZ1	-0.994747	0
551	GPC6	0.99999988079071	0
552	SRPX	0.620578169822693	0
553	VPS37B	-0.89899	0
554	CAPN5	-1	0
555	IFI27	-0.788687	0
556	STXBP2	-1	0
557	SEMA3B	-1	0
558	FAM162A	0.625858545303345	0
559	VAMP5	0.915959477424622	0
560	ARF4	0.792323172092438	0
561	AC245595.1	0.843232214450836	0
562	MYRF	-1	0
563	ZFP36L2	-0.822626	0
564	TWIST2	0.848080694675446	0
565	C6orf222	-0.846061	0
566	ABHD2	-1	0
567	HID1	-1	0
568	TPD52	-0.778182	0
569	C1orf116	-1	0
570	ANXA6	0.999898970127106	0
571	CYP4F12	-1	0
572	CAPZB	0.887272655963898	0
573	MYLK	0.53365683555603	0
574	STEAP1	0.99999988079071	0
575	TMED9	0.686060547828674	0
576	FA2H	-0.749091	0
577	PKP3	-0.698182	0
578	GAS1	0.9993936419487	0
579	LPCAT4	-1	0
580	PLEC	-0.791919	0
581	RPS28	0.440403997898102	0
582	SEPT11	0.517021894454956	0
583	DDIT4	0.616969645023346	0
584	RND3	-1	0
585	FLRT2	0.9993936419487	0
586	ABI3BP	0.82711935043335	0
587	IRF1	-1	0
588	PRDX6	0.906262516975403	0
590	FHL3	0.99999988079071	0
591	WFDC2	-0.729293	0
592	MAPK3	-1	0
593	UBE2E2	0.810100913047791	0
594	IL6	0.892525136470795	0
595	PDLIM7	0.75878781080246	0
596	ARHGEF16	-1	0
597	IAH1	0.99999988079071	0
598	WDR83OS	0.400404006242752	0
599	SAT1	-0.695353	0
600	TMPRSS4	-0.738182	0
601	SMIM6	-1	0
602	FSTL3	0.979393839836121	0
603	DUSP5	-0.761616	0
604	PHB2	0.596363604068756	0
605	HMGCS1	-0.966465	0
606	SYT8	-0.840861	0
607	TMEM98	0.99999988079071	0
608	GAK	-1	0
609	GSDMB	-1	0
610	AKR1C3	-0.916768	0
611	TSTA3	-0.933333	0
612	TMEM63A	-1	0
613	MAGED2	0.99999988079071	0
614	SHMT2	0.446060568094254	0
615	GLIPR1	0.99999988079071	0
616	TBCA	0.536161541938782	0
617	PLAU	0.999494910240173	0
618	SH3GLB2	-1	0
619	SPPL2B	-1	0
620	GRINA	0.783030211925507	0
621	RPL37A	0.410100966691971	0
622	ETS2	-0.816162	0
623	ATP6AP2	0.99999988079071	0
624	SBSN	0.4032002389431	0
625	GSTA1	-0.755151	0
626	ERH	0.77535343170166	0
627	SOX9	-0.813333	0
628	MX2	-0.692121	0
629	VPS13A	-0.76202	0
630	PLXNB2	-1	0
631	PRKCD	-1	0
632	ACADVL	-1	0
633	FUT2	-1	0
634	C6orf132	-1	0
635	DDX3X	-1	0
636	NTM	0.9993936419487	0
637	C2CD4B	-0.930101	0
638	TMPRSS2	-0.806465	0
639	SH3RF1	-1	0
640	GPX7	0.845252454280853	0
641	SOD2	0.540606021881104	0
642	RSL24D1	0.517171680927277	0
643	CDH2	0.579797923564911	0
644	GXYLT2	0.910376906394958	0
645	PPP1R15A	-1	0
646	ACTG1	0.431515097618103	0
647	P4HA2	0.896969616413116	0
648	HIST1H2BG	-1	0
649	RAP2B	-1	0
650	MECOM	-1	0
651	PPP1R15B	-1	0
652	TMEM259	-0.968081	0
653	PARK7	0.99999988079071	0
654	PTMS	0.99999988079071	0
655	RND1	-0.98303	0
656	HNRNPA1	0.680808007717133	0
657	ZNF503	0.99999988079071	0
658	BRK1	0.970908999443054	0
659	SEC61B	0.664242386817932	0
660	RNASEK	0.522020161151886	0
661	HEG1	0.88958477973938	0
662	ACTN1	0.967272639274597	0
663	FKBP1A	0.720403969287872	0
664	MAP1B	0.40671119093895	0
666	RAB13	0.875151455402374	0
667	PDLIM2	0.915555477142334	0
668	FRYL	-1	0
669	RABAC1	0.81333327293396	0
670	DOK5	0.776969611644745	0
671	NR4A1	-1	0
672	AES	-0.966465	0
673	GADD45G	-1	0
674	SCIN	-1	0
675	CCDC88B	-1	0
676	C2	0.99999988079071	0
677	IDI1	-1	0
678	MAGED1	0.55298513174057	0
679	ADRB2	-0.999697	0
680	EIF3F	0.99999988079071	0
681	SNAI2	0.999696850776672	0
682	UBALD2	-0.910707	0
683	HMGN2	0.903434276580811	0
684	ISG20	-1	0
685	MGARP	0.551111042499542	0
686	SPIRE2	-1	0
687	SOX21	-0.752601	0
688	AP1G2	-1	0
689	MED29	-0.759192	0
690	IGSF9	-1	0
691	MROH1	-1	0
693	HSPB6	0.664241015911102	0
694	B3GNT5	-1	0
695	PRDX3	0.582222163677216	0
696	ATP8B1	-1	0
697	FOXA2	-0.947475	0
698	CLIC4	0.713131248950958	0
699	ZBTB43	-1	0
700	CACFD1	-1	0
701	HSP90B1	0.677575707435608	0
702	ITGBL1	0.9993936419487	0
703	NR2F1	0.602789640426636	0
704	KDELR2	0.99999988079071	0
705	COX7A2L	0.559191882610321	0
706	UCHL1	0.99999988079071	0
707	OLFML1	0.9993936419487	0
708	PLXNA2	-0.743838	0
709	CDK5RAP3	-0.926869	0
710	KDM6B	-1	0
711	ITPKC	-1	0
712	SRC	-1	0
713	CLEC2B	0.99999988079071	0
714	AGTRAP	0.901818096637726	0
715	PTPRH	-0.895353	0
717	DNAJA4	-0.986667	0
718	NCOR1	-0.723232	0
719	C3orf52	-1	0
720	RDH13	-1	0
721	LAMB1	0.49767541885376	0
722	CCNL1	-0.859798	0
723	MKNK2	-0.958788	0
724	ITGB1	0.99999988079071	0
725	ACOX1	-1	0
726	ACER2	-0.999394	0
727	RUNX1T1	0.535273969173431	0
728	RCN2	0.99999988079071	0
729	FAM177B	-1	0
730	EFNB2	-1	0
731	BLVRB	-0.807677	0
732	PODN	0.512229681015015	0
733	TXNDC15	0.83393931388855	0
734	MFSD1	0.564444363117218	0
735	ITGB6	-1	0
737	KLF3	-1	0
738	MYO15B	-1	0
739	SLC7A11	-0.999899	0
740	MYO5C	-1	0
741	ISYNA1	0.878383755683899	0
742	PODNL1	0.681212067604065	0
743	CYP1B1	0.729330956935883	0
744	DPT	0.666262447834015	0
745	GPC3	0.655754268169403	0
746	PKIB	-0.934545	0
747	HRASLS2	-1	0
748	CLDN23	-0.806465	0
749	ARL6IP5	0.99999988079071	0
750	ARRDC1	-0.857778	0
751	RIPK4	-0.94505	0
752	CYTH1	-1	0
753	EHF	-0.789495	0
754	BDKRB1	0.507474720478058	0
755	YME1L1	-1	0
756	ENO2	0.452525198459625	0
757	ATP6V0E1	0.99999988079071	0
758	CCDC68	-1	0
759	KCNK5	-1	0
760	DCBLD2	0.808888792991638	0
761	TCEAL8	0.99999988079071	0
762	TCF4	0.428542584180832	0
763	SHROOM1	-0.736566	0
764	AL135925.1	-1	0
765	SKP1	0.918383777141571	0
766	TC2N	-1	0
767	IFI6	0.514747440814972	0
768	SMOC2	0.999696850776672	0
769	DDOST	0.752727210521698	0
770	LYPD6B	-1	0
771	HEYL	0.510208249092102	0
772	SH3BGRL	0.99999988079071	0
773	ARPC1A	-0.83798	0
774	SLC45A4	-1	0
775	PPARG	-1	0
776	MBP	-1	0
777	FAM3D	-0.778182	0
778	PDIA3	0.791111052036285	0
779	FARP2	-1	0
780	MFAP5	0.549019634723663	0
781	TCEAL4	0.830184876918793	0
782	TMC4	-0.750303	0
783	CYP2C9	-1	0
784	NGFR	0.426925450563431	0
785	IL17RE	-1	0
786	SGCE	0.999696850776672	0
787	CLTB	-0.832727	0
788	FIBIN	0.9993936419487	0
789	PLEKHA7	-1	0
790	SPATA13	-1	0
791	SSR3	0.99999988079071	0
792	RPL21	0.493333280086517	0
793	NDN	0.999696850776672	0
794	ARHGAP26	-1	0
795	CAMK2N1	-0.683232	0
796	EBPL	0.704242348670959	0
797	SH3BGRL2	-0.927677	0
798	KIAA1324	-1	0
799	MSC-AS1	0.805656492710114	0
800	RALGPS2	-0.986667	0
801	TCTA	-0.87596	0
802	TFCP2L1	-1	0
803	GCNT1	-0.690101	0
804	AP2S1	0.528080761432648	0
805	CHCHD7	-0.824646	0
806	RNF39	-1	0
807	CTSC	0.552288591861725	0
808	CAMLG	0.956767559051514	0
809	SLC2A3	0.99999988079071	0
810	HBEGF	-0.767677	0
811	AOC1	-0.773737	0
812	STMP1	0.599191844463348	0
813	ZEB2	0.812973618507385	0
814	DNMBP	-1	0
815	CNN1	0.9993936419487	0
816	TOB1	-0.93697	0
817	ST13	0.589898943901062	0
818	DGAT1	-0.690505	0
819	SLC22A18	-1	0
820	RSL1D1	0.486060559749603	0
821	DDX39A	-1	0
822	NUFIP2	-1	0
823	AMD1	-1	0
824	TCTN1	0.810909032821655	0
825	OFD1	-1	0
826	ANGPTL2	0.999696850776672	0
827	MCU	-1	0
828	SORBS3	0.892929196357727	0
829	AK4	0.491313070058823	0
830	RSPO3	0.752375245094299	0
831	ACTN4	-1	0
832	TCEAL2	0.853333234786987	0
833	SLC22A23	-0.993131	0
834	DDR1	-1	0
835	OXSR1	-1	0
836	ADAMTS16	0.743416905403137	0
837	NRARP	-0.974545	0
838	RPL36A	0.410909056663513	0
839	MTHFR	-1	0
840	ESRP2	-1	0
841	LAYN	0.841616094112396	0
842	SCGB2A1	-0.815758	0
843	GALNT3	-0.694141	0
844	BEX4	0.727144181728363	0
845	PLD3	0.99999988079071	0
846	BMP1	0.999898970127106	0
847	USH1C	-0.851717	0
848	PDIA6	0.81414133310318	0
849	IER3	-0.711919	0
850	TGFB1	0.765252470970154	0
851	UNC5CL	-1	0
852	COL9A2	-1	0
853	GPRC5C	-1	0
854	CEMIP	0.519595921039581	0
855	AP3S1	0.773333251476288	0
856	TM9SF3	-0.831111	0
857	MIDN	-1	0
858	STK24	-1	0
859	CD2AP	-0.945454	0
860	RPS18	0.401212096214294	0
861	CSNK1D	-1	0
862	IL33	0.546666622161865	0
863	AC008397.1	-0.947071	0
864	CEP170B	-1	0
865	RBM3	0.932525157928467	0
866	HEBP1	0.99999988079071	0
867	STAT6	-1	0
868	TMEM258	0.606060564517975	0
869	RERG	0.644026756286621	0
870	COX7A1	0.703860998153687	0
871	CLASRP	-1	0
872	NEXN	0.521528244018555	0
873	TRAF4	-1	0
874	ARID5B	0.779674708843231	0
875	SSC5D	0.999696850776672	0
876	UBA7	-1	0
877	KRTCAP2	0.428686827421188	0
878	CA8	-0.818062	0
879	BACE2	-0.737374	0
880	PRSS35	0.532848238945007	0
881	GALNT7	-0.928485	0
882	GPT	-1	0
883	SUPT4H1	0.697777688503265	0
884	F11R	-0.873939	0
885	PRCP	0.99999988079071	0
886	TGFB3	0.498079687356949	0
887	MS4A8	-1	0
888	CSRNP2	-0.999899	0
889	BTG1	-1	0
890	CYBRD1	0.720016181468964	0
891	TMEM47	0.999898970127106	0
892	TCEAL7	0.9993936419487	0
893	TUFT1	-0.898182	0
894	BRD2	-1	0
895	CGN	-0.850505	0
896	ENTPD6	-1	0
897	MAP3K11	-1	0
898	NUCB2	0.861414074897766	0
899	WT1	0.696420073509216	0
900	IFRD1	-1	0
901	BAIAP2	-1	0
902	PTGS1	0.918787777423859	0
903	NET1	-1	0
904	MAGEH1	0.999696850776672	0
905	TJP3	-0.698586	0
906	ARHGAP12	-1	0
907	SELENOF	0.612121164798737	0
908	KCTD5	-0.757199	0
909	POR	-1	0
910	WEE1	-0.854545	0
911	KIF13B	-1	0
912	GUCY1A1	0.430159747600555	0
913	CHKA	-0.865858	0
914	COPS2	0.776161551475525	0
915	SLC20A1	-1	0
916	TNFRSF14	-1	0
917	FSCN1	0.75474739074707	0
918	NR2F6	-0.803232	0
919	FOXS1	0.711138129234314	0
920	TMEM184A	-1	0
921	VAT1	0.99999988079071	0
922	B2M	0.740606009960175	0
923	MAT2A	-1	0
924	RASAL1	-0.999697	0
925	SEL1L3	-1	0
926	KMT2C	-0.764848	0
927	MRGPRF	0.99999988079071	0
928	GINM1	0.910706996917725	0
929	PIM3	-1	0
930	MMP19	0.999696850776672	0
931	LASP1	-0.697374	0
932	ITGA11	0.674348175525665	0
933	EMC4	0.99999988079071	0
934	TMEM30B	-1	0
935	ERBB2	-1	0
936	SMPD3	-0.911515	0
937	FAM229B	0.89847457408905	0
938	BNC2	0.781888067722321	0
939	NOXA1	-0.873535	0
940	SRSF7	-1	0
941	COL17A1	-1	0
942	TACC2	-1	0
943	COL16A1	0.673941612243652	0
944	BMP2	-0.984242	0
945	MYO6	-1	0
946	HIST1H4B	-0.762453	0
947	GFPT2	0.646868646144867	0
948	AP2M1	0.976161539554596	0
949	SVIP	-0.904242	0
950	APOC1	0.8694948554039	0
951	RGL3	-0.717172	0
952	AQP5	-0.822626	0
953	NFKBIZ	-1	0
954	RHOT2	-1	0
955	IFI27L2	0.751919090747833	0
956	HELZ2	-1	0
957	PROS1	0.999898970127106	0
958	OCLN	-0.745858	0
959	TSC2	-0.873535	0
960	YWHAQ	0.828686773777008	0
961	SRPX2	0.999696850776672	0
962	ALDH3A2	-1	0
963	TIMP2	0.530356585979462	0
965	ABCA8	0.530018270015717	0
966	BICDL2	-1	0
967	PGM1	0.777373671531677	0
968	RAI14	0.802828192710876	0
969	AKAP1	-1	0
970	JCHAIN	-0.922424	0
971	CWC25	-1	0
972	CHRNA7	-1	0
973	ARL4D	0.757575690746307	0
974	COMT	0.598787844181061	0
975	MAFF	-1	0
976	PTPRN2	-1	0
977	NBL1	0.88848477602005	0
978	CIRBP	0.726868629455566	0
979	TMEM63B	-1	0
980	RGS10	0.99999988079071	0
981	MAGI1	-1	0
982	ISG15	-0.79798	0
983	NARF	-0.952621	0
985	TAF4B	-0.755151	0
986	FKBP11	0.816565573215485	0
987	LENG8	-1	0
988	APEX1	0.99999988079071	0
989	PRRG4	-1	0
990	C4A	0.751919090747833	0
991	PTPRK	-1	0
992	GLT8D1	0.758383750915527	0
993	RSAD2	-1	0
994	FERMT2	0.71314537525177	0
995	BCAR1	-1	0
996	IFFO1	0.58464640378952	0
997	SRP14	0.99999988079071	0
998	SH2D3A	-0.926465	0
999	PAQR8	-1	0
1000	HMGN3	0.455353498458862	0
1001	PLLP	-1	0
1002	PRR4	-0.763636	0
1003	RTN4	0.914343357086182	0
1004	CCND1	-0.891717	0
1005	CDC42EP5	-0.715151	0
1006	CLMN	-1	0
1007	RNF223	-0.808365	0
1008	EDNRA	0.486355423927307	0
1009	ARL2BP	0.862626194953918	0
1010	NR0B2	-0.928485	0
1011	WASHC1	-0.920404	0
1012	TIPARP	-1	0
1013	NDUFAB1	0.422222167253494	0
1014	ZZEF1	-1	0
1015	ICA1	-1	0
1016	TMEM230	0.99999988079071	0
1017	KCNK1	-0.738586	0
1018	DARS	0.572121143341064	0
1019	NSUN6	-0.88202	0
1020	SVEP1	0.67960387468338	0
1021	CC2D1A	-1	0
1022	RHOA	0.453737318515778	0
1023	FAS	0.99999988079071	0
1024	NBDY	0.560404002666473	0
1025	DEPP1	-1	0
1026	MT1H	-0.806869	0
1027	TMEM125	-1	0
1028	CBX4	-1	0
1029	IRF3	-1	0
1030	ARF5	0.696161568164825	0
1031	TMEM9	0.847272634506226	0
1032	HSH2D	-1	0
1033	C4B	0.738585770130157	0
1034	RPL23	0.99999988079071	0
1035	ARHGEF28	-0.715151	0
1036	ERO1B	-0.710707	0
1037	ZFAND2A	-0.869495	0
1038	ABHD3	-1	0
1039	USP54	-0.948283	0
1040	DUT	0.887272655963898	0
1041	SEC13	0.833535254001617	0
1042	SLC25A25	-1	0
1043	DIAPH1	-1	0
1044	DOPEY2	-0.999697	0
1045	C5orf15	0.751111030578613	0
1046	WDR41	0.622222185134888	0
1047	COPS8	0.959595859050751	0
1048	SRP9	0.701818108558655	0
1049	CAMSAP3	-1	0
1050	ESRP1	-0.926465	0
1051	PDZD3	-0.890505	0
1052	SHISA4	0.99999988079071	0
1053	ELMO3	-0.842424	0
1054	IMPDH2	0.66464638710022	0
1055	CCL28	-1	0
1056	TRMT112	0.956767559051514	0
1057	DBN1	0.828736007213593	0
1058	UXT	0.66060596704483	0
1059	PLCD3	-0.911515	0
1060	DSE	0.999696850776672	0
1061	ACSS2	-0.915555	0
1062	KAZALD1	-1	0
1063	EPB41L1	-1	0
1064	PLEKHA6	-1	0
1065	ZFHX4	0.9993936419487	0
1066	NUTF2	0.443636327981949	0
1067	PIK3C2G	-1	0
1068	NDUFA4	0.571717143058777	0
1069	PPFIBP2	-1	0
1070	NAV1	0.703030228614807	0
1071	ADGRD1	0.877171635627747	0
1072	SMIM5	-0.955151	0
1073	CDK11A	-1	0
1074	ANAPC11	0.594747424125671	0
1075	TXNDC11	-1	0
1076	AKR1C2	-0.848773	0
1077	TPBG	0.749494850635529	0
1078	GNG11	0.511825382709503	0
1079	JOSD1	-0.921616	0
1080	DMBT1	-0.697778	0
1081	TP53INP2	-0.959596	0
1082	TRIM2	-1	0
1083	CAPN13	-1	0
1084	ATP5PB	0.526060581207275	0
1085	TSPAN15	-0.727273	0
1086	SYNGR1	0.886464536190033	0
1087	ADH5	0.99999988079071	0
1088	PITPNM1	-0.97697	0
1089	B3GNT6	-0.751919	0
1090	LOXL1	0.439862579107285	0
1091	ARFGAP1	-1	0
1092	EDIL3	0.755609512329102	0
1093	ACOT11	-0.975757	0
1094	HNF4A	-0.695758	0
1095	PTK6	-0.771717	0
1096	NFKBIB	-0.915151	0
1097	PRKD2	-1	0
1098	MGST3	0.4747474193573	0
1099	ADIPOR2	-1	0
1100	WFDC3	0.401212096214294	0
1101	ISCU	0.99999988079071	0
1102	FAAH	-1	0
1103	PDXDC1	-1	0
1104	NOTCH3	0.510208249092102	0
1105	TMEM109	0.99999988079071	0
1106	NADSYN1	-1	0
1107	LRBA	-1	0
1108	USP53	-0.867879	0
1109	GCH1	-0.871111	0
1110	RFLNA	-1	0
1111	PTPN18	-1	0
1112	PSMA6	0.45454540848732	0
1113	FAM107B	-1	0
1114	SON	-0.690101	0
1115	EHD2	0.770504951477051	0
1116	MBD6	-0.736566	0
1117	CNKSR1	-0.791919	0
1118	RAD9A	-1	0
1119	MYO1A	-1	0
1120	BST1	0.9993936419487	0
1121	YIF1A	0.99999988079071	0
1122	FAM198B	0.612088203430176	0
1123	AL355075.4	-0.792323	0
1124	IMPA2	-0.837576	0
1125	DAPK2	-0.926869	0
1126	RETSAT	-1	0
1127	LPAR2	-1	0
1128	NXF1	-1	0
1129	AZGP1	-0.73899	0
1130	FABP5	-0.884848	0
1131	CNRIP1	0.99999988079071	0
1132	RNF187	0.703030228614807	0
1133	RAC2	0.46949490904808	0
1134	CHID1	0.99999988079071	0
1135	IVNS1ABP	-0.928485	0
1136	TXNDC12	0.510707020759583	0
1137	SH3RF2	-1	0
1138	RPS20	0.634747385978699	0
1139	FAM114A1	0.711515069007874	0
1140	DIP2A	-1	0
1141	VIPR1	-1	0
1142	UBA52	0.508282780647278	0
1143	SPTSSB	-0.811717	0
1144	INSR	-0.876364	0
1145	FAM83G	-1	0
1146	SYTL5	-0.981818	0
1147	SIPA1L3	-1	0
1148	CCDC12	-1	0
1149	ZC3H12A	-1	0
1150	MYLIP	-1	0
1151	MRPS6	0.514747440814972	0
1152	CFL2	0.99999988079071	0
1153	LDB2	0.999696850776672	0
1154	MYL6B	0.918787777423859	0
1155	NFATC2IP	-0.996364	0
1156	RECK	0.999696850776672	0
1157	PYURF	0.99999988079071	0
1158	NEDD8	0.99999988079071	0
1159	FLNC	0.99999988079071	0
1160	SDC1	-0.718384	0
1161	ARHGEF5	-1	0
1162	PPP1R16A	-0.992323	0
1163	EIF3M	0.60444438457489	0
1164	BICDL1	-1	0
1165	HDDC2	0.99999988079071	0
1166	HIST1H2AL	-0.694958	0
1167	NOSTRIN	-1	0
1168	MYEOV	-0.715555	0
1169	DOCK6	-1	0
1170	ATP5F1C	0.51353532075882	0
1171	RNF103	-0.930101	0
1172	MEPCE	-1	0
1173	ITGB1BP1	0.99999988079071	0
1174	LDOC1	0.999898970127106	0
1175	RAPH1	-0.999697	0
1176	PER2	-1	0
1177	PTPRF	-1	0
1178	TICAM1	-0.837576	0
1179	TENM3	0.822626173496246	0
1180	EPS8	-0.763232	0
1181	MAP2K3	-0.829899	0
1182	H2AFJ	-1	0
1183	KMT5C	-0.908687	0
1184	AC009133.1	-0.790707	0
1185	IRF6	-0.682424	0
1186	BICC1	0.804932355880737	0
1187	NRP2	0.99999988079071	0
1188	RBM39	-0.778182	0
1189	PELI2	-1	0
1190	PIP5K1B	-1	0
1191	CNTN4	0.680008172988892	0
1192	CDK10	-1	0
1193	HIST1H3A	-0.707748	0
1194	CTNNBL1	-1	0
1195	OSGIN1	-0.961511	0
1196	EPHX1	0.815353453159332	0
1197	PFN1	0.400808036327362	0
1198	UPF2	-0.907475	0
1199	SLC17A9	-1	0
1200	ELOVL5	0.99999988079071	0
1201	ALS2CL	-0.692525	0
1202	LINC01503	0.802828192710876	0
1204	SPDEF	-0.950707	0
1205	DUSP4	-0.711919	0
1206	HSPA5	0.45414137840271	0
1207	ESRRA	-1	0
1208	LRG1	-0.897778	0
1209	PATJ	-1	0
1210	TOMM22	0.440403997898102	0
1211	PRAF2	0.801212012767792	0
1212	GLUD1	-0.699394	0
1213	HSD11B1	0.99999988079071	0
1214	PSMB5	0.99999988079071	0
1215	SGCB	0.796363532543182	0
1216	FEZ1	0.839074671268463	0
1217	PKD2	0.999696850776672	0
1218	GCC2	-0.760404	0
1219	RALGPS1	-1	0
1220	CCDC85B	0.687676727771759	0
1221	SLC39A11	-1	0
1222	ITPKA	-1	0
1223	GSDMD	-1	0
1224	UPK1B	-1	0
1225	GIPC1	-0.913131	0
1226	NMRK1	-1	0
1227	MYO5B	-0.692121	0
1228	TMEM167A	0.99999988079071	0
1229	TOMM20	0.619797945022583	0
1230	BTF3L4	0.737373650074005	0
1231	GBA2	-1	0
1232	FMO5	-0.876768	0
1233	ATXN10	0.912727177143097	0
1234	HIST1H2BN	-1	0
1235	GNB4	0.999696850776672	0
1236	AL118516.1	-0.814949	0
1237	NGRN	0.686868607997894	0
1238	PAPPA	0.825955212116241	0
1239	NFKB2	-1	0
1240	SPG7	-1	0
1241	SH3GLB1	0.917575657367706	0
1242	TMEM200A	0.728080749511719	0
1243	HOXB2	0.99999988079071	0
1244	PRDM16	-1	0
1245	MMD	0.745050430297852	0
1246	P3H3	0.901485323905945	0
1247	CALHM2	0.999696850776672	0
1248	CNBP	0.576565623283386	0
1249	EIF2S3	0.448080778121948	0
1250	MGAT4B	-1	0
1251	AC091271.1	-0.869785	0
1252	GIPR	-0.934545	0
1253	HIST2H2BF	-0.998788	0
1254	MICAL1	-1	0
1255	TMEM38A	-1	0
1256	GK	-0.845656	0
1257	MAP7	-0.985859	0
1258	UBA1	-0.946263	0
1259	TMEM256	0.530909061431885	0
1260	MCRIP1	0.823030233383179	0
1261	PGRMC1	0.837171614170074	0
1262	MPV17	0.99999988079071	0
1263	HSPB7	0.528888821601868	0
1264	SPCS1	0.99999988079071	0
1265	IQGAP2	-0.907475	0
1266	ADAM15	-0.682424	0
1267	LTK	-0.895353	0
1268	PLCXD1	-1	0
1269	SLCO2A1	-1	0
1270	CORO1B	-1	0
1271	AC020911.2	-0.803274	0
1272	YOD1	-1	0
1273	SMG1	-1	0
1274	CEP170	0.907878696918488	0
1275	TINAGL1	-0.874747	0
1276	CISD1	0.99999988079071	0
1277	EPB41L5	-1	0
1278	SOX2	-1	0
1279	NINJ1	0.587878704071045	0
1280	CXCL6	0.999696850776672	0
1281	KCNE2	-0.715555	0
1282	SYNJ2	-1	0
1283	CDS1	-1	0
1284	DEGS1	0.775757491588593	0
1285	PDGFA	-0.813333	0
1286	FBP1	-0.826667	0
1287	SPHK1	0.775757491588593	0
1288	ANOS1	0.785930931568146	0
1289	CCNL2	-0.720404	0
1290	ZDHHC20	-0.766465	0
1291	TMEM94	-0.962424	0
1292	ELOVL6	-0.88	0
1293	ANKRD36	-0.999697	0
1294	MCFD2	0.721212029457092	0
1295	KHNYN	-0.824242	0
1296	RNH1	0.675959527492523	0
1297	TRABD	-0.862626	0
1298	UBTD1	0.90505039691925	0
1299	KCNN4	-1	0
1300	SLC8B1	-1	0
1301	SEC16A	-1	0
1302	DSTN	0.99999988079071	0
1303	HIST1H2BH	-0.871515	0
1304	ZYX	0.613333284854889	0
1305	MLLT11	0.764444351196289	0
1306	CLIP3	0.999696850776672	0
1307	MZF1	-1	0
1308	NR1D1	-1	0
1309	RPS9	0.452525198459625	0
1310	SSTR1	-1	0
1311	CHD2	-1	0
1312	PDLIM4	0.72391152381897	0
1313	CHP1	-1	0
1314	PARP4	-1	0
1315	RTRAF	0.625858545303345	0
1316	SULT1B1	-0.97899	0
1317	CTBS	0.630302965641022	0
1318	AVPI1	-0.963232	0
1319	ARHGAP27	-0.884848	0
1320	TECPR1	-0.829899	0
1321	PTPRR	-0.995555	0
1322	AC025164.1	-1	0
1323	MPDZ	0.976349413394928	0
1324	ATP10B	-1	0
1325	KIAA1522	-1	0
1326	ACKR3	0.610100924968719	0
1327	SMAD3	-1	0
1328	MYO1E	-0.94505	0
1329	MYADM	0.75959587097168	0
1330	LGALSL	-1	0
1331	LINC00342	-0.83884	0
1332	TLCD2	-1	0
1333	HSBP1	0.534141361713409	0
1334	S100A13	0.487676709890366	0
1335	PPP1R13B	-1	0
1336	LTBP3	0.99999988079071	0
1337	FZD5	-1	0
1338	KLC4	-1	0
1339	CHD7	-0.93697	0
1340	GCKR	-0.999697	0
1341	ARL1	0.99999988079071	0
1342	WDR74	-0.791111	0
1343	RALGDS	-0.951515	0
1344	SLC12A2	-0.99798	0
1345	TRIM25	-0.989899	0
1346	RASL11A	-0.766869	0
1347	ECM2	0.553467	0
1348	MAPK8IP3	-1	0
1349	PDGFC	0.742626190185547	0
1350	PAK1	-1	0
1351	ATP2C2	-0.891717	0
1352	PCDH1	-0.769293	0
1353	SEMA3D	0.999696850776672	0
1354	C6orf62	-0.786667	0
1355	HIST1H3H	-0.741414	0
1356	ARL4A	-0.843636	0
1357	ASAP2	-1	0
1358	TMED10	0.99999988079071	0
1359	TAOK3	-1	0
1360	LEPROT	0.786140024662018	0
1361	DDX58	-1	0
1362	CCK	-1	0
1363	SLC39A8	0.844444334506989	0
1364	PHPT1	0.827070653438568	0
1365	GGA1	-1	0
1366	TMEM92	-0.987475	0
1367	NUCB1	0.861010015010834	0
1368	TES	-1	0
1369	MRPL17	0.543030261993408	0
1370	SPCS2	0.694545388221741	0
1371	REL	-1	0
1372	ABCG1	-1	0
1373	TTC39A	-1	0
1374	SUN1	-1	0
1375	SEPT2	0.770504951477051	0
1376	UBE2S	-0.812525	0
1377	CPD	-0.88	0
1378	CORO2A	-1	0
1379	TRIM16	-1	0
1380	TFRC	-0.920404	0
1381	HIST4H4	-0.919192	0
1382	MRPL51	0.769696891307831	0
1383	SEMA3C	0.999898970127106	0
1384	C8orf88	0.855353474617004	0
1386	ADGRG1	-1	0
1387	EIF3I	0.469090849161148	0
1388	EPN3	-1	0
1389	LMCD1	0.754774153232574	0
1390	SIGIRR	-1	0
1391	MIA2	-0.777374	0
1392	RNF128	-0.869899	0
1393	ADAMTS12	0.798463821411133	0
1394	PLPP4	0.65220046043396	0
1395	GATA4	-1	0
1396	C4orf48	0.651717126369476	0
1397	BLNK	-1	0
1398	MCL1	-0.792323	0
1399	TRA2A	-1	0
1400	CDK12	-0.884444	0
1401	RC3H1	-0.999899	0
1402	APLN	0.486464589834213	0
1403	CLNS1A	0.505858540534973	0
1404	KIF1C	-1	0
1405	CAPS	-0.728485	0
1406	RAB17	-0.815353	0
1407	ARFGEF3	-1	0
1408	NADK	-1	0
1409	RRAGA	0.759191870689392	0
1410	RPH3AL	-1	0
1411	SLC6A20	-0.932525	0
1412	PPP1R12C	-1	0
1413	YIPF5	0.747070610523224	0
1414	SUB1	0.99999988079071	0
1415	ALDH1A2	0.690108120441437	0
1416	HIST1H2BJ	-0.702091	0
1417	PTK2B	-1	0
1419	CSNK2B	0.62424236536026	0
1420	BLVRA	0.99999988079071	0
1421	BRD9	-1	0
1422	MEA1	0.743030250072479	0
1423	NLRC5	-0.898182	0
1424	PSMB1	0.623030245304108	0
1425	DDX60L	-1	0
1426	CALM2	0.547070682048798	0
1427	PNPLA7	-0.815758	0
1428	ZCCHC24	0.507782518863678	0
1429	SUMO1	0.670302987098694	0
1430	SLC37A1	-0.686061	0
1431	MIR29B2CHG	-1	0
1432	PCYT2	-1	0
1433	PLSCR4	0.614918172359467	0
1434	NPIPB15	-0.86505	0
1435	CNPY4	0.802061259746552	0
1436	C18orf32	0.538989841938019	0
1437	IBTK	-1	0
1438	APOL6	-0.718788	0
1439	P3H4	0.99999988079071	0
1440	HGS	-1	0
1441	DDIT3	-1	0
1442	ITSN2	-1	0
1443	TUBB2A	-0.748687	0
1444	CUEDC2	0.819797873497009	0
1445	FAM135A	-1	0
1446	TMEM14A	0.99999988079071	0
1447	RAPGEFL1	-1	0
1448	COX16	0.462626218795776	0
1449	BX255925.3	-0.826263	0
1450	CELF2	0.99999988079071	0
1451	PKN2	-0.995555	0
1452	MCUB	0.587070643901825	0
1453	KALRN	-1	0
1454	CTNNA1	-1	0
1455	MVP	-1	0
1457	ANKRD36B	-0.999899	0
1458	RNF7	0.551515102386475	0
1459	FBXW5	-0.88404	0
1460	MACC1	-0.699394	0
1461	UROD	0.787474691867828	0
1462	EMC7	0.99999988079071	0
1463	KCNK6	-0.963232	0
1464	SLC39A13	0.995858192443848	0
1465	TMEM147	0.499393880367279	0
1466	DTX2	-1	0
1467	UBE2L6	0.703838288784027	0
1468	SERPINB6	-0.768889	0
1469	MCF2L	-1	0
1470	PILRB	-1	0
1471	INSIG1	-1	0
1472	ENOSF1	-0.887677	0
1473	ZBTB7B	-1	0
1474	COX7C	0.441616117954254	0
1475	TM9SF1	0.789090812206268	0
1476	IQCA1	0.727676689624786	0
1477	WNT5A	0.880533754825592	0
1478	RPS6KA4	-1	0
1479	JCAD	0.814021646976471	0
1480	ARHGAP32	-0.93697	0
1481	FAM193B	-0.747071	0
1482	TNFRSF21	-1	0
1483	MKI67	-0.686869	0
1484	HEBP2	-0.725657	0
1485	C1QTNF6	0.999696850776672	0
1486	STC1	0.49454540014267	0
1487	TNK1	-1	0
1488	B3GNT7	-1	0
1489	YBX1	0.444444388151169	0
1490	RAPGEF3	-1	0
1491	PSMA1	0.742626190185547	0
1492	KIFC2	-0.846869	0
1493	ST6GALNAC1	-0.693333	0
1494	PCNP	0.99999988079071	0
1495	DHCR24	-1	0
1496	TMEM173	0.913131237030029	0
1497	CCDC74A	0.845252454280853	0
1498	VKORC1	0.99999988079071	0
1499	NDUFB6	0.557979762554169	0
1500	TTC22	-1	0
1501	GLMP	0.99999988079071	0
1502	UBE2I	0.694545388221741	0
1503	PDLIM1	0.533333301544189	0
1504	FOXP4	-0.893737	0
1505	PROM1	-0.982222	0
1506	NUSAP1	-0.780606	0
1507	LINC01559	-0.943838	0
1508	NR2F1-AS1	0.798787772655487	0
1509	EIF2AK3	-1	0
1510	VASN	0.614545404911041	0
1511	DLL4	-0.785859	0
1512	FUT9	-0.760808	0
1513	HSPB8	0.657777726650238	0
1514	ATP9A	-0.955151	0
1515	PPARD	-0.889293	0
1516	RPN1	0.51353532075882	0
1517	GABARAPL2	0.99999988079071	0
1518	AL390719.2	-0.952727	0
1519	TMEM14B	0.622222185134888	0
1520	NPW	-0.736162	0
1521	OSBPL2	-0.943434	0
1522	ATP1A1	-0.90101	0
1523	DPP9	-1	0
1524	RAB3IP	-0.93697	0
1525	CNIH4	0.569292843341827	0
1526	ARMCX2	0.669360518455505	0
1527	PTN	0.540529668331146	0
1528	AC020656.1	-0.74303	0
1529	NPAS1	-1	0
1530	RABL6	-1	0
1531	CYP7B1	0.893066585063934	0
1532	PAMR1	0.999696850776672	0
1534	PEBP1	0.99999988079071	0
1535	ACAP3	-1	0
1536	HS2ST1	0.858585774898529	0
1537	GTPBP1	-1	0
1538	RBMS3	0.616131067276001	0
1539	TCN1	-0.794747	0
1540	SULF2	0.485546857118607	0
1541	SUPT5H	-1	0
1542	NME1	0.627474665641785	0
1543	EIF1	0.439999967813492	0
1544	SLIT2	0.654133856296539	0
1545	ZNF513	-1	0
1546	UBE2V1	0.467474699020386	0
1547	SNHG9	-1	0
1548	ENTPD8	-0.986667	0
1549	IL4R	-1	0
1550	PSD4	-1	0
1551	NUCKS1	0.760403990745544	0
1552	LAMTOR1	0.769292831420898	0
1553	CASP10	-0.911111	0
1554	MN1	0.881907284259796	0
1555	SIAH1	-0.999697	0
1556	ARSI	0.675555467605591	0
1557	ERCC1	0.856969594955444	0
1558	PGLS	0.700605988502502	0
1559	ZDHHC3	-1	0
1560	CPT1C	0.9993936419487	0
1561	DUSP8	-0.802828	0
1562	C1orf210	-1	0
1563	MVD	-1	0
1564	NUDT8	-1	0
1565	USP15	-0.766061	0
1566	ZNF428	0.99999988079071	0
1567	WRB	0.815757513046265	0
1568	CNDP2	-0.865454	0
1569	BSG	0.547878742218018	0
1570	GATD3B	0.54909086227417	0
1571	NGEF	-1	0
1572	ULK3	-0.694545	0
1573	TNFAIP3	-0.895353	0
1574	LYST	-0.806465	0
1575	LAMC1	0.608871400356293	0
1576	ATP5PF	0.504242360591888	0
1577	SNHG18	0.68525242805481	0
1578	SNRPN	0.772805333137512	0
1579	ZNF440	-0.787879	0
1580	PPP6R2	-1	0
1581	ADTRP	-1	0
1582	GLYCTK	-1	0
1583	ING1	-1	0
1584	EPN1	-1	0
1585	KDELC1	0.749115884304047	0
1586	ZNF431	-0.682424	0
1587	PTPN6	-0.944242	0
1588	TRAPPC1	0.913131237030029	0
1589	ACAA1	-1	0
1590	INPP4B	-1	0
1591	CHMP4C	-0.800808	0
1592	CLK3	-1	0
1593	ASXL1	-0.820202	0
1594	ATP6V0A1	-0.707475	0
1595	BCL10	-0.787071	0
1596	P4HA3	0.879999935626984	0
1597	HIST1H2AH	-0.71583	0
1598	ERICH1	-1	0
1599	SDF4	0.816161513328552	0
1600	CRIP2	0.697373688220978	0
1601	VPS53	-1	0
1602	DTWD1	0.776969611644745	0
1603	ARL5A	0.878383755683899	0
1604	MAOA	-0.903838	0
1605	LCOR	-0.887273	0
1606	PRKCA	-0.738182	0
1607	ZFPM1	-0.908687	0
1608	NHP2	0.452121168375015	0
1609	GDI2	0.99999988079071	0
1610	STK17A	-1	0
1611	PLXNB1	-1	0
1612	STX3	-0.979394	0
1613	CCSER1	-0.999899	0
1614	DEDD2	-0.886061	0
1615	RWDD1	0.99999988079071	0
1616	SWI5	0.99999988079071	0
1617	SHH	-1	0
1618	RREB1	-0.910707	0
1619	CTSH	-0.79798	0
1620	CPSF1	-1	0
1621	BTNL8	-1	0
1622	C4orf19	-1	0
1623	ATG4B	-1	0
1624	FUCA1	-0.911515	0
1625	TWIST1	0.9993936419487	0
1626	ATP5IF1	-0.838384	0
1627	GPT2	-1	0
1628	KDM4C	-0.972121	0
1629	ELMSAN1	-0.693333	0
1630	CLDN11	0.690512299537659	0
1631	DCTN3	0.894141316413879	0
1632	SHISA5	0.99999988079071	0
1633	HMGN1	0.69858580827713	0
1634	MRFAP1	0.971313059329987	0
1635	EDEM3	-0.98505	0
1636	KRT10	0.898989796638489	0
1637	ZNF598	-1	0
1638	PHGDH	0.629494905471802	0
1639	ATP5PD	0.41414138674736	0
1640	ZEB1	0.635941028594971	0
1641	PQLC3	0.99999988079071	0
1642	ANKRD11	-0.812525	0
1643	CD7	0.519595921039581	0
1644	ITGA2	-0.810505	0
1645	SBNO2	-1	0
1646	MAP2K2	-0.816566	0
1647	TOX3	-0.876364	0
1648	CD109	0.99999988079071	0
1649	HIGD2A	0.552727222442627	0
1650	EHD1	-1	0
1651	TMPRSS3	-0.723232	0
1652	B3GALT5	-1	0
1653	KDM7A	-0.992323	0
1654	MED15	-1	0
1655	FGFR1	0.607236742973328	0
1656	H2AFX	-0.706679	0
1657	MRPL23	-0.870707	0
1658	PDE1A	0.696988165378571	0
1659	JTB	0.496565610170364	0
1660	MYO9B	-0.8	0
1661	FBXO17	0.999696850776672	0
1662	GOLGA7	0.99999988079071	0
1663	DDX23	-1	0
1664	MAPK13	-0.762828	0
1665	PIK3C2B	-1	0
1666	SMPDL3B	-1	0
1667	PODXL	0.784682214260101	0
1668	SORL1	-0.875151	0
1669	SRM	0.982222139835358	0
1670	FAM120AOS	-1	0
1671	AP1B1	-0.894949	0
1672	RANGAP1	-0.964444	0
1673	MIA	-0.738182	0
1674	KIRREL1	0.9993936419487	0
1675	TMEM8A	-1	0
1676	ARHGEF38	-0.83798	0
1677	NFKBIA	-0.765252	0
1678	PHKG2	-1	0
1679	SSR1	0.99999988079071	0
1680	NIFK	0.622222185134888	0
1681	MCM7	-0.719596	0
1682	PEA15	0.688484787940979	0
1683	GDPD3	-0.821295	0
1684	EIF4B	0.694545388221741	0
1685	PLEKHH1	-1	0
1686	SMURF1	-1	0
1687	ERN1	-1	0
1688	PTGES	0.953131198883057	0
1689	RALGAPA2	-1	0
1690	MAFB	-0.913535	0
1691	TRAPPC9	-1	0
1692	TCEA1	0.525252461433411	0
1693	DSG2	-0.718788	0
1694	FAM241A	-1	0
1695	SEMA4B	-0.747879	0
1696	RHEB	0.443232268095016	0
1697	AL078639.1	0.999898970127106	0
1698	FOSL2	-1	0
1700	RAB40C	-1	0
1701	SCARF2	0.984435081481934	0
1702	ERGIC2	0.953535258769989	0
1703	NT5C	-1	0
1704	SQLE	-0.686465	0
1705	HMGB2	-1	0
1706	CISD3	-0.893737	0
1707	MX1	-1	0
1708	SLC41A2	-0.886465	0
1709	AHR	-1	0
1710	LIMK2	-0.76404	0
1711	C6orf141	-0.915959	0
1712	NASP	-0.999899	0
1713	DEGS2	-0.819798	0
1714	CAV2	0.996363520622253	0
1715	SLC43A3	0.586666584014893	0
1716	SLC25A37	-1	0
1717	NRP1	0.48190826177597	0
1718	UVSSA	-0.733737	0
1719	RDX	0.99999988079071	0
1720	NUPR1	0.427070677280426	0
1721	TOR1AIP2	-0.906263	0
1722	AGAP2-AS1	0.528888821601868	0
1723	TMSB4X	0.925252437591553	0
1724	VASP	-0.69697	0
1725	ECI1	-0.761616	0
1726	NOS1AP	-0.94303	0
1727	TMEM50A	0.936161518096924	0
1728	SCRIB	-0.863434	0
1729	SPAG9	-1	0
1730	ARPC5	0.858989834785461	0
1731	MED16	-1	0
1732	ZNF335	-1	0
1733	LFNG	-1	0
1734	HNRNPU	-0.773333	0
1735	C19orf53	0.632323145866394	0
1736	MARK2	-0.955959	0
1737	ATF7IP2	-0.95798	0
1738	CAPG	-0.709495	0
1739	IL6ST	0.505858540534973	0
1740	ANXA8	0.619393885135651	0
1741	GTF2H5	0.99999988079071	0
1742	RAP1GAP2	-1	0
1743	AL031777.3	-1	0
1744	MRPL43	0.695757508277893	0
1745	POLR2J3.1	-0.774545	0
1746	BIRC6	-0.987475	0
1747	KIAA1671	-1	0
1748	RTL8B	0.999898970127106	0
1749	HIKESHI	0.892525136470795	0
1750	MPG	0.589090824127197	0
1751	TM4SF4	-0.739798	0
1752	TCF25	-1	0
1753	GSTO1	0.531717121601105	0
1754	TAF1C	-1	0
1755	SREBF2	-1	0
1756	CCDC8	0.999696850776672	0
1757	TEP1	-1	0
1758	DSC3	0.999696850776672	0
1759	PKIG	0.59512984752655	0
1760	SLC16A2	0.749140977859497	0
1761	AKAP8L	-0.734545	0
1762	TEDC1	-0.90303	0
1763	DEPTOR	-0.99596	0
1764	THRB	-1	0
1765	AC084033.3	0.535353481769562	0
1766	USP38	-1	0
1767	MINK1	-1	0
1768	ATG4D	-1	0
1769	MFSD2A	-0.844848	0
1770	SLC9A2	-0.949091	0
1771	MOV10	-1	0
1772	TP53I3	-1	0
1773	RFTN1	0.516676843166351	0
1774	AP1G1	-1	0
1775	PARP12	-1	0
1776	KMT2B	-0.910707	0
1777	TRO	0.9993936419487	0
1778	MORF4L2	0.885252416133881	0
1779	ITGA5	0.959086775779724	0
1780	RABGAP1L	-0.986263	0
1781	NDUFAF8	0.505858540534973	0
1782	FAM216A	0.890504956245422	0
1783	CAPN15	-1	0
1784	MMP15	-1	0
1785	RPS6KA5	-0.857374	0
1786	VGLL3	0.791957139968872	0
1787	LMAN2	0.459393888711929	0
1788	GUCY1B1	0.433798313140869	0
1789	ACSF2	-0.732929	0
1790	UBC	-0.826263	0
1791	SLC35A3	-0.849293	0
1792	AC087239.1	-0.827071	0
1793	ANKRD9	-0.793535	0
1794	SAMD9	-1	0
1795	SYNE1	0.726886928081512	0
1797	ADGRA2	0.454416871070862	0
1798	LPIN3	-0.864242	0
1799	ANKRD12	-0.721212	0
1800	CXXC1	-1	0
1801	RGS4	0.649696886539459	0
1802	DVL1	-1	0
1803	RNF186	-0.687677	0
1804	LRRC8A	-1	0
1805	OVOL2	-1	0
1806	FNBP4	-0.88202	0
1807	GRB7	-0.728485	0
1808	OSBPL8	0.689292848110199	0
1809	MINOS1	0.541818141937256	0
1810	ANGPTL1	0.999696850776672	0
1811	NOTCH2	0.99999988079071	0
1812	NUAK1	0.895492315292358	0
1813	EHMT1	-1	0
1814	MTUS1	-1	0
1815	SLC22A17	0.999898970127106	0
1816	APOL2	-0.791919	0
1817	IFT22	0.99999988079071	0
1818	DRAM1	0.958383738994598	0
1819	PARVA	0.619658529758453	0
1820	ARIH1	-1	0
1821	LRP5	-0.981414	0
1822	MFF	0.509090840816498	0
1823	SLC22A3	0.440403997898102	0
1824	FAM160A2	-0.984242	0
1825	HSPB2	0.956767559051514	0
1826	WWP2	-1	0
1827	PGP	-1	0
1828	GALNT12	-0.880808	0
1829	COPZ2	0.705073833465576	0
1831	REEP5	0.99999988079071	0
1832	SMG5	-1	0
1833	EGFL7	0.415757536888123	0
1834	CLDN1	0.681212067604065	0
1835	PICK1	-1	0
1836	RASSF8-AS1	0.789090812206268	0
1837	PTGIR	0.999898970127106	0
1838	SF3B6	0.559191882610321	0
1839	BAX	0.99999988079071	0
1840	HDAC10	-1	0
1841	CDON	0.732160985469818	0
1842	CENPV	-0.743434	0
1843	RECQL	0.943518221378326	0
1844	ANKRD22	-1	0
1845	SLK	-1	0
1846	SPEN	-1	0
1847	HIST1H2AC	-0.810909	0
1848	MAGIX	-1	0
1849	PYGL	0.836767613887787	0
1850	DCTD	0.99999988079071	0
1851	CHMP1B	-0.788283	0
1852	GLIPR2	0.450374007225037	0
1853	TOB2	-0.974545	0
1854	AC092803.2	-1	0
1855	NENF	0.99999988079071	0
1856	SELENOP	0.526315808296204	0
1857	UPF1	-1	0
1858	GCN1	-1	0
1859	ETFDH	-1	0
1860	ZNF821	-0.999899	0
1861	PTPN3	-1	0
1862	SEMA4G	-1	0
1863	SGCD	0.521932542324066	0
1864	ZFAND2B	-1	0
1865	PTBP3	-0.943838	0
1866	ZNFX1	-0.77697	0
1867	GPD2	-1	0
1868	ILF3	-1	0
1869	BCL2L14	-1	0
1870	HAND2	0.959595859050751	0
1871	SLC19A2	-1	0
1872	ANXA8L1	0.690909028053284	0
1873	NECTIN4	-1	0
1874	ADCK5	-0.92404	0
1875	GRK2	-1	0
1876	CFAP36	0.671111047267914	0
1878	FOXA1	-0.96404	0
1879	RIPK3	-1	0
1880	HIST1H4H	-0.786263	0
1881	ARG2	-1	0
1882	PIK3C2A	-0.751515	0
1883	PFKL	-0.74654	0
1884	PARP14	-1	0
1885	GPR143	0.654949426651001	0
1886	PHLDA3	0.568859279155731	0
1887	TRAM1	0.905454456806183	0
1888	ABHD17C	-0.692929	0
1889	DOCK5	-1	0
1890	CDKN2B	-0.923232	0
1891	BCL2L15	-1	0
1892	RCAN3	-0.704242	0
1893	EVA1A	0.999696850776672	0
1894	LRP10	-1	0
1895	TBCD	-1	0
1896	SERF2	0.533333301544189	0
1897	E4F1	-1	0
1898	CRYBG1	-0.715555	0
1899	SLC35D2	-0.852929	0
1900	INPP1	-0.819394	0
1901	MON1B	-1	0
1902	SNRPE	0.413333296775818	0
1903	BAG1	-0.879596	0
1904	ERBIN	-1	0
1905	SREBF1	-1	0
1906	PRRG2	-0.861818	0
1907	KLHL21	-1	0
1908	GOT1	-0.729697	0
1909	CCDC130	-1	0
1910	PWWP2B	-0.90505	0
1911	MMADHC	0.452525198459625	0
1912	CDC42EP4	-1	0
1913	HYAL1	-0.945752	0
1914	ARF6	-0.98303	0
1915	ADAMTS9-AS2	0.632993221282959	0
1916	POLR2E	0.487272679805756	0
1917	ANKRD17	-0.678788	0
1918	ADAP1	-0.690909	0
1919	NQO2	-1	0
1920	CCT7	0.438787847757339	0
1921	KITLG	-1	0
1922	STK40	-1	0
1923	TXNL1	0.99999988079071	0
1924	ZNF562	-0.936162	0
1925	MIGA2	-1	0
1926	ZNF165	-1	0
1927	STX1A	-1	0
1928	CCND2	0.595151484012604	0
1929	PLEKHA1	-0.894141	0
1930	BAZ1A	-0.833535	0
1931	KIAA0556	-1	0
1932	MSN	0.953429639339447	0
1933	MDH1	0.852121114730835	0
1934	TPD52L1	0.825502693653107	0
1935	SEMA5A	0.780675232410431	0
1936	PROM2	-0.957172	0
1937	TNFRSF1A	0.811313033103943	0
1938	PRRC2C	-0.957576	0
1940	GALNT18	0.537777721881866	0
1941	MADD	-0.707879	0
1942	RAB32	0.758383750915527	0
1943	LDHD	-1	0
1944	COPZ1	0.854141354560852	0
1945	DRAP1	0.732929229736328	0
1946	EXD3	-0.771717	0
1947	MPZL2	-0.805252	0
1948	TMPO	-0.883232	0
1949	GOLT1B	0.874747395515442	0
1950	SDHD	0.99999988079071	0
1951	DHX16	-0.793535	0
1952	SBF1	-1	0
1953	ALDH16A1	-0.92404	0
1954	GMIP	-1	0
1955	PPP4R1	-1	0
1956	CHURC1	0.649696886539459	0
1957	SELENOO	-1	0
1958	EPB41	-1	0
1959	POLE	-1	0
1960	ARHGEF1	-0.88404	0
1961	HDAC9	-0.989997	0
1962	RBM10	-1	0
1963	MCHR1	0.449524968862534	0
1964	SLC39A6	0.99999988079071	0
1965	LINC01605	0.431045651435852	0
1966	PPP4R3A	-1	0
1967	BZW2	-0.79596	0
1968	DENND3	-1	0
1969	PFKFB3	-1	0
1970	AP5Z1	-1	0
1971	HLX	0.956767559051514	0
1972	ARFIP2	-1	0
1973	TPPP	-0.833535	0
1974	PLEKHJ1	-1	0
1975	PLXNA3	-0.936566	0
1976	VAPA	0.577373683452606	0
1977	HMGCS2	-0.681212	0
1978	PRR26	-0.755151	0
1979	CENPW	0.998686730861664	0
1980	KIF12	-0.806465	0
1981	SNX17	0.92323225736618	0
1982	PNKP	-1	0
1983	N4BP1	-0.77899	0
1984	FRAT2	-0.85697	0
1985	CKMT1B	-1	0
1986	SGMS2	-1	0
1987	GSKIP	-0.696162	0
1988	SCAMP4	-0.681212	0
1989	PDCD6IP	-1	0
1990	PI4KA	-1	0
1991	FURIN	-1	0
1993	DTX3	0.770163834095001	0
1994	EPB41L4B	-0.86505	0
1995	SCAP	-1	0
1996	FLII	-1	0
1997	TRPC4AP	-0.700202	0
1998	MRPL20	0.457373678684235	0
1999	SOWAHC	-0.833535	0
2000	WDR86	0.675959527492523	0
2001	PELI1	-1	0
2002	CCDC57	-0.930101	0
2003	GPAT3	-0.701687	0
2004	ZFC3H1	-0.869899	0
2005	ZFP36L1	0.540606021881104	0
2006	WASHC3	0.892121136188507	0
2007	LAMP1	0.99999988079071	0
2008	ARL3	0.99999988079071	0
2009	MYL6	0.94303023815155	0
2010	SLMAP	-0.940606	0
2011	BIN3	-0.792323	0
2012	UNC93B1	-0.822222	0
2013	ANKRD49	-1	0
2014	GIGYF1	-0.901818	0
2015	GGA3	-1	0
2016	CDHR3	-1	0
2017	RBMS1	0.476613789796829	0
2018	ECE1	-1	0
2019	SYNPO	0.646868646144867	0
2020	ADSSL1	-0.849177	0
2021	SLC25A45	-1	0
2022	RNF130	0.99999988079071	0
2023	DOCK11	0.489993989467621	0
2024	PLEKHM1	-0.815353	0
[truncated: 4,366 more rows]

## Sheet: HCC
X.1	gene	tau	pvalue
1	IGLC2	0.499393880367279	0
2	IGHG4	0.430548548698425	0
3	PTMA	0.547070682048798	0
4	APOC1	-0.880808	0
5	COL3A1	0.794825196266174	0
6	IGHG1	0.433131277561188	0
7	COX7A1	0.741459548473358	0
8	TMSB4X	0.99999988079071	0
9	IGFBP7	0.692937254905701	0
10	PRSS23	0.99999988079071	0
11	COL1A2	0.790378093719482	0
12	LGALS1	0.99999988079071	0
13	MGP	0.834445178508759	0
14	RPL34	0.641212046146393	0
15	TIMP1	0.99999988079071	0
16	LGALS3BP	0.99999988079071	0
17	MT2A	0.720403969287872	0
18	SEPT7	0.519999921321869	0
19	VIM	0.816969633102417	0
20	LYZ	0.53010094165802	0
21	TPM4	0.958787798881531	0
22	APOE	-1	0
23	AZGP1	-1	0
24	LUM	0.999696850776672	0
25	GEM	0.99999988079071	0
26	CCDC80	0.9993936419487	0
27	ACTA2	0.606023907661438	0
28	DCN	0.9993936419487	0
29	MYL9	0.999898970127106	0
30	VCAN	0.872852325439453	0
31	SPARC	0.669091641902924	0
32	CAV1	0.999898970127106	0
33	TAGLN	0.730139553546906	0
34	AEBP1	0.9993936419487	0
35	COL6A1	0.781888067722321	0
36	MAP1B	0.885385155677795	0
37	POSTN	0.9993936419487	0
39	THY1	0.648473858833313	0
40	JUNB	0.99999988079071	0
41	GSN	0.703445494174957	0
42	TUBA1A	0.967363834381104	0
43	CTHRC1	0.9993936419487	0
44	TPM2	0.99999988079071	0
45	COL1A1	0.893066585063934	0
46	IFITM1	0.999696850776672	0
47	CTGF	0.585050463676453	0
48	ID3	0.934222519397736	0
49	PPP1R14A	0.705882430076599	0
50	IGFBP5	0.810188055038452	0
51	NDUFA4L2	0.99999988079071	0
52	COL6A3	0.722053825855255	0
53	COL6A2	0.952496528625488	0
54	FSTL1	0.735799551010132	0
55	THBS2	0.9993936419487	0
56	COL4A2	0.648069620132446	0
57	ASPN	0.752375245094299	0
58	BGN	0.867192327976227	0
59	F2R	0.801698088645935	0
60	COL4A1	0.563169658184052	0
61	EPHX1	-0.80404	0
62	CLEC11A	0.9993936419487	0
63	EFEMP1	0.999898970127106	0
64	CYR61	0.630302965641022	0
65	TF	-1	0
66	C7	0.9993936419487	0
67	RGS5	0.584192514419556	0
68	PLAT	0.958156526088715	0
69	PDLIM3	0.999898970127106	0
70	GGT5	0.806549489498138	0
71	APOM	-1	0
72	PRAP1	-0.996768	0
73	CES1	-0.75798	0
74	CFB	-1	0
75	FRZB	0.684859573841095	0
76	PRELP	0.9993936419487	0
77	IGFBP1	-0.869495	0
78	A1BG	-0.687273	0
79	CYP2D6	-1	0
80	FGL1	-1	0
81	COLEC11	0.700626730918884	0
82	APOA1	-1	0
83	AKR1C2	-0.758384	0
84	AMBP	-1	0
85	F2	-0.967273	0
86	GSTA1	-1	0
87	APOA2	-1	0
88	APOC3	-0.826667	0
89	APOH	-1	0
90	AKR1B10	-0.748283	0
91	AGXT	-1	0
92	AHSG	-1	0
93	ITIH2	-1	0
94	TTR	-1	0
95	LHFP	0.898322284221649	0
96	CFHR2	-1	0
97	UGT2B4	-1	0
98	ITIH1	-0.800404	0
99	MYL12A	0.825050413608551	0
100	AGR2	0.402828246355057	0
101	ITIH3	-0.776566	0
102	SERPIND1	-0.87798	0
103	LINC00152	0.520403981208801	0
104	TMEM176B	-0.765656	0
105	C3	-0.703838	0
106	CPB2	-1	0
107	CYB5A	-1	0
108	ANXA1	0.99999988079071	0
109	AADAC	-1	0
110	BAAT	-0.725252	0
111	ANXA5	0.99999988079071	0
112	DSTN	0.706262528896332	0
113	LDHB	0.99999988079071	0
114	LEAP2	-0.865454	0
115	SEPW1	0.649292886257172	0
116	PLG	-1	0
117	EEF2	0.99999988079071	0
118	CD9	0.583434283733368	0
119	S100A6	0.793939292430878	0
120	FHL2	0.99999988079071	0
121	TFF3	0.497777730226517	0
122	CYP2E1	-0.70505	0
123	ARG1	-0.80202	0
124	RPL26	0.99999988079071	0
125	SERPINA7	-1	0
126	TFF1	0.690100967884064	0
127	GSTP1	0.99999988079071	0
128	HULC	-0.856566	0
129	HPX	-0.757576	0
130	FKBP10	0.931313037872314	0
131	RPL21	0.677979707717896	0
132	CRIP1	0.99999988079071	0
133	TMSB10	0.845252454280853	0
134	RPL12	0.99999988079071	0
135	DCXR	-1	0
136	S100A9	0.600403964519501	0
137	SERPINF2	-1	0
138	ACTB	0.456565618515015	0
139	PCBD1	-1	0
140	MYL6	0.92323225736618	0
141	S100A11	0.99999988079071	0
142	SOD1	-0.952323	0
143	RPL3	0.461010068655014	0
144	RPL31	0.488484799861908	0
145	NQO1	0.573737323284149	0
146	ECHS1	-1	0
147	CPS1	-0.70505	0
148	PAGE2B	0.443232268095016	0
149	DNAJA1	0.99999988079071	0
150	MEG3	0.861414074897766	0
151	IFI27	0.954343318939209	0
152	PXMP2	-0.694545	0
153	RPS6	0.571717143058777	0
154	UBD	-0.732397	0
155	H3F3B	0.516767621040344	0
156	ACOX2	-0.844848	0
157	RPL10A	0.552727222442627	0
158	F12	-0.895757	0
159	MAT1A	-0.937778	0
160	HSPB1	0.971313059329987	0
162	SPP2	-1	0
163	CYP27A1	-0.940202	0
164	EMP3	0.99999988079071	0
165	RPL18A	0.446464598178864	0
166	RPS15A	0.760807991027832	0
167	CHCHD10	-0.739798	0
168	MASP2	-0.864242	0
169	CCL16	-1	0
170	RHOB	-0.858586	0
171	REG1A	0.711919128894806	0
172	RPS13	0.844040334224701	0
173	ACTG1	0.838383734226227	0
174	RPS15	0.675555467605591	0
175	RPS2	0.539797902107239	0
176	RPS27	0.582222163677216	0
177	SH3BGRL3	0.99999988079071	0
178	CFL1	0.540606021881104	0
179	RPL15	0.551919162273407	0
180	LINC01485	-0.851717	0
181	ADH1B	-0.97697	0
182	DNAJB1	0.780201971530914	0
183	CXCL8	0.423030257225037	0
184	VCX2	0.409696936607361	0
185	HSPA6	0.92808073759079	0
186	RPS3A	0.947474658489227	0
187	RPL27A	0.82989889383316	0
188	PAGE5	0.421414107084274	0
189	EPCAM	0.606464564800262	0
190	CBR1	-0.756768	0
191	RPS3	0.790302932262421	0
192	HNRNPA1	0.496161580085754	0
193	RPL35A	0.492525190114975	0
194	GTSF1	0.438383787870407	0
195	S100A8	0.631919145584106	0
196	RPL36	0.481616109609604	0
197	HSPA1B	0.99999988079071	0
198	RPS19	0.564444363117218	0
199	FABP5	0.99999988079071	0
200	RPL35	0.75959587097168	0
201	RPL39	0.49414137005806	0
202	RPL41	0.43515145778656	0
203	RPS28	0.631919145584106	0
204	DYNLL1	0.556363582611084	0
205	PKM	0.592727243900299	0
206	HSPA5	0.429090857505798	0
207	PPDPF	0.559595882892609	0
208	TAGLN2	0.620606005191803	0
209	CLIC1	0.505454480648041	0
210	CYBA	0.75393933057785	0
211	TUBA1B	0.728888809680939	0
212	H3F3A	0.450909048318863	0
214	BSG	0.501010060310364	0
216	HSPA1A	0.580605983734131	0
217	HERPUD1	0.441616117954254	0
218	HSBP1	0.58868682384491	0
219	CCL26	0.621010065078735	0
220	OAZ1	0.586262583732605	0
221	IFI27L2	0.830302953720093	0
222	EMILIN1	0.963007986545563	0
223	PON1	-1	0
224	ADH4	-0.688081	0
225	C4orf3	0.609696924686432	0
226	MT1H	0.683232247829437	0
227	RPL10	0.446060568094254	0
228	PTRF	0.713549554347992	0
229	RPS4X	0.66060596704483	0
230	P4HB	-0.822222	0
231	RPLP2	0.450909048318863	0
232	MYADM	0.99999988079071	0
233	C15orf48	0.602424204349518	0
234	TPPP3	0.9993936419487	0
235	MT1G	0.534545421600342	0
236	CALM2	0.667474687099457	0
237	MIR4435-2HG	0.992323160171509	0
238	TAX1BP3	0.99999988079071	0
239	RPL5	0.736565589904785	0
240	MXRA8	0.9993936419487	0
241	MT-ND2	-0.87798	0
242	CPE	0.620173931121826	0
243	RPS21	0.568080723285675	0
244	PHLDA2	0.798787772655487	0
245	EEF1A1	0.99999988079071	0
246	RPS9	0.966060519218445	0
247	PLAC9	0.61572676897049	0
248	SBDS	0.746262550354004	0
249	RPL13	0.99999988079071	0
250	MFGE8	0.707903861999512	0
251	ALDH1L1	-0.837576	0
252	ASGR1	-0.93697	0
253	LMNA	0.852121114730835	0
254	KRT19	0.645252466201782	0
255	GLYCTK	-0.73697	0
256	RPL13A	0.611313045024872	0
257	LY6K	0.518383800983429	0
258	IFI6	0.493737310171127	0
259	HIGD1B	0.566403925418854	0
260	S100P	0.478787839412689	0
261	RPL32	0.742222130298615	0
262	PMP22	0.9993936419487	0
263	SERPINA4	-0.969293	0
264	CDO1	-0.77899	0
265	SERPINA6	-0.812929	0
267	TSC22D1	0.448484808206558	0
268	CLDN6	0.667474687099457	0
269	MPST	-1	0
270	MTHFD2	0.999696850776672	0
271	AREG	0.816565573215485	0
272	CYP2C9	-1	0
273	RGS2	0.99999988079071	0
274	CKS2	0.64404034614563	0
275	UQCRQ	-1	0
276	CCDC102B	0.656963884830475	0
277	S100A4	0.99999988079071	0
278	COMMD6	0.491717129945755	0
279	CTD-3252C9.4	0.740606009960175	0
280	NAT8	-1	0
281	CTSC	0.99999988079071	0
282	IFITM2	0.99999988079071	0
283	PCOLCE	0.467353999614716	0
284	OSGIN1	-0.932525	0
285	NDN	0.801212012767792	0
286	ARHGDIB	0.534465372562408	0
287	TPT1	0.705050408840179	0
288	AQP9	-0.846465	0
289	RPS25	0.99999988079071	0
290	SLC25A6	0.439999967813492	0
291	COL5A1	0.937133729457855	0
292	SUMO2	0.445656508207321	0
293	CANX	-0.902222	0
294	C1R	0.435959547758102	0
295	DMKN	0.623030245304108	0
297	ARPC2	0.531313061714172	0
298	RSU1	0.691313087940216	0
299	HES4	0.99999988079071	0
300	PON3	-0.896566	0
301	PLIN2	0.482020139694214	0
302	CALM1	0.99999988079071	0
303	NUTF2	0.401616126298904	0
304	HINT1	-0.688485	0
305	CD59	0.99999988079071	0
306	MORF4L1	0.630707025527954	0
307	MEST	0.493737310171127	0
308	GNG11	0.566808223724365	0
309	DDT	-0.861414	0
310	SOD3	0.478673994541168	0
312	COL5A2	0.941176533699036	0
313	FGF19	-0.777003	0
314	WFDC2	0.597979724407196	0
315	UBE2C	0.423838347196579	0
316	PGC	0.585050463676453	0
317	LOXL2	0.722862422466278	0
318	EMP1	0.672326743602753	0
319	RPL23A	0.427878737449646	0
320	F10	-1	0
321	TMEM258	0.534949421882629	0
322	HNRNPK	0.808888792991638	0
323	C19orf33	0.682828187942505	0
324	LGALS3	0.820201933383942	0
325	IGFBP6	0.9993936419487	0
326	CRYAB	0.729311883449554	0
327	RP11-81H14.2	-0.707487	0
328	KHK	-0.76404	0
329	NNMT	0.693737328052521	0
330	PLTP	0.99999988079071	0
331	HEYL	0.9993936419487	0
332	CES2	-1	0
333	EFEMP2	0.965433716773987	0
334	KRT17	0.679999947547913	0
335	EBP	-0.873535	0
336	CISD3	-0.930909	0
337	CRISPLD2	0.742268085479736	0
338	UGP2	-0.807677	0
339	DSCR8	0.458181768655777	0
340	ADH1A	-0.789495	0
341	CD36	0.598342478275299	0
343	HAL	-0.830707	0
344	ASGR2	-0.999596	0
345	SH3BGRL	0.726886928081512	0
346	F5	-0.768889	0
347	C4orf48	0.795555472373962	0
348	SEPT11	0.404848456382751	0
349	ATP6V1G1	0.895353436470032	0
350	FAH	-1	0
351	HMGB2	0.531717121601105	0
352	FKBP1A	0.478383779525757	0
353	RDH16	-1	0
354	TGFB1I1	0.926622271537781	0
355	MMP11	0.628259599208832	0
356	IFI16	0.80165708065033	0
357	PDCD6IP	0.612929224967957	0
358	CRIP2	0.8089320063591	0
359	CD7	0.633939325809479	0
360	NR4A1	0.842424154281616	0
361	BTF3	0.583434283733368	0
362	PPP1R16A	-1	0
363	PNCK	0.694545388221741	0
364	INHA	0.609696924686432	0
365	DKK3	0.958156526088715	0
366	KCNE4	0.9993936419487	0
367	GUCY1A3	0.9993936419487	0
368	ALDH6A1	-1	0
369	RSL1D1	0.859393835067749	0
370	PGF	0.9993936419487	0
371	RPS27A	0.598383784294128	0
373	RBP1	0.678654432296753	0
375	NAP1L1	0.99999988079071	0
376	MAPRE1	0.810909032821655	0
377	RPL28	0.886464536190033	0
378	PFDN5	0.99999988079071	0
379	MAP1LC3B	0.794747412204742	0
380	RPS8	0.915959477424622	0
381	UCHL1	0.631919145584106	0
382	NOTCH3	0.611279606819153	0
383	MGST3	0.410909056663513	0
384	FABP4	0.407924026250839	0
385	YBX3	0.99999988079071	0
386	C8G	-1	0
387	BEX1	0.604040324687958	0
388	FXYD6	0.746310949325562	0
390	NEXN	0.873660862445831	0
391	PPIA	0.628686785697937	0
392	FUOM	-1	0
393	ARF1	0.530909061431885	0
394	ECI2	-1	0
395	PDGFRB	0.509399712085724	0
396	PTN	0.99999988079071	0
397	ITGB1	0.735757529735565	0
398	LGALS4	-0.905454	0
399	GJA4	0.444309741258621	0
400	HSPA8	0.700605988502502	0
401	MT-CO1	-0.802424	0
403	RPL14	0.99999988079071	0
404	RPL24	0.821414053440094	0
405	ISYNA1	0.999898970127106	0
406	YWHAE	0.460606008768082	0
407	PRAME	0.524040341377258	0
408	TUBA1C	0.527272701263428	0
409	GJB1	-1	0
410	CYP4F3	-0.681212	0
411	SOCS3	0.999696850776672	0
412	RGCC	0.88006466627121	0
413	HILPDA	0.827474653720856	0
414	AP2M1	0.438383787870407	0
415	SOD2	-0.833535	0
416	CAP1	0.99999988079071	0
417	ACAA1	-1	0
418	C4BPB	-0.731313	0
419	PROC	-1	0
420	RHOC	0.641616106033325	0
421	GUCY1B3	0.9993936419487	0
423	CTSK	0.673943877220154	0
424	SRGN	0.509748458862305	0
426	CIRBP	0.855757474899292	0
427	GABARAPL2	0.536969661712646	0
428	CNN3	0.458181768655777	0
429	AKR1C1	-1	0
430	ITM2C	0.53010094165802	0
431	TGFB3	0.71396815776825	0
432	TNC	0.9993936419487	0
433	UQCRB	0.488080769777298	0
434	LGALS2	0.662626206874847	0
435	EIF4A2	0.99999988079071	0
436	PALLD	0.793208062648773	0
437	PFDN4	0.416161566972733	0
438	C2	-0.751919	0
439	MYL12B	0.513131260871887	0
440	ORM2	-0.710707	0
441	TINAGL1	0.801698088645935	0
442	TINAG	-0.771781	0
443	NMB	0.69939386844635	0
444	TSC22D3	0.429018884897232	0
445	RPS23	0.901414036750793	0
446	CHMP5	0.851717114448547	0
447	PPP1R15A	0.746262550354004	0
448	TNFRSF11B	0.439191877841949	0
449	FLNA	0.71396815776825	0
450	UBC	0.99999988079071	0
451	MTHFS	-1	0
452	DEGS1	0.99999988079071	0
453	RGS16	0.688093841075897	0
454	PPIC	0.438787847757339	0
455	TUBB2B	0.498181760311127	0
456	HOPX	0.689710974693298	0
457	ACTR3	0.99999988079071	0
458	XPNPEP2	-0.999899	0
459	ANG	-0.946263	0
460	FBLN2	0.999696850776672	0
461	AXL	0.64240962266922	0
462	RNASE4	-1	0
463	PGAM2	0.451717138290405	0
464	CNN2	0.653737306594849	0
465	AKR7A3	-1	0
466	MSRB3	0.999696850776672	0
468	PAEP	0.711111068725586	0
469	MAGED2	0.533333301544189	0
470	CALM3	0.610909044742584	0
471	FAU	0.804040312767029	0
472	UBE2I	0.541818141937256	0
473	SHBG	-0.786667	0
474	FABP3	0.560404002666473	0
475	FILIP1L	0.581766784191132	0
476	PCYT2	-0.820202	0
477	ARL2	0.99999988079071	0
478	CLIC3	0.680808007717133	0
479	RAC1	0.718787789344788	0
480	LMCD1	0.695353448390961	0
481	PMAIP1	0.99999988079071	0
482	C11orf58	0.99999988079071	0
483	C11orf96	0.698605298995972	0
484	SFT2D1	0.421818137168884	0
485	HGF	0.906262516975403	0
486	ITGBL1	0.9993936419487	0
487	MMP9	0.99999988079071	0
488	TMEM165	0.789128005504608	0
489	ALDH4A1	-0.926869	0
490	KRAS	0.537373661994934	0
491	CYP1B1	0.999696850776672	0
492	MMP1	0.628282785415649	0
493	PTP4A3	0.999696850776672	0
494	RPL11	0.510707020759583	0
495	RP3-446N13.5	-0.999394	0
496	TMEM204	0.664645314216614	0
497	RPS14	0.409696936607361	0
498	FXYD3	0.738585770130157	0
499	ECM1	0.69011527299881	0
500	LINC01420	0.498585820198059	0
501	UACA	0.523145377635956	0
502	SMTN	0.99999988079071	0
503	SCCPDH	-0.808889	0
505	SSR2	0.626262545585632	0
506	SERTAD1	0.770100951194763	0
507	EHD2	0.757226705551147	0
508	NAPRT	-0.815758	0
510	RCN3	0.5999596118927	0
511	CSAG1	0.418585807085037	0
512	MAP3K7CL	0.606428205966949	0
513	ARMCX3	0.816206932067871	0
514	SLC10A1	-0.770101	0
515	CA9	0.47434338927269	0
516	ORAOV1	-0.736183	0
517	LGALS7B	0.704242348670959	0
518	EGFL7	0.99999988079071	0
519	IMPDH2	0.416565626859665	0
520	HCFC1R1	0.731313049793243	0
521	HNRNPDL	0.99999988079071	0
522	ILK	0.99999988079071	0
523	METTL7B	-0.793413	0
524	PDLIM7	0.580984115600586	0
525	CALU	0.810100913047791	0
526	SQSTM1	-0.696162	0
527	RPL7A	0.517979741096497	0
528	CNBP	0.921616077423096	0
529	LOXL1	0.9993936419487	0
530	CBX6	0.99999988079071	0
531	EIF4A1	0.710707008838654	0
532	GPX8	0.947240829467773	0
533	TRAPPC1	0.552727222442627	0
535	ZNF165	0.431111067533493	0
536	SAP18	0.530505001544952	0
537	SERPINE2	0.728099405765533	0
538	SERPINH1	0.49414137005806	0
539	FETUB	-0.970101	0
541	LIMA1	0.99999988079071	0
542	LTBP1	0.705073833465576	0
543	EIF1B	0.766060531139374	0
544	ISG15	0.536161541938782	0
545	LTBP4	0.675561010837555	0
546	MEF2C	0.441884011030197	0
547	PTPRS	0.553939342498779	0
548	ZFP36L2	0.706262528896332	0
549	UBB	0.99999988079071	0
550	MTRNR2L1	0.509898960590363	0
551	RERG	0.832572817802429	0
553	TYROBP	0.502576529979706	0
554	FBLN1	0.615757524967194	0
555	PROCR	0.9993936419487	0
556	ATOX1	-0.939798	0
558	HGD	-1	0
559	RPL29	0.804848432540894	0
560	FSCN1	0.821818113327026	0
561	HSPA2	0.9993936419487	0
562	SSB	0.520403981208801	0
563	FAP	0.861128032207489	0
564	MFSD10	0.99999988079071	0
565	ALDH7A1	-0.986667	0
566	NDRG1	0.627070665359497	0
567	PNMA5	0.51515144109726	0
568	ZFAS1	0.911515057086945	0
569	SLC16A3	0.99999988079071	0
570	GLUL	-0.688081	0
571	CD44	0.999898970127106	0
572	ANKRD1	0.632727205753326	0
573	GCAT	-1	0
574	NBL1	0.994137942790985	0
576	GNG5	0.541818141937256	0
577	ADAMTS1	0.689710974693298	0
578	ARHGAP15	0.526379704475403	0
579	RPL6	0.807676672935486	0
580	PLXDC1	0.555488228797913	0
581	MMP2	0.861936628818512	0
582	GADD45B	0.694141328334808	0
584	MVP	0.75878781080246	0
585	LBH	0.743480980396271	0
586	RPS27L	0.99999988079071	0
587	CDC42	0.45414137840271	0
588	F3	0.999898970127106	0
589	OAZ2	0.9865642786026	0
591	MGMT	-0.758788	0
592	H2AFY2	0.657373666763306	0
593	GPD1	-0.979798	0
594	RHOA	0.99999988079071	0
595	REEP6	-1	0
596	SGCB	0.99999988079071	0
597	DYNC1I2	0.601616084575653	0
598	RP11-372E1.4	-0.858298	0
599	SNCG	0.644444406032562	0
600	RSL24D1	0.555959522724152	0
601	SORD	-1	0
602	GMNN	0.45414137840271	0
603	MUC5B	0.41414138674736	0
604	RPL30	0.519191861152649	0
605	PLIN3	0.836767613887787	0
606	TGFB1	0.99999988079071	0
607	APOBEC3C	0.99999988079071	0
608	TNFAIP6	0.9993936419487	0
609	DNAJB4	0.541818141937256	0
610	DARS	0.542626202106476	0
611	HLA-DRB1	0.428282797336578	0
613	RAB34	0.999898970127106	0
614	LRRC32	0.556701064109802	0
615	COPRS	-1	0
616	ARPC5	0.99999988079071	0
617	POR	-1	0
618	TUBB6	0.999696850776672	0
619	CERCAM	0.521528244018555	0
620	MAGEA12	0.432323187589645	0
621	WSB1	0.869090795516968	0
622	HDDC2	0.70343428850174	0
623	FILIP1	0.998989403247833	0
624	TNNT1	0.539393901824951	0
625	SERPINA5	-0.745858	0
626	ETNK2	-0.713939	0
627	GDI2	0.623838305473328	0
628	SMLR1	-0.932929	0
629	RND3	0.99999988079071	0
631	EIF4G2	0.99999988079071	0
632	PDLIM4	0.99999988079071	0
633	MMP14	0.999696850776672	0
634	UGT2B7	-1	0
635	LSR	-0.816162	0
636	AC133644.2	0.878916621208191	0
637	CST3	0.435959547758102	0
638	EIF3M	0.793939292430878	0
639	SERPINI1	0.711528718471527	0
640	MISP	0.444848448038101	0
641	UBE2D3	0.788686811923981	0
642	FRG1	0.879999935626984	0
643	BRIX1	0.597575724124908	0
644	OLFML3	0.986860811710358	0
645	ARSE	-0.881616	0
646	COTL1	0.742499232292175	0
647	NRP1	0.790302932262421	0
648	SCPEP1	0.99999988079071	0
649	EPS8	0.574517548084259	0
650	IFITM3	0.99999988079071	0
651	GYPC	0.519506812095642	0
652	OAT	0.99999988079071	0
653	EID1	0.99999988079071	0
654	TMEM55A	0.830707013607025	0
655	H2AFJ	0.629090845584869	0
656	CARD16	0.863030195236206	0
657	SPG20	0.9993936419487	0
658	BNIP3L	0.99999988079071	0
659	AK1	0.455757528543472	0
660	CYP4F2	-0.912727	0
661	ANTXR1	0.9993936419487	0
662	DHRS1	-0.908577	0
664	RP11-402P6.11	0.621414065361023	0
665	MMP12	0.836767613887787	0
666	REXO2	0.99999988079071	0
667	LAMA4	0.776632368564606	0
668	SF3B4	0.404040366411209	0
670	NXT1	0.475151479244232	0
671	PTTG1	0.522020161151886	0
672	FBLN5	0.9993936419487	0
673	CXCL12	0.592682480812073	0
674	PIPOX	-0.768889	0
675	SAR1B	-0.898586	0
676	AGMO	-1	0
677	TMEM205	-0.808081	0
678	CCT5	0.455757528543472	0
679	ARID5B	0.487163990736008	0
680	MT-ND4	-0.828687	0
681	MSC	0.685656487941742	0
682	ARMCX1	0.717979729175568	0
683	PRKRA	0.471919149160385	0
684	EIF3D	0.446060568094254	0
685	PLCG2	0.475151479244232	0
686	APMAP	-0.777374	0
687	ENO2	0.802828192710876	0
688	RBMS1	0.927351713180542	0
689	SNX6	0.99999988079071	0
690	TFR2	-0.828283	0
691	RAB17	-1	0
692	YWHAH	0.844040334224701	0
693	LIPG	-1	0
694	ZFP36	0.623030245304108	0
695	SLC22A18	-1	0
696	HACL1	-1	0
697	FOSB	0.867070615291595	0
698	MYC	0.459797948598862	0
700	TMED3	0.99999988079071	0
701	GPNMB	0.775386452674866	0
702	UBE2E1	0.924444377422333	0
703	RPL9	0.99999988079071	0
704	SDPR	0.644437730312347	0
705	LOX	0.80574095249176	0
706	PI3	0.581818103790283	0
707	ANGPT2	0.685263872146606	0
709	FSTL3	0.999898970127106	0
710	BEX4	0.986262500286102	0
711	RNASEH2C	0.99999988079071	0
712	FBN1	0.604811072349548	0
713	PNMA1	0.99999988079071	0
714	POMP	0.522828221321106	0
715	LIMS1	0.683907449245453	0
716	CYB5R3	0.505454480648041	0
717	C1orf54	0.447139710187912	0
718	MYLIP	0.871919095516205	0
719	QPCT	0.527272701263428	0
720	PRG4	-0.928889	0
721	ELN	0.9993936419487	0
722	TIMP2	0.570071756839752	0
723	ID1	0.99999988079071	0
724	CREB3L1	0.808123648166656	0
725	UBE2A	0.504646420478821	0
726	EDNRB	0.778249502182007	0
727	NEU1	0.409696936607361	0
728	TAX1BP1	0.519999921321869	0
729	FBXL2	0.665858507156372	0
730	GAL3ST1	0.63999992609024	0
731	PPIL4	0.609696924686432	0
733	IFT57	0.999898970127106	0
734	MSN	0.584217429161072	0
735	GLIPR2	0.81625235080719	0
736	P4HA2	0.62343430519104	0
737	VDAC2	0.439595907926559	0
738	CYGB	0.648473858833313	0
739	COX7A2L	0.427474707365036	0
740	PDCL3	0.810504972934723	0
741	YWHAQ	0.484848439693451	0
742	ENG	0.562361061573029	0
743	DDX5	0.556363582611084	0
744	FGF7	0.431776881217957	0
745	PAM	0.547474682331085	0
746	FAM127C	0.835151433944702	0
747	TRAPPC2P1	0.515959560871124	0
748	MTRNR2L8	0.528080761432648	0
749	CCL15	-0.885656	0
750	TMEM50A	0.533333301544189	0
751	METTL9	0.99999988079071	0
752	AMN	-0.68714	0
753	SPR	-1	0
754	TCEAL3	0.999898970127106	0
755	PDLIM2	0.423691153526306	0
756	MLLT11	0.814545392990112	0
757	RBP5	-1	0
758	RNH1	0.922424137592316	0
759	EGR2	0.599999964237213	0
760	TUSC3	0.532443940639496	0
761	PDGFRA	0.50338488817215	0
762	TMEM141	0.599595904350281	0
763	CRABP2	0.742626190185547	0
764	FXYD5	0.578989863395691	0
765	EIF4A3	0.869090795516968	0
766	PPP1CB	0.99999988079071	0
767	PKIB	0.406464606523514	0
768	SMIM10	0.999696850776672	0
769	GPRC5C	-0.732929	0
770	UBE2E2	0.592323184013367	0
771	CD52	0.990706980228424	0
772	AGMAT	-1	0
773	ACTN1	0.548651099205017	0
774	EIF5A	0.597171664237976	0
775	PRMT1	0.908686757087708	0
776	ZNF667-AS1	0.955959498882294	0
777	CCND2	0.99999988079071	0
778	SPRY1	0.667879581451416	0
779	RPL36A	0.703030228614807	0
780	PLK2	0.751111030578613	0
781	ADH6	-0.791919	0
783	TCF4	0.538508236408234	0
784	PCNP	0.728080749511719	0
785	HEBP2	-0.809293	0
786	SPESP1	0.635959506034851	0
787	ENSA	0.533333301544189	0
788	SLC3A2	0.99999988079071	0
789	ARC	0.466262578964233	0
790	AOX1	-1	0
791	GCNT1	0.661818087100983	0
792	AC007325.4	-0.719612	0
793	SNAPC1	0.545454502105713	0
794	EIF3L	0.466666609048843	0
795	VCAM1	0.523636341094971	0
796	MTDH	-0.768081	0
797	PDLIM1	0.711789071559906	0
798	SNHG18	0.802424192428589	0
799	WDR83OS	0.438383787870407	0
800	PRNP	0.6804039478302	0
801	CCL2	0.458522796630859	0
802	TNFRSF12A	0.613333284854889	0
803	KRT20	0.667070627212524	0
804	ZNRD1	0.407676726579666	0
805	BAG3	0.513939321041107	0
806	LECT2	-0.852986	0
807	STARD3NL	0.917575657367706	0
810	PLAGL1	0.99999988079071	0
811	VKORC1	0.553939342498779	0
812	ASAH1	0.481212079524994	0
813	DUSP14	0.468686819076538	0
814	HSPB8	0.841616094112396	0
815	HAGH	-0.846869	0
816	HOXB2	0.974327981472015	0
817	AAED1	0.528080761432648	0
818	ARPC1B	0.438787847757339	0
819	RPL22	0.782626211643219	0
820	TERF2IP	0.99999988079071	0
821	TMEM97	-0.692929	0
822	SSPN	0.9993936419487	0
823	PLAUR	0.769292831420898	0
824	CEACAM1	-1	0
825	ZSCAN31	-1	0
826	HMOX2	0.483636319637299	0
827	VCL	0.806102871894836	0
828	CLEC2B	0.647670984268188	0
829	EIF3F	0.99999988079071	0
830	TPBG	0.999898970127106	0
831	PGLYRP2	-0.873535	0
832	KLF4	0.878270506858826	0
833	TAP1	0.635555505752563	0
834	PXDC1	-0.801616	0
835	QDPR	-1	0
836	OSTF1	0.99999988079071	0
837	PSMA1	0.570909023284912	0
838	CDKN1A	0.652121126651764	0
839	SLC25A36	0.99999988079071	0
840	FBLIM1	0.999898970127106	0
841	FADD	-0.999899	0
842	MRPL12	-0.812525	0
843	CNOT10	0.485656529664993	0
844	TRIM54	0.455353498458862	0
845	CAPZB	0.488080769777298	0
846	C14orf119	0.45414137840271	0
847	TMEM98	0.613737285137177	0
848	C1QTNF1	0.785930931568146	0
849	PPP2R4	0.41414138674736	0
850	COX8C	0.650100946426392	0
851	ARF4	0.467878729104996	0
852	UBXN1	0.710707008838654	0
853	MORF4L2	0.430302977561951	0
854	MARCKS	0.745050430297852	0
855	SLC25A10	-0.725657	0
856	TMC5	0.642020165920258	0
857	CRLS1	-1	0
858	IQGAP1	0.671515107154846	0
859	HTRA3	0.91643750667572	0
860	MYH9	0.519551396369934	0
861	GMFG	0.47180113196373	0
862	DCTN6	0.99999988079071	0
863	CD151	0.589090824127197	0
864	P4HA1	0.99999988079071	0
865	WDR54	0.428282797336578	0
866	TCEAL4	0.455353498458862	0
867	CD55	0.99999988079071	0
868	COPS8	0.491717129945755	0
869	DBN1	0.955151438713074	0
870	CRTAP	0.611313045024872	0
871	GMDS	-0.784278	0
872	DCTN3	0.896565556526184	0
873	COL16A1	0.999696850776672	0
874	CCDC144NL-AS1	0.667878746986389	0
875	MAGOH	0.446464598178864	0
876	DHRS3	-1	0
877	ITGB1BP1	0.99999988079071	0
878	AP000439.1	-0.740651	0
879	GCC2	0.851313054561615	0
880	KIF5B	0.825050413608551	0
881	FBXO32	0.99999988079071	0
882	STMN3	0.879999935626984	0
883	LY6E	0.597575724124908	0
884	ASL	-0.769293	0
885	SUCLA2	0.654141366481781	0
886	AKR1A1	-1	0
887	CSRP1	0.499747395515442	0
888	SDCBP	0.99999988079071	0
889	NPW	0.492929250001907	0
890	ZG16B	0.606060564517975	0
891	SF3B2	0.52848482131958	0
892	VASP	0.99999988079071	0
893	RAD23A	0.539797902107239	0
894	SLC2A3	0.631504476070404	0
895	MOB4	0.585858523845673	0
896	GPLD1	-0.772121	0
897	SAT1	0.406060576438904	0
898	MAOA	-1	0
899	GJC1	0.771434247493744	0
900	PMEPA1	0.80574095249176	0
901	USH1C	0.589898943901062	0
902	SLC39A1	0.439999967813492	0
903	ESAM	0.616131067276001	0
904	PARVB	0.99999988079071	0
905	C18orf32	-0.687273	0
906	CFHR5	-0.689697	0
907	AKR1B1	0.99999988079071	0
908	SERPINA10	-1	0
909	CHD9	0.603617250919342	0
910	TNFRSF21	0.99999988079071	0
911	PARVA	0.861936628818512	0
912	ECHDC3	-1	0
914	SLC2A1	0.602020144462585	0
915	C12orf57	0.432323187589645	0
916	SH3GLB1	0.895757496356964	0
917	PYY	0.60525244474411	0
918	DUSP23	-0.82101	0
919	EBF1	0.639579594135284	0
920	GFRA1	-1	0
921	TNFRSF25	0.653333246707916	0
922	ANKRD37	0.829494893550873	0
923	AP006222.2	0.505050480365753	0
924	IGFBP3	0.5292928814888	0
925	CDH6	0.677986741065979	0
926	MAOB	-1	0
927	NDUFA2	-1	0
928	SEC61B	0.563636302947998	0
929	RP11-382A20.3	0.999696850776672	0
930	GAL	0.614545404911041	0
931	OLFML1	0.9993936419487	0
932	CLK1	0.821414053440094	0
933	FLYWCH2	0.656565606594086	0
934	SKP1	0.401616126298904	0
935	ARHGDIA	0.99999988079071	0
936	IFRD1	0.713131248950958	0
937	RP11-834C11.4	0.801616072654724	0
938	PHLDB1	0.816656649112701	0
939	RAB11B	0.551111042499542	0
940	ID2	-0.815353	0
941	CLDND1	0.869090795516968	0
942	RBM7	0.99999988079071	0
943	PECR	-1	0
944	GTF2A2	0.622222185134888	0
945	YME1L1	0.597979724407196	0
946	CDH17	0.417373687028885	0
947	LYPD6B	0.621414065361023	0
948	POLR2G	0.425454497337341	0
949	GLIPR1	0.609679698944092	0
950	SPTSSA	0.580201983451843	0
951	ARMCX6	0.999696850776672	0
952	MSC-AS1	0.99999988079071	0
953	SYF2	0.547878742218018	0
954	BTG3	0.998787760734558	0
955	TMEM159	0.99999988079071	0
956	RPL22L1	0.555151462554932	0
957	LITAF	0.713131248950958	0
958	GRK5	0.58014965057373	0
959	CNGA1	-0.743481	0
960	ASPDH	-0.713131	0
961	NT5E	-0.912727	0
962	RBMX	0.823030233383179	0
963	TSPY10	0.599999964237213	0
964	EREG	0.737373650074005	0
965	HSPB6	0.60925817489624	0
966	SNRPA1	0.485656529664993	0
967	CYP4F11	-0.861877	0
968	PAPSS1	0.530505001544952	0
969	RNASET2	0.610909044742584	0
970	CSRP2	0.652121126651764	0
972	FGFR1OP2	0.99999988079071	0
973	ARL6IP5	0.687948286533356	0
974	TPST2	-0.977374	0
975	MRPL32	0.557171642780304	0
976	MED21	0.758383750915527	0
977	PRAF2	0.67353743314743	0
978	SYTL2	0.739842414855957	0
979	HNRNPA3	0.669090867042542	0
980	NRSN2	0.815353453159332	0
981	ZFYVE21	0.483636319637299	0
982	RAB6B	0.858989834785461	0
983	CMBL	-0.939798	0
984	DNAJB6	0.506666600704193	0
985	RFPL4B	0.648080766201019	0
986	PELO	0.795029819011688	0
987	HMGN1	-1	0
989	PPP2R1A	0.477979749441147	0
990	SLC22A17	0.993310868740082	0
991	LAMC1	0.831919133663177	0
992	HBA2	0.450909048318863	0
993	RNF24	0.999696850776672	0
994	CLASP2	0.544242382049561	0
995	C11orf53	0.607676684856415	0
996	MAP1LC3A	0.604021430015564	0
997	MPV17	0.641212046146393	0
998	SPINT1	0.680808007717133	0
999	SC5D	-0.702626	0
1000	PPP1R12A	0.60848480463028	0
1001	KLKB1	-1	0
1002	RGS14	-0.765128	0
1003	IL2RG	0.709494888782501	0
1004	BBX	0.99999988079071	0
1005	SLC44A2	0.99999988079071	0
1006	MAPRE2	0.99999988079071	0
1007	TSPAN3	0.99999988079071	0
1008	LAMTOR1	0.713939309120178	0
1010	NES	0.774206638336182	0
1011	ADAM9	0.920403957366943	0
1012	FEZ1	0.798463821411133	0
1014	MTMR2	0.99999988079071	0
1015	SMPDL3A	-0.762299	0
1016	UGT2B10	-0.682833	0
1018	ZEB2	0.413584023714066	0
1019	FAM129B	0.494949460029602	0
1020	G6PC3	0.764040350914001	0
1021	TRIM31	0.458585798740387	0
1022	TRIP10	0.99999988079071	0
1023	IFNGR1	0.947368443012238	0
1024	RAB31	0.558318257331848	0
1025	CHIC2	0.802424192428589	0
1026	PNMA6A	-0.791919	0
1027	KIAA0040	0.765716671943665	0
1028	PNRC1	0.985858500003815	0
1029	NPDC1	0.83484947681427	0
1030	CPN1	-0.782257	0
1031	HEXIM1	0.939797878265381	0
1032	MAP7D3	0.99999988079071	0
1033	RARRES1	0.631898164749146	0
1034	KLF7	0.99999988079071	0
1035	GYG1	0.616969645023346	0
1036	P3H3	0.999696850776672	0
1037	IGBP1	0.99999988079071	0
1038	ARMCX2	0.9993936419487	0
1039	BACE2	0.747878730297089	0
1040	PRCP	0.405656516551971	0
1041	ATP6V0D1	0.574949443340302	0
1042	PTK7	0.952005684375763	0
1043	PLS3	0.92323225736618	0
1044	DDIT4	0.875151455402374	0
1045	EIF3G	0.667070627212524	0
1046	PEA15	0.752601265907288	0
1047	CITED2	0.562828242778778	0
1048	SCRN2	-0.798262	0
1049	TSPAN15	0.99999988079071	0
1050	BAX	0.722828209400177	0
1051	ARL6IP6	0.533333301544189	0
1052	LDOC1	0.802424192428589	0
1053	MDFI	0.883407354354858	0
1054	LEPROT	0.708960473537445	0
1055	S1PR3	0.476248264312744	0
1056	LGI4	0.99999988079071	0
1057	STK38L	0.99999988079071	0
1058	ARL2BP	0.825454473495483	0
1059	IGF2BP3	0.466262578964233	0
1060	IFI44	0.99999988079071	0
1061	FAAH	-0.875151	0
1062	PAQR9-AS1	-0.740202	0
1063	PPFIBP1	0.99999988079071	0
1064	CCNB1	0.579797923564911	0
1065	YPEL5	0.972121119499207	0
1066	HLA-DRB5	0.513131260871887	0
1067	CRIM1	0.658581018447876	0
1068	RP11-116D2.1	-0.732161	0
1069	DDX24	0.99999988079071	0
1070	NOB1	0.460201978683472	0
1071	HEY1	0.99999988079071	0
1072	TMEM173	0.618152499198914	0
1073	HSBP1L1	-0.797576	0
1074	JAG1	0.619769632816315	0
1075	PSMB9	0.445252478122711	0
1076	PSMB8	0.914343357086182	0
1077	IER2	0.99999988079071	0
1078	SLC10A3	0.995555460453033	0
1079	CFHR4	-0.999899	0
1080	MRPL33	0.453333288431168	0
1081	HSD17B8	-0.896566	0
1082	IKBIP	0.633919596672058	0
1083	AP000355.2	-0.852638	0
1085	PSMC3	0.558787822723389	0
1086	RCAN2	0.555488228797913	0
1087	COQ10B	0.402828246355057	0
1088	SMIM1	-0.780641	0
1089	PLD3	0.599999964237213	0
1090	SERPINB6	0.99999988079071	0
1092	CSRNP1	0.99999988079071	0
1093	MYOF	0.689710974693298	0
1094	EPSTI1	0.773333251476288	0
1095	YWHAB	0.905454456806183	0
1096	SSR1	-0.94101	0
1097	OTUB1	0.749494850635529	0
1098	CDC42SE1	0.777373671531677	0
1099	FHL3	0.710329592227936	0
1100	TPD52L2	0.790302932262421	0
1101	CHMP3	0.99999988079071	0
1102	EDN1	0.582222163677216	0
1104	PHACTR2	0.745050430297852	0
1105	GNAI3	0.886868596076965	0
1106	COL11A2	0.621414065361023	0
1107	CPXM1	0.869670331478119	0
1108	NANS	0.99999988079071	0
1109	PPP1R2	0.599999964237213	0
1110	APEH	-0.977778	0
1111	GNAI1	0.628686785697937	0
1112	DECR1	-1	0
1113	SFN	0.511515080928802	0
1114	ST6GALNAC4	0.99999988079071	0
1115	BPHL	-1	0
1116	FGFR1	0.636749625205994	0
1117	CCNB2	0.495757520198822	0
1118	KDELR3	0.502222180366516	0
1119	EIF4EBP1	-1	0
1121	IFNGR2	0.701414048671722	0
1122	BID	-0.767677	0
1123	B4GALT3	0.424242377281189	0
1124	SKA2	0.99999988079071	0
1125	PSMB10	0.886868596076965	0
1126	PLAU	0.699009597301483	0
1127	LINC01272	0.911515057086945	0
1128	TRAPPC6A	-1	0
1129	PA2G4	0.450100958347321	0
1130	GPX7	0.849348306655884	0
1131	NSMCE1	0.594343364238739	0
1132	RP11-798M19.6	0.773333251476288	0
1133	EIF2A	0.99999988079071	0
1134	HLA-E	0.550964772701263	0
1135	NR2F1-AS1	0.900343716144562	0
1136	TCEAL1	0.573593318462372	0
1137	ZNF677	0.99999988079071	0
1138	HBP1	0.99999988079071	0
1139	SLC25A24	0.972121119499207	0
1140	MAP9	0.683242440223694	0
1141	C6orf141	0.582626223564148	0
1142	PDGFA	0.99999988079071	0
1143	CMTM3	0.49969682097435	0
1144	UBE2L6	0.612121164798737	0
1145	MAGEH1	0.999696850776672	0
1146	STX8	0.807676672935486	0
1147	GNL1	0.818989813327789	0
1148	BTG1	0.624646425247192	0
1149	ZNF580	0.99999988079071	0
1150	TMEM109	0.762049078941345	0
1151	ENTPD1	0.515868246555328	0
1152	AZI2	0.991919100284576	0
1153	HNRNPH2	0.425050467252731	0
1154	EVA1B	0.553467	0
1155	TRAC	0.99999988079071	0
1156	RALB	0.99999988079071	0
1157	A4GALT	0.999696850776672	0
1159	PIM3	0.892929196357727	0
1160	P2RX4	0.99999988079071	0
1161	KMT2E	0.988282740116119	0
1162	FMOD	0.657368183135986	0
1163	MX2	0.985858500003815	0
1164	AQP1	0.648484766483307	0
1165	CFD	0.683232247829437	0
1166	NQO2	-0.882828	0
1167	ZNF556	0.667474687099457	0
1168	RGS10	0.540163695812225	0
1169	RP13-650J16.1	-0.775015	0
1170	RBMS3	0.565999627113342	0
1171	C9orf16	0.99999988079071	0
1172	GGPS1	0.562424182891846	0
1173	TPST1	0.908686757087708	0
1174	TRPV2	0.9993936419487	0
1175	C1orf168	-0.703457	0
1176	TRIB2	0.680004060268402	0
1177	CDC42EP3	0.744265913963318	0
1178	CBX1	0.687272667884827	0
1179	IFT52	0.796363532543182	0
1180	POLDIP2	-0.882424	0
1181	TLN1	0.4745934009552	0
1182	MCAM	0.504548251628876	0
1183	SFXN3	0.776632368564606	0
1184	MRPS26	-1	0
1185	CTBP2	0.720678865909576	0
1186	CBFA2T2	-1	0
1187	PPP3CA	0.99999988079071	0
1188	ADGRE5	0.631376922130585	0
1189	WLS	0.747474670410156	0
1190	ZYX	0.99999988079071	0
1191	CHURC1	0.99999988079071	0
1192	WBP11	0.839191854000092	0
1193	SNAPC3	0.99999988079071	0
1194	RAP1A	0.86868679523468	0
1195	CLDN7	0.46949490904808	0
1196	SLC39A6	0.553131282329559	0
1197	UQCRH	0.452121168375015	0
1198	CSDE1	0.99999988079071	0
1199	VSIG2	0.537777721881866	0
1200	TMEM43	0.99999988079071	0
1201	MTMR4	-0.803232	0
1202	SPATS2	0.659393846988678	0
1203	SERPINE1	0.405656516551971	0
1204	SARDH	-1	0
1205	SNHG15	0.99999988079071	0
1206	GPR37	-1	0
1208	PCCB	-0.846869	0
1209	ITGA3	0.99999988079071	0
1210	MAP2K1	0.99999988079071	0
1211	MXRA7	0.594299614429474	0
1212	PFKM	0.99999988079071	0
1213	GPAA1	-1	0
1214	CIR1	0.99999988079071	0
1215	CDC37	0.99999988079071	0
1216	MIR22HG	0.99999988079071	0
1217	MAGEA8	0.421818137168884	0
1218	EIF4H	0.85373729467392	0
1219	FAM13C	0.494845420122147	0
1220	PGM2L1	0.822911381721497	0
1221	DGCR6	-1	0
1222	LSP1	0.736842095851898	0
1223	CFAP36	0.976058185100555	0
1224	SYNE1	0.737777709960938	0
1225	BAZ1A	0.99999988079071	0
1227	ZNF703	0.850560784339905	0
1228	EPB41L2	0.610892176628113	0
1229	PRR13	0.47393935918808	0
1230	SLC39A13	0.700626730918884	0
1231	GDI1	0.99999988079071	0
1232	LAMP2	-1	0
1233	C1GALT1C1	0.443636327981949	0
1234	SUGT1	0.630707025527954	0
1235	SVIL	0.679195702075958	0
1236	CCDC115	0.973737299442291	0
1237	TREM1	0.99999988079071	0
1238	LINC00960	0.886464536190033	0
1239	CAPN2	0.532443940639496	0
1240	RSF1	0.627474665641785	0
1241	PRKCZ	-0.999899	0
1242	OSMR	0.95645147562027	0
1243	GNB4	0.482312560081482	0
1244	ST6GALNAC6	0.793573796749115	0
1245	PBX1	0.671113848686218	0
1246	LAMB1	0.999898970127106	0
1247	GNMT	-0.86332	0
1248	AIP	0.898585796356201	0
1249	TMEM11	0.559999942779541	0
1250	TEX41	0.922828197479248	0
1251	TLDC1	0.882828176021576	0
1252	IGF1R	0.986262500286102	0
1253	DPCD	0.467070668935776	0
1254	ARID5A	0.735778510570526	0
1255	USP11	0.925735056400299	0
1256	HNRNPH3	0.629898905754089	0
1257	KCNK6	0.99999988079071	0
1258	PIN1	0.599191844463348	0
1259	ARL6IP1	0.446868628263474	0
1260	CMC1	0.426262587308884	0
1261	CYP2J2	-1	0
1262	ALG1L	-1	0
1263	POLR1D	0.843636274337769	0
1265	CA2	0.425050467252731	0
1266	RBM3	0.536969661712646	0
1267	SMIM22	0.571717143058777	0
1268	CDC42EP2	0.656969606876373	0
1269	PTPRE	0.629472494125366	0
1270	EPDR1	0.99999988079071	0
1271	MT1M	0.50576114654541	0
1272	MARC1	-0.690505	0
1273	PLA2G12B	-1	0
1274	TPX2	0.505858540534973	0
1275	RBPMS	0.415277361869812	0
1276	HK1	0.822269380092621	0
1277	RRAGA	0.99999988079071	0
1278	TSPAN7	0.400808036327362	0
1279	RDH12	-1	0
1280	YIPF2	0.99999988079071	0
1281	RECQL	0.768764495849609	0
1282	CHST12	0.99999988079071	0
1283	ERO1A	0.479595899581909	0
1285	DRAP1	0.430707037448883	0
1286	AC136616.1	0.58545446395874	0
1287	MAX	0.99999988079071	0
1288	TKFC	-0.763232	0
1289	PLA1A	-0.896566	0
1290	CAV2	0.476363599300385	0
1291	CYP39A1	-0.817015	0
1292	DAPK3	0.99999988079071	0
1293	PLEKHH2	0.99999988079071	0
1294	KLHL23	0.654133856296539	0
1295	RFK	0.479191869497299	0
1296	PHLDA3	0.512229681015015	0
1297	EFNA5	0.666666626930237	0
1298	ENC1	0.507378280162811	0
1299	SNRNP27	0.566868603229523	0
1300	RIMKLB	0.99999988079071	0
1301	GPSM3	0.6011922955513	0
1302	ABCE1	0.865858495235443	0
1303	QSOX1	0.981509566307068	0
1304	SSRP1	0.99999988079071	0
1305	ARL3	0.527676701545715	0
1306	IDH3G	0.602424204349518	0
1307	TES	0.404444396495819	0
1308	DHPS	0.485656529664993	0
1309	MPP6	0.416161566972733	0
1310	CLRN3	0.56404036283493	0
1311	SLC39A11	-0.836364	0
1312	TMEM52	-0.870769	0
1313	MIR210HG	0.507474720478058	0
1314	FIBP	0.561616122722626	0
1315	CORO1C	0.873131215572357	0
1316	IGF2BP2	0.45414137840271	0
1317	C11orf74	0.752323150634766	0
1318	SVBP	0.482828229665756	0
1319	FAR1	0.677582442760468	0
1320	DHRS4	-1	0
1321	JADE1	0.700070738792419	0
1322	PAFAH1B1	0.689292848110199	0
1323	ARHGAP18	0.554713547229767	0
1324	IL1R2	0.641212046146393	0
1325	CREM	0.99999988079071	0
1326	ERCC1	0.743434250354767	0
1327	RAB1A	0.463838338851929	0
1328	NEK2	0.525656521320343	0
1329	ERGIC2	0.904242336750031	0
1330	TMEM107	0.907474637031555	0
1331	CCND3	0.572872519493103	0
1332	ITGA2	0.892593741416931	0
1333	ARHGAP10	0.558722496032715	0
1334	RANGRF	0.855353474617004	0
1335	RSRP1	0.588948369026184	0
1336	ASPSCR1	-0.787475	0
1337	MRPS18C	0.528080761432648	0
1338	COPS4	0.480808019638062	0
1339	CBWD2	0.643636286258698	0
1340	ATF1	0.518787801265717	0
1341	RHOG	0.99999988079071	0
1342	TMEM45B	0.430302977561951	0
1343	GLG1	0.798383772373199	0
1344	HAPLN3	0.9993936419487	0
1345	SUPV3L1	-1	0
1346	CASP4	0.99999988079071	0
1347	PPP2R2A	0.795555472373962	0
1348	GJB2	-0.870997	0
1349	RIC3	0.550302982330322	0
1350	RP11-115C10.1	-0.74995	0
1351	RSRC2	0.535757541656494	0
1352	RPAIN	0.99999988079071	0
1353	MLLT3	0.99999988079071	0
1354	CCDC90B	0.775757491588593	0
1356	RARS2	0.496969640254974	0
1357	B3GNT2	0.538508236408234	0
1358	BCLAF1	0.820201933383942	0
1359	DUSP11	0.887676656246185	0
1360	CELF2	0.625846207141876	0
1361	UBE2B	0.99999988079071	0
1362	BAD	0.479191869497299	0
1363	SKIL	0.48969691991806	0
1364	TULP3	0.99999988079071	0
1365	DYNLT3	0.522020161151886	0
1366	ARL1	0.99999988079071	0
1367	CPTP	-1	0
1368	ITFG1	0.412525206804276	0
1369	SLC6A6	0.99999988079071	0
1370	GCSH	-0.72	0
1371	MFSD3	-1	0
1372	STX5	0.847676694393158	0
1373	ACTN4	0.484444409608841	0
1374	GTF2B	0.795959532260895	0
1375	ACOT9	0.99999988079071	0
1376	SKAP2	0.99999988079071	0
1377	SNX22	-0.89421	0
1378	VAPA	0.461818128824234	0
1379	SIVA1	-0.972929	0
1380	EHD1	0.99999988079071	0
1381	ANGPT1	0.425381422042847	0
1382	THYN1	0.423030257225037	0
1383	RAB6A	0.674343347549438	0
1384	LYNX1	-0.868283	0
1385	MPLKIP	0.422626227140427	0
1386	SFRP1	0.478787839412689	0
1387	WASF2	0.602808952331543	0
1388	SSBP2	0.682291150093079	0
1389	TTC39C	-1	0
1390	ARL4D	-0.738586	0
1391	PCAT6	0.582222163677216	0
1392	SNRPF	0.426666617393494	0
1393	BTBD10	0.731313049793243	0
1394	DUSP9	0.425050467252731	0
1395	SEZ6L2	0.455757528543472	0
1396	DTX3	0.991209447383881	0
1397	DAAM1	0.74467009305954	0
1398	AP2B1	0.966060519218445	0
1399	TNFSF12	0.561956822872162	0
1400	STAT3	0.797575652599335	0
1401	PLEKHO1	0.565221786499023	0
1402	ZNF880	0.99999988079071	0
1403	SMARCD3	0.99999988079071	0
1404	TMEM91	0.77535343170166	0
1405	DYRK4	0.983030200004578	0
1406	TMA16	0.896161556243896	0
1407	CFAP20	0.41939389705658	0
1408	HSPG2	0.585025787353516	0
1409	ARPC4	0.99999988079071	0
1410	CDC42EP4	0.56565648317337	0
1411	ISOC1	-0.90303	0
1412	UFSP2	0.777373671531677	0
1413	GNPDA2	0.999898970127106	0
1414	CCNDBP1	0.99999988079071	0
1415	TMED1	0.653737306594849	0
1416	ANAPC10	0.592323184013367	0
1417	RASSF1	0.715021729469299	0
1418	SRF	0.547474682331085	0
1419	SAMD9	0.684045672416687	0
1420	UBA2	0.816565573215485	0
1421	AP2S1	0.403232276439667	0
1422	SHISA5	0.472323179244995	0
1423	SNAI1	0.66626250743866	0
1424	ODF2L	0.886127114295959	0
1425	GOLT1B	0.538585782051086	0
1426	ABL2	0.629079520702362	0
1427	ADD3	0.706262528896332	0
1428	SNX2	0.99999988079071	0
1429	BLVRB	-1	0
1430	TMEM82	-1	0
1431	KHDRBS1	0.99999988079071	0
1432	NCK2	0.696433961391449	0
1433	FUT8	0.99999988079071	0
1434	FGF13	0.99999988079071	0
1435	RASGRP2	0.818631887435913	0
1437	MRAP2	-0.916111	0
1438	MAPK3	0.99999988079071	0
1439	ARFGAP3	0.601212084293365	0
1440	TWSG1	0.433394014835358	0
1441	CDC37L1	0.99999988079071	0
1442	PPIH	0.576161563396454	0
1443	FKBP9	0.755833923816681	0
1444	TMC6	0.523636341094971	0
1445	PPP2R3C	0.797171652317047	0
1446	TEAD4	0.966060519218445	0
1447	NR4A2	0.500555753707886	0
1448	SPX	-0.999697	0
1449	AKT3	0.631493926048279	0
1450	FKBP14	0.924444377422333	0
1451	GPR137B	0.99999988079071	0
1452	NIFK	0.911110997200012	0
1453	IFRD2	-1	0
1454	PRMT2	0.978078603744507	0
1455	STRADB	-0.813333	0
1456	MTRNR2L12	0.822222113609314	0
1457	DTWD1	0.99999988079071	0
1458	PAQR9	-0.929293	0
1459	HOXA7	0.422626227140427	0
1461	FAM49B	0.543030261993408	0
1462	NEDD4L	-1	0
1463	TIPARP	0.637575685977936	0
1464	SLC1A5	0.99999988079071	0
1465	RAB5A	0.999898970127106	0
1466	C11orf49	0.817777693271637	0
1467	PDCL	0.99999988079071	0
1468	PLSCR4	0.560339629650116	0
1469	USP1	0.423838347196579	0
1470	RGS3	0.589898943901062	0
1471	BCAP29	0.99999988079071	0
1472	CARD19	0.993939280509949	0
1473	CLEC2L	0.561616122722626	0
1474	ARF5	0.547474682331085	0
1475	NTN4	0.538912534713745	0
1476	PPIL3	0.715151429176331	0
1477	SERINC3	0.740606009960175	0
1478	ZNF532	0.61855673789978	0
1479	RCN2	0.500202000141144	0
1480	STK17B	0.701010048389435	0
1481	TP53RK	0.99999988079071	0
1483	LPCAT4	0.99999988079071	0
1484	MPC1	-0.968485	0
1485	C12orf56	0.526017367839813	0
1486	STOM	0.407676726579666	0
1487	ITPRIPL2	0.589471578598022	0
1488	TTLL7	0.99999988079071	0
1490	GBP3	0.99999988079071	0
1491	EMC2	0.99999988079071	0
1492	PIP4K2A	0.755555510520935	0
1493	ORAI2	0.999898970127106	0
1494	SPECC1	0.46250256896019	0
1495	DSE	0.464524000883102	0
1496	FTSJ1	0.567676723003387	0
1497	SPAG7	0.442020148038864	0
1498	USB1	0.705050408840179	0
1499	MX1	0.807272672653198	0
1500	PIM1	0.56484842300415	0
1501	RAB23	0.973830461502075	0
1502	PRR14	0.99999988079071	0
1503	RIN2	0.99999988079071	0
1504	PRKAR1A	0.543397009372711	0
1505	SSBP1	0.429090857505798	0
1506	P3H4	0.99999988079071	0
1507	TPGS1	0.602000594139099	0
1508	PLCXD2	-0.779798	0
1509	CD3G	0.443232268095016	0
1510	COMT	0.522828221321106	0
1511	GPC1	0.676770746707916	0
1512	TFPT	0.99999988079071	0
1513	PHF20	0.856969594955444	0
1514	SH3KBP1	0.555117726325989	0
1515	C16orf62	0.518787801265717	0
1516	WDR41	0.99999988079071	0
1517	ZNF426	0.99999988079071	0
1519	FAM133B	0.827878713607788	0
1521	CCR10	0.799232065677643	0
1522	MPND	-0.72404	0
1523	PLSCR1	0.99999988079071	0
1524	UBA3	0.99999988079071	0
1525	TCTN3	0.99999988079071	0
1526	TNFSF13B	0.403476893901825	0
1527	C5orf15	0.406060576438904	0
1528	TMCO3	0.99999988079071	0
1529	DCTN2	0.99999988079071	0
1530	CD163L1	0.597171664237976	0
1531	BTN3A2	0.816042006015778	0
1533	DYNC1LI2	0.488484799861908	0
1534	CLPTM1	-1	0
1535	KDELC2	0.41414138674736	0
1536	CD276	0.783065557479858	0
1538	EIF2AK2	0.51515144109726	0
1539	SGCE	0.499343246221542	0
1540	ARHGAP24	0.633515298366547	0
1541	NDRG3	0.99999988079071	0
1542	DCTD	0.423838347196579	0
1543	GDE1	0.58868682384491	0
1544	FERMT3	0.5069739818573	0
1545	PRELID1	-0.704242	0
1546	AIDA	0.640403985977173	0
1547	THAP9-AS1	0.99999988079071	0
1548	TMEM136	0.404040366411209	0
1549	TSPAN4	0.578442275524139	0
1550	CNPY4	0.498534917831421	0
1551	CD79B	0.99999988079071	0
1552	GDF11	0.999898970127106	0
1553	PSMG2	0.504242360591888	0
1554	SSX3	0.557979762554169	0
1555	NHSL2	0.99999988079071	0
1556	PJA1	0.542626202106476	0
1557	GORASP2	0.684040307998657	0
1558	ALKBH5	0.765252470970154	0
1559	NPFFR2	0.478383779525757	0
1560	BASP1	0.431372582912445	0
1561	URM1	0.958383738994598	0
1562	ZDHHC12	0.464646428823471	0
1563	ADSSL1	-1	0
1564	C1orf198	0.99999988079071	0
1565	MPZL1	0.874747395515442	0
1567	TACO1	-0.938586	0
1568	DGAT2	-0.832323	0
1569	MFSD14A	0.776161551475525	0
1570	NCOR1	0.570100963115692	0
1571	CDA	-1	0
1572	SERINC1	0.665319740772247	0
1573	TIMM8A	-0.697242	0
1574	PCMTD1	0.766868591308594	0
1575	KDELC1	0.415757536888123	0
1576	TRAPPC2L	0.867474675178528	0
1577	PEX6	-1	0
1578	MPG	0.456097811460495	0
1579	TGM2	0.511919140815735	0
1580	ZEB1	0.480347573757172	0
1581	ECE1	0.662491142749786	0
1582	SLC15A1	-1	0
1583	DLGAP4	0.934545338153839	0
1584	EGR1	0.66464638710022	0
1585	FUT11	0.99999988079071	0
1586	UQCRC2	0.99999988079071	0
1587	KIFC1	0.47393935918808	0
1588	ATP6V1E1	0.99999988079071	0
1589	ICAM2	0.99999988079071	0
1590	RIC8A	0.815757513046265	0
1591	NEBL	0.429090857505798	0
1592	CLDN12	-0.886061	0
1593	CYP4F12	-0.796768	0
1594	NTMT1	0.99999988079071	0
1596	SOCS1	0.486814200878143	0
1597	TCEA3	-0.826667	0
1598	IL17RB	-1	0
1599	RAP1GDS1	0.99999988079071	0
1600	CASP1	0.566868603229523	0
1601	CERS5	0.970597147941589	0
1602	C1QTNF6	0.64605438709259	0
1603	PAICS	0.522424161434174	0
1604	RASAL2	0.543397009372711	0
1606	CBX2	0.416565626859665	0
1608	TMEM92	0.574545383453369	0
1609	RBBP7	0.841212034225464	0
1610	ACOT4	-0.962424	0
1612	TRAM2	0.877639710903168	0
1613	NID1	0.500606000423431	0
1614	MRPL54	0.99999988079071	0
1615	MAML2	0.455629706382751	0
1616	LEPROTL1	0.621010065078735	0
1617	MRC1	0.41487318277359	0
1618	SATB2	-1	0
1619	TMEM243	0.999898970127106	0
1620	ATP1B3	0.557834148406982	0
1621	RASSF9	-0.999899	0
1622	ITGAE	0.99999988079071	0
1623	ABCA7	0.589090824127197	0
1624	KCTD9	0.735757529735565	0
1625	ENOPH1	0.707070648670197	0
1626	MRPL46	-1	0
1627	TASP1	0.99999988079071	0
1628	DPM2	0.406868636608124	0
1629	COG3	-1	0
1630	ADSS	0.789494872093201	0
1631	ZNF726	-0.741818	0
1632	LARP7	0.992727160453796	0
1633	MAP4	0.433939337730408	0
1634	AP1S2	0.591515064239502	0
1635	MBIP	0.519191861152649	0
1636	NR2F1	0.542626202106476	0
1637	CORO1B	0.430302977561951	0
1638	CTC-479C5.12	0.612121164798737	0
1639	BBS2	0.865858495235443	0
1640	B3GNT3	0.492121160030365	0
1641	MAP2	0.533252537250519	0
1642	HOMER3	0.877058267593384	0
1643	SRP72	0.969292819499969	0
1644	SNX9	0.843232214450836	0
1645	NR1H2	0.99999988079071	0
1646	PDK2	-1	0
1647	ZC3H12A	0.451313078403473	0
1648	TMEM248	0.941818118095398	0
1649	2025-03-03	0.99999988079071	0
1650	RAB40B	-0.682424	0
1651	PHKG1	0.439191877841949	0
1652	BCAR1	0.99999988079071	0
1653	MAP7D1	0.502576529979706	0
1654	RBPJ	0.542626202106476	0
1655	NFE2L2	0.66047078371048	0
1656	PPP1R9A	0.484848439693451	0
1657	COPS2	0.583434283733368	0
1658	ARFGEF3	0.636363565921783	0
1659	SLC29A1	0.556363582611084	0
1660	GATA6	0.811597108840942	0
1661	PSMD8	0.629494905471802	0
1662	FAM228B	0.859106600284576	0
1663	TIMM22	0.559999942779541	0
1664	DNM1L	0.538989841938019	0
1665	CHID1	0.87353527545929	0
1666	ACD	0.463838338851929	0
1667	KITLG	0.886756241321564	0
1668	EIF2S3	0.583434283733368	0
1669	PSMB8-AS1	0.99999988079071	0
1670	FBXL12	0.99999988079071	0
1671	NRP2	0.428542584180832	0
1672	PTPRH	0.48969691991806	0
1674	IL20RA	-0.860261	0
1675	GBP2	0.420446515083313	0
1676	CTNNA1	0.813737273216248	0
1677	DNAJB14	0.542883098125458	0
1678	CBY1	0.513939321041107	0
1679	MYO10	0.629887819290161	0
1680	TOPORS	0.616161584854126	0
1682	PHF11	0.635950267314911	0
1683	PLK1	0.450909048318863	0
1685	TINF2	0.503030240535736	0
1686	RNASEH2B	0.99999988079071	0
1687	R3HDM4	0.877171635627747	0
1688	FUT2	0.513131260871887	0
1689	AKTIP	0.99999988079071	0
1690	TRIM13	0.99999988079071	0
1691	TOR1AIP1	0.577373683452606	0
1692	TMF1	0.522424161434174	0
1693	C1GALT1	0.533737301826477	0
1694	FRK	-1	0
1695	GTDC1	0.766899049282074	0
1696	FAM126A	0.990706980228424	0
1697	NOVA1	0.462222188711166	0
1699	S1PR2	0.730100929737091	0
1700	TSPY3	0.516905188560486	0
1701	SLC2A5	-1	0
1702	MIER1	0.528888821601868	0
1703	SLC35A1	0.767676711082458	0
1704	EFHC1	0.53010094165802	0
1705	STX7	0.792323172092438	0
1706	RBMS2	0.583383917808533	0
1707	SAMD9L	0.586238265037537	0
1708	CENPE	0.404848456382751	0
1709	CHN1	0.650899589061737	0
1710	THRAP3	0.625454485416412	0
1711	GAS6	0.402344137430191	0
1712	BOLA3	-1	0
1713	GTF2F1	0.677171647548676	0
1714	MED31	0.690100967884064	0
1715	GABARAPL1	0.99999988079071	0
1716	BCAT1	0.530463755130768	0
1717	NECAB3	-1	0
1718	CWC15	0.58868682384491	0
1719	RASGEF1B	0.45973527431488	0
1721	GUCA2B	-0.970505	0
1722	EMP2	0.99999988079071	0
1723	CPVL	0.503838360309601	0
1724	CRNDE	-0.918788	0
1725	SLC12A4	0.601576745510101	0
1726	CWC27	0.903838276863098	0
1728	SCYL1	0.99999988079071	0
1729	LRP12	0.99999988079071	0
1730	DENND5A	0.552692711353302	0
1731	SARAF	0.458989858627319	0
1732	AMOTL2	0.986666560173035	0
1733	TMTC1	0.993230283260345	0
1734	SUCLG1	-0.710707	0
1735	LATS2	0.820605993270874	0
1736	GPC4	0.437171667814255	0
1737	ODC1	0.404040366411209	0
1738	ASAP1	0.535313725471497	0
1739	SNX5	0.532929241657257	0
1740	ITGA4	0.439122974872589	0
1741	APH1B	0.778989851474762	0
1742	IL15	0.99999988079071	0
1743	ZCCHC17	0.939797878265381	0
1744	ASAP2	0.572092533111572	0
1745	NKIRAS2	0.99999988079071	0
1746	TCF25	0.471919149160385	0
1747	MICAL2	0.481503993272781	0
1748	ETV6	0.579250454902649	0
1749	TTC9C	0.591919124126434	0
1750	TMEM246	0.406464606523514	0
1751	ZC2HC1A	0.54538106918335	0
1752	UXS1	0.871111035346985	0
1753	SIRT7	-0.728485	0
1754	APOBEC3G	0.713809490203857	0
1755	ARSJ	0.90828275680542	0
1756	ARHGAP1	0.486005872488022	0
1757	SPHK1	0.956363558769226	0
1758	NOL4L	0.430707037448883	0
1759	BRMS1L	0.555151462554932	0
1760	USO1	0.575353503227234	0
1761	PPP1R18	0.646868646144867	0
1762	KCTD10	0.712323188781738	0
1763	TC2N	0.417373687028885	0
1764	RTN2	0.447206228971481	0
1765	SKAP1	-1	0
1766	KLF10	-0.706667	0
1767	FOSL2	0.612121164798737	0
1769	NCEH1	-0.973333	0
1770	DDR2	0.401051193475723	0
1771	BICD1	0.66020005941391	0
1772	EPB41L1	0.601070821285248	0
1773	KIF1BP	0.920885145664215	0
1774	ARL13B	0.99999988079071	0
1775	SCLT1	0.651176869869232	0
1776	TVP23B	0.895353436470032	0
1777	MOK	0.70708292722702	0
1779	TCAIM	-0.718384	0
1780	MYO1E	0.568484783172607	0
1781	TMEM74B	0.99999988079071	0
1782	FH	-0.902222	0
1783	CYTH2	0.599191844463348	0
1784	PCF11	0.459393888711929	0
1785	GNB2	0.446464598178864	0
1786	KLF2	0.403879165649414	0
1787	FAM49A	0.592300713062286	0
1788	SMARCA5	0.531972944736481	0
1789	ZBTB2	0.785454452037811	0
1790	RHBDD3	-1	0
1792	SLU7	0.855353474617004	0
1793	RNF11	0.481058686971664	0
1794	BMP1	0.403476893901825	0
1796	EXT2	0.580201983451843	0
1797	ZFHX3	0.481866866350174	0
1798	PTPN14	0.719870686531067	0
1799	HLA-DMA	0.477575719356537	0
1800	ANXA11	0.821818113327026	0
1801	CDKN2D	0.684853971004486	0
1802	ACVRL1	0.512633979320526	0
1803	PIAS3	0.99999988079071	0
1804	C16orf52	0.411313086748123	0
1805	UCP2	0.504242360591888	0
1806	GPATCH8	0.611313045024872	0
1807	NTAN1	0.423679172992706	0
1808	JADE3	-0.686869	0
1810	PSMD9	0.940605938434601	0
1812	TAF7	0.446464598178864	0
1813	DEPDC1	0.492121160030365	0
1814	SMIM7	0.782626211643219	0
1815	BCL7B	0.51030296087265	0
1816	UNC119	-0.713939	0
1817	STXBP3	0.841212034225464	0
1818	DHRS7B	0.783434271812439	0
1819	CHST11	0.559126794338226	0
1820	LRP10	0.798666536808014	0
1821	YBEY	-0.828687	0
1822	PTMS	0.401616126298904	0
1823	TMEM242	0.401616126298904	0
1824	GSTZ1	-1	0
1825	RPP30	0.99999988079071	0
1826	CBLB	0.542588651180267	0
1828	MRPS16	-0.68	0
1830	AEN	0.717575669288635	0
1831	SRGAP2B	0.636767625808716	0
1832	DGUOK	0.458181768655777	0
1834	PTPRA	0.486060559749603	0
1835	ARHGEF2	0.538585782051086	0
1836	R3HCC1	0.715151429176331	0
1837	WNK4	-1	0
1838	DEF8	0.73333328962326	0
1839	TARS2	-0.710303	0
1840	TMEM67	0.99999988079071	0
1841	CCNH	0.555555522441864	0
1842	NOA1	0.999898970127106	0
1843	SLBP	0.791111052036285	0
1844	UTP3	0.503434300422668	0
1845	GNG2	0.663837552070618	0
1847	CRYZL1	0.732949376106262	0
1848	PGPEP1	-0.712323	0
1849	CYP4F22	-1	0
1850	CLPP	0.449292898178101	0
1851	CENPP	0.416085690259933	0
1852	MICALL2	0.612929224967957	0
1854	CDCA8	0.506262600421906	0
1855	C20orf194	0.879191815853119	0
1856	TMEM198	-0.767303	0
1857	ELF1	0.403636336326599	0
1858	SLC39A10	0.850100934505463	0
1859	DNASE2	0.593131244182587	0
1860	TRAF5	0.651580989360809	0
1861	AHDC1	0.603193938732147	0
1862	PLCE1	0.42053148150444	0
1863	CYTH3	0.436628311872482	0
1864	GALNT11	0.507474720478058	0
1865	NEMF	0.572525203227997	0
1866	OXR1	0.479442358016968	0
1867	BTBD9	0.99999988079071	0
1868	TUFT1	0.421010047197342	0
1869	ANK3	0.568021059036255	0
1870	SMCO4	0.439595907926559	0
1871	SLC7A9	-0.709091	0
1872	CHN2	-0.77697	0
1873	OGFOD1	0.99999988079071	0
1875	DDX60	0.656966745853424	0
1877	NDUFA12	0.400404006242752	0
1878	PFDN1	0.602828204631805	0
1879	CBWD3	0.430707037448883	0
1880	ARFIP1	0.899797916412354	0
1881	METTL23	-1	0
1882	CFLAR	0.410100966691971	0
1883	DNAJC4	0.99999988079071	0
1884	NUDT16	-0.741414	0
1885	PDLIM5	0.462222188711166	0
1886	ME1	0.511111080646515	0
1887	MYEF2	0.422626227140427	0
1888	UBE2Q2	0.694413602352142	0
1889	RP11-182L21.6	0.421818137168884	0
1890	ELAVL1	0.99999988079071	0
1891	AKIP1	0.476767629384995	0
1892	DNAJB5	0.999898970127106	0
1893	SEPT1	0.430707037448883	0
1894	NT5DC1	0.472727239131927	0
1895	LUZP1	0.555926024913788	0
1896	CEP63	0.956363558769226	0
1897	ADAM19	0.570042490959167	0
1898	ZNF71	0.99999988079071	0
1900	ATXN3	0.606060564517975	0
1901	PBXIP1	0.582483053207397	0
1903	MECP2	0.99999988079071	0
1904	B3GALNT1	0.516767621040344	0
1905	ZSWIM7	0.708282768726349	0
1906	PPM1K	0.979084551334381	0
1907	NIT2	-0.773333	0
1908	PCSK7	0.436767637729645	0
1909	SASH1	0.416894018650055	0
1910	MTRF1L	0.791919112205505	0
1911	PACS1	0.582887172698975	0
1912	TSACC	-0.812165	0
1913	SLC35F6	-1	0
1914	CTTNBP2NL	0.60228306055069	0
1915	MEF2D	0.486464589834213	0
1916	ADCK5	-1	0
1917	CBLC	-0.958384	0
1918	YIF1A	0.418585807085037	0
1919	SLC25A37	0.448080778121948	0
1920	HSD11B1L	0.99999988079071	0
1921	ATHL1	0.427878737449646	0
1922	CEP57L1	0.944242358207703	0
1924	WDR33	0.575757503509521	0
1925	FBXO8	0.99999988079071	0
1927	RAB3IL1	0.694158136844635	0
1928	APBB1	0.726886928081512	0
1929	FAM13A	0.66491562128067	0
1930	ZSCAN18	0.476363599300385	0
1932	PRR15L	0.497777730226517	0
1935	DDX19B	0.99999988079071	0
1936	NME3	0.485656529664993	0
1937	TOMM40	-0.831515	0
1938	IRS1	-1	0
1939	MMP19	0.46331113576889	0
1940	NDEL1	0.520808041095734	0
1942	POLR3D	0.51268059015274	0
1943	PDGFC	0.431039720773697	0
1944	STEAP3	-0.681212	0
1945	SRSF8	0.650909006595612	0
1947	NAAA	0.426189750432968	0
1948	TNIP2	0.57573002576828	0
1949	MYO1C	0.537334561347961	0
1951	PTPN1	0.465299516916275	0
1953	MTHFD1L	0.99999988079071	0
1954	ATN1	0.476767629384995	0
1955	RFX1	0.782626211643219	0
1956	SCP2	-0.705454	0
1957	MEIS1	0.525975406169891	0
1959	TRIM69	0.609556496143341	0
1960	SDHD	0.488484799861908	0
1961	COL7A1	0.845252454280853	0
1962	PCGF2	0.562828242778778	0
1963	ETV1	0.712727189064026	0
1964	RIOK2	0.99999988079071	0
1965	ZNF136	0.529251277446747	0
1966	SCOC	0.99999988079071	0
1967	ENTPD3-AS1	-1	0
1968	SH3GL1	0.668956458568573	0
1969	KAT5	0.695757508277893	0
1970	COPS7A	0.99999988079071	0
1971	PPP3CC	0.472668498754501	0
1972	PRTFDC1	0.557171642780304	0
1973	SP110	0.457310289144516	0
1974	BTN2A1	0.665858507156372	0
1975	SDCCAG8	0.592727243900299	0
1976	MAN1B1	0.58545446395874	0
1977	CCDC92	0.527932107448578	0
1978	DDX50	0.740201950073242	0
1979	CCDC112	0.776161551475525	0
1980	GTF2E2	0.729292869567871	0
1981	RUNX1	0.437417924404144	0
1982	SZRD1	0.712741255760193	0
1983	CCDC68	0.99999988079071	0
1984	GLA	0.422466903924942	0
1986	PTPMT1	0.767956376075745	0
1987	IP6K2	0.99999988079071	0
1988	TOR1A	0.99999988079071	0
1989	KLHL28	0.788282752037048	0
1990	RNF214	0.501414120197296	0
1991	TCTN1	0.541818141937256	0
1992	GOLIM4	0.582626223564148	0
1993	WARS2	0.99999988079071	0
1994	SEC22C	0.677846252918243	0
1995	PEX19	-1	0
1996	SMAD7	0.563605129718781	0
1997	BUB1	0.463030248880386	0
1998	C1orf174	0.479191869497299	0
1999	SPIN2B	0.99999988079071	0
2000	SLC38A9	-1	0
2001	PDHA1	-0.730909	0
2002	SYNGAP1	0.540971994400024	0
2003	DTNBP1	0.528080761432648	0
2004	TTK	0.429494917392731	0
2005	MGAT5	0.504597365856171	0
2006	SLC7A6	0.757046163082123	0
2007	DOCK6	0.530463755130768	0
2008	PGM2	0.823434233665466	0
2009	ELF2	0.50868684053421	0
2010	GNA11	0.517171680927277	0
2012	PTPN12	0.426911801099777	0
2013	DBNL	0.99999988079071	0
2014	SLC22A18AS	-1	0
2015	CRBN	0.487676709890366	0
2016	ATP10D	0.412852376699448	0
2017	LPCAT1	0.99999988079071	0
2018	RARA	0.483232289552689	0
2019	RDX	0.501010060310364	0
2020	CERS4	-0.829899	0
2021	HARS	0.669360518455505	0
2022	DMPK	0.638375282287598	0
2024	MBTPS1	0.413333296775818	0
2025	TMEM80	0.558383762836456	0
2026	NOLC1	0.99999988079071	0
2027	ZNF350	0.824290215969086	0
2028	2025-03-07	0.731717109680176	0
2029	NXF1	0.534545421600342	0
2030	UBE2J1	0.789494872093201	0
2031	MYO1D	0.483525425195694	0
2032	HEG1	0.451652020215988	0
2033	GLTP	0.892929196357727	0
2034	SAP30BP	0.424646437168121	0
2036	TMEM128	0.632323145866394	0
2037	CENPA	0.452525198459625	0
2038	NGLY1	0.483232289552689	0
2039	NMD3	0.406868636608124	0
2040	CCP110	0.522020161151886	0
2041	ECSIT	0.456969648599625	0
2042	TMOD3	0.432727217674255	0
2043	CYP20A1	0.46989893913269	0
2045	CTH	-0.787879	0
2046	SMIM10L1	0.99999988079071	0
2047	TYRO3	0.424242377281189	0
2048	CEP112	0.950302958488464	0
2049	RPP25	0.669494867324829	0
2050	PDE4A	0.66491562128067	0
2052	EIF2B2	0.690100967884064	0
2053	MITF	0.459268301725388	0
2054	ZNF503	0.478326767683029	0
2055	PAQR7	0.553535282611847	0
2056	SULT1A2	-0.730909	0
2057	STX12	0.46013942360878	0
2058	DVL2	0.999898970127106	0
2060	FUCA1	-1	0
2061	ABI2	0.45454540848732	0
2062	GIMAP7	0.411313086748123	0
2064	PGAP3	-1	0
2065	MAPK7	0.744265913963318	0
2066	CCDC186	0.411717116832733	0
2067	MED19	0.99999988079071	0
2068	SLC12A8	0.716767609119415	0
2070	HIP1	0.402828246355057	0
2072	USP53	0.518383800983429	0
2073	TERF1	0.980201900005341	0
2074	FAM32A	0.563636302947998	0
2075	BMP4	0.555959522724152	0
2076	LENG1	0.545050442218781	0
2077	MSTO1	-0.976162	0
2079	TIPARP-AS1	-0.697646	0
2081	PPCS	-1	0
2082	MSRB2	-1	0
2084	BLOC1S4	0.538989841938019	0
2085	COLGALT1	0.539759516716003	0
2087	GRSF1	0.610768735408783	0
2088	CAMTA2	0.493228256702423	0
2089	ARSK	0.425712585449219	0
2090	RAB20	-0.73697	0
2091	CEP89	0.68363630771637	0
2092	TANC1	0.438718795776367	0
2093	ELK3	0.410023242235184	0
2094	CCDC102A	0.999898970127106	0
2095	TTC39B	0.610066771507263	0
2097	VAMP4	0.486311763525009	0
2098	ACOT13	-0.706667	0
2100	RHBDF1	0.58179247379303	0
2101	WARS	0.469031006097794	0
2102	CDCA2	0.401212096214294	0
2104	SATB1	-1	0
2105	TFE3	0.595959544181824	0
2106	RASL11A	0.493989288806915	0
2107	EPOR	0.941009998321533	0
2108	SPINT2	0.427878737449646	0
2109	TXNRD2	-1	0
2110	AEBP2	0.534545421600342	0
[truncated: 458 more rows]

## Sheet: HNSCC
X.1	gene	tau	pvalue
1	SPP1	-1	0
2	A2M	0.734586715698242	0
3	IFITM3	0.99999988079071	0
4	S100P	-1	0
5	COL3A1	0.503434300422668	0
6	MXD1	-0.947475	0
7	KLF9	0.414469033479691	0
8	S100A8	-1	0
9	IGFBP7	0.99999988079071	0
10	PRSS23	0.99999988079071	0
11	C1S	0.99999988079071	0
12	CALML5	-1	0
13	SFRP2	0.43515145778656	0
14	ABLIM1	-1	0
15	EMP3	0.99999988079071	0
16	COL1A2	0.533333301544189	0
17	ANXA1	-1	0
18	C1R	0.914343357086182	0
19	LGALS1	0.99999988079071	0
20	PITX1	-1	0
21	CSTB	-0.841616	0
22	RAB11FIP1	-1	0
23	CCL2	0.476767629384995	0
25	S100A9	-1	0
26	TM4SF1	-1	0
27	FDCSP	-0.91798	0
28	TIMP1	0.445656508207321	0
29	CXCL13	0.417373687028885	0
30	IL1RN	-0.884444	0
31	CRTAP	0.99999988079071	0
32	CALD1	0.99999988079071	0
33	EZR	-1	0
34	S100A7	-0.948283	0
35	CALU	0.99999988079071	0
36	VIM	0.99999988079071	0
37	MAL2	-0.736566	0
38	SERPINB1	-0.915151	0
39	LAMP5	0.472264319658279	0
40	KRT7	-0.873131	0
41	APOE	0.766525268554688	0
42	KLF5	-0.943838	0
43	AZGP1	-0.752601	0
44	LUM	0.537373661994934	0
45	CD9	-1	0
46	EID1	0.649292886257172	0
47	IL32	0.615757524967194	0
48	TPM1	0.924444377422333	0
49	PTK7	0.99999988079071	0
50	GEM	0.999898970127106	0
51	APOBEC3A	-0.8	0
52	CSTA	-1	0
53	SMIM3	0.99999988079071	0
54	LCN2	-0.762424	0
55	MIR4435-2HG	0.509090840816498	0
56	C15orf48	-0.70303	0
57	CARHSP1	-1	0
59	KRT8	-0.714747	0
60	SLC2A3	0.729311883449554	0
61	WIPF1	0.636225879192352	0
62	NCCRP1	-0.743838	0
63	CLIC3	-1	0
64	KRT19	-1	0
65	SPINT2	-0.979798	0
67	RGS16	0.41979792714119	0
68	PPIB	0.99999988079071	0
69	APCDD1	0.7349494099617	0
70	TWIST2	0.541818141937256	0
71	MYL9	0.561212062835693	0
72	RHOA	0.99999988079071	0
73	VCAN	0.450909048318863	0
74	KRT18	-0.860606	0
75	PDGFRA	0.412525206804276	0
76	FN1	0.777373671531677	0
77	CLIC4	0.99999988079071	0
78	SLPI	-1	0
79	SERPING1	0.655757486820221	0
80	SPARC	0.851717114448547	0
81	VAMP8	-1	0
82	LYPD3	-0.692121	0
83	TAGLN	0.875151455402374	0
84	ATP1B1	-0.891313	0
85	SAMD9	-1	0
86	VCAM1	0.99999988079071	0
87	AEBP1	0.759191870689392	0
88	CNFN	-0.881616	0
89	ITGA1	0.530059635639191	0
90	CLDN4	-1	0
92	COL6A1	0.528080761432648	0
93	CLDN7	-1	0
94	TCF4	0.496161580085754	0
95	MAP1B	0.534141361713409	0
96	SPON2	0.534397423267365	0
97	FILIP1L	0.99999988079071	0
98	POSTN	0.467070668935776	0
99	COL5A1	0.99999988079071	0
100	SERPINF1	0.682424187660217	0
102	SDCBP2	-1	0
103	SPARCL1	0.562020123004913	0
104	SUGCT	0.740606009960175	0
105	FXYD3	-1	0
106	THY1	0.431919157505035	0
107	CFH	0.49414137005806	0
108	ENG	0.478326767683029	0
109	NNMT	0.99999988079071	0
110	PRRX1	0.507070660591125	0
111	COL12A1	0.99999988079071	0
112	TUBA1A	0.507070660591125	0
113	PMP22	0.597979724407196	0
114	LAMB1	0.99999988079071	0
115	CD24	-1	0
116	PALLD	0.791919112205505	0
117	CTHRC1	0.551368832588196	0
118	IGFBP4	0.667878746986389	0
119	LOX	0.980201900005341	0
120	TPM2	0.669090867042542	0
121	ZEB1	0.542626202106476	0
122	SDC2	0.439191877841949	0
123	ZEB2	0.482675015926361	0
124	SULF1	0.476767629384995	0
125	COL1A1	0.70020192861557	0
126	C12orf57	0.522828221321106	0
127	ELF3	-0.903434	0
128	CDH11	0.99999988079071	0
129	LRP1	0.600403964519501	0
130	FBN1	0.503434300422668	0
131	AKR1C1	-0.846869	0
132	RHOV	-1	0
133	IFITM1	0.934141337871552	0
134	GYPC	0.540201961994171	0
135	CTGF	0.486868649721146	0
136	TDO2	0.510707020759583	0
137	ID3	0.707878708839417	0
138	FAP	0.99999988079071	0
139	PRSS8	-1	0
140	SMIM22	-1	0
141	ERO1A	-1	0
142	PCOLCE	0.412929266691208	0
143	HMGA1	-1	0
144	KLK6	-1	0
145	TACSTD2	-1	0
146	ADIRF	-0.876364	0
147	CDH1	-1	0
148	MUC1	-1	0
149	IKBIP	0.99999988079071	0
150	MXRA5	0.507070660591125	0
151	LAMA2	0.517426013946533	0
152	OLFML3	0.540201961994171	0
153	SPRR1B	-1	0
154	MMP11	0.41898986697197	0
155	KLK10	-1	0
156	FYN	0.517126381397247	0
157	C11orf96	0.548136174678802	0
158	MFAP2	0.99999988079071	0
159	SERPINB3	-1	0
160	COL15A1	0.603495299816132	0
161	JUP	-0.779798	0
162	NTM	0.682424187660217	0
163	PDZK1IP1	-1	0
164	CD99	0.992323160171509	0
165	GNG11	0.594343364238739	0
166	PRSS22	-1	0
167	ANTXR1	0.99999988079071	0
168	EPCAM	-0.78101	0
169	MUC5B	-0.692121	0
170	OLFML2B	0.530760705471039	0
171	COL6A3	0.479595899581909	0
172	COL6A2	0.573737323284149	0
173	ADAMTS2	0.448328107595444	0
174	SDC1	-1	0
175	FBLN2	0.541818141937256	0
176	CLDN1	-0.974949	0
177	NREP	0.711515069007874	0
178	COL5A2	0.87434333562851	0
179	PI3	-0.856162	0
180	RCN1	0.721616089344025	0
181	RGS3	0.656969606876373	0
182	FSTL1	0.480808019638062	0
183	GLTP	-1	0
184	SPHK1	0.99999988079071	0
185	THBS2	0.99999988079071	0
186	TNFAIP6	0.493333280086517	0
187	MRC2	0.99999988079071	0
188	SERPINH1	0.99999988079071	0
189	COL4A2	0.99999988079071	0
192	ASPN	0.446464598178864	0
193	MMP9	0.770163834095001	0
194	RAB25	-1	0
196	BGN	0.975757479667664	0
197	WISP1	0.501010060310364	0
198	CST6	-0.986667	0
199	SPINT1	-1	0
200	CHN1	0.536565601825714	0
201	HTRA1	0.99999988079071	0
202	F2R	0.403152465820312	0
203	MMP14	0.99999988079071	0
204	FAM198B	0.519191861152649	0
206	NID2	0.502626240253448	0
207	EGFL6	0.511919140815735	0
208	CTSK	0.43515145778656	0
211	ERBB3	-0.999899	0
212	TSPAN1	-0.941711	0
214	MMP2	0.99999988079071	0
215	TSPAN4	0.99999988079071	0
216	FBLN5	0.406868636608124	0
217	GLT8D2	0.99999988079071	0
218	COL8A1	0.726060509681702	0
219	ADAMTS12	0.440246492624283	0
220	GABARAP	0.99999988079071	0
221	COL4A1	0.999898970127106	0
222	LOXL2	0.567272663116455	0
223	SERPINB4	-1	0
225	FKBP7	0.557979762554169	0
226	CD248	0.776969611644745	0
227	LAMC1	0.99999988079071	0
228	FAM83A	-1	0
229	RAI14	0.99999988079071	0
230	PAPPA	0.999696850776672	0
231	CYSRT1	-0.832323	0
232	PPL	-1	0
233	NID1	0.763665735721588	0
234	RGS4	0.507474720478058	0
235	GAS1	0.652525186538696	0
236	CLEC11A	0.524444401264191	0
237	AGR2	-0.812525	0
238	S100A12	-0.799596	0
239	CYR61	0.460606008768082	0
241	FKBP10	0.871111035346985	0
242	CITED4	-1	0
243	MMP1	0.862626194953918	0
244	SGCB	0.999898970127106	0
245	SCEL	-0.85443	0
246	COL18A1	0.999696850776672	0
247	NDN	0.99999988079071	0
248	P3H1	0.99999988079071	0
249	SGIP1	0.453581184148788	0
250	PRSS27	-0.746667	0
251	SPON1	0.478383779525757	0
252	PLXDC1	0.644437730312347	0
253	RHCG	-0.840404	0
254	LOXL1	0.46989893913269	0
255	MXRA8	0.453737318515778	0
256	GPRC5A	-1	0
257	CERCAM	0.649292886257172	0
258	CPXM1	0.526464581489563	0
259	HTRA3	0.609152436256409	0
260	TGFB3	0.415277361869812	0
261	GGT5	0.442020148038864	0
262	PDGFRB	0.503030240535736	0
263	CXCL17	-0.860606	0
264	CEACAM6	-0.718384	0
265	TMPRSS11E	-0.956768	0
266	CRB3	-1	0
267	PRRX2	0.410100966691971	0
268	FMO1	0.446060568094254	0
269	SLC6A8	-1	0
270	CTSV	-0.950707	0
271	OLFM2	0.64605438709259	0
272	GPX8	0.492929250001907	0
273	SCGB3A1	-0.857662	0
274	MMP3	0.99999988079071	0
275	TWIST1	0.682024836540222	0
276	COL5A3	0.50949490070343	0
277	BMP1	0.503434300422668	0
278	ADGRA2	0.465050458908081	0
279	GREM1	0.447272688150406	0
280	CYGB	0.9993936419487	0
281	TMEM204	0.571717143058777	0
282	SULT2B1	-0.841212	0
283	TMPRSS4	-1	0
284	KLK11	-1	0
285	SLC39A14	0.99999988079071	0
286	TGFB1I1	0.724444389343262	0
287	VSTM4	0.547402501106262	0
288	EMILIN1	0.43474742770195	0
290	KLK8	-1	0
291	CES1	-0.789495	0
292	MUC4	-0.844328	0
293	F2RL2	0.498585820198059	0
294	TMEM40	-1	0
295	EDNRA	0.9993936419487	0
296	CLIP3	0.463434308767319	0
297	A2ML1	-0.888081	0
298	SDR16C5	-0.824242	0
299	GPX2	-1	0
300	LYNX1	-0.766465	0
301	IL11	0.9993936419487	0
302	CEACAM5	-0.715555	0
303	CRISP3	-0.88734	0
305	SPINK5	-0.852929	0
306	IGF2	0.99999988079071	0
307	IL24	0.9993936419487	0
308	BPIFB2	-0.692929	0
309	ASPRV1	-0.788283	0
310	MALL	-0.942626	0
311	FAM3D	-0.776599	0
312	CLDN10	-0.833182	0
313	GSTA1	-1	0
314	KRT13	-1	0
315	SPRR3	-0.969293	0
316	SPINK7	-0.830303	0
317	KLK12	-0.823434	0
318	SPRR2D	-0.932525	0
319	SPRR2A	-0.862626	0
320	PRSS3	-1	0
321	CRCT1	-0.812121	0
322	IL36G	-0.998384	0
323	MASP1	0.410189092159271	0
324	TMPRSS11D	-1	0
325	CSF2	0.791995227336884	0
326	LYPD2	-0.693333	0
327	FAM25A	-0.882828	0
328	SERPINB13	-0.888081	0
329	PVRL4	-1	0
330	LINC00152	0.614949405193329	0
331	GUCY1B3	0.513084769248962	0
332	PRKCDBP	0.99999988079071	0
333	LHFP	0.999898970127106	0
334	SPRR2F	-0.776566	0
335	SPRR2E	-0.895757	0
336	LCE3D	-0.842828	0
337	SPRR2B	-0.835151	0
338	SPRR2G	-0.781414	0
339	CRNN	-0.78505	0
340	OVOL1	-1	0
341	KRT4	-0.999899	0
342	TIMP3	0.804444372653961	0
343	SCNN1A	-0.881681	0
344	MUC7	-0.828332	0
345	KLK7	-0.881616	0
346	ZNF185	-1	0
347	ADGRF1	-0.789974	0
348	CEACAM1	-0.796242	0
349	ALDH1A1	-0.807556	0
350	UPK1B	-1	0
351	SNAI2	0.99999988079071	0
352	GRHL1	-0.888485	0
353	EPHA2	-1	0
354	ALDH3B2	-1	0
355	MYEOV	-0.894434	0
356	MYH9	0.99999988079071	0
357	PTRF	0.94787871837616	0
358	PIGR	-0.680004	0
359	LRG1	-0.801253	0
360	TTC9	-0.804324	0
361	RBM47	-0.999899	0
362	TCN1	-0.734991	0
363	IL36RN	-0.694545	0
364	KRT80	-0.925252	0
365	KRT23	-0.762887	0
366	KLK13	-0.781414	0
367	IL6	0.504242360591888	0
368	GDF15	-0.741841	0
369	MYH14	-0.999899	0
370	PLAC8	-0.999697	0
371	CLCA4	-1	0
372	ETS1	0.999898970127106	0
373	TNFAIP3	0.99999988079071	0
374	DUOXA2	-0.697787	0
375	C6orf132	-1	0
376	CCDC64B	-0.947879	0
377	DHRS9	-0.768112	0
378	DKK3	0.88848477602005	0
379	FUT3	-0.808365	0
380	RPS4Y1	0.975353419780731	0
381	CLDN3	-0.780675	0
382	NEAT1	-0.736566	0
383	COL7A1	0.998383760452271	0
384	LCE3E	-0.861414	0
385	TGM3	-0.798788	0
386	SERPINE1	0.99999988079071	0
387	EPHX3	-1	0
388	FLG	-0.999899	0
389	CD177	-0.789495	0
390	STATH	-0.763636	0
391	TMPRSS11A	-1	0
392	LIPH	-0.999697	0
393	C12orf75	0.843232214450836	0
394	ZG16B	-1	0
395	SLC6A14	-0.686875	0
396	RNF39	-0.841318	0
397	ARHGAP27	-0.999899	0
398	TMEM45B	-0.870707	0
399	TSPAN8	-0.830807	0
400	MT-ND6	0.99999988079071	0
401	ATG9B	-0.779024	0
402	PFN1	0.981818079948425	0
403	ALOX12	-1	0
404	TNC	0.818181753158569	0
405	SCGB2A1	-0.728118	0
406	INHBA	0.945858478546143	0
407	PDPN	0.815757513046265	0
408	RHOF	-0.999899	0
409	NKX3-1	-0.922984	0
410	LRRC26	-0.74712	0
411	GCNT3	-0.999394	0
412	AGR3	-0.770972	0
413	MT-ND4L	0.610100924968719	0
414	CEACAM7	-0.705496	0
415	MME	0.425454497337341	0
416	NBL1	0.623030245304108	0
417	PARVA	0.99999988079071	0
418	FUT6	-0.863149	0
419	AKR1B10	-1	0
420	FADS2	0.999696850776672	0
421	AKR1C3	-0.827475	0
422	AKR1C2	-0.778182	0
423	FBLN1	0.427474707365036	0
424	MFGE8	0.999898970127106	0
425	C1QTNF6	0.516767621040344	0
426	SYNE1	0.578989863395691	0
427	NFIC	0.562424182891846	0
428	DUOX2	-0.731333	0
429	PROM2	-1	0
430	SPRY1	0.405577450990677	0
431	PIP	-0.999697	0
432	EHF	-1	0
433	B2M	0.405656516551971	0
434	CHI3L1	0.576538324356079	0
435	TSTD1	-0.925252	0
436	FAM3B	-0.828381	0
437	BNC2	0.510707020759583	0
438	F11R	-0.914343	0
439	HEY2	0.575298190116882	0
440	C1orf54	0.502475023269653	0
441	CARMN	0.533185184001923	0
442	ST14	-1	0
443	CYP7B1	0.542146801948547	0
444	SPATS2L	0.524848461151123	0
445	ROBO1	0.999696850776672	0
446	MMP19	0.465050458908081	0
447	ADAMTS1	0.99999988079071	0
448	SFTA2	-0.794747	0
449	AC090498.1	0.99999988079071	0
450	RAB31	0.968380630016327	0
452	NOX4	0.426666617393494	0
453	GPX7	0.462626218795776	0
454	TLN1	0.99999988079071	0
455	ENTPD1	0.462160259485245	0
456	GRAMD1A	0.470956653356552	0
457	TNFRSF21	0.610875308513641	0
458	SMIM5	-0.883702	0
459	EVPL	-0.932121	0
460	PCDH18	0.460947751998901	0
461	SH3PXD2B	0.581414103507996	0
462	SEC13	0.99999988079071	0
463	METRNL	-0.681212	0
464	HIST1H1C	-1	0
465	KCNE4	0.432181149721146	0
466	SEPT11	0.99999988079071	0
468	ABHD17C	-1	0
469	VSIG10L	-0.78816	0
470	CXCL9	0.788723826408386	0
471	PRKG1	0.58136248588562	0
473	ITGA5	0.99999988079071	0
474	MFAP5	0.715959548950195	0
475	IL7R	0.820605993270874	0
476	SDC4	-1	0
477	UACA	0.999696850776672	0
478	PXDN	0.777373671531677	0
479	ITM2C	0.560808002948761	0
480	RABAC1	0.41414138674736	0
481	GRP	0.411235719919205	0
482	KIAA1324	-0.796847	0
483	LSR	-0.993131	0
484	DNAJC15	0.99999988079071	0
485	LYPD5	-0.915151	0
486	CRABP1	0.464895457029343	0
487	CMTM3	0.99999988079071	0
488	HEPHL1	-1	0
489	TCF12	0.856565594673157	0
490	PLPP4	0.600403964519501	0
491	TJP2	-1	0
492	ANXA3	-1	0
493	NCF1	-0.791591	0
494	MT2A	0.425454497337341	0
495	MUC16	-0.748737	0
496	FKBP9	0.99999988079071	0
497	ITPKC	-1	0
498	SLURP1	-0.863434	0
499	SCARF2	0.444848448038101	0
500	TNFSF10	-0.916364	0
501	LSAMP	0.667878746986389	0
502	EFEMP1	0.99999988079071	0
503	SLC26A9	-0.912472	0
504	PHLDB1	0.99999988079071	0
505	ADAMTS4	0.530018270015717	0
506	MICAL2	0.99999988079071	0
507	PPP1CB	-1	0
508	LY6E	0.997979700565338	0
509	EPSTI1	0.999898970127106	0
510	NME4	0.512323200702667	0
511	ANKRD28	0.54909086227417	0
512	PLXDC2	0.556363582611084	0
513	SAMHD1	0.9388827085495	0
514	MAP1A	0.523232281208038	0
515	TRIM16	-1	0
516	FAM129B	-0.717172	0
517	VSIG2	-0.999394	0
518	PPIC	0.686464607715607	0
519	DPYSL2	0.74775230884552	0
520	FUT2	-0.999899	0
521	GNA15	-0.798384	0
522	EVA1A	0.99999988079071	0
523	CYB5R3	0.99999988079071	0
524	TJP3	-0.938347	0
525	MT-ND4	-0.698586	0
526	EBF1	0.565595388412476	0
527	PTEN	0.99999988079071	0
528	SCARA5	0.602789640426636	0
529	CLMP	0.99999988079071	0
530	SCG5	0.999696850776672	0
531	TMEM158	0.490505009889603	0
533	LINC00969	-0.684716	0
534	CNRIP1	0.467474699020386	0
535	TMEM238	-0.978586	0
536	CD276	0.99999988079071	0
537	TNS1	0.521212041378021	0
538	VGLL3	0.552323162555695	0
539	GFPT2	0.532484591007233	0
540	MEDAG	0.802506625652313	0
541	ANKRD10	0.790180802345276	0
542	MMP23B	0.41979792714119	0
543	ANXA5	0.99999988079071	0
544	C1orf116	-0.963726	0
545	CXCL10	0.613737285137177	0
546	A1BG	0.611717104911804	0
547	KIAA1217	0.450505018234253	0
548	RSU1	0.99999988079071	0
549	MSRB3	0.99999988079071	0
550	BCAS1	-0.742268	0
551	TSPAN9	0.999898970127106	0
552	PRRG4	-0.723232	0
553	RP11-20D14.6	-0.833182	0
554	RUNX2	0.404444396495819	0
555	PRAF2	0.488484799861908	0
556	DNM1	0.535757541656494	0
557	SH3BGRL	0.85373729467392	0
558	OSTC	0.875555455684662	0
559	ACTN1	0.817777693271637	0
560	KIF26B	0.575353503227234	0
561	NKD2	0.463838338851929	0
562	CSF3	0.846573770046234	0
563	FRMD6	0.99999988079071	0
564	COLEC12	0.406060576438904	0
565	STARD13	0.634333610534668	0
566	GLIPR1	0.99999988079071	0
567	EHD2	0.99999988079071	0
568	PCSK7	0.46989893913269	0
569	ITGB8	-0.815758	0
570	HIST1H2AC	-1	0
571	MGST1	-0.894949	0
572	ZNF750	-0.830707	0
573	SOX9	-0.928485	0
574	EPB41L2	0.99999988079071	0
575	TPM4	0.436363607645035	0
576	KCNK1	-1	0
577	LTBP1	0.99999988079071	0
578	TSPAN13	-0.841616	0
579	CPQ	0.43434339761734	0
580	PDLIM7	0.926868617534637	0
581	HAPLN3	0.478383779525757	0
582	LIMS1	0.99999988079071	0
583	LLGL2	-0.999899	0
584	MAP4	0.90828275680542	0
585	ATP10B	-0.999394	0
586	TNFSF13B	0.566808223724365	0
587	MSC	0.999898970127106	0
588	ALDH3A1	-0.698586	0
589	GNAI2	0.966060519218445	0
590	GRB7	-0.981414	0
591	RNASE7	-1	0
592	PPFIBP1	0.99999988079071	0
593	RAB10	-0.896566	0
594	IGHG1	0.550707042217255	0
595	CTC-518B2.8	-0.731313	0
596	ICAM1	0.766340017318726	0
597	PPP1R14A	0.541338264942169	0
598	LAP3	0.99999988079071	0
599	HIF1A	0.774141311645508	0
600	GIPC1	-1	0
601	AIM1L	-1	0
602	TNS3	0.803515493869781	0
603	GALNT1	-0.749495	0
604	FERMT2	0.425454497337341	0
605	TGFA	-0.983838	0
606	TST	-1	0
607	LRRC17	0.506262600421906	0
609	ZNF812P	-0.999697	0
610	SLCO4A1-AS1	-0.895088	0
611	EFNA1	-1	0
612	LTBP2	0.99999988079071	0
613	FLNA	0.656565606594086	0
614	GLYATL2	-0.756822	0
615	KIAA1462	0.45414137840271	0
616	HEXB	0.99999988079071	0
617	MSX2	0.510612547397614	0
618	RAB13	0.99999988079071	0
619	SLC9A3R1	-0.806465	0
621	HBEGF	-1	0
622	DLC1	0.763232231140137	0
623	P4HA2	0.99999988079071	0
624	RAP2B	-1	0
625	COL14A1	0.479595899581909	0
626	GPC6	0.456565618515015	0
627	MACC1	-0.968172	0
628	MAP3K13	-1	0
630	CD82	0.933629631996155	0
631	PARD6B	-0.823078	0
632	MARVELD1	0.99999988079071	0
633	MTRNR2L12	0.99999988079071	0
634	LIMD2	0.779797911643982	0
635	TM7SF2	-1	0
636	ECM2	0.566319823265076	0
637	KIFAP3	0.60363632440567	0
638	C1QTNF1	0.627878725528717	0
639	TBX2	0.71801096200943	0
640	APBA2	0.437979757785797	0
641	DSEL	0.456409752368927	0
642	ILK	0.820201933383942	0
643	MIF	0.446868628263474	0
644	EFHD2	-1	0
645	HIST1H2BD	-0.999899	0
646	LMTK3	-0.999697	0
647	STEAP4	-0.777778	0
648	AKAP12	0.970908999443054	0
649	LPAR1	0.999898970127106	0
650	ABL2	0.908576607704163	0
651	AKT3	0.999696850776672	0
652	PLEKHO1	0.512323200702667	0
653	RP11-841O20.2	-1	0
654	HSPG2	0.728080749511719	0
655	AXL	0.99999988079071	0
656	STAT1	0.934141337871552	0
657	STEAP2	0.423360615968704	0
658	EPS8L2	-1	0
659	TUBB	0.495353490114212	0
660	C5orf66-AS1	-0.914823	0
661	KLF4	-0.787071	0
662	SEPT4	0.455289483070374	0
663	HIST3H2A	-0.764474	0
665	SEC11C	-0.909091	0
666	TXNRD1	-0.902222	0
667	PEAK1	0.46570360660553	0
668	BASP1	0.740201950073242	0
669	PTPRM	0.648473858833313	0
670	PAM	0.482424199581146	0
671	DPYSL3	0.450909048318863	0
672	MRGPRF	0.463434308767319	0
673	TPRG1	-0.876831	0
674	PEA15	0.836767613887787	0
675	PSMB9	0.99999988079071	0
676	LMAN1	0.621818125247955	0
677	HEYL	0.442288309335709	0
678	TXNDC15	0.514747440814972	0
679	INAFM1	0.529251277446747	0
680	ITGB5	0.493333280086517	0
681	SSPN	0.641616106033325	0
682	DAPP1	-0.969189	0
683	ITGB1	0.831111013889313	0
684	GPR160	-0.938347	0
685	FBP1	-0.999394	0
686	DDR1	-0.833535	0
687	B3GNT3	-0.999394	0
688	CYP4F3	-0.954238	0
689	MOCS1	0.493632555007935	0
690	NGFRAP1	0.99999988079071	0
691	NRP1	0.99999988079071	0
692	SPRED1	0.931609272956848	0
693	TMPRSS11F	-0.785895	0
694	GALNT3	-0.801212	0
695	PART1	-0.808571	0
696	TWSG1	0.788686811923981	0
697	CTSD	-1	0
699	PLPP2	-0.930505	0
700	ST6GALNAC1	-0.999697	0
701	HCFC1R1	0.96363627910614	0
702	TPST1	0.99999988079071	0
703	GPT2	-0.999899	0
704	EPHB3	-1	0
705	ITGAV	0.99999988079071	0
706	COL16A1	0.917171597480774	0
707	MSLN	-0.720824	0
708	HAS1	0.401939988136292	0
709	TPD52	-0.841616	0
710	HSPA8	0.934545338153839	0
711	SOX2	-0.720404	0
712	LHFPL2	0.572496712207794	0
713	TAGLN2	0.671919107437134	0
714	ZYX	0.99999988079071	0
715	SORBS3	0.41494944691658	0
716	NEU4	-0.805337	0
717	HIST1H2BG	-0.986968	0
718	DENND2C	-1	0
719	COL27A1	0.99999988079071	0
720	HEBP2	-1	0
721	MGST3	0.98424232006073	0
722	UBTD1	0.99999988079071	0
723	PLOD2	0.777373671531677	0
724	RP11-532F12.5	-0.821699	0
725	C4orf48	0.99999988079071	0
726	KRTCAP2	0.99999988079071	0
727	NEXN	0.906262516975403	0
728	PLBD1	-0.827071	0
729	PRR16	0.9993936419487	0
730	PTPRG	0.99999988079071	0
731	RNF223	-1	0
732	CKB	-0.850909	0
733	CXADR	-0.708283	0
734	DHRS3	-0.786263	0
735	BAX	0.99999988079071	0
736	JAM2	0.450100958347321	0
737	BRK1	0.99999988079071	0
738	SNHG25	-1	0
739	MT-ND3	-0.685656	0
740	RAB34	0.99999988079071	0
741	VWA1	-0.716638	0
742	GOLIM4	0.99999988079071	0
743	HIC1	0.478787839412689	0
744	PLPPR4	0.9993936419487	0
745	PMEPA1	0.81333327293396	0
746	JAM3	0.446464598178864	0
748	PCDH1	-0.696171	0
749	LEF1	0.878270506858826	0
750	HAS2	0.99999988079071	0
751	SYDE1	0.438383787870407	0
752	B4GALT5	-0.915446	0
754	HLA-B	0.534949421882629	0
755	LDB2	0.43474742770195	0
756	RUNX1T1	0.470707029104233	0
757	LAMC3	0.405094027519226	0
758	SEPT8	0.902111351490021	0
759	FADS1	0.999696850776672	0
760	ATP6V0C	0.953535258769989	0
761	GDPD3	-0.856162	0
762	ASAP1	0.99999988079071	0
763	FBLN7	0.9993936419487	0
764	S1PR3	0.9993936419487	0
765	CYBRD1	0.679191827774048	0
766	CTTN	-1	0
767	C2orf54	-0.919192	0
768	LRRC32	0.403313815593719	0
769	ST5	0.99999988079071	0
770	GNG10	0.928484737873077	0
771	MEST	0.999898970127106	0
772	CTNND1	-1	0
773	MYO5B	-0.999899	0
774	MFSD4	-0.794825	0
775	LIM2	-0.911111	0
776	ACTB	0.634343385696411	0
777	TCEAL7	0.530909061431885	0
778	ARFGEF3	-0.72731	0
779	BLVRB	-1	0
781	AP000769.1	0.882828176021576	0
[truncated: 4,070 more rows]

## Sheet: LC
X.1	gene	tau	pvalue
[truncated: 2,786 more rows]

[truncated: 3 more sheets: OC, PDAC, PRAD]
