# Supplementary material for: Construction of Metastasis Prediction Models and Screening of Anti-Metastatic Drugs Based on Pan-Cancer Single-Cell EMT Features
Source: Int J Mol Sci. 2025 Nov 29;26(23):11582. doi: 10.3390/ijms262311582 (PMC12692492; doi:10.3390/ijms262311582)
Supplement: Supplementary file 1 [file ijms-26-11582-s001.zip › Table S7.xlsx]

## Sheet: BC
Table S7: Metastasis-signature gene set
genes	Direction
GAS5	up
AREG	up
KCNK1	up
MGP	up
RUNX1	up
FHL2	up
TLE1	up
SOX4	up
DNAJB4	up
DYNC1H1	up
PTPRF	up
LPP	up
ID2	up
BCL3	up
ADGRG1	up
PFN2	up
FEZ2	up
IGFBP2	up
MIDN	up
SPDEF	down
AGR2	down
DEGS2	down
FBP1	down
FAM213A	down
AGR3	down
GFRA1	down
STARD10	down
ESR1	down
RAMP1	down
SLC39A6	down
FSIP1	down
TSPAN13	down
SLC9A3R1	down
XBP1	down
COX6A1	down
COX6C	down
ARMT1	down
CST3	down
H2AFJ	down
CA12	down
MIEN1	down
COX7A2	down
AZGP1	down
C1orf43	down
ATP6V1G1	down
MLPH	down
MAPT	down
TMEM97	down
NHP2	down
BCAS1	down
TNNT1	down
QPRT	down
GATA3	down
HSPB1	down
GPR160	down
TMEM205	down
SMIM22	down
MRPL24	down
VAV3	down
ZNF552	down
BCAS4	down
CERS4	down
AFF3	down
NECAB3	down
SLC44A4	down
ZG16B	down
PRR15	down
TBC1D9	down
EFHD1	down
CREB3L4	down
ORMDL3	down
ERH	down
ENSA	down
FAM174A	down
PBX1	down
SMIM14	down
HACD3	down
ACADSB	down
TCEA3	down
TPD52	down
BUB3	down
SLC25A6	down
FAM96A	down
PSMD3	down
ANKRD30A	down
MTSS1	down
PRR13	down
PXMP4	down
SYNGR2	down
UGCG	down
GADD45G	down
AR	down
TMEM99	down
PRDX3	down
FOXA1	down
PSMB1	down
KIAA1324	down
CTSF	down
C5orf30	down
COMTD1	down
S100A8	down
TMBIM6	down
GDF15	down
DHRS7B	down
NPDC1	down
DYNLT1	down
TJP3	down
SDHC	down
FAM174B	down
PRSS23	down
PTP4A1	down
MCCC2	down
LYPD6B	down
STAP2	down
HIST1H2BD	down
SYCP2	down
BCL2L1	down
LINC00467	down
CAPS	down
PSME1	down
CD164	down
MGST2	down
ARSD	down
CYB561	down
ASAH1	down
CASC3	down
NDUFB3	down
RAB11A	down
HNRNPA0	down
IFI6	down
ZNHIT3	down
SMIM1	down
ABHD14B	down
CYB5R1	down
CRABP2	down
SRP9	down
RMND5B	down
SLIRP	down
RAB3D	down
HINT2	down
MARVELD2	down
PSMB7	down
CACYBP	down
S100A7	down
FAM96B	down
TMEM11	down
HIST2H2BE	down
ATP8B1	down
MTHFD2	down
SF3B6	down
UFC1	down
CANT1	down
SRD5A3	down
PRDX1	down
ATIC	down
S100A9	down
HMGB3	down
IGSF8	down
CCDC125	down
PAICS	down
TAF9	down
TFAP2A	down
HMG20B	down
INSR	down
ZDHHC12	down
2025-03-06	down
ACAT2	down
PRR15L	down
UCP2	down
P4HTM	down
ERBB2	down
BSG	down
CHCHD2	down
ARFGEF3	down
KDM4B	down
MED24	down
RPP25L	down
MYEF2	down
CCNI	down
PKIB	down
ALG3	down
MSMO1	down
RNASET2	down
BCAM	down
HIST1H2AE	down
MSL1	down
FAM111A	down
SLC40A1	down
GGCT	down
MRPS35	down
MRPL18	down
TMCO1	down
ISG15	down
WWP1	down
GHITM	down
DDX5	down
C1orf21	down
IQGAP2	down
NDUFS6	down
PNPLA4	down
RNF13	down
EMP2	down
GRB7	down
C3orf14	down
PIP	down
TCP1	down
CDKN1B	down
ECI2	down
LGALS8	down
SLC38A1	down
RSL1D1	down
ANAPC16	down
RARA	down
BIK	down
SNRPE	down
IL6ST	down
DNAJC19	down
S100P	down
DUSP4	down
WDR45	down
WIPF2	down
PCMT1	down
ACSL3	down
PRSS8	down
F12	down
CEACAM6	down
MKRN1	down
LMAN2	down
DPY30	down
ARFIP2	down
SERHL2	down
POLR2H	down
ADIRF	down
HSPA9	down
HINT3	down
REEP5	down
CYB5A	down
FDFT1	down
H2AFV	down
RERG	down
SEPT11	down
CDS1	down
TMEM9B	down
SEMA3C	down
CORO2A	down
TMEM165	down
ANP32A	down
USP22	down
ACTL6A	down
KPNB1	down
RAD23B	down
CCDC127	down
MAP7	down
AKR1A1	down
ATP6V0E2	down
FAM110A	down
RAB1B	down
TSPAN1	down
DCAF12	down
NUP62	down
IRX3	down
PDCD6	down
MAPK13	down
ARRDC1	down
NDUFB5	down
LRRC26	down
CBWD1	down
TMC4	down
NANS	down
RAD21	down
ETFA	down
TRIB3	down
APLP2	down
SNX14	down
FXR1	down
GGPS1	down
LDLRAD4	down
CSTA	down
SMC3	down
PEA15	down
ABRACL	down
TMC5	down
ATP6V0B	down
STRBP	down
ANP32B	down
ATP6V0D1	down
MPHOSPH6	down
MBOAT7	down
SVIP	down
SPTLC2	down
REPIN1	down
SDHA	down
HILPDA	down
PON2	down
HIPK2	down
UBAP2	down
NVL	down
GPCPD1	down
NAE1	down
ATPAF1	down
SCGB2A2	down
SMC4	down
SPTSSA	down
SRPK1	down
LCN2	down
TXN	down
LRIF1	down
UCHL5	down
HIST1H4C	down

## Sheet: BLCA
genes	Direction
LGALS1	up
JUN	up
SAT1	up
B2M	up
TMSB4X	up
TPT1	up
FTH1	up
EEF1A1	up
S100A11	up
ID3	up
ACTB	up
HLA-B	up
PTMA	up
DUSP1	up
TIMP3	up
BTF3	up
PFN1	up
EIF1	up
JUNB	up
DDIT4	up
EGR1	up
ZFP36L1	up
SH3BGRL3	up
ATF3	up
COMMD6	up
IFI27	up
OAZ1	up
DUSP2	up
RHOB	up
YBX1	up
FTL	up
ATP6V0E1	up
IER3	up
PTMS	up
LDHA	up
CLIC1	up
NPC2	up
NPM1	up
DNAJB1	up
IFI27L2	up
TMA7	up
POMP	up
GUK1	up
RPL36AL	up
IER2	up
MYL6	up
RPL5	up
KLF6	up
UBB	up
BTG2	up
UBL5	up
TAGLN2	up
CNN2	up
RPS6	up
PFN2	up
RPL22	up
PDLIM1	up
CALM2	up
SRP14	up
CIRBP	up
ETS2	up
HNRNPA1	up
HSPA1B	up
EIF4G2	up
IFI6	up
SOX4	up
BHLHE40	up
S100A4	up
SUMO2	up
MMP7	up
FCER1G	up
CDKN1A	up
PYCARD	up
ATP6V1G1	up
UQCR11	up
C4orf3	up
HERPUD1	up
DHRS7	up
PGAM1	up
SERF2	up
EEF1B2	up
MORF4L1	up
RBM3	up
HSBP1	up
ZFP36	up
NEDD8	up
GSTO1	up
DUSP23	up
LMNA	up
ISG15	up
AP2M1	up
CUTA	up
RARRES1	up
C19orf53	up
PSME1	up
TCEAL4	up
ARHGDIA	up
RAB13	up
EDF1	up
SF3B5	up
SLC25A5	up
RWDD1	up
EIF4A3	up
HSPE1	up
LSM3	up
MDK	up
SBDS	up
CARHSP1	up
SHISA5	up
EIF3G	up
GADD45GIP1	up
POLR2L	up
ZNHIT1	up
EPCAM	up
TCEAL8	up
PSMC5	up
PRELID1	up
TMCO1	up
NDUFC2	up
RAB11B	up
POLR2E	up
NDUFS6	up
TWF2	up
PRMT1	up
SUMO3	up
ENSG00000229618	down
PPP1R9A	down
SDK1	down
SCHLAP1	down
EXOC4	down
PARD3B	down
IMMP2L	down
LINC00278	down
LINC02109	down
DLGAP1	down
PVT1	down
IGF2BP3	down
LINC02476	down
NCKAP5	down
LINC01524	down
LARGE1	down
TRAPPC9	down
PARD3	down
AAK1	down
BBS9	down
NCOA2	down
FAR2	down
NPAS2	down
RAD51B	down
PPM1L	down
ENSG00000251574	down
LRMDA	down
COP1	down
BRAF	down
CCDC144NL-AS1	down
RABGAP1L	down
CAMKMT	down
SND1	down
MYO5B	down
FHIT	down
NT5C2	down
NCOA1	down
LINC02484	down
MAGI1	down
ENSG00000278932	down
EXOC6B	down
SRBD1	down
DAPK1	down
DIP2C	down
ZNF407	down
AADACL2-AS1	down
TMTC2	down
ARHGAP32	down
MYBPC1	down
TARBP1	down
GRIP1	down
PRKCE	down
AGAP1	down
DENND1B	down
POU2F1	down
ZCCHC7	down
SAMD12	down
STK3	down
FAM172A	down
LRBA	down
APBA1	down
BCAS3	down
GMDS	down
MAPK10	down
COG5	down
MED13L	down
ADAMTS17	down
CHD6	down
CCSER1	down
VPS13B	down
XPR1	down
ENSG00000288714	down
RBM47	down
TMCC1	down
GAREM1	down
KALRN	down
IKZF2	down
BIRC6	down
PLEKHA5	down
RASEF	down
ABCD3	down
PURPL	down
KMT2C	down
CAPN5	down
FTX	down
ANKS1A	down
DLEU1	down
RERE	down
TBC1D5	down
FAF1	down
THRB	down
NEBL	down
MAP4K3	down
USP34	down
PTH2R	down
DOCK1	down
SMURF1	down
ABHD2	down
PUM2	down
ETV6	down
ANKRD17	down
SLC20A1	down
KAZN	down
KSR2	down
PTK2	down
FUT9	down
MAML2	down
NBAS	down
NHSL1	down
MAML3	down
VTI1A	down
INAVA	down
ENSG00000266602	down
TEAD1	down
PBX1	down
TMEM117	down
POF1B	down
BTBD9	down
LCOR	down
CAMK2D	down
PPARG	down
CREB3L2	down
ANK3	down
NIPAL1	down
RALGAPA2	down
TAOK3	down
ARRB1	down
SPATA5	down
EPS8	down
GNAQ	down
PTPRM	down
SSH2	down
MKLN1	down
ZFAND3	down
UTY	down
SPIDR	down
TCF12	down
WDFY3	down
SEMA5A	down
LPP	down
ANKFN1	down
TXNRD1	down
OSBPL9	down
PDE10A	down
KRT20	down
SHANK2	down
CD2AP	down
LINC01414	down
NF1	down
PATJ	down
ENSG00000287923	down
ARFGEF1	down
DCDC2	down
MSI2	down
MCCC2	down
SOS1	down
FRYL	down
TBCK	down
DYRK1A	down
UGGT2	down
NEK7	down
JMJD1C	down
FBXL17	down
NAALADL2	down
SIK3	down
ERBB3	down
ADAM10	down
PPP4R1	down
RASAL2	down
TANC2	down
MDM2	down
CADPS2	down
ARID1B	down
KIAA1109	down
ACER2	down
MT-ND2	down
PCCA	down
CDS1	down
MAL2	down
MYO1D	down
PLCB1	down
AFF1	down
TOX3	down
RBMS1	down
PKN2	down
UPK2	down
TMEM163	down
FAM214A	down
TAX1BP1	down
ENSG00000285702	down
DUSP16	down
VKORC1L1	down
TSPAN12	down
NIPBL	down
GPT2	down
TSEN2	down
ANO6	down
DGKD	down
ZBTB20	down
TRIO	down
PSORS1C2	down
ATF6	down
ETV4	down
LINC00174	down
GLCCI1	down
POGK	down
TMEM267	down
MT-ND1	down
MAGEA3	down
CCDC14	down
PLS1	down
RPL23	down
FNBP1L	down
IGF1R	down
EXOC1	down
BHLHE41	down
TAMM41	down
TMPRSS2	down
SSBP3	down
MAN1C1	down

## Sheet: ccRCC
genes	Direction
VCAN	up
COL6A2	up
MAP1B	up
COL1A2	up
ENSG00000133112	up
GNB2L1	up
SELM	up
ATP5G2	up
ENSG00000196975	up
DCBLD2	up
SPARC	up
C11orf31	up
ENSG00000228474	up
SEPW1	up
MTRNR2L8	up
ECM1	up
TCEB2	up
C19orf10	up
C16orf13	up
NME1-NME2	up
TMEM66	up
ATP5E	up
SHFM1	up
ATP5O	up
BGN	up
ATP5G3	up
PRKCDBP	up
FXYD5	up
HGF	up
C19orf43	up
LRP1	up
USMG5	up
TPM4	up
CERCAM	up
ATP5J2	up
NAV1	up
ATP5B	up
ATP5H	up
CD44	up
ATP5C1	up
TM4SF1	up
CDK6	up
NGFRAP1	up
COL1A1	up
NHP2L1	up
COL6A1	up
SERPINH1	up
FAM127B	up
FLNA	up
ZEB2	up
PTRF	up
MKL1	up
ITGB1	up
U2AF1	up
COL21A1	up
MYL9	up
2025-09-07	up
ATP6V0C	up
FAM127A	up
LINC00493	up
ENSG00000115053	up
ATP5L	up
ANO6	up
DST	up
ENSG00000182199	up
PBX1	up
LINC00657	up
ATP5G1	up
CSRP1	up
HIST1H2BK	up
MYOF	up
TCEB1	up
TROVE2	up
POLD4	up
EIF4A1	up
LSMD1	up
ATPIF1	up
ENSG00000271043	up
MAP4	up
EEA1	up
TGFB1	up
PPAP2A	up
SHISA4	up
NOTCH2	up
GPC6	up
AKT3	up
APOA1BP	up
ENSG00000177700	up
USP3	up
TPR	up
RAD50	up
SLIT3	up
MDK	up
ARL4C	up
ARHGAP29	up
BNC2	up
PEA15	up
STK17A	up
WBP5	up
WWTR1	up
SERINC1	up
RTFDC1	up
GJA1	up
ATP2B4	up
LINC00152	up
GABARAP	up
TGFBI	up
PLD3	up
2025-09-02	up
HN1	up
NFIC	up
RAC2	up
EHD2	up
ENSG00000119383	up
SHISA5	up
ATP5F1	up
MESDC2	up
WDR83OS	up
GFPT2	up
CD2AP	up
MAGED1	up
SFXN3	up
DDAH2	up
HSPA5	up
GNPTG	up
BMP1	up
ENSG00000269893	up
IDS	up
VAMP5	up
C1orf85	up
ATP5I	up
MYH9	up
TUBA1A	up
GRN	up
PDE4DIP	up
MRP63	up
MFGE8	up
PRNP	up
ENSG00000092820	up
CCDC104	up
RAB1B	up
CEP170	up
ARL6IP5	up
VIMP	up
ENSG00000143321	up
TMEM43	up
PPIC	up
AHNAK	up
GSTM1	up
PDIA3	up
PPP1R18	up
ATF7IP	up
PPP4R2	up
TOMM70A	up
NGRN	up
P4HA1	up
C9orf16	up
PTPLAD1	up
DLGAP4	up
TMEM261	up
VCL	up
ENSG00000175602	up
TMEM2	up
ARHGAP1	up
C1orf63	up
CYB5R3	up
C6orf1	up
CDC42EP1	up
2025-09-09	up
LBH	up
MGEA5	up
MAP1LC3A	up
GOPC	up
AIM1	up
CALR	up
ATP5D	up
ENSG00000106299	up
ENSG00000135847	up
PRSS23	up
DBN1	up
LOXL2	up
C21orf33	up
LYRM5	up
SELT	up
DIABLO	up
LINC00116	up
TMEM173	up
ABL2	up
PVRL2	up
CCDC80	up
SEMA3C	up
SQRDL	up
C9orf142	up
2025-09-15	up
C7orf55-LUC7L2	up
ALDOA	up
RABL5	up
C17orf62	up
MLPH	up
2025-09-04	up
PPIB	up
GNG10	up
ENSG00000272047	up
DBNDD2	up
ENSG00000270170	up
ENSG00000061936	up
ADAMTSL4	up
ENSG00000181019	up
FAM63B	up
CYBRD1	up
PPAPDC1B	up
CD82	up
CCDC53	up
CLIP3	up
WBP1	up
GPR56	up
C19orf60	up
P4HB	up
WAPAL	up
ENSG00000167772	up
LINC00969	up
TMEM109	up
KDELR3	up
CAPRIN1	up
CALU	up
PTPLAD2	up
SMEK2	up
DCTN4	up
CHRDL1	up
MIR4435-1HG	up
LRIG1	up
CALCOCO2	up
KAAG1	up
DPH1	up
CPSF3L	up
C12orf44	up
BPTF	up
MRPS24	up
SCO2	up
RHOG	up
C7orf49	up
RAB7L1	up
YWHAZ	up
LAT	up
MYEOV2	up
C1orf27	up
SSBP2	up
LIMS2	up
MICALL2	up
CEBPZ-AS1	up
KIAA0020	up
MACF1	up
CACNB3	up
CDK4	up
MRS2	up
MFAP4	up
ZNF460	up
CRIP2	up
TEX41	up
POLR2J3	up
PYCARD	up
ICT1	up
NFIX	up
SEC13	up
C10orf32	up
PELI1	up
SPTBN1	up
C21orf59	up
KPNB1	up
CBS	up
GPX1	up
SNRPC	up
CHIC1	up
C10orf10	up
PSMA6	up
SNX6	up
SMARCE1	up
TOR1AIP1	up
UGCG	up
ZNFX1	up
ANXA11	up
C1orf21	up
VCP	up
AGPAT1	up
PAFAH1B1	up
WASH4P	up
ADAM9	up
EIF2AK2	up
SLMO2	up
RGS10	up
UBAP2L	up
PPM1G	up
GOLGB1	up
VTA1	up
ARPC1B	up
HDAC2	up
SELK	up
ARID4B	up
NT5E	up
CLN3	up
FAM103A1	up
SLC44A2	up
PRPF40A	up
TERF2IP	up
IFI27L2	up
ARPC2	up
STRA13	up
TAF15	up
ZNF217	up
STAMBPL1	up
ILF3-AS1	up
AP1M1	up
PRRC2A	up
DAZAP2	up
TUBB	up
SRPK2	up
C11orf83	up
PROSC	up
SRCAP	up
EPC1	up
MX2	up
MMP24-AS1	up
NBPF15	up
CELF2	up
AGGF1	up
JUP	up
EIF3J-AS1	up
PSMD5-AS1	up
PRPF8	up
BTN3A3	up
C5orf45	up
CHTF8	up
LINC00998	up
CORO1B	up
ARHGDIA	up
EDIL3	up
GTF2I	up
DTX2	up
PIAS3	up
CDC42SE1	up
NUTM2A-AS1	up
CLINT1	up
TLN1	up
NONO	up
PSMC5	up
AP2B1	up
DCTN1	up
EFTUD2	up
SF3A1	up
RUSC1	up
PDLIM7	up
ITM2C	up
CHIC2	up
CANT1	up
DCTN3	up
ATP6AP1	up
DTX3	up
COPS7A	up
NEU1	up
PDIA6	up
YME1L1	up
ATF7	up
PRRC1	up
ACTN1	up
NFKBIL1	up
S100A11	up
YY1AP1	up
PRMT1	up
PPP1R12A	up
TMEM87A	up
RSPRY1	up
ASH1L	up
NRM	up
RHOA	up
ZFR	up
ARMCX2	up
ACTR3	up
GPS1	up
EID1	up
TXNDC15	up
RGS3	up
HSPA4	up
COL4A2	up
EFNB1	up
FKBP11	up
NCOR1	up
VIM-AS1	up
SMARCB1	up
UFL1	up
SECISBP2L	up
SF3B1	up
AXL	up
TADA3	up
TOMM5	up
GBF1	up
CBX1	up
DEDD	up
FHL2	up
TCF12	up
CUX1	up
GORASP2	up
KIF16B	up
RUNX1	up
ELAC2	up
PTRH2	up
MYADM	up
CDC73	up
RIC8A	up
SPNS1	up
HDAC7	up
PTPRK	up
DRG2	up
CAPN1	up
SNX21	up
BUB3	up
NOL7	up
MYO1C	up
UROS	up
RAD21	up
TULP3	up
NUDT1	up
CORO1C	up
SUPT6H	up
CDC123	up
YWHAG	up
UBTF	up
KMT2E	up
TCEAL4	up
COX16	up
GON4L	up
CUEDC2	up
CTNNAL1	up
BNIP2	up
ACTN4	up
WNK1	up
TRIM5	up
ANP32B	up
PARVA	up
PBDC1	up
FAM32A	up
EIF2B1	up
SLC39A10	up
GTF3C5	up
MINK1	up
ARMCX6	up
CIAO1	up
TAB2	up
AHI1	up
ZNF24	up
SAP30BP	up
TRIM21	up
CNP	up
ZNF280D	up
RAB8A	up
CCDC50	up
SP100	up
C11orf24	up
NRP1	up
IFITM1	up
LAMC1	up
ZNF322	up
PSMD7	up
SLC4A1AP	up
MPHOSPH10	up
ZFC3H1	up
RIF1	up
NELFE	up
ARMCX3	up
BAG6	up
PLAA	up
YIPF3	up
TCEAL3	up
ZNF664	up
ZNF638	up
NOC4L	up
HOOK3	up
CNN2	up
FLII	up
AP3B1	up
SVIL	up
BCCIP	up
HNRNPF	up
SMPD1	up
PLBD2	up
TCTN3	up
C5orf51	up
SSR1	up
AP2A1	up
PRKAR1A	up
UBA1	up
NAGK	up
UBQLN1	up
PBXIP1	up
PI4KB	up
DPYSL3	up
TKT	up
KRR1	up
GALK1	up
MCFD2	up
VPS39	up
DENR	up
RALA	up
RAB10	up
TNKS	up
GSK3B	up
DYNC1H1	up
FAM13B	up
TSR1	up
MTG1	up
PRPF4B	up
U2AF2	up
TSPAN31	up
PSMG4	up
LRRC59	up
YAE1D1	up
SPOP	up
PSMG2	up
TCIRG1	up
STX8	up
GSN	up
ATF6	up
LSM7	up
SIGMAR1	up
HNRNPUL1	up
ZCCHC8	up
CAP1	up
FBXL4	up
NR3C1	up
MMP14	up
ALG2	up
ECHDC1	up
ABI2	up
SPRYD3	up
IFNGR1	up
YIF1A	up
RBBP7	up
COIL	up
CNOT8	up
DDX58	up
RSBN1L	up
TFE3	up
UBE3A	up
VPS35	up
RBM17	up
CCPG1	up
SAT1	up
IFT74	up
RBL2	up
LAMB2	up
HMG20A	up
EDEM3	up
NOL8	up
UBQLN2	up
SLTM	up
THOC2	up
PSMD11	up
ADSL	up
SYAP1	up
EWSR1	up
LUC7L	up
ANXA6	up
PPIG	up
COPB1	up
LEO1	up
CNTLN	up
CNOT2	up
SRPK1	up
ARL8B	up
ADSS	up
NPTN	up
ABRACL	up
ROCK1	up
SLC39A6	up
PQLC3	up
FBXW5	up
DHX29	up
SPTLC1	up
YPEL5	up
RAB5B	up
DDX18	up
PRDX4	up
SON	up
GAPVD1	up
EMC3	up
TFAM	up
POLR2M	up
TMEM160	up
GIT2	up
HCG18	up
KRAS	up
ZCCHC7	up
STARD3	up
RBM43	up
MAPRE2	up
CIR1	up
SNX1	up
SCYL1	up
COG4	up
PSMD2	up
COPS2	up
ARF4	up
R3HCC1	up
UBE2G1	up
NUCKS1	up
GRB2	up
SH3BGRL	up
CCDC6	up
PEX16	up
HDLBP	up
HNRNPDL	up
AIP	up
RELA	up
U2SURP	up
GOLGA2	up
DESI2	up
STAMBP	up
DPP9	up
KIFAP3	up
EIF4G2	up
SECISBP2	up
NOLC1	up
GOSR1	up
ZFP90	up
CLIC4	up
ACP2	up
PPP2R2A	up
DPYSL2	up
ISG20L2	up
DHPS	up
CLTA	up
CPNE3	up
CPSF6	up
CYB561	up
USP47	up
PUF60	up
ERGIC2	up
NOL3	up
GGPS1	up
CCNH	up
PDCD6IP	up
TTC28	up
NIFK	up
KAT6B	up
NFX1	up
SLC25A46	up
CERS5	up
ARNT	up
DNAJB12	up
DNAJC2	up
USP14	up
PRPF19	up
IFT52	up
CCDC130	up
LDOC1	up
CS	up
PHF20	up
GLS	up
HOMER3	up
KDM3A	up
GMPS	up
TRPC4AP	up
ABT1	up
APTX	up
RLIM	up
DCAF7	up
MTCH1	up
BRD8	up
MRPS16	up
CDK12	up
SNAP23	up
UBAP1	up
MORF4L1	up
KIN	up
GTPBP4	up
SRSF7	up
DBNL	up
MFAP1	up
NR2F2	up
PHLDB1	up
AGAP2-AS1	up
RAB34	up
XPNPEP1	up
ZNF800	up
LYRM2	up
TUBGCP2	up
SRRT	up
NCOA4	up
ERP44	up
HBS1L	up
POLE3	up
STX17	up
CLPX	up
PHF11	up
HPS1	up
FAM204A	up
ANGEL2	up
NUDT21	up
TWISTNB	up
CDKN1B	up
DDX23	up
BAZ1B	up
UACA	up
SUPT7L	up
SUDS3	up
UBE2D1	up
ATXN7L3B	up
FKBP9	up
DDX27	up
PTBP1	up
MEF2A	up
PATL1	up
UCHL5	up
ASB8	up
PPP5C	up
RBMX2	up
S100A6	up
CTR9	up
TRIM27	up
HNRNPR	up
CCSER2	up
EHD1	up
TMEM115	up
ERP29	up
DNTTIP2	up
CACUL1	up
FAM133B	up
CPQ	up
TDG	up
SUGT1	up
BECN1	up
ACIN1	up
COASY	up
ISCA1	up
CUTC	up
DDX24	up
CHMP5	up
BCAP29	up
KRIT1	up
DEGS1	up
OSBPL8	up
CASP7	up
CHCHD1	up
API5	up
CCNT1	up
PIAS1	up
CCDC25	up
PSMA7	up
RNF10	up
ITFG1	up
ACTR2	up
FAM104A	up
NEMF	up
NKIRAS2	up
MLX	up
DCAF10	up
VPS41	up
FDFT1	up
EIF5B	up
ASMTL	up
GPATCH8	up
RHBDD2	up
KDELR2	up
SMNDC1	up
NKAP	up
MAPK1IP1L	up
IPO7	up
VEZF1	up
INTS10	up
KATNBL1	up
GBP3	up
UNC50	up
ARL14EP	up
DUSP23	up
WDR74	up
XPA	up
MAX	up
THUMPD1	up
EXOSC3	up
LIMS1	up
RAP1B	up
EXOSC1	up
ZNF106	up
CTSD	up
FERMT2	up
SPTSSA	up
OXLD1	up
RTF1	up
TRMT10C	up
JAGN1	up
JMJD1C	up
RAD23B	up
WAC-AS1	up
HEXIM1	up
UBE2H	up
NDUFAF4	up
TRIM4	up
USP8	up
YTHDF3	up
ARL6IP6	up
DDX21	up
TRIP11	up
NT5C3B	up
CTBP2	up
NBR1	up
SHKBP1	up
RNF146	up
TMEM223	up
DNAJA2	up
TMEM106B	up
ANKRD17	up
DAPK3	up
EIF2AK1	up
EIF4E2	up
CALCOCO1	up
RBBP6	up
HTRA2	up
PPP6C	up
UTP23	up
AMOTL2	up
NAE1	up
KNOP1	up
AIDA	up
SUPT16H	up
DMXL1	up
TARS	up
MFSD1	up
YY1	up
MYL12A	up
CCDC59	up
CD320	up
CWC25	up
RDH14	up
ZNF32	up
PLEKHB2	up
METTL23	up
FBXO7	up
PPP1CC	up
C15orf40	up
C1GALT1	up
BLOC1S6	up
GLYR1	up
SBDS	up
C18orf32	up
GNL3	up
NAA50	up
COL4A3BP	up
ATF2	up
UBE2R2	up
VPS37A	up
UBE2E1	up
TLK1	up
ZFP36L2	up
ATG3	up
MID1IP1	up
LSM3	up
GLUL	up
MRPL50	up
TAF11	up
RRP7A	up
PLS3	up
FRA10AC1	up
EFNA5	up
MRPL35	up
C14orf119	up
CTNNBL1	up
MBTPS1	up
ZNRD1	up
PREB	up
SS18	up
TSN	up
MOB1A	up
EXOSC8	up
FOLR1	up
PDCD10	up
DYNLT3	up
SNAP29	up
SWI5	up
ACTL6A	up
PCYOX1	up
C12orf76	up
MED8	up
MED30	up
C22orf39	up
ACOT13	up
ELL2	up
SDF2L1	up
CXCR4	up
SUCLG2	up
RACK1	down
RPL31	down
RPS14	down
RPL7	down
ATP5MC2	down
ATP5F1E	down
ATP5MD	down
RPS17	down
CYB5A	down
RPL13A	down
FXYD2	down
ATP5PO	down
GATM	down
ANXA4	down
ATP5MG	down
SNHG8	down
ATP5ME	down
RPL8	down
RPL3	down
ATP5IF1	down
SELENOP	down
ATP5F1D	down
ATP5PF	down
ELOB	down
TMEM176A	down
ATP5MC3	down
ATP5MPL	down
HMGN3	down
SARAF	down
ACSM2B	down
NOP53	down
RPS27L	down
ACSM2A	down
RIDA	down
ATP5MF	down
KHK	down
METTL26	down
SEM1	down
TMEM176B	down
PDZK1	down
GAS5	down
CHCHD10	down
SMIM24	down
LINC02532	down
SMIM26	down
SNHG29	down
AC087482.1	down
SELENOH	down
UQCRB	down
LINC01320	down
ATP5F1A	down
ATP5PD	down
PLIN2	down
MRPL57	down
BBOX1	down
TRIR	down
PNCK	down
COX7C	down
ATP5F1B	down
SELENOW	down
SF3B6	down
BEX3	down
ELOC	down
GSTA1	down
MCRIP2	down
SMIM30	down
SNHG6	down
SNU13	down
ATP5MC1	down
RBP5	down
NAT8	down
MT-ND2	down
ATP5F1C	down
MT-CO1	down
MT-CO3	down
ATP5PB	down
HPN	down
CRYAB	down
VAMP8	down
RETREG1	down
RTRAF	down
SERPINA1	down
SLC17A3	down
CMBL	down
MMP24OS	down
ALDH1A1	down
COPS9	down
FTL	down
NBDY	down
SELENOT	down
OTUD6B-AS1	down
DMAC1	down
SELENOF	down
STMP1	down
GSTA2	down
BHMT	down
SPINT2	down
NDRG1	down
IMPA2	down
EFNA1	down
HINT1	down
NDUFAF8	down
FMC1	down
CD24	down
RTF2	down
PSMA2	down
CLTRN	down
DPYS	down
HSF4	down
C11orf54	down
REX1BD	down
TCEAL9	down
SLC28A1	down
NAPRT	down
SLC3A1	down
CLDN4	down
CAVIN3	down
PDK4	down
CENPX	down
MYDGF	down
BHMT2	down
SELENOK	down
AK6	down
UQCC3	down
CFAP36	down
RTL8A	down
LRP2	down
TSPAN12	down
ACAT1	down
RARRES2	down
AC097534.2	down
SNRPN	down
MYOCOS	down
NDUFC2	down
SEC22B	down
KRT18	down
RSRP1	down
DOC2A	down
NDUFB8	down
UGT2A3	down
FAAP20	down
MIR4458HG	down
GCSH	down
TMEM91	down
CCL28	down
JPT2	down
PAX8	down
TBCA	down
HILPDA	down
PIM3	down
GAPDH	down
P3H2	down
POLR2J3.1	down
SDHD	down
SNX10	down
PRR13	down
SELENOS	down
ENO1	down
CCND1	down
CRNDE	down
CA2	down
FBXO17	down
NDUFA7	down
GAMT	down
ALDH1L1	down
HLA-DQB1	down
CNDP2	down
SLC22A5	down
SLC25A6	down
FABP3	down
ACADM	down
ARG2	down
SERINC2	down
HSPB8	down
ODC1	down
PDZK1IP1	down
NNMT	down
COL23A1	down
NUPR1	down
CNPY2	down
RNASET2	down
MAST4	down
CAMTA1	down
ANG	down
ATP1B1	down
KRT8	down
LACTB2	down
LINC00887	down
NDUFA13	down
IL32	down
EEF1D	down
ATP1A1	down
NDUFC1	down
PMF1	down
GDF15	down
IVNS1ABP	down
NDUFA11	down
ETS2	down
ECH1	down
BNIP3	down
MZT2B	down
ENPP3	down
FHL1	down
NDUFA4L2	down
SMCO4	down
CSNK2B	down
LDHA	down
GABARAPL1	down
UBR4	down
HPCAL1	down
IER3IP1	down
SMIM3	down
TCN2	down
MTIF3	down
EIF3E	down
EDN1	down
OCIAD2	down
TMBIM4	down
METTL9	down
MZT2A	down
AK2	down
COX7B	down
WFDC2	down
RGS14	down
MAFF	down
PLSCR1	down
CSRP2	down
KLF6	down
RHOBTB3	down
SLC25A4	down
CYC1	down
CISD2	down
AKR1B1	down
PSMA1	down
GADD45A	down
UQCR11	down
UGT2B7	down
PTGR1	down
SLC6A8	down
ZBTB16	down
CDH6	down

## Sheet: CRC
genes	Direction
NEAT1	up
SOX4	up
ELF3	up
MALAT1	up
PPP1R15A	up
SQSTM1	up
BRD2	up
CYP3A5	up
CLDN4	up
TNFSF9	up
IER2	up
ID2	up
HEXIM1	up
ANO9	up
IFRD1	up
BTG2	up
MYO7B	up
DNM2	up
CADPS	up
TNFAIP3	up
SLC7A5	up
MXD1	up
ARGLU1	up
NR4A1	up
ITGA6	up
FOSB	up
PLXNB1	up
Z93241.1	up
TMC5	up
MLPH	up
EPS8L2	up
PLK3	up
MST1R	up
ITGB4	up
GK	up
LINC00511	up
SEMA3B	up
MAPK8IP3	up
AKAP9	up
ARHGAP26	up
MYO6	up
EPS8L1	up
DTX2	up
RSBN1L	up
CDK5RAP3	up
PILRB	up
TMEM63A	up
LENG8	up
ARHGAP4	up
SLC20A1	up
DLL4	up
LDLR	up
BICDL2	up
HKDC1	up
KLF5	up
AC015912.3	up
DGAT1	up
ENTPD6	up
CSKMT	up
ARFGAP1	up
AKAP17A	up
PHLDA2	up
HIST1H4C	up
OGT	up
SLC8B1	up
BAIAP2L1	up
KMT2C	up
HIST1H2AG	up
ZFP36L2	up
SPPL2B	up
CSNK1D	up
FLNB	up
CDC37	up
HIP1R	up
GPR35	up
ANKRD36B	up
ITPR3	up
HOOK2	up
MED29	up
RAB17	up
ABCC3	up
INTS6	up
MYO1E	up
CDHR5	up
SPEN	up
KLF4	up
ZMIZ2	up
FUT6	up
MICAL1	up
DOCK6	up
NARF	up
OFD1	up
MYLIP	up
PLCG1	up
MROH1	up
KMT2B	up
TMC4	up
ASL	up
HIST1H2AC	up
SLC12A7	up
POLR2A	up
IRF3	up
KIFC2	up
PIGZ	up
ARHGAP27	up
FUT3	up
EPS8L3	up
TRIM15	up
DDX46	up
ANKRD36C	up
CEBPB	up
CDK11A	up
CGN	up
PATJ	up
LUC7L3	up
SLC25A25	up
FAM102A	up
ABR	up
ITPKC	up
GIGYF1	up
ENGASE	up
PRKCA	up
NBEAL2	up
HES1	up
CC2D1A	up
LINC00668	up
ILF3	up
KDM5C	up
MOGAT3	up
PPP1R16A	up
KCNQ1OT1	up
AL118516.1	up
PRPF4B	up
USP36	up
GSTK1	up
AP1G2	up
TJP3	up
AKAP8L	up
ATAD3B	up
POLM	up
SH2D3A	up
GAK	up
MUC4	up
WASHC1	up
DVL1	up
CLDN3	up
INF2	up
VPS37B	up
CFB	up
ARHGEF16	up
NPDC1	up
SPATA13	up
ATP10B	up
SLC26A6	up
GALE	up
TACC2	up
SMG1	up
NLRC5	up
MICAL3	up
UCKL1	up
CAMSAP3	up
TMPRSS4	up
BAIAP2	up
RTKN	up
ARHGEF10L	up
NADSYN1	up
PLEKHM1	up
KHDC4	up
ANKZF1	up
AP3D1	up
ABHD11	up
SUGP2	up
CDK12	up
AHI1	up
PNKP	up
PLEKHG3	up
HELZ2	up
BRD9	up
SNHG12	up
ABCB8	up
LIME1	up
ATP13A1	up
TNRC18	up
RBM33	up
CLASRP	up
GGA1	up
GTF2IRD1	up
NSMF	up
MUC5B	up
SPIRE2	up
CEP250	up
SIRT7	up
PNPLA2	up
CLMN	up
PHF14	up
GMDS	up
TRAPPC9	up
SPG7	up
INTS1	up
H1F0	up
CEP170B	up
FOXA3	up
SYTL2	up
CREBZF	up
TCTA	up
KNOP1	up
NUAK2	up
CPSF1	up
PIM3	up
PPP1R13B	up
UPF2	up
MINK1	up
LARP1B	up
LRP5	up
ERICH1	up
PPP1R10	up
HOXB6	up
TMC6	up
TAZ	up
ADAP1	up
MAP3K11	up
NPRL3	up
DALRD3	up
TNFRSF10B	up
C1orf35	up
CCDC88B	up
RABEP2	up
TSC2	up
CD44	up
TPRN	up
PGP	up
CDK10	up
MCM3AP	up
AMN	up
BAIAP2L2	up
SH3RF2	up
TELO2	up
SLC37A1	up
CBLC	up
ARHGEF5	up
DECR2	up
IQCE	up
CAPN5	up
FASN	up
TBCD	up
NOM1	up
CCDC57	up
CAPN15	up
AXIN1	up
ANKRD17	up
RBM10	up
RASSF7	up
CDK16	up
H2AFX	up
NFATC2IP	up
SAFB2	up
GRK2	up
AC103702.2	up
ZNF598	up
ERN2	up
TRMT1	up
PTK6	up
FUT2	up
SCRIB	up
OXSR1	up
SRRT	up
COASY	up
TRABD	up
BRAT1	up
ARHGEF38	up
PNN	up
SLCO4A1	up
RAPGEF5	up
FBXL6	up
SELENBP1	down
LCN2	down

## Sheet: ESCC
genes	Direction
LGALS1	up
CAV1	up
ERO1A	up
PRNP	up
TNFSF10	up
CAV2	up
CD59	up
AREG	up
LIMA1	up
GNAS	up
TPT1	up
S100A10	up
CTTN	up
MT2A	up
FTH1	up
CALU	up
TENM2	up
PYGL	up
GRN	up
ANXA5	up
TMSB4X	up
OPTN	up
EEF1A1	up
CTSV	up
RAB6A	up
TPM4	up
PTHLH	up
BNIP3	up
CD47	up
PRDX5	up
TMBIM6	up
APLP2	up
ITCH	up
MYL12A	up
PDZK1IP1	up
YWHAZ	up
SAA1	up
RACK1	up
CD46	up
CCDC91	up
ENO1	up
IFNGR1	up
CD63	up
PLS3	up
GPR87	up
S100A7	up
PDIA6	up
NDFIP2	up
LDHA	up
TMED10	up
NPC2	up
PPIB	up
BLCAP	up
DYNLRB1	up
TUBA4A	up
DYNC1H1	up
IFI27	up
RIOK3	up
RPS3	up
LAMP2	up
ODC1	up
MYL6	up
SEPTIN10	up
TCEAL9	up
CLEC2B	up
OCIAD2	up
PGK1	up
LPP	up
CAPG	up
SUB1	up
SELENOW	up
ZFAS1	up
MYL12B	up
FGFBP1	up
ARL6IP5	up
TMEM45A	up
MED10	up
EEF2	up
SMIM30	up
RAB1B	up
PDCD6	up
RBBP8	up
RHOA	up
SEPTIN2	up
CTNNB1	up
DARS1	up
CAPZB	up
TTC3	up
SQLE	up
SERPINB5	up
MAP1LC3B	up
MGST3	up
AKR1B10	down
SUCLG1	down
NDUFB3	down
COX7B	down
PRDX1	down
FTL	down
TXN	down
SLC25A5	down
SLIRP	down
SNRPG	down
GGCT	down
ATP5MC3	down
RBM8A	down
PSMA7	down
LSM5	down
NAA38	down
UQCRH	down
GSTP1	down
COX17	down
NDUFB1	down
COX6C	down
HSPE1	down
RPA3	down
ETFB	down
DBI	down
PTN	down
MDH1	down
FABP5	down
CBR1	down
RPS27A	down
CHCHD2	down
RPS13	down
RAN	down
FAU	down
CBX3	down
TKT	down
PPIA	down
SNRPF	down
SNRPD1	down
CYCS	down
NDUFA1	down
BOLA3	down
ATP5F1C	down
ATP5MJ	down
PCCB	down
S100A16	down
TPRKB	down
SKP1	down
ATP5PD	down
NDUFA12	down
TMEM14A	down
NDUFB4	down
RANBP1	down
RPS7	down
PRDX2	down
HINT1	down
NDUFB6	down
NAA20	down
RPS15	down
CCT6A	down
VSNL1	down
CMSS1	down
UQCR11	down
MRPL3	down
PSMB6	down
COX6A1	down
MDH2	down
EPS8	down
COX8A	down
RPLP1	down
DECR1	down
SNRPE	down
CALM2	down
RPL24	down
PSMA3	down
RPL27	down
COX7C	down
CEP20	down
ACAT2	down
JPT1	down
RPS28	down
NIT2	down
MT1X	down
EEF1E1	down
FARSB	down
ATP5MC2	down
ATP5IF1	down
COX5A	down
SLC7A11	down
PA2G4	down
MRPS21	down
CYB5A	down
RPS21	down
CISD1	down
MICOS13	down
OLA1	down
PSMD11	down
MRPS33	down
SDHB	down
TIMM10	down
LAMTOR2	down
TXNDC17	down
PSMB2	down
DNAJB4	down
MRPL24	down
COPS3	down
CSTB	down
CNOT7	down
DNAJC19	down
PDZD11	down
C1QBP	down
ACP1	down
YBX1	down
SF3B6	down
RPLP2	down
SSBP1	down
COX20	down
ATP5MF	down
PSMD4	down
NDUFC1	down
UCHL3	down
RBIS	down
NOP58	down
UBE2V2	down
NUP37	down
EPCAM	down
EBNA1BP2	down
AKR1B1	down
EIF4EBP1	down
PPA2	down
SOD1	down
NDUFB5	down
NDUFA3	down
NDUFAB1	down
EIF5A	down
ECHS1	down
SNRPD3	down
GHITM	down
MAGOH	down
NAXE	down
NDUFA8	down
ENY2	down
VDAC1	down
RSL1D1	down
MRPL37	down
CHCHD7	down
AK2	down
CYC1	down
MRPL42	down
NHP2	down
TIMMDC1	down
UGDH	down
MRPS23	down
RPF2	down
MRPL50	down
ANP32B	down
MRPL15	down
MRPL52	down
CCDC25	down
NIPSNAP2	down
TCEAL4	down
MRPL35	down
NDUFC2	down
DPY30	down
GGH	down
GSTO1	down
BCCIP	down
MRPS15	down
NOP16	down
NIFK	down
ANAPC13	down
TRAPPC2L	down
COX14	down
UQCRFS1	down
METTL5	down
SF3B5	down
BRIX1	down
RPS4Y1	down
TMEM141	down
GTF3C6	down
PHB1	down
HDAC1	down
NDUFB11	down
GRPEL1	down
PDCL3	down
VMA21	down
TMEM106C	down
ERG28	down
NDUFA10	down
HPRT1	down
MTRFR	down
TUBA1C	down
TOMM22	down
GPN3	down
MTCO1P12	down
UFC1	down
MTLN	down
TIMM9	down
POLE4	down
PSMG1	down
ADRM1	down
TP53AIP1	down

## Sheet: GC
genes	Direction
CXCL3	up
LGALS1	up
IGFBP4	up
TIMP1	up
JUND	up
PHLDA2	up
KRT18	up
PGC	up
CLK1	up
C19orf33	up
IFITM1	up
HNRNPH1	up
LDHA	up
IFITM3	up
BZW1	up
IFI6	up
DRAP1	up
RPL23A	down
RPL3	down
RPS6	down
RPL32	down
ADH1C	down
RPL26	down
RPL22	down
RPS24	down
RPS18	down
RPS8	down
RPS3	down
RPS23	down
RPL11	down
RPS25	down
RPL19	down
RPL14	down
RPSA	down
RPL13	down
RPL5	down
RPL15	down
RPLP1	down
RPS13	down
RPS28	down
RPL27	down
RPS3A	down
RPS12	down
RPS15A	down
RPL21	down
RPL10A	down
RPL35A	down
RPL37	down
DBI	down
RPL24	down
RPS17	down
RPS27A	down
PEBP1	down
RPS14	down
RPL4	down
RPL29	down
RPS4X	down
RPL7A	down
HMGN2	down
RPL30	down
COX7C	down
RPL6	down
MINOS1	down
NDUFA4	down
RPS9	down
RPL37A	down
NACA	down
RPL12	down
YBX1	down
RPL34	down
NDUFS5	down
RPLP0	down
RPL9	down
NME2	down
UBA52	down
RPL17	down
NME1	down
RANBP1	down
NDUFAB1	down
TOMM7	down
ATP5MC2	down
COA3	down
PRDX3	down
GSTP1	down
MRPL51	down
PFN1	down
PARK7	down
SLC25A6	down
SNRPE	down
NDUFB6	down
RPL23	down
EEF1G	down
NHP2	down
CA9	down
CUTA	down
RPL7	down
ERH	down
TOMM20	down
LSM2	down
JTB	down
ATP5PB	down
FAM162A	down
MRPL20	down
BTF3	down
FAU	down
BANF1	down
SNU13	down
EIF4EBP1	down
RPS27L	down
SERBP1	down
RPL36A	down
COMMD6	down
HNRNPA1	down
EEF1A1	down
TMEM258	down
EIF3E	down
SRP9	down
MRPL52	down
LSM3	down
APEX1	down
EIF3L	down
MGST3	down
PFDN5	down
EIF3F	down
BRK1	down
COX7A2L	down
CNBP	down
UXT	down
NDUFB5	down
ATP5PD	down
ANAPC11	down
ATP5F1C	down
SRP14	down
ATP5PF	down
EBPL	down
NPM1	down
SPCS1	down
COPZ1	down
HIGD2A	down
MRPL17	down
SDHC	down
RACK1	down
DSTN	down
KIAA1324	down
GAPDH	down
PHB2	down
RSL1D1	down
COX16	down
TOMM22	down
HSBP1	down
TMEM256	down
WDR83OS	down
NEDD8	down
TMEM14B	down
RPS20	down
KRTCAP2	down
SERF2	down
CALM2	down
EEF2	down
HMGN1	down
THOC7	down
SEC61G	down
NSA2	down
SUMO2	down
CYCS	down
GABARAP	down
TMEM14C	down
CDK4	down
TRMT112	down
PPIB	down
REG1A	down
FKBP1A	down
C19orf53	down
AP2S1	down
DAD1	down
TUBB	down
OST4	down
PRDX6	down
LAMTOR1	down
KDELR2	down
EIF3I	down
NDUFA8	down
PSMA4	down
CLU	down
SEC11C	down
DDOST	down
RTRAF	down
VDAC3	down
NDUFAF8	down
NIFK	down
TMEM179B	down
ARF5	down
RAB25	down
ENO1	down
CALML4	down
SSB	down
CCT7	down
POLR2F	down
OSTC	down
TMEM147	down
NPC2	down
TBCA	down
PRDX4	down
SEC11A	down
CLNS1A	down
ILF2	down
SUB1	down
ATRAID	down
NDUFAF3	down
MLF2	down
YIF1A	down
PSMB1	down
MRPL43	down
TXNL1	down
MSMB	down
KRTCAP3	down
SSR2	down
UBE2N	down
PYURF	down
SSR3	down
TMED2	down
PSMB5	down
CSNK2B	down
TIMM17A	down
RSL24D1	down
MEA1	down
EIF3M	down
RNF7	down
OCIAD2	down
COX17	down
STMP1	down
CCT2	down
NUTF2	down
SEC61B	down
SNRPB2	down
MRPL36	down
LDHB	down
MYDGF	down
PSMA6	down
SUMO1	down
PSMB2	down
GTF2A2	down
DYNLT1	down
NENF	down
PDIA6	down
CHURC1	down
RAB13	down
PGLS	down
STRAP	down
MMADHC	down
CD99	down
TMEM238	down
TXNDC12	down
KDELR1	down
HNRNPD	down
CNIH1	down
NME4	down
ATP6V1F	down
PSMA1	down
NGRN	down
PGAM1	down
GSTO1	down
ARL1	down
SNX3	down
FUNDC2	down
TM9SF3	down
BLOC1S1	down
ISCU	down
GABARAPL2	down
CNIH4	down
REXO2	down
MRPS6	down

## Sheet: HCC
genes	Direction
CXCL8	up
SAT1	up
MT-CO3	up
MT-CO1	up
TMSB4X	up
DMKN	up
SEZ6L2	up
ZFP36	up
RHOB	up
S100A11	up
NDUFA4L2	up
SERPINE1	up
CRIP1	up
TIMP1	up
PAGE5	up
S100A6	up
EPCAM	up
WFDC2	up
UBC	up
SERPINH1	up
TFF3	up
SOD2	up
C3	up
PKM	up
HSPA5	up
BSG	up
GSTP1	up
TMSB10	up
TAX1BP3	up
HERPUD1	up
RRBP1	up
MYL9	up
MYL12A	up
DDX5	up
CYR61	up
LGALS3	up
ITM2C	up
PHLDA2	up
CANX	up
ERRFI1	up
MT-ND2	up
DSCR8	up
SFT2D1	up
SNAPC1	up
APOB	up
PPIB	up
CTTN	up
MEST	up
CLIC1	up
TES	up
ACTG1	up
TSC22D1	up
CNN2	up
ACTB	up
LGALS1	up
SERPINA1	up
CYP2D6	up
RNASE4	up
RPN1	up
KTN1	up
MT-ND1	up
ZC3H12A	up
F7	up
C4orf48	up
DDX24	up
CRP	up
CP	up
CYBA	up
SCARB1	up
EIF4A2	up
LPIN2	up
PDCD6IP	up
SERTAD1	up
ASGR2	up
CCND1	up
GLYCTK	up
AGT	up
RPS19	up
FLYWCH2	up
RPL22L1	up
CNOT10	up
LEPR	up
RSU1	up
ITIH2	up
TAGLN2	up
SPP2	up
FGL1	up
H3F3B	up
CFB	up
CYB5R3	up
CD9	up
CLU	up
MST1	up
IFI27L2	up
MAPRE1	up
CYP4A11	up
COMMD6	up
MAN1A1	up
LDHB	up
NNMT	up
BNIP3L	up
DYNC1I2	up
RGS2	up
MYL12B	up
MORF4L1	up
RAC1	up
TM4SF4	up
PPIL4	up
RPL26	up
CTSC	up
ZFYVE21	up
PLSCR1	up
SPESP1	up
NAT8	up
LYZ	up
CALM1	up
YWHAE	up
FADD	up
ITIH1	up
HSD17B6	up
C5	up
AADAC	up
CADM1	up
HAL	up
TFPI	up
TAX1BP1	up
KLKB1	up
ZNRD1	up
NT5E	up
PPFIA1	up
FMO5	up
PRCP	up
HRG	up
SERPINF2	up
CD59	up
SLCO1B1	up
DHCR24	up
SERPINA4	up
LAMP2	up
HMGCS2	up
SBDS	up
MFSD10	up
A1BG	up
MVP	up
DNAJB4	up
EIF1B	up
ARL6IP1	up
CPB2	up
SPPL2A	up
PPDPF	up
C8A	up
RPL36	up
SERPINA7	up
ITIH3	up
BORCS7	up
RPL41	up
GOT1	up
H6PD	up
C14orf119	up
HPN	up
GDE1	up
EIF3D	up
WLS	up
MT1G	up
MAP1LC3B	up
SERPIND1	up
CRTAP	up
EIF4A3	up
HSBP1	up
CA2	up
LINC00152	up
PXDC1	up
IGFBP1	up
VNN1	up
SPATS2	up
CDO1	down
HULC	down
MASP2	down
ARG1	down
AKR1C4	down
SAA4	down
CMBL	down
ETNK2	down
ADH1B	down
CYP2E1	down
MMAB	down
GSTA1	down
LECT2	down
SORD	down
SDHB	down
DECR1	down
GGH	down
CISD3	down
SDC2	down
PPP1R16A	down
CBR1	down
DCXR	down
NUPR1	down
EPHX1	down
CYB5A	down
MGST1	down
APOH	down
SOD1	down
UQCRQ	down
APOC3	down
PEBP1	down
RBP4	down
APOA2	down
PIPOX	down
PECR	down
GALK1	down
HINT1	down
ALDH1L1	down
ECI2	down
GAMT	down
NQO2	down
DIO1	down
NAPRT	down
LGALS4	down
EBP	down
FETUB	down
AHSG	down
UGT2B4	down
OSGIN1	down
PCYT2	down
BHMT	down
COX7B	down
SMLR1	down
ADH6	down
ANGPTL3	down
OCIAD2	down
ALDH2	down
PSMB9	down
GSTK1	down
MTHFS	down
TMEM45B	down
TTR	down
AKR1C1	down
MRPS15	down
CFHR1	down
FAH	down
OTC	down
SCP2	down
AQP9	down
HAO1	down
C4BPB	down
ACAA1	down
RPL13A	down
GCAT	down
CHCHD10	down
PXMP2	down
ECHS1	down
AGMAT	down
AKR7A3	down
COX7A2L	down
GC	down
APCS	down
RTP3	down
ALB	down
APOC1	down
AKR1C2	down
ARL6IP4	down
HSD17B10	down
RPL14	down
CYP27A1	down
ALDH7A1	down
HGD	down
HAGH	down
UQCRB	down
FUOM	down
BAAT	down
KNG1	down
F13B	down
REEP6	down
RPL30	down
POLR2G	down
GSTO1	down
AMBP	down
GJB1	down
SCCPDH	down
MAT1A	down
DBI	down
UQCRH	down
CYP2J2	down
SLC51A	down
SEC11C	down
SLC22A18	down
GLYAT	down
PROC	down
LINC01485	down
ISOC2	down
GPD1	down
ORM2	down
FTCD	down
SLC2A2	down
HPX	down
TMEM176A	down
AKR1A1	down
RPL11	down
PAICS	down
SYBU	down
CPN2	down
RBP5	down
CDHR5	down
PSMA1	down
DDT	down
UGT2B10	down
CPTP	down
RPL35	down
SHMT1	down
TMEM160	down
BAD	down
AIG1	down
KHK	down
FIBP	down
AFM	down
RPL23A	down
PSMC3	down
HMGCL	down
ORM1	down
CYP4F2	down
MGMT	down
HLF	down
ZDHHC12	down
ALG1L	down
BTF3	down
PHGDH	down
SLC27A5	down
AKIP1	down
REXO2	down
NANS	down
NT5DC1	down
MGST3	down
SERPING1	down
RPLP2	down
CAPZB	down
BCHE	down
UGT2B7	down
ZCCHC17	down
SKP1	down
RPS14	down
RPS25	down
SERPINC1	down
URM1	down
DHRS3	down
SPR	down
RPS23	down
TRIB3	down
AZGP1	down
AIFM1	down
COX6B1	down
PA2G4	down
STX5	down
DCTN3	down
RPL29	down
RAB17	down
CNN3	down
TMEM11	down
RAP1A	down
ACAA2	down
GATM	down
AKR1B10	down
SEC61B	down
GNG5	down
NSMCE1	down
SCRN2	down
RP11-81H14.2	down
TUBA1B	down
RARRES2	down
SUMO2	down
SLC10A1	down
RPL12	down
EIF4EBP1	down
PPIH	down
RPL35A	down
RPL24	down
SPTSSA	down
RPL5	down
SNRPF	down
ITGB1BP1	down
ARL3	down
MTDH	down
UBD	down
LEAP2	down
CSAG1	down
LINC01420	down
NOB1	down
APOA1	down
RBP1	down

## Sheet: HNSCC
genes	Direction
TGFBI	up
CAV1	up
LGALS1	up
BASP1	up
CALD1	up
FN1	up
INHBA	up
PDPN	up
SERPINE1	up
TNC	up
VIM	up
EMP3	up
PMEPA1	up
ACTN1	up
MYO1B	up
TPM1	up
TIMP3	up
APP	up
PTRF	up
COL1A1	up
FLNA	up
IFITM1	up
MT2A	up
PFN1	up
ACTB	up
TAGLN2	up
CD99	up
MMP14	up
CXCL3	up
DSE	up
SNAI2	up
COL7A1	up
MIF	up
ANXA5	up
PRKCDBP	up
IFITM3	up
RPS4Y1	up
IFI6	up
RPS13	up
EHD2	up
SULF2	up
LTBP1	up
C12orf75	up
PRSS23	up
HSP90B1	up
ITGB1	up
CLIC4	up
MFAP2	up
CFL1	up
SEC61G	up
LIMA1	up
RAB31	up
RAB32	up
H3F3B	up
UPP1	up
TWSG1	up
RAI14	up
SLC38A2	up
CNFN	up
MAP7D1	up
LY6E	up
ERO1A	up
EEF1G	up
MYH9	up
ANO6	up
MAP4	up
MT-ND4L	up
SERPINH1	up
CNN2	up
FAT1	up
TUBB	up
PDIA3	up
SOX9	up
HSPA8	up
EEF2	up
CTSV	up
MACF1	up
EHD1	up
HNRNPDL	up
B2M	up
KRTCAP2	up
PPFIBP1	up
LAMC1	up
PML	up
PDP1	up
KRT7	up
ACTG1	up
CALU	up
PPIB	up
SPRR2A	up
EFEMP1	up
MPZL1	up
RPN1	up
ANKRD37	up
MYO1E	up
NBEAL1	up
S100A7	up
FAM83A	up
C1S	up
ATL3	up
REXO2	up
RABAC1	up
DUT	up
COTL1	up
MARCKSL1	up
GPRC5A	up
RHOA	up
TMBIM1	up
CDC37	up
DAD1	up
SEPT7	up
KRT16	up
LRRC59	up
CAPRIN1	up
MKNK2	up
TLN1	up
REEP3	up
STEAP1	up
PRDX4	up
MAP4K4	up
STT3A	up
EPS8L1	up
CD24	up
ENAH	up
TM9SF2	up
GABARAP	up
MAPK6	up
ASPH	up
SF3B2	up
NGFRAP1	up
ATP6V1C1	up
ARCN1	up
HNRNPU	up
CNIH1	up
IFT57	up
REEP5	up
HLA-C	up
WEE1	up
EZR	up
ANXA3	up
ITGB8	up
EWSR1	up
ERGIC3	up
MT1E	up
SPRR2D	up
SMARCC1	up
SRP72	up
OXA1L	up
GARS	up
ITPKC	up
LRRC8A	up
GDI2	up
SEPT11	up
BST2	up
GOLIM4	up
DPH3	up
HILPDA	up
TSC22D2	up
UBE2H	up
EPHA2	up
GNA15	up
DAP	up
C4orf48	up
SERINC3	up
PRSS22	up
MLLT4	up
DEDD2	up
AP3D1	up
SFPQ	up
COPS8	up
HAT1	up
PSMB9	up
EPHB3	up
MXD1	up
PDZK1IP1	up
BCAP29	up
SPTBN1	up
HLA-B	up
PSIP1	up
RP11-467L13.7	up
MT-ND6	up
TRIM44	up
YTHDC1	up
NPEPPS	up
GLG1	up
NFIB	up
DNAJB6	up
R3HDM4	up
MX1	up
MT-ND5	up
TCEAL4	up
ACIN1	up
COPRS	up
F11R	up
UGCG	up
PRSS8	up
PSME1	up
N4BP1	up
SP100	up
HBEGF	up
BRK1	up
ADAM9	up
FAM129B	up
TMPRSS11D	up
THRAP3	up
SETX	up
ST14	up
MAST4	up
CDS1	up
TBCB	up
VPS37B	up
BCL2L1	up
KATNBL1	up
QSOX1	up
RBBP4	up
IL1RN	up
TMEM189	up
TMEM87B	up
HNRNPL	up
TIPARP	up
MRPL32	up
SMARCB1	up
DNAJC5	up
CANT1	up
ALDH1A1	down
GSTA1	down
GPX2	down
AKR1C2	down
ALDH3A1	down
MGST1	down
S100P	down
AKR1C1	down
AKR1B10	down
SMIM22	down
SOX2	down
CXCL17	down
GSTA4	down
LCN2	down
ELF3	down
KRT4	down
AGR2	down
SCNN1A	down
MUC4	down
SERPINB3	down
TMEM238	down
LINC00969	down
AKR1C3	down
GCLM	down
RAB25	down
MYH14	down
CES1	down
CLDN7	down
TNFRSF18	down
EPCAM	down
G6PD	down
TST	down
ECH1	down
FBP1	down
POLR2J3	down
NCBP2-AS2	down
GCHFR	down
IDH1	down
NMT1	down
ECHS1	down
ECI1	down
ADH7	down
PET100	down
ADI1	down
ABCC5	down
DHX36	down
WDR72	down
COA6	down
ADH1C	down
CYP4F3	down
NDUFA13	down
MUC20	down
UBE2M	down
EMP2	down
RAPGEFL1	down
UCP2	down
ST6GALNAC1	down
LINC01133	down
PLAC8	down
CHMP2A	down
SULT1A1	down
MRPL20	down
RNASE1	down
AURKAIP1	down
TALDO1	down
MT-ATP6	down
MT-ND3	down
MT-ND4	down
SERP1	down
MT-ND1	down
BDH1	down
PDCD4	down
RP11-12G12.7	down
CHMP3	down
SPP1	down
TSTD1	down
TCHH	down
SMDT1	down
SSU72	down
KLK11	down
ATP13A5	down
CD9	down
MSLN	down
MT-CO3	down
FAM3B	down
MCCC1	down
CP	down
SREBF1	down
VAMP8	down
SYT8	down
MTPN	down
TMPRSS11A	down
CSTA	down
TM7SF2	down
NUDT8	down
MRPS18A	down
MAP3K13	down
ALG1L	down
TCEA3	down
ZBTB7C	down
RPIA	down
SERPINB4	down
GLTP	down
TMEM141	down
TRA2B	down
TXNRD1	down
SRGAP1	down
PITX1	down
GAN	down
DCUN1D1	down
NR2F6	down
B4GALT5	down
PTGR1	down
TBL1XR1	down
GCNT2	down
MAOA	down
GCLC	down
SLC27A5	down
DLG1	down
BCYRN1	down
KLK12	down
POR	down
MAL2	down
PLBD1	down
AP2M1	down
TMPRSS4	down
ABCC3	down
P2RY1	down
TRIM16L	down
SLC25A23	down
PRDX6	down
RER1	down
FOXA1	down
GPR160	down
RP11-532F12.5	down
CEACAM5	down
EPB41L1	down
SPRR3	down
GNAS	down
C20orf24	down
AMN	down
CAPNS1	down
CTTN	down
WFDC2	down
MAPK13	down
RHOV	down
TSNAX	down
SMAGP	down
KRT13	down
LYPD2	down
CORO1B	down
KLK10	down
CKMT1A	down
SH3YL1	down
PROSC	down
KLF5	down
ERBB2	down
ABLIM1	down
TRIM16	down
RBM47	down
TFRC	down
RNASET2	down
LGALS3	down
GCAT	down
NADSYN1	down
MUC1	down
ERBB3	down
KRT8	down
GALNT1	down
ANKRD65	down
BPTF	down
HIPK2	down
FKBP2	down
MIEN1	down
AKAP1	down
GGT6	down
IRX3	down
LLGL2	down
TXNIP	down
NDUFA7	down
PPP1R2	down
SNHG25	down
RNF13	down
CYP4F11	down
AZGP1	down
HOXB7	down
AKR1B15	down
AKAP9	down
SEC61B	down
ILVBL	down
ESRRA	down
DSTN	down
CEACAM6	down
TSPAN1	down
C3orf58	down
SPRR1A	down
PCYT1A	down
UBXN4	down
ANXA4	down
ACTR6	down
FAM3D	down
SEC11C	down
ME1	down
GTF2I	down
RAB10	down
MIR4458HG	down
CTBP2	down
SLC7A11	down
ABCA5	down
SIRT7	down
CCDC59	down
OARD1	down
TRIOBP	down
SLC6A8	down
SENP5	down
RALGAPA2	down
SLC33A1	down
MSRB1	down
CRB3	down
ZMYND8	down
SYTL1	down
ZFAND6	down
OSTF1	down
CMBL	down
FUT2	down
SYNJ2BP	down
CCDC64B	down
NEAT1	down
SLC35A3	down
MANSC1	down
HIST3H2A	down
PAAF1	down
PPL	down
MRPL54	down
FAM43A	down
KCNK1	down
MBD2	down
ALCAM	down
SERPINB13	down
ARHGEF35	down
GIPC1	down
CALML5	down
TTLL12	down
SMIM14	down
BAG1	down
LCP1	down
SPR	down
LYNX1	down
C6orf132	down
SIPA1L2	down
METTL12	down
ANK3	down
KRT18	down
FAM20B	down
PUSL1	down
DDI2	down
KYNU	down
METRNL	down
SNHG9	down
TMEM45B	down
ENDOG	down
HIST1H1C	down
CEBPA	down
FAM102A	down
TUSC3	down
TACC2	down
EPHX3	down
MIDN	down
ALDH3B2	down
TTC9	down
MARK2	down
SULT2B1	down
TC2N	down
CTNND1	down
GPR108	down
NRARP	down
GOLPH3L	down
KCMF1	down
KAZN	down
FAM89B	down
ZNF655	down
IRF3	down
SPCS2	down
TSPAN6	down
NAMPT	down
LINC01503	down
NMB	down
VWA1	down
FAM83D	down
NTHL1	down
KLF3	down
PRKCZ	down
ABHD11	down
WASF2	down
NUCKS1	down
SH2D4A	down
OGFRL1	down
GPT2	down
CLCN3	down
RHOF	down
MTUS1	down
RDH10	down
ATP6V1E1	down
SPINK5	down
SLCO3A1	down
SNHG19	down
HOPX	down
FAM103A1	down
GGA1	down
SPRR1B	down
GATAD2A	down
CYSRT1	down
CARHSP1	down
TCF4	down
ZNF562	down
PPP1R16A	down
CASP4	down
CLIC3	down
RALGPS2	down
HMGB1	down
UNC93B1	down
GALNT7	down
AKAP8L	down
RHBDL2	down
UBE2G1	down
GABRE	down
CLIP4	down
CERS3	down
TOM1L1	down
FBLN1	down
RAB3IP	down
RHCG	down
GALE	down
PTMA	down
STARD10	down
S100A8	down
ECM1	down
ATP1B1	down
C5orf38	down

## Sheet: LC
genes	Direction
HSPA1A	up
DUSP2	up
IGHG3	up
NFKBIZ	up
FLNA	up
IGLC3	up
ERRFI1	up
SPINT2	up
IGHG2	up
MCL1	up
CANX	up
ACTG1	up
IGKC	up
CTNNB1	up
TIMP2	up
HEXA	up
TCIM	up
RAP2B	up
CEBPB	up
SLC2A4RG	up
GBP1	up
IGHG4	up
WDR1	up
ATXN1	up
ARID1B	up
LUC7L	up
SLC20A1	up
FOXN3	up
NR3C1	up
PNISR	up
PTK7	up
IGHA1	up
ERO1A	up
CCSER2	up
ACTN1	up
RAI14	up
IGLC2	up
MACF1	up
COBLL1	up
PMAIP1	up
GOLGA3	up
NKTR	up
SEL1L	up
PLIN2	up
SERINC1	up
ACTN4	up
PDP1	up
VMP1	up
JMJD1C	up
CHD3	up
CLSTN1	up
PBXIP1	up
G3BP2	up
SUPT5H	up
BSG	up
ECE1	up
IL6ST	up
PSMA3-AS1	up
FOXO3	up
UPP1	up
SERINC3	up
TCF7L2	up
TSC22D2	up
AFF4	up
PICALM	up
MED13L	up
COPG1	up
ANKRD10	up
PTEN	up
CSNK1E	up
TMEM248	up
RSRP1	up
PRDM2	up
RGS10	up
CLDN1	up
PELI1	up
STAT2	up
GNS	up
RBM5	up
GSTA1	down
GCLC	down
MIR4458HG	down
CES1	down
TRAPPC6A	down
DAPL1	down
BEX2	down
GCLM	down
ALDH3A1	down
FAM136A	down
NDUFB6	down
GSTM3	down
PAFAH1B3	down
NMT1	down
TMEM238	down
SLC9A3R1	down
TXNRD1	down
G6PD	down
GPX2	down
CBX1	down
MAGEA3	down
CCT5	down
PLPP2	down
SOX2	down
ALDH1A1	down
CHMP5	down
MAGEF1	down
FYTTD1	down
MUC4	down
MRPS18A	down
HMGA1	down
RUVBL1	down
PDCD10	down
ABCC5	down
VCP	down
METTL27	down
PKP1	down
RAB10	down
MAGEA6	down
CLTA	down
ALG1L	down
DEK	down
UPK1B	down
TMEM40	down
DSTN	down
SLC25A5	down
NUP50-DT	down
RBM8A	down
CD9	down
KRT19	down
GSTP1	down
MYH14	down
BCL11A	down
WDR45B	down
SOX15	down
GLTP	down
PLEKHA5	down
HAP1	down
SNU13	down
TRIM29	down
CSTA	down
COCH	down
CLCA2	down
DPM3	down
ABCA13	down
COA5	down
REL	down
TYMP	down
TOMM40	down
VRK2	down
CCDC137	down
PRAME	down
LSG1	down
U2SURP	down
SRPK1	down
PEX13	down
DCUN1D1	down
CNPY3	down
ARTN	down
MLF1	down
LYPD3	down
HLTF	down
MRPS35	down
ASCL2	down
RNF168	down
PDIA6	down
KRAS	down
TMEM54	down
RHOV	down
ARL16	down
FANCL	down
RAB11A	down
HEBP2	down
DHX36	down
TMPRSS4	down
PRKCI	down
JUP	down
NARF	down
PSMD3	down
CCT3	down
RMND5A	down
SULT2B1	down
LSM12	down
RRP7A	down
CYBC1	down
DERA	down
ZMYND8	down
DNTTIP2	down
BECN1	down
TCF25	down
ERGIC2	down
HPRT1	down
MRPL9	down
PAIP1	down
CDK4	down
GJB6	down
RAB40B	down
AATF	down
TOM1L1	down
DNAJB11	down
DUS1L	down
STRAP	down
EIF4G1	down
ERMP1	down
GMNN	down
RFC4	down
FLAD1	down
TMPO	down
UPF3B	down
ARMCX3	down
SENP5	down
DDX27	down
CITED4	down
GABRE	down
PCYT1A	down
SMARCE1	down
ID1	down
CMAS	down
KLHL24	down
NUP85	down
RPAP3	down
TTC9	down
TNFSF10	down
PLAC8	down
BRIX1	down
MOB1A	down
MAP3K13	down
ABCF3	down
FAM98C	down
PKN2	down
MSH2	down
NOL11	down
FN3KRP	down
ZNF750	down
PPIG	down
TIMM17B	down
POR	down
SERPINB3	down
HILPDA	down
SLC35A3	down
ZC3H8	down
BIK	down
PLBD1	down
KLF5	down
NDRG2	down
PRPF40A	down
SLBP	down
C6orf132	down
EIF2B5	down
SCAMP1	down
GM2A	down
STK26	down
UBAP1	down
SLC25A29	down
PLAGL2	down
ZC3H13	down
BAIAP2	down
COPB1	down
FAM114A1	down
GPR87	down
SCNM1	down
WDR77	down
FAM199X	down
FARP1	down
NFE2L3	down
TRAF4	down
NUP50	down
NAALADL2	down
MUM1	down
ADGRG1	down
EVPL	down
HPS3	down
PRRC2C	down
TARS	down
LINC00511	down
GRB7	down
APOL1	down
PGM2	down
TBC1D20	down
SMUG1	down
ODF2L	down
GFM1	down
SENP2	down
TGFA	down
NOTCH3	down
TMEM106C	down
MBTPS1	down
DTX2	down
TRIM13	down
RAC1	down
ZDHHC13	down
MCM5	down
SRD5A1	down
HCG18	down
IARS	down
ECT2	down
MRPL1	down
RAPGEF5	down
LRCH3	down
PPA1	down
SYMPK	down
CSTB	down
CDKN2A	down

## Sheet: OC
genes	Direction
CD9	up
TM4SF1	up
CAMK2N1	up
SELENOW	up
SPARC	up
GADD45A	up
CXCL1	up
DUSP5	up
SAT1	up
ATP1B1	up
COL1A2	up
SDF2L1	up
NECTIN2	up
NFKBIA	up
FCGRT	up
TFPI2	up
KRT23	up
RPL18	up
ATP5IF1	up
MT1M	up
SEC14L1	up
RELB	up
SH3BGRL3	up
PNOC	up
AC027644.3	up
COL1A1	up
TFPT	up
SPCS3	up
ZFAND5	up
KLK6	up
RIPK2	up
MT1H	up
RPS5	up
VIM	up
MT1E	up
CTSV	up
NLRP2	up
TNFRSF21	up
EHD1	up
S100A16	up
CADM1	up
SH3RF1	up
GPRC5A	up
CBLC	up
RNF19A	up
VASP	up
ZSCAN18	up
UBE2L3	up
OSGIN2	up
SMAD3	up
LAMB2	up
IL1R1	up
TNNC1	up
AC005261.1	up
ATP5MG	up
MCAM	up
SAV1	up
NOP10	up
KLK10	up
CD99	up
LINP1	up
IGF2BP3	up
LYN	up
HHEX	up
CTU1	up
PLEC	up
GPAA1	up
SOX9	up
PNP	up
ERO1A	up
HIF1A	up
TEN1	up
EFEMP2	up
COL6A1	up
CITED4	up
SLC38A2	up
AC010642.2	up
LGALS3BP	up
ATP5ME	up
GFER	up
PTX3	up
NEU1	up
MRPS16	up
ZNF706	up
FYTTD1	up
YWHAZ	up
TMEM173	up
MUC20-OT1	up
MAGED1	up
CNFN	up
AHNAK2	up
JPT1	up
MCU	up
RBM8A	up
PTK7	up
MT1G	up
ATP5MPL	up
ATP5MC3	up
SLC38A10	up
MCL1	up
CRIP1	up
AGO2	up
MAL2	up
COTL1	up
NPLOC4	up
DDOST	up
AGRN	up
THUMPD3-AS1	up
TCIM	up
OS9	up
SCX	up
LAPTM4B	up
PAWR	up
ZNF593	up
ADK	up
SASH1	up
METRN	up
C11orf71	up
HECTD1	up
WWC1	up
AQP5	up
TSPAN9	up
ATP6AP2	up
PTS	up
MAFB	up
APLP2	up
S100A13	up
GUSB	up
TMEM25	up
PPDPF	up
FAM84B	up
CSNK2A2	up
NUDT14	up
JOSD2	up
ASAP2	up
TLE1	up
CLTB	up
CALD1	up
CASP3	up
LTBP3	up
CNN3	up
BEX2	up
UBE2H	up
BCL2L12	up
SLC2A1	up
CDH3	up
GAA	up
HDDC3	up
GNAS	up
TMED4	up
TUBA1A	up
IGF1R	up
SMIM37	up
SCPEP1	up
RCL1	up
DDX21	up
CAVIN3	up
CD47	up
EFNA1	up
C1R	up
TESMIN	up
RBM6	up
HMGB3	up
HYI	up
SGCE	up
TTC14	up
TMA16	up
KLK8	up
LDOC1	up
PTPRG	up
CNN2	up
KIAA2013	up
TFRC	up
PPFIBP1	up
KDM3A	up
OBSL1	up
GOLGA3	up
CNPY3	up
MEST	up
CLDN3	up
VTCN1	up
HSPE1	down
FAU	down
RPS27A	down
ANKRD65	down
C1orf186	down
NDUFS6	down
KIAA1551	down
SLC34A2	down
HMGN3	down
YBX1	down
MPP7	down
HLA-DPA1	down
HNRNPA3	down
HLA-DRB1	down
RPS2	down
SUPT20H	down
BCL11A	down
PHGDH	down
CXXC5	down
MSH6	down
HMGN1	down
FH	down
ST6GAL1	down
CCDC6	down
NUDT5	down
CFB	down
NDUFB3	down
ESF1	down
RAB3D	down
BICD1	down
BHLHE41	down
ZFP36L2	down
SAMD1	down
CCND1	down
MRPL11	down
ZBTB44	down
COX5A	down
DYNLL1	down
DHCR24	down
RBM38	down
STRAP	down
IFI16	down
RFXANK	down
IER5L	down
DHFR	down
CASP8	down
LAMTOR5	down
PTPRA	down
RPL18A	down
NFIA	down
SORL1	down
PNISR	down
CP	down
COX20	down
HLA-DMA	down
MUC16	down
HLA-DRA	down
NOP58	down
MRPL15	down
UGP2	down
TGIF2	down
EEF1B2	down
IRF2BPL	down
PRPF40A	down
EIF2S2	down
MTR	down
SRP14	down
SF3B6	down
ZDHHC13	down
SSPN	down
CSE1L	down
DKC1	down
PUF60	down
COPS9	down
C1orf131	down
CD74	down
DDX17	down
ZMYM2	down
DDB1	down
NDUFAB1	down
R3HDM2	down
FUS	down
CFDP1	down
CD46	down
MRPL20	down
IDH1	down
AFG3L2	down
PA2G4	down
GLO1	down
XAF1	down
NCL	down
ZNF33B	down
RPE	down
NDUFV2	down
C5orf24	down
SLC40A1	down
ZNF638	down
ATPAF1	down
VAPB	down
SRSF7	down
TSPYL5	down
SHPRH	down
USP28	down
ROMO1	down
EIF6	down
LYPLA1	down
FAM162A	down
CNBP	down
GTF2A2	down
MRPL13	down
UTRN	down
C1orf35	down
SELENOH	down
FRA10AC1	down
KIN	down
SEPHS2	down
SSBP4	down
MRPS15	down
THUMPD2	down
NDUFB5	down
ATF7IP	down
PRPF6	down
NDUFAF6	down
UBR2	down
SLC25A23	down
FOXRED1	down
CHMP3	down
FAM136A	down
PBX2	down
FLOT1	down
SERPING1	down
RPS6	down
ZNF33A	down
TNRC18	down
RTRAF	down
THOC2	down
CEP290	down
NDUFB10	down
BAZ1B	down
UCKL1	down
DCAF13	down
KIAA1147	down
HPF1	down
FARP1	down
FOXP1	down
ALYREF	down
MPHOSPH8	down
TCF3	down
MTA1	down
SHMT2	down
DMTF1	down
CHML	down
RPL22L1	down
ZNF652	down
RPL26L1	down
SPRY1	down
ZFC3H1	down
PSMD9	down
ATN1	down
DIDO1	down
ECI1	down
GTPBP4	down
C8orf76	down
KCNK15	down
SYNE2	down
BASP1	down
RSRP1	down
THAP5	down
SEC62	down
SH3BP2	down
SP100	down
ACAT1	down
LRIF1	down
OSBPL9	down
RANBP1	down
CEBPZOS	down
THEM6	down
ZNF32	down
NOL7	down
LGALS8	down
EEF1AKMT4	down
LSM14B	down
SLC44A1	down
NR2F2	down
PTPN14	down
POLR2J3.1	down
POLR2H	down
HSPA14.1	down

[truncated: 2 more sheets: PDAC, PRAD]
