# Supplementary material for: Construction of Metastasis Prediction Models and Screening of Anti-Metastatic Drugs Based on Pan-Cancer Single-Cell EMT Features
Source: Int J Mol Sci. 2025 Nov 29;26(23):11582. doi: 10.3390/ijms262311582 (PMC12692492; doi:10.3390/ijms262311582)
Supplement: Supplementary file 1 [file ijms-26-11582-s001.zip › Table S8.xlsx]

## Sheet: BC
Table S8: AUC values across different modules
Model	Module	Train_AUC	Test_AUC	CrossTrain_AUC	AUC_Mean	AUC_Diff	Module_Score
svm	3	0.869025805466483	0.72790404040404	0.722343875043875	0.725123957723958	0.00556016536016546	0.720675825435825
svm	4	0.894564055581005	0.695707070707071	0.690153199869799	0.692930135288435	0.00555387083727166	0.688487038618618
nn	1	0.737841655214536	0.684974747474748	0.70483185382257	0.694903300648659	0.0198571063478225	0.679017615570401
svm	26	0.75713849442663	0.67550505050505	0.678897641063748	0.677201345784399	0.00339259055869767	0.674487273337441
nn	15	0.710222934799206	0.674242424242424	0.675068019602249	0.674655221922337	0.000825595359825071	0.673994745634477
xgboost	9	0.99900748205833	0.681818181818182	0.70953385308823	0.695676017453206	0.0277156712700479	0.673503480437167
nn	5	0.690639792334708	0.683712121212121	0.673009101846058	0.67836061152909	0.0107030193660628	0.66979819603624
lightgbm	18	0.955069476255917	0.66729797979798	0.669960992465572	0.668629486131776	0.00266301266759217	0.666499075997702
svm	17	0.75713849442663	0.67550505050505	0.666622822183014	0.671063936344032	0.00888222832203656	0.663958153686403
glm	11	0.693693693693694	0.662878787878788	0.662717219954062	0.662798003916425	0.00016156792472577	0.662668749576644
logistic	11	0.693693693693694	0.662878787878788	0.666816072374428	0.664847430126608	0.0039372844956399	0.661697602530096
lightgbm	5	0.955069476255917	0.66729797979798	0.687103255965325	0.677200617881652	0.0198052761673452	0.661356396947776
glm	5	0.693693693693694	0.662878787878788	0.669146163772905	0.666012475825847	0.0062673758941173	0.660998575110553
svm	14	0.75713849442663	0.67550505050505	0.664084153576638	0.669794602040844	0.0114208969284122	0.660657884498115
lasso	21	0.660597037715682	0.668560606060606	0.662255653241517	0.665408129651062	0.00630495281908905	0.66036416739579
lasso	22	0.693731867460681	0.662247474747475	0.668590068726185	0.66541877173683	0.00634259397871018	0.660344696553862
logistic	5	0.693693693693694	0.662878787878788	0.673219106970661	0.668048947424724	0.0103403190918732	0.659776692151226
glm	22	0.693693693693694	0.662878787878788	0.673590932203206	0.668234860040997	0.0107121443244182	0.659665144581462
lightgbm	9	0.988738738738739	0.660984848484849	0.666098902821575	0.663541875653212	0.0051140543367264	0.65945063218383
svm	11	0.795884867918766	0.662247474747475	0.674648584271736	0.668448029509606	0.0124011095242615	0.658527141890196
lasso	5	0.693731867460681	0.662247474747475	0.67564523429476	0.668946354521118	0.0133977595472856	0.658228146883289
lasso	11	0.693655519926706	0.662247474747475	0.678302473355105	0.67027497405129	0.0160549986076303	0.657430975165186
glm	18	0.693693693693694	0.662878787878788	0.68111830649706	0.671998547187924	0.018239518618272	0.657406932293306
nn	2	0.69252939380058	0.661931818181818	0.679645668038834	0.670788743110326	0.0177138498570155	0.656617663224713
svm	5	0.795884867918766	0.662247474747475	0.681058825367698	0.671653150057587	0.0188113506202235	0.656604069561408
svm	12	0.830508474576271	0.663510101010101	0.686598127726035	0.675054114368068	0.0230880267159337	0.656583692995321
lightgbm	11	0.955069476255917	0.66729797979798	0.658972244563883	0.663135112180931	0.00832573523409674	0.656474523993654
glm	14	0.660978775385555	0.669191919191919	0.659386731387622	0.66428932528977	0.00980518780429751	0.656445175046332
knn	23	0.810238204306001	0.657512626262626	0.656374288058728	0.656943457160677	0.00113833820389797	0.656032786597559
svm	22	0.795884867918766	0.662247474747475	0.684026590530006	0.67313703263874	0.0217791157825313	0.655713740012715
glm	21	0.660978775385555	0.669191919191919	0.658598680762628	0.663895299977273	0.0105932384292916	0.65542070923384
nn	11	0.695449686975111	0.65530303030303	0.655306976915286	0.655305003609158	3.9466122556675e-06	0.655301846319354
logistic	18	0.693693693693694	0.662878787878788	0.688578160257255	0.675728474068021	0.0256993723784668	0.655168976165248
svm	18	0.795884867918766	0.662247474747475	0.686067517714523	0.674157496230999	0.0238200429670483	0.65510146185736
knn	9	0.826347533974653	0.692866161616162	0.663777513860409	0.678321837738285	0.029088647755753	0.655050919533683
lasso	18	0.693846388761643	0.661616161616162	0.684902495007161	0.673259328311661	0.0232863333909997	0.654630261598862
xgboost	18	0.993052374408307	0.679924242424242	0.659969319836987	0.669946781130615	0.0199549225872554	0.65398284306081
logistic	20	0.660978775385555	0.669191919191919	0.65693886849997	0.663065393845945	0.0122530506919489	0.653262953292386
logistic	22	0.693693693693694	0.662878787878788	0.655426221119958	0.659152504499373	0.0074525667588301	0.653190451092309
logistic	21	0.660978775385555	0.669191919191919	0.656230216824932	0.662711068008426	0.0129617023669871	0.652341706114836
lasso	20	0.66048251641472	0.667929292929293	0.655078559157964	0.661503926043628	0.0128507337713293	0.651223339026565
svm	20	0.75713849442663	0.67550505050505	0.655502474404626	0.665503762454838	0.0200025761004248	0.649501701574498
glm	24	0.660978775385555	0.669191919191919	0.653691445838559	0.661441682515239	0.0155004733533607	0.64904130383255
lasso	17	0.660787906550618	0.668560606060606	0.65248617678094	0.660523391420773	0.0160744292796658	0.64766384799704
lightgbm	22	0.955069476255917	0.66729797979798	0.651460151580773	0.659379065689376	0.0158378282172073	0.64670880311561
nn	26	0.663116506336845	0.652777777777778	0.64714032024922	0.649959049013499	0.00563745752855771	0.645449082990653
randomforest	5	1	0.648042929292929	0.646021337129457	0.647032133211193	0.00202159216347275	0.645414859480415
nn	22	0.691403267674454	0.685606060606061	0.654378594428974	0.669992327517517	0.0312274661770867	0.645010354575848
nn	21	0.660367995113758	0.671717171717172	0.650340697033582	0.661028934375377	0.0213764746835902	0.643927754628504
svm	21	0.75713849442663	0.67550505050505	0.650766050699747	0.663135550602399	0.0247389998053036	0.643344350758156
nn	7	0.725034356390289	0.657512626262626	0.707390606344469	0.682451616303548	0.0498779800818425	0.642549232238074
svm	1	0.863452435486334	0.655934343434343	0.701462754503801	0.678698548969072	0.0455284110694577	0.642275820113506
logistic	24	0.660978775385555	0.669191919191919	0.647438230175617	0.658315074683768	0.0217536890163024	0.640912123470726
nn	24	0.663154680103833	0.65530303030303	0.644016233766234	0.649659632034632	0.0112867965367965	0.640630194805195
svm	10	0.910215300045809	0.657828282828283	0.716956296819883	0.687392289824083	0.0591280139915998	0.640089878630803
svm	9	0.848030233623454	0.652777777777778	0.695749156605257	0.674263467191518	0.0429713788274796	0.639886364129534
lasso	24	0.660558863948694	0.667929292929293	0.646346583304138	0.657137938116716	0.0215827096251545	0.639871770416592
logistic	14	0.660978775385555	0.669191919191919	0.64662768680932	0.657909803000619	0.0225642323825995	0.63985841709454
svm	16	0.851236830050389	0.651515151515151	0.691104595921431	0.671309873718291	0.0395894444062794	0.639638318193268
lasso	2	0.708848679187662	0.641414141414141	0.647688316214233	0.644551228814187	0.00627417480009107	0.639531888974114
svm	8	0.75713849442663	0.67550505050505	0.64745460015964	0.661479825332345	0.0280504503454105	0.639039465056017
randomforest	18	1	0.658775252525253	0.642720181898494	0.650747717211873	0.0160550706267586	0.637903660710466
lightgbm	1	0.986982745457322	0.638888888888889	0.642855250055603	0.640872069472246	0.00396636116671401	0.637698980538875
glm	17	0.660978775385555	0.669191919191919	0.64486936197281	0.657030640582365	0.0243225572191089	0.637572594807078
lasso	15	0.70888685295465	0.641414141414141	0.659273557041109	0.650343849227625	0.0178594156269678	0.636056316726051
svm	2	0.831500992517942	0.647727272727273	0.686685070823665	0.667206171775469	0.0389577980963923	0.636039933298355
lasso	9	0.708581462818751	0.641414141414141	0.662201486108623	0.651807813761382	0.0207873446944813	0.635177938005797
logistic	15	0.709573980760421	0.641414141414141	0.66239011035975	0.651902125886946	0.0209759689456084	0.635121350730459
randomforest	10	1	0.643939393939394	0.674226003414193	0.659082698676793	0.0302866094747988	0.634853411096954
nn	8	0.663574591540693	0.643308080808081	0.636645574145574	0.639976827476827	0.00666250666250656	0.634646822146822
svm	15	0.831500992517942	0.647727272727273	0.692070719133338	0.669898995930305	0.044343446406065	0.634424238805453
logistic	8	0.660978775385555	0.669191919191919	0.642342645640722	0.655767282416321	0.0268492735511969	0.634287863575363
logistic	9	0.709650328294396	0.642676767676768	0.671801941190936	0.657239354433852	0.0291251735141679	0.633939215622517
nn	3	0.728069170865781	0.634785353535354	0.642805917769407	0.63879563565238	0.00802056423405295	0.632379184265138
glm	9	0.709650328294396	0.642676767676768	0.677361660644049	0.660019214160408	0.0346848929672817	0.632271299786583
knn	1	0.806802565277142	0.674558080808081	0.641825244040984	0.658191662424533	0.0327328367670966	0.632005393010855
svm	24	0.75713849442663	0.67550505050505	0.641644833368971	0.658574941937011	0.0338602171360792	0.631486768228147
knn	19	0.810238204306001	0.657512626262626	0.637328299716282	0.647420462989454	0.0201843265463446	0.631273001752378
logistic	2	0.709573980760421	0.641414141414141	0.677457815516866	0.659435978465504	0.0360436741027241	0.630601039183324
nn	14	0.663460070239731	0.643308080808081	0.633258551816716	0.638283316312398	0.0100495289913649	0.630243693119306
xgboost	10	0.999236524660253	0.63699494949495	0.659949926383937	0.648472437939443	0.0229549768889877	0.630108456428253
randomforest	22	1	0.656565656565657	0.635743395388728	0.646154525977192	0.0208222611769288	0.629496717035649
lasso	14	0.660558863948694	0.667929292929293	0.637955352443416	0.652942322686355	0.0299739404858768	0.628963170297653
lasso	8	0.660711559016644	0.668560606060606	0.63809906101382	0.653329833537213	0.030461545046786	0.628960597499784
glm	2	0.709573980760421	0.641414141414141	0.683318614718615	0.662366378066378	0.0419044733044733	0.628842799422799
lasso	3	0.735646663612765	0.641414141414141	0.686181610141036	0.663797875777589	0.0447674687268945	0.627983900796073
lasso	25	0.660711559016644	0.668560606060606	0.63716952260613	0.652865064333368	0.0313910834544761	0.627752197569787
glm	15	0.709573980760421	0.641414141414141	0.69055250771072	0.665983324562431	0.049138366296579	0.626672631525168
randomforest	11	1	0.65625	0.633287308995089	0.644768654497544	0.0229626910049111	0.626398501693616
nn	18	0.690620705451214	0.684343434343434	0.6390959434217	0.661719688882567	0.0452474909217344	0.62552169614518
decision_tree	26	0.758531836921667	0.647727272727273	0.630634922794749	0.639181097761011	0.0170923499325236	0.625507217814992
randomforest	1	1	0.629419191919192	0.642504117229528	0.63596165457436	0.0130849253103366	0.625493714326091
nn	9	0.697205680256528	0.66729797979798	0.634903379972259	0.65110067988512	0.0323945998257205	0.625185000024543
logistic	25	0.660978775385555	0.669191919191919	0.6352738201213	0.65223286965661	0.033918099070619	0.625098390400115
glm	8	0.660978775385555	0.669191919191919	0.634975697865353	0.652083808528636	0.0342162213265662	0.624710831467383
xgboost	4	0.999312872194228	0.631944444444444	0.656620433507848	0.644282438976146	0.0246759890634033	0.624541647725424
logistic	12	0.723316536875859	0.639520202020202	0.69170574956244	0.665612975791321	0.052185547542238	0.62386453775753
randomforest	20	1	0.625631313131313	0.632481842785272	0.629056577958293	0.00685052965395883	0.623576154235126
logistic	17	0.660978775385555	0.669191919191919	0.633643070134239	0.651417494663079	0.0355488490576801	0.622978415416935
svm	7	0.84993892197282	0.638888888888889	0.692313046916916	0.665600967902902	0.0534241580280268	0.622861641480481
lasso	12	0.723392884409834	0.638888888888889	0.692816338338606	0.665852613613747	0.0539274494497166	0.622710654053974
lasso	1	0.748740265689418	0.640151515151515	0.700150547402919	0.670151031277217	0.0599990322514042	0.622151805476094
glm	26	0.660978775385555	0.669191919191919	0.632886210758361	0.65103906497514	0.0363057084335586	0.621994498228293
glm	20	0.660978775385555	0.669191919191919	0.632842313640989	0.651017116416454	0.0363496055509304	0.62193743197571
glm	12	0.723316536875859	0.639520202020202	0.699615064228783	0.669567633124492	0.060094862208581	0.621491743357628
nn	17	0.663307375171782	0.659722222222222	0.629974386848253	0.644848304535237	0.0297478353739696	0.621050036236062
knn	3	0.804493052374408	0.682449494949495	0.635034652360424	0.658742073654959	0.0474148425890711	0.620810199583703
randomforest	13	1	0.621843434343434	0.625677850086462	0.623760642214948	0.00383441574302756	0.620693109620526
svm	13	0.84993892197282	0.638888888888889	0.700694380838267	0.669791634863578	0.0618054919493776	0.620347241304076
logistic	1	0.749198350893266	0.63699494949495	0.700553513557383	0.668774231526166	0.063558564062434	0.617927380276219
nn	25	0.662543899832035	0.642045454545455	0.623410873111869	0.632728163828662	0.0186345814335852	0.617820498681794
lightgbm	10	0.996564360971141	0.628787878787879	0.665511429786134	0.647149654287007	0.0367235509982554	0.617770813488402
knn	13	0.804588486791877	0.669191919191919	0.629613910436775	0.649402914814347	0.0395780087551439	0.617740507810232
lightgbm	21	0.933730340510001	0.631944444444444	0.620703627610594	0.626324036027519	0.0112408168338505	0.617331382560439
glm	3	0.736524660253474	0.637626262626263	0.705478474721602	0.671552368673932	0.0678522120953389	0.617270598997661
logistic	3	0.736524660253474	0.637626262626263	0.707188388141081	0.672407325383672	0.0695621255148181	0.616757624971817
nn	6	0.739082302641625	0.631313131313131	0.681450965250965	0.656382048282048	0.050137833937834	0.616271781131781
xgboost	12	0.995877233165369	0.621212121212121	0.639556067533662	0.630384094372892	0.018343946321541	0.615708937315659
glm	1	0.749198350893266	0.63699494949495	0.708308874458874	0.672651911976912	0.071313924963925	0.615600772005772
randomforest	8	1	0.627840909090909	0.618344887147037	0.623092898118973	0.00949602194387167	0.615496080563876
randomforest	12	1	0.619002525252525	0.630921359783429	0.624961942517977	0.0119188345309035	0.615426874893254
svm	6	0.873950221407849	0.631944444444444	0.688400485461167	0.660172464952806	0.0564560410167231	0.615007632139428
xgboost	15	0.995800885631394	0.626893939393939	0.669334648990094	0.648114294192017	0.0424407095961542	0.614161726515093
randomforest	21	1	0.61489898989899	0.617944715427474	0.616421852663232	0.00304572552848414	0.613985272240445
xgboost	3	0.998244006718583	0.621212121212121	0.615444606867357	0.618328364039739	0.00576751434476397	0.613714352563928
lasso	26	0.660635211482669	0.667929292929293	0.625983932077933	0.646956612503613	0.04194536085136	0.613400323822525
xgboost	2	0.995800885631394	0.626893939393939	0.672873799341411	0.649883869367675	0.0459798599474712	0.613099981409698
knn	6	0.817510306917087	0.613320707070707	0.615347606329416	0.614334156700062	0.00202689925870914	0.612712637293094
decision_tree	20	0.758531836921667	0.647727272727273	0.620538054942989	0.634132663835131	0.0271892177842842	0.612381289607703
glm	7	0.738586043670789	0.628156565656566	0.680846876407313	0.654501721031939	0.0526903107507469	0.612349472431342
xgboost	5	0.993052374408307	0.679924242424242	0.627694175879423	0.653809209151833	0.0522300665448194	0.612025155915977
lasso	6	0.747404183844862	0.631313131313131	0.695999338625511	0.663656234969321	0.0646862073123798	0.611907269119417
nn	20	0.663116506336845	0.654671717171717	0.621517947381698	0.638094832276708	0.0331537697900188	0.611571816444693
randomforest	25	1	0.615530303030303	0.630646726548409	0.623088514789356	0.0151164235181058	0.610995375974871
knn	7	0.804588486791877	0.669191919191919	0.624387282476951	0.646789600834435	0.0448046367149684	0.61094589146246
lightgbm	6	0.991945335165674	0.61300505050505	0.623813735044832	0.618409392774941	0.0108086845397818	0.609762445143116
lightgbm	12	0.977897388914338	0.61489898989899	0.632335786577415	0.623617388238202	0.0174367966784246	0.609667950895463
lightgbm	2	0.976904870972668	0.621212121212121	0.660547773068172	0.640879947140146	0.0393356518560504	0.609411425655306
randomforest	9	1	0.624368686868687	0.67426668145264	0.649317684160663	0.0498979945839528	0.609399288493501
randomforest	17	1	0.618055555555556	0.611095612547536	0.614575584051546	0.00695994300801994	0.60900762964513
glm	6	0.74770957398076	0.626893939393939	0.687438195586321	0.65716606749013	0.0605442561923815	0.608730662536225
svm	19	0.82482058329516	0.626262626262626	0.685100573785189	0.655681600023908	0.0588379475225629	0.608611242005857
decision_tree	18	0.790884104443426	0.652146464646465	0.618651782606534	0.635399123626499	0.0334946820399309	0.608603377994554
decision_tree	16	0.829744999236525	0.610795454545455	0.622003816693048	0.616399635619251	0.0112083621475937	0.607432945901176
randomforest	3	1	0.69949494949495	0.628676191708259	0.664085570601604	0.0708187577866909	0.607430564372251
randomforest	14	1	0.617108585858586	0.60926051753315	0.613184551695868	0.00784806832543539	0.60690609703552
lightgbm	17	0.933730340510001	0.631944444444444	0.612493498319095	0.62221897138177	0.0194509461253493	0.60665821448149
svm	25	0.75713849442663	0.67550505050505	0.62213346834705	0.64881925942605	0.0533715821580003	0.60612199369965
logistic	7	0.738586043670789	0.628156565656566	0.703233801986535	0.665695183821551	0.0750772363299698	0.605633394757575
lightgbm	15	0.976904870972668	0.621212121212121	0.674665359810719	0.64793874051142	0.053453238598598	0.605176149632542
svm	23	0.82482058329516	0.626262626262626	0.698547409614937	0.662405017938781	0.0722847833523104	0.604577191256933
logistic	13	0.738586043670789	0.628156565656566	0.708259825062762	0.668208195359664	0.0801032594061967	0.604125587834707
randomforest	6	1	0.607954545454545	0.622564923364923	0.615259734409734	0.014610377910378	0.603571432081432
lasso	7	0.739120476408612	0.629419191919192	0.716503042272722	0.672961117095957	0.0870838503535299	0.603294036813133
nn	4	0.748702091922431	0.62405303030303	0.693522777695612	0.658787903999321	0.0694697473925817	0.603212106085256
glm	13	0.738586043670789	0.628156565656566	0.71360536476326	0.670880965209913	0.0854487991066939	0.602521925924557
lasso	13	0.739044128874637	0.630681818181818	0.725533226805153	0.678107522493486	0.0948514086233351	0.602226395594818
logistic	19	0.719957245380974	0.622474747474748	0.69036398445609	0.656419365965419	0.0678892369813422	0.602107976380345
xgboost	24	0.981123072224767	0.604166666666667	0.611996581561799	0.608081624114233	0.00782991489513218	0.601817692198127
lasso	23	0.720148114215911	0.622474747474748	0.691539927566493	0.65700733752062	0.0690651800917456	0.601755193447224
logistic	6	0.74770957398076	0.626893939393939	0.713616666666667	0.670255303030303	0.0867227272727272	0.600877121212121
xgboost	11	0.99442663001985	0.66729797979798	0.615821319705935	0.641559649751957	0.0514766600920447	0.600378321678322
nn	10	0.735971140632158	0.608270202020202	0.636521837812222	0.622396019916212	0.0282516357920204	0.599794711282596
randomforest	16	1	0.61300505050505	0.657849386718314	0.635427218611682	0.0448443362132633	0.599551749641071
knn	26	0.822988242479768	0.600378787878788	0.604731819053349	0.602555303466068	0.00435303117456132	0.599072878526419
logistic	23	0.719957245380974	0.622474747474748	0.701432781194135	0.661953764334441	0.0789580337193878	0.598787337358931
glm	19	0.719957245380974	0.622474747474748	0.701636279225348	0.662055513350048	0.0791615317506005	0.598726287949567
lasso	19	0.719957245380974	0.622474747474748	0.701796298560092	0.66213552301742	0.0793215510853441	0.598678282149144
knn	25	0.822988242479768	0.600378787878788	0.606617271402399	0.603498029640593	0.00623848352361067	0.598507242821705
xgboost	22	0.99442663001985	0.66729797979798	0.614307128610697	0.640802554204339	0.0529908511872823	0.598409873254513
randomforest	26	1	0.633207070707071	0.606199219709329	0.6197031452082	0.0270078509977417	0.598096864410006
randomforest	4	1	0.621843434343434	0.702173943866252	0.662008689104843	0.0803305095228172	0.597744281486589
knn	21	0.822988242479768	0.600378787878788	0.609203465210656	0.604791126544722	0.00882467733186798	0.597731384679227
decision_tree	10	0.860016796457474	0.643308080808081	0.607922060027039	0.62561507041756	0.0353860207810419	0.597306253792726
lasso	16	0.730569552603451	0.61489898989899	0.673832255228807	0.644365622563899	0.058933265329817	0.597219010300045
randomforest	24	1	0.611111111111111	0.600341915677669	0.60572651339439	0.0107691954334423	0.597111157047636
lightgbm	14	0.933730340510001	0.631944444444444	0.604440928394818	0.618192686419631	0.0275035160496261	0.596189873579931
knn	11	0.781741487249962	0.606060606060606	0.639393429784172	0.622727017922389	0.0333328237235658	0.596060758943536
lightgbm	16	0.983737975263399	0.599747474747475	0.612049582680882	0.605898528714179	0.0123021079334078	0.596056842367452
decision_tree	19	0.821461291800275	0.631313131313131	0.603790663359629	0.61755189733638	0.0275224679535024	0.595533922973578
xgboost	26	0.981123072224767	0.604166666666667	0.59714603848855	0.600656352577608	0.00702062817811699	0.595039850035115
glm	25	0.660978775385555	0.669191919191919	0.612082742600825	0.640637330896372	0.0571091765910943	0.594949989623497
glm	23	0.719957245380974	0.622474747474748	0.715187064884433	0.66883090617959	0.0927123174096858	0.594661052251842
logistic	16	0.73129485417621	0.61300505050505	0.67515129472206	0.644078172613555	0.0621462442170092	0.594361177239948
knn	5	0.781741487249962	0.606060606060606	0.645554777094251	0.625807691577428	0.0394941710336447	0.594212354750513
knn	15	0.810791723927317	0.60385101010101	0.636558420918241	0.620204715509626	0.0327074108172309	0.594038786855841
nn	16	0.732020155748969	0.611742424242424	0.671044242885635	0.64139333356403	0.0593018186432109	0.593951878649461
knn	22	0.781741487249962	0.606060606060606	0.646499197853118	0.626279901956862	0.040438591792512	0.593929028522853
xgboost	14	0.981123072224767	0.604166666666667	0.596260263431306	0.600213465048987	0.00790640323536029	0.593888342460698
knn	20	0.822988242479768	0.600378787878788	0.622730037082599	0.611554412480693	0.0223512492038109	0.593673413117645
knn	18	0.781741487249962	0.606060606060606	0.647948802541545	0.627004704301075	0.0418881964809384	0.593494147116325
lightgbm	7	0.980378683768514	0.605429292929293	0.647757175254051	0.626593234091672	0.0423278823247584	0.592730928231865
knn	24	0.822988242479768	0.600378787878788	0.627142048995614	0.613760418437201	0.0267632611168265	0.59234980954374
lightgbm	25	0.933730340510001	0.631944444444444	0.601434364634503	0.616689404539474	0.0305100798099417	0.59228134069152
knn	8	0.822988242479768	0.600378787878788	0.62850004646325	0.614439417171019	0.0281212585844619	0.591942410303449
decision_tree	22	0.825507711100931	0.595959595959596	0.609439969087878	0.602699782523737	0.0134803731282823	0.591915484021111
knn	2	0.810791723927317	0.60385101010101	0.644671726439121	0.624261368270065	0.0408207163381107	0.591604795199577
logistic	26	0.660978775385555	0.669191919191919	0.609312889243924	0.639252404217922	0.0598790299479955	0.591349180259525
lasso	4	0.763322644678577	0.61489898989899	0.693992329950755	0.654445659924872	0.0790933400517649	0.591170987883461
lightgbm	24	0.933730340510001	0.631944444444444	0.600459380747592	0.616201912596018	0.0314850636968521	0.591013861638537
decision_tree	11	0.825507711100931	0.595959595959596	0.613502159146442	0.604730877553019	0.0175425631868462	0.590696827003542
knn	14	0.822988242479768	0.600378787878788	0.632988898823401	0.616683843351095	0.0326101109446135	0.590595754595404
lightgbm	13	0.980378683768514	0.605429292929293	0.65592568508358	0.630677489006436	0.0504963921542869	0.590280375283007
xgboost	21	0.981123072224767	0.604166666666667	0.593380345197708	0.598773505932187	0.0107863214689591	0.59014444875702
glm	4	0.763513513513513	0.615530303030303	0.702986476493994	0.659258389762148	0.0874561734636906	0.589293450991196
knn	17	0.822988242479768	0.600378787878788	0.637510922901123	0.618944855389955	0.0371321350223347	0.589239147372087
lightgbm	8	0.933730340510001	0.631944444444444	0.599088512863729	0.615516478654087	0.0328559315807154	0.589231733389514
glm	16	0.73129485417621	0.61300505050505	0.693183780610923	0.653094415557987	0.0801787301058722	0.588951431473289
logistic	4	0.763513513513513	0.615530303030303	0.705039019149145	0.660284661089724	0.0895087161188425	0.58867768819465
xgboost	25	0.982249198350893	0.606691919191919	0.592157772748475	0.599424845970197	0.0145341464434444	0.587797528815441
nn	12	0.722324018934188	0.607323232323232	0.672719792502568	0.6400215124129	0.0653965601793352	0.587704264269432
decision_tree	8	0.758531836921667	0.647727272727273	0.601276817127873	0.624502044927573	0.0464504555993994	0.587341680448053
xgboost	1	0.998549396854482	0.600378787878788	0.644070756639514	0.622224772259151	0.0436919687607259	0.58727119725057
knn	12	0.82232020155749	0.631628787878788	0.597323535919518	0.614476161899153	0.0343052519592698	0.587031960331737
knn	16	0.805771873568484	0.611426767676768	0.693574847605682	0.652500807641225	0.0821480799289147	0.586782343698093
randomforest	15	1	0.603535353535354	0.661499410774411	0.632517382154882	0.0579640572390572	0.586146136363636
randomforest	7	1	0.600694444444444	0.654982831739411	0.627838638091928	0.0542883872949663	0.584407928255955
xgboost	6	0.999312872194228	0.593434343434343	0.623545238095238	0.608489790764791	0.0301108946608947	0.584401075036075
xgboost	17	0.982249198350893	0.606691919191919	0.588828828828829	0.597760374010374	0.0178630903630904	0.583469901719902
xgboost	13	0.995762711864407	0.590277777777778	0.614070793812173	0.602174285794975	0.0237930160343953	0.583139872967459
xgboost	20	0.981123072224767	0.604166666666667	0.587790680738093	0.59597867370238	0.0163759859285733	0.582877884959522
nn	13	0.738147045350435	0.611742424242424	0.709400320191583	0.660571372217003	0.0976578959491584	0.582445055457677
xgboost	16	0.997442357611849	0.599116161616162	0.655047720144937	0.627081940880549	0.0559315585287756	0.582336694057529
randomforest	23	1	0.594065656565657	0.635931008186399	0.614998332376028	0.041865351620742	0.581506051079434
decision_tree	17	0.758531836921667	0.647727272727273	0.594543486295243	0.621135379511258	0.05318378643203	0.578588350365634
randomforest	2	1	0.595012626262626	0.651691557150785	0.623352091706706	0.056678930888159	0.578008946996179
decision_tree	3	0.824782409528172	0.591856060606061	0.64382999461061	0.617843027608335	0.0519739340045492	0.576263880404696
lightgbm	4	0.994693846388762	0.597853535353535	0.674728039078039	0.636290787215787	0.0768745037245038	0.574791184236184
xgboost	19	0.991830813864712	0.590277777777778	0.642393016351258	0.616335397064518	0.0521152385734804	0.574643206205734
lasso	10	0.742136204000611	0.599747474747475	0.68436487865902	0.642056176703248	0.0846174039115457	0.574362253574011
decision_tree	21	0.758531836921667	0.647727272727273	0.589688490181911	0.618707881454592	0.0580387825453614	0.572276855418303
glm	10	0.742632462971446	0.591540404040404	0.667993255069959	0.629766829555182	0.0764528510295551	0.568604548731538
nn	19	0.717285081691861	0.593434343434343	0.676664766212698	0.635049554823521	0.0832304227783542	0.568465216600837
decision_tree	1	0.838582226294091	0.570707070707071	0.584658118811633	0.577682594759352	0.0139510481045627	0.566521756275702
decision_tree	4	0.869598411971293	0.641729797979798	0.582256482471337	0.611993140225567	0.0594733155084615	0.564414487818798
logistic	10	0.742632462971446	0.591540404040404	0.682128296942682	0.636834350491543	0.0905878929022776	0.564364036169721
nn	23	0.700564971751412	0.581123737373737	0.640940889444835	0.611032313409286	0.0598171520710976	0.563178591752408
decision_tree	24	0.758531836921667	0.647727272727273	0.582582055891074	0.615154664309174	0.0651452168361982	0.563038490840215
lightgbm	20	0.933730340510001	0.631944444444444	0.577662525879917	0.604803485162181	0.0542819185645272	0.561377950310559
lightgbm	3	0.987975263398992	0.635732323232323	0.577722202197391	0.606727262714857	0.0580101210349317	0.560319165886912
decision_tree	23	0.821461291800275	0.631313131313131	0.575000233031002	0.603156682172067	0.056312898282129	0.558106363546364
xgboost	23	0.99557184302947	0.573232323232323	0.626528695632947	0.599880509432635	0.0532963724006235	0.557243411512136
lightgbm	19	0.969117422507253	0.573863636363636	0.631481481481481	0.602672558922559	0.0576178451178451	0.556578282828283
knn	4	0.821862116353642	0.587752525252525	0.694678021497021	0.641215273374773	0.106925496244496	0.555674876379176
decision_tree	25	0.758531836921667	0.647727272727273	0.576152367100643	0.611939819913958	0.0715749056266297	0.554679895412654
decision_tree	12	0.821461291800275	0.631313131313131	0.570569923713649	0.60094152751339	0.0607432075994819	0.552346961433805
lightgbm	23	0.969117422507253	0.573863636363636	0.647584780745858	0.610724208554747	0.0737211443822218	0.55174729304897
decision_tree	5	0.790884104443426	0.652146464646465	0.5747625323104	0.613454498478432	0.0773839323360648	0.55154735260958
randomforest	19	1	0.571969696969697	0.652153125344263	0.61206141115698	0.0801834283745662	0.547914668457327
decision_tree	6	0.826881966712475	0.617108585858586	0.562760800359485	0.589934693109035	0.0543477854991012	0.546456464709754
lightgbm	26	0.933730340510001	0.631944444444444	0.563914082586076	0.59792926351526	0.0680303618583685	0.543504974028565
xgboost	7	0.996488013437166	0.566919191919192	0.646952380952381	0.606935786435786	0.080033189033189	0.542909235209235
xgboost	8	0.981123072224767	0.604166666666667	0.556626876066405	0.580396771366536	0.0475397906002621	0.542364938886326
decision_tree	14	0.758531836921667	0.647727272727273	0.56399496483902	0.605861118783146	0.0837323078882527	0.538875272472544
knn	10	0.808711253626508	0.566287878787879	0.678707228364071	0.622497553575975	0.112419349576192	0.532562073915021
decision_tree	13	0.831348297449992	0.507891414141414	0.601629606879607	0.55476051051051	0.0937381927381927	0.479769956319956
decision_tree	2	0.84009009009009	0.49905303030303	0.56622103908597	0.5326370346945	0.0671680087829395	0.478902627668148
decision_tree	7	0.831348297449992	0.507891414141414	0.612594974844975	0.560243194493194	0.104703560703561	0.476480345930346
decision_tree	9	0.852992823331806	0.497790404040404	0.580965247072745	0.539377825556574	0.0831748430323407	0.472837951130702
decision_tree	15	0.84009009009009	0.49905303030303	0.631130833772901	0.565091932037966	0.132077803469871	0.459429689262069

## Sheet: BLCA
Model	Module	Train_AUC	Test_AUC	CrossTrain_AUC	AUC_Mean	AUC_Diff	Module_Score
knn	13	0.841018306636156	0.81344696969697	0.801983743123062	0.807715356410016	0.0114632265739077	0.79854477515089
knn	1	0.841018306636156	0.81344696969697	0.79625165855816	0.804849314127565	0.0171953111388096	0.791093065216517
nn	4	0.840446224256293	0.793560606060606	0.804269651916711	0.798915128988658	0.0107090458561047	0.790347892303775
knn	4	0.823569794050343	0.784090909090909	0.798286514042336	0.791188711566623	0.0141956049514268	0.779832227605481
svm	7	0.938901601830664	0.776515151515151	0.795162495967113	0.785838823741132	0.0186473444519615	0.770920948179563
lasso	13	0.840160183066362	0.772727272727273	0.78359010270775	0.778158687717511	0.0108628299804771	0.76946842373313
logistic	1	0.839931350114416	0.770833333333333	0.776591072737257	0.773712203035295	0.00575773940392321	0.769106011512156
logistic	7	0.844164759725401	0.772727272727273	0.785029547553093	0.778878410140183	0.0123022748258206	0.769036590279527
logistic	4	0.852517162471396	0.776515151515151	0.802302974802975	0.789409063159063	0.0257878232878233	0.768778804528805
lasso	1	0.840389016018307	0.770833333333333	0.786953296554079	0.778893314943706	0.0161199632207453	0.76599734436711
lasso	4	0.852173913043478	0.776515151515151	0.767841171556342	0.772178161535747	0.0086739799588097	0.765238977568699
logistic	13	0.839931350114416	0.770833333333333	0.797928616361279	0.784380974847306	0.0270952830279455	0.76270474842495
lasso	23	0.777803203661327	0.755681818181818	0.754495274845255	0.755088546513536	0.00118654333656354	0.754139311844286
nn	23	0.773970251716247	0.771780303030303	0.755888009049774	0.763834156040038	0.0158922939805293	0.751120320855615
svm	13	0.919107551487414	0.751893939393939	0.755625604473009	0.753759771933474	0.00373166507906963	0.750774439870219
svm	1	0.919107551487414	0.751893939393939	0.765669191919192	0.758781565656566	0.0137752525252525	0.747761363636364
lasso	7	0.843363844393593	0.763257575757576	0.750803270965137	0.757030423361356	0.0124543047924391	0.747066979527405
glm	9	0.783867276887872	0.748106060606061	0.752390289449113	0.750248175027587	0.00428422884305235	0.746820791953145
logistic	19	0.778032036613272	0.748106060606061	0.753876587695432	0.750991324150747	0.00577052708937176	0.746374902479249
logistic	23	0.778032036613272	0.748106060606061	0.754758710501744	0.751432385553903	0.00665264989568382	0.746110265637355
nn	1	0.828032036613272	0.746212121212121	0.74839626103171	0.747304191121916	0.00218413981958876	0.745556879266245
randomforest	4	1	0.746212121212121	0.751072020220831	0.748642070716476	0.00485989900870942	0.744754151509508
lasso	10	0.792219679633867	0.75	0.745467523532539	0.74773376176627	0.00453247646746091	0.744107780592301
lasso	16	0.779633867276888	0.765151515151515	0.746969143874178	0.756060329512847	0.0181823712773369	0.741514432490977
svm	4	0.937643020594966	0.748106060606061	0.77011193254268	0.75910899657437	0.0220058719366198	0.741504299025075
logistic	11	0.764530892448513	0.75	0.74282484139901	0.746412420699505	0.00717515860098983	0.740672293818713
glm	13	0.839931350114416	0.770833333333333	0.747626486897587	0.75922991011546	0.0232068464357468	0.740664432966863
knn	7	0.847311212814645	0.84375	0.763502896918409	0.803626448459205	0.0802471030815907	0.739428765993932
lasso	22	0.76395881006865	0.759469696969697	0.744040043290043	0.75175487012987	0.0154296536796537	0.739411147186147
knn	9	0.837757437070938	0.762310606060606	0.74393572039453	0.753123163227568	0.0183748856660756	0.738423254694708
knn	11	0.805778032036613	0.796401515151515	0.751611979650747	0.774006747401131	0.0447895355007686	0.738175119000516
nn	12	0.773741418764302	0.771780303030303	0.745798887221194	0.758789595125748	0.0259814158091092	0.738004462478461
knn	2	0.805778032036613	0.796401515151515	0.751408476434052	0.773904995792783	0.0449930387174633	0.737910564818813
lightgbm	4	1	0.736742424242424	0.737847867217062	0.737295145729743	0.00110544297463788	0.736410791350033
logistic	22	0.764530892448513	0.75	0.739542997875479	0.744771498937739	0.0104570021245213	0.736405897238122
svm	18	0.868878718535469	0.785984848484849	0.747673350041771	0.76682909926331	0.0383114984430775	0.736179900508848
logistic	10	0.79370709382151	0.746212121212121	0.737950094710931	0.742081107961526	0.00826202650119068	0.735471486760573
xgboost	11	0.994965675057208	0.785984848484849	0.746438558517506	0.766211703501177	0.0395462899673427	0.734574671527303
logistic	21	0.742219679633867	0.746212121212121	0.736855742296919	0.74153393175452	0.00935637891520247	0.734048828622358
knn	10	0.803260869565217	0.740530303030303	0.734801687820264	0.737665995425283	0.00572861521003931	0.733083103257252
nn	25	0.740045766590389	0.744318181818182	0.734950991560899	0.73963458668954	0.00936719025728305	0.732140834483714
lasso	5	0.773684210526316	0.732954545454545	0.737971774602209	0.735463160028377	0.005017229147664	0.731449376710246
glm	1	0.839931350114416	0.770833333333333	0.740534533487442	0.755683933410388	0.0302987998458913	0.731444893533675
logistic	3	0.777688787185355	0.757575757575758	0.736732026143791	0.747153891859774	0.0208437314319667	0.730478906714201
svm	9	0.89954233409611	0.734848484848485	0.731210571184996	0.73302952801674	0.00363791366348909	0.730119197085949
glm	7	0.844164759725401	0.772727272727273	0.739874318148312	0.756300795437792	0.0328529545789608	0.730018431774624
lightgbm	11	0.981807780320366	0.731060606060606	0.736018312827523	0.733539459444065	0.0049577067669172	0.729573294030531
lasso	2	0.764187643020595	0.759469696969697	0.735962409894706	0.747716053432201	0.0235072870749911	0.728910223772208
lightgbm	7	0.999656750572082	0.795454545454545	0.743879552306326	0.769667048880436	0.0515749931482197	0.72840705436186
glm	20	0.745080091533181	0.734848484848485	0.729823215327321	0.732335850087903	0.005025269521164	0.728315634470972
lasso	6	0.77745995423341	0.751893939393939	0.73358132407668	0.74273763173531	0.0183126153172594	0.728087539481502
xgboost	13	1	0.731060606060606	0.741062758417329	0.736061682238968	0.010002152356723	0.728059960353589
nn	17	0.740045766590389	0.744318181818182	0.731384727804165	0.737851454811173	0.0129334540140166	0.72750469159996
randomforest	11	1	0.791666666666667	0.742028138528139	0.766847402597403	0.0496385281385281	0.72713658008658
randomforest	13	1	0.762310606060606	0.7352133051019	0.748761955581253	0.0270973009587064	0.727084114814288
svm	10	0.910869565217391	0.755681818181818	0.733349248790425	0.744515533486122	0.0223325693913929	0.726649477973007
lightgbm	2	0.981807780320366	0.731060606060606	0.747797418738662	0.739429012399634	0.0167368126780564	0.726039562257189
logistic	5	0.773913043478261	0.732954545454545	0.727398069766491	0.730176307610518	0.00555647568805462	0.725731127060074
logistic	9	0.783867276887872	0.748106060606061	0.730874616530067	0.739490338568064	0.0172314440759935	0.725705183307269
logistic	6	0.77745995423341	0.75	0.730504877389552	0.740252438694776	0.0194951226104477	0.724656340606418
xgboost	4	1	0.731060606060606	0.753391994478951	0.742226300269779	0.0223313884183449	0.724361189535103
knn	3	0.808295194508009	0.725378787878788	0.73251935785756	0.728949072868174	0.00714056997877155	0.723236616885157
nn	24	0.739931350114416	0.744318181818182	0.728077090653268	0.736197636235725	0.0162410911649139	0.723204763303794
lasso	26	0.743821510297483	0.75	0.729240748931151	0.739620374465576	0.0207592510688486	0.723012973610497
nn	7	0.837414187643021	0.731060606060606	0.762470408418551	0.746765507239578	0.0314098023579448	0.721637665353223
lasso	12	0.77837528604119	0.751893939393939	0.728320444119677	0.740107191756808	0.0235734952742626	0.721248395537398
lasso	25	0.742677345537757	0.748106060606061	0.727270258980785	0.737688159793423	0.0208358016252753	0.721019518493203
logistic	15	0.764530892448513	0.75	0.727158418923125	0.738579209461562	0.0228415810768752	0.720305944600062
lasso	19	0.777803203661327	0.755681818181818	0.727490766722696	0.741586292452257	0.0281910514591226	0.719033451284959
randomforest	18	1	0.796401515151515	0.736761838307891	0.766581676729703	0.0596396768436243	0.718869935254804
knn	22	0.805778032036613	0.796401515151515	0.736643990788829	0.766522752970172	0.0597575243626866	0.718716733480023
lasso	9	0.772311212814645	0.742424242424242	0.724131080627244	0.733277661525743	0.0182931617969981	0.718643132088145
lightgbm	5	0.98604118993135	0.723484848484849	0.739717218625887	0.731601033555368	0.0162323701410388	0.718615137442537
nn	13	0.824771167048055	0.727272727272727	0.756327541782263	0.741800134527495	0.0290548145095358	0.718556282919867
glm	11	0.764530892448513	0.75	0.725583474496518	0.737791737248259	0.0244165255034821	0.718258516845473
lightgbm	18	0.98604118993135	0.723484848484849	0.743643039751786	0.733563944118317	0.0201581912669374	0.717437391104767
randomforest	15	1	0.78219696969697	0.731878610410803	0.757037790053886	0.0503183592861669	0.716783102624953
knn	16	0.808295194508009	0.725378787878788	0.756693449309548	0.741036118594168	0.0313146614307604	0.71598438944956
svm	5	0.868878718535469	0.785984848484849	0.731256988961593	0.75862091872322	0.054727859523256	0.714838631104616
nn	10	0.780663615560641	0.766098484848485	0.725496031746032	0.745797258297258	0.0406024531024531	0.713315295815296
nn	20	0.727517162471396	0.735795454545454	0.717519193736034	0.726657324140744	0.0182762608094202	0.712036315493208
logistic	16	0.777688787185355	0.757575757575758	0.722183589544271	0.739879673560014	0.0353921680314869	0.711565939134825
knn	5	0.806407322654462	0.814393939393939	0.735175491175491	0.774784715284715	0.0792184482184481	0.711409956709957
glm	15	0.764530892448513	0.75	0.719662289782427	0.734831144891213	0.0303377102175729	0.710560976717155
xgboost	2	0.994965675057208	0.785984848484849	0.727288073123986	0.756636460804417	0.058696775360862	0.709679040515728
randomforest	7	1	0.793560606060606	0.728674969195564	0.761117787628085	0.0648856368650419	0.709209278136052
knn	6	0.808237986270023	0.712121212121212	0.722041824704363	0.717081518412788	0.00992061258315124	0.709145028346267
randomforest	9	1	0.732954545454545	0.714280356688824	0.723617451071684	0.0186741887657219	0.708678100059107
lasso	11	0.764187643020595	0.759469696969697	0.72026175357241	0.739865725271054	0.0392079433972867	0.708499370553224
logistic	17	0.742219679633867	0.746212121212121	0.71702947060634	0.731620795909231	0.0291826506057808	0.708274675424606
lightgbm	13	0.998627002288329	0.736742424242424	0.714836725755008	0.725789574998716	0.021905698487416	0.708265016208784
logistic	25	0.742219679633867	0.746212121212121	0.716691633175009	0.731451877193565	0.029520488037112	0.707835486763876
glm	4	0.852517162471396	0.776515151515151	0.722419363626457	0.749467257570804	0.0540957878886941	0.706190627259849
logistic	2	0.764530892448513	0.75	0.716271543033397	0.733135771516699	0.0337284569666026	0.706153005943416
svm	11	0.846796338672769	0.789772727272727	0.725397210976158	0.757584969124443	0.064375516296569	0.706084556087188
lasso	15	0.76395881006865	0.759469696969697	0.717921251796924	0.73869547438331	0.041548445172773	0.705456718245092
randomforest	16	1	0.708333333333333	0.718323566268613	0.713328449800973	0.00999023293527934	0.70533626345275
randomforest	24	1	0.704545454545455	0.706781257957729	0.705663356251591	0.00223580341227392	0.703874713521772
randomforest	3	1	0.713068181818182	0.705943551333577	0.709505866575879	0.00712463048460499	0.703806162188195
logistic	14	0.742219679633867	0.746212121212121	0.713564935526154	0.729888528369138	0.0326471856859668	0.703770779820364
glm	6	0.77745995423341	0.75	0.7142977915804	0.7321488957902	0.0357022084195997	0.70358712905452
randomforest	10	1	0.712121212121212	0.741019230769231	0.726570221445221	0.0288980186480187	0.703451806526807
nn	21	0.740274599542334	0.746212121212121	0.712867313210563	0.729539717211342	0.0333448080015586	0.702863870810095
xgboost	22	0.994965675057208	0.785984848484849	0.721535333431618	0.753760090958233	0.0644495150532303	0.702200478915649
lasso	18	0.773684210526316	0.731060606060606	0.708694434295457	0.719877520178032	0.0223661717651488	0.701984582765913
glm	12	0.778032036613272	0.748106060606061	0.712323059207734	0.730214559906897	0.0357830013983266	0.701588158788236
logistic	20	0.745080091533181	0.734848484848485	0.709189487319787	0.722018986084136	0.0256589975286974	0.701491788061178
lightgbm	9	0.998283752860412	0.714015151515151	0.704268207282913	0.709141679399032	0.00974694423223832	0.701344124013242
lightgbm	15	0.981807780320366	0.731060606060606	0.707701559977018	0.719381083018812	0.0233590460835884	0.700693846151941
lasso	17	0.743935926773455	0.75	0.711800180495833	0.730900090247916	0.0381998195041674	0.700340234644582
nn	14	0.740160183066362	0.746212121212121	0.710899700789407	0.728555911000764	0.0353124204227145	0.700305974662592
glm	21	0.742219679633867	0.746212121212121	0.710648997741389	0.728430559476755	0.0355631234707322	0.699980060700169
randomforest	23	1	0.699810606060606	0.704210691269515	0.70201064866506	0.00440008520890878	0.698490580497933
logistic	12	0.778032036613272	0.748106060606061	0.709381313131313	0.728743686868687	0.0387247474747475	0.697763888888889
xgboost	1	1	0.731060606060606	0.705176592376081	0.718118599218343	0.0258840136845252	0.697411388270723
glm	26	0.742219679633867	0.746212121212121	0.708665926554783	0.727439023883452	0.0375461946573381	0.697402068157582
logistic	26	0.742219679633867	0.746212121212121	0.708605724838412	0.727408923025266	0.0376063963737094	0.697323805926299
randomforest	6	1	0.735795454545455	0.706116817162524	0.720956135853989	0.0296786373829311	0.697213225947644
logistic	8	0.745080091533181	0.734848484848485	0.705565610859728	0.720207047854107	0.0292828739887564	0.696780748663102
svm	3	0.884210526315789	0.744318181818182	0.707514157594249	0.725916169706215	0.0368040242239327	0.696472950327069
randomforest	14	1	0.707386363636364	0.698597292342497	0.70299182798943	0.00878907129386675	0.695960570954337
glm	5	0.773913043478261	0.732954545454545	0.704456206305237	0.718705375879891	0.0284983391493087	0.695906704560444
glm	2	0.764530892448513	0.75	0.707555444675763	0.728777722337881	0.0424445553242374	0.694822078078491
nn	26	0.739931350114416	0.746212121212121	0.706488413547237	0.726350267379679	0.0397237076648841	0.694571301247772
nn	8	0.728318077803204	0.732954545454545	0.703073847769466	0.718014196612006	0.0298806976850792	0.694109638463942
randomforest	22	1	0.78030303030303	0.713826532731264	0.747064781517147	0.0664764975717661	0.693883583459734
glm	19	0.778032036613272	0.748106060606061	0.706186868686869	0.727146464646465	0.041919191919192	0.693611111111111
knn	14	0.813157894736842	0.694128787878788	0.701922842715682	0.698025815297235	0.00779405483689377	0.69179057142772
glm	17	0.742219679633867	0.746212121212121	0.703057247215277	0.724634684213699	0.0431548739968447	0.690110785016223
lightgbm	1	0.998627002288329	0.736742424242424	0.700730994152047	0.718736709197236	0.0360114300903775	0.689927565124933
knn	15	0.805778032036613	0.796401515151515	0.714016378358484	0.755208946754999	0.0823851367930315	0.689300837320574
lasso	24	0.743478260869565	0.75	0.703165167530156	0.726582583765078	0.0468348324698439	0.689114717789203
knn	26	0.813157894736842	0.694128787878788	0.711758629750621	0.702943708814704	0.0176298418718327	0.688839835317238
logistic	24	0.742219679633867	0.746212121212121	0.701925466707473	0.724068793959797	0.044286654504648	0.688639470356079
knn	21	0.813157894736842	0.694128787878788	0.71299031335022	0.703559550614504	0.0188615254714326	0.688470330237358
randomforest	8	1	0.697916666666667	0.729993094190585	0.713954880428626	0.0320764275239181	0.688293738409491
knn	25	0.813157894736842	0.694128787878788	0.716885255697175	0.705507021787982	0.0227564678183874	0.687301847533272
lasso	3	0.778947368421053	0.761363636363636	0.704290510531929	0.732827073447783	0.0570731258317071	0.687168572782417
knn	24	0.813157894736842	0.694128787878788	0.723777309068876	0.708953048473832	0.0296485211900884	0.685234231521761
lasso	20	0.742677345537757	0.753787878787879	0.701016291795131	0.727402085291505	0.0527715869927473	0.685184815697307
nn	2	0.746796338672769	0.68655303030303	0.692913165266106	0.689733097784568	0.00636013496307619	0.684644989814107
glm	8	0.745080091533181	0.734848484848485	0.695246583481878	0.715047534165181	0.0396019013666072	0.683366013071895
knn	17	0.813157894736842	0.694128787878788	0.732675561452651	0.71340217466572	0.0385467735738634	0.682564755806629
svm	20	0.840503432494279	0.6875	0.705312244515031	0.696406122257516	0.0178122445150309	0.682156326645491
svm	12	0.861670480549199	0.755681818181818	0.699098678548204	0.727390248365011	0.0565831396336141	0.68212373665812
svm	22	0.846796338672769	0.789772727272727	0.705770335802305	0.747771531537516	0.0840023914704222	0.680569618361178
randomforest	26	1	0.690340909090909	0.723350749529407	0.706845829310158	0.0330098404384984	0.680437956959359
randomforest	17	1	0.699810606060606	0.684338394448689	0.692074500254647	0.0154722116119175	0.679696730965113
randomforest	25	1	0.695075757575758	0.683000712918425	0.689038235247091	0.0120750446573324	0.679378199521225
svm	15	0.846796338672769	0.789772727272727	0.704540897698792	0.74715681248576	0.0852318295739349	0.678971348826612
xgboost	18	0.999199084668192	0.742424242424242	0.693281009541397	0.71785262598282	0.0491432328828452	0.678538039676544
lightgbm	22	0.981807780320366	0.731060606060606	0.690311753690998	0.710686179875802	0.0407488523696078	0.678087097980116
randomforest	21	1	0.696969696969697	0.682269385026738	0.689619540998218	0.0147003119429591	0.67785929144385
nn	6	0.75675057208238	0.773674242424242	0.699747012458683	0.736710627441463	0.0739272299655594	0.677568843469015
nn	15	0.746224256292906	0.68655303030303	0.716830424477483	0.701691727390257	0.0302773941744531	0.677469812050694
randomforest	5	1	0.791666666666667	0.703750776227556	0.747708721447112	0.0879158904391102	0.677376009095823
glm	23	0.778032036613272	0.748106060606061	0.693422552156568	0.720764306381314	0.0546835084494931	0.67701749962172
nn	11	0.746910755148741	0.68655303030303	0.718469089390142	0.702511059846586	0.0319160590871117	0.676978212576897
nn	19	0.774141876430206	0.772727272727273	0.698707891785943	0.735717582256608	0.0740193809413298	0.676502077503544
svm	26	0.791990846681922	0.740530303030303	0.691013705574566	0.715772004302434	0.049516597455737	0.676158726337845
logistic	18	0.773913043478261	0.732954545454545	0.689145976572447	0.711050261013496	0.0438085688820983	0.676003405907818
xgboost	26	0.993821510297483	0.678030303030303	0.68489030547383	0.681460304252066	0.00686000244352647	0.675972302297245
glm	18	0.773913043478261	0.732954545454545	0.6877554044366	0.710354974945573	0.045199141017945	0.674195662131217
randomforest	2	1	0.788825757575758	0.700228758169935	0.744527257872846	0.0885969994058229	0.673649658348188
glm	22	0.764530892448513	0.75	0.691209587513935	0.720604793756968	0.0587904124860646	0.673572463768116
svm	17	0.791990846681922	0.740530303030303	0.68875472996216	0.714642516496232	0.0517755730681427	0.673222058041717
nn	22	0.744851258581236	0.685606060606061	0.729384321560792	0.707495191083426	0.0437782609547315	0.672472582319641
nn	5	0.747883295194508	0.679924242424242	0.708260634293243	0.694092438358743	0.0283363918690006	0.671423324863542
svm	2	0.846796338672769	0.789772727272727	0.698254392666157	0.744013559969442	0.0915183346065699	0.670798892284187
decision_tree	2	0.852517162471396	0.677083333333333	0.699461425302386	0.68827237931786	0.022378091969053	0.670369905742617
lightgbm	25	0.965560640732265	0.674242424242424	0.687649923605806	0.680946173924115	0.0134074993633817	0.67022017443341
decision_tree	15	0.852517162471396	0.677083333333333	0.701013371023467	0.6890483521784	0.0239300376901332	0.669904322026293
lasso	8	0.743135011441648	0.740530303030303	0.686059912141821	0.713295107586062	0.054470390888482	0.669718794875276
glm	3	0.777688787185355	0.757575757575758	0.689942704354469	0.723759230965113	0.0676330532212885	0.669652788388083
xgboost	25	0.993592677345538	0.670454545454546	0.669712962747426	0.670083754100986	0.00074158270711977	0.66949048793529
svm	21	0.791990846681922	0.740530303030303	0.685715254481239	0.713122778755771	0.0548150485490638	0.66927073991652
knn	18	0.806407322654462	0.814393939393939	0.702177355316943	0.758285647355441	0.112216584076996	0.668512380093845
lightgbm	14	0.965560640732265	0.674242424242424	0.693913343730844	0.684077883986634	0.0196709194884199	0.668341148395898
lasso	21	0.743478260869565	0.75	0.686818691465506	0.718409345732753	0.0631813085344941	0.667864298905158
svm	8	0.840503432494279	0.6875	0.672226839027393	0.679863419513697	0.015273160972607	0.667644890735611
nn	18	0.74662471395881	0.678030303030303	0.715290570864761	0.696660436947532	0.0372602678344578	0.666852222679966
randomforest	12	1	0.677083333333333	0.711832907075874	0.694458120204604	0.0347495737425405	0.666658461210571
xgboost	9	1	0.78219696969697	0.692874945103206	0.737535957400088	0.0893220245937637	0.666078337725077
lasso	14	0.74370709382151	0.75	0.685176470588235	0.717588235294118	0.0648235294117647	0.665729411764706
xgboost	8	0.999771167048055	0.678030303030303	0.720229337438567	0.699129820234435	0.0421990344082643	0.665370592707824
lightgbm	26	0.965560640732265	0.674242424242424	0.704051724091544	0.689147074166984	0.0298092998491198	0.665299634287688
lightgbm	24	0.965560640732265	0.674242424242424	0.709289693149987	0.691766058696206	0.035047268907563	0.663728243570155
xgboost	7	1	0.785984848484849	0.69191168652469	0.738948267504769	0.0940731619601589	0.663689737936642
xgboost	5	0.999199084668192	0.742424242424242	0.68141124871001	0.711917745567126	0.0610129937142321	0.663107350595741
nn	16	0.766819221967963	0.801136363636364	0.694297022636806	0.747716693136585	0.106839340999558	0.662245220336939
lightgbm	17	0.965560640732265	0.674242424242424	0.718348099904164	0.696295262073294	0.0441056756617397	0.661010721543902
lightgbm	21	0.965560640732265	0.674242424242424	0.719597734033011	0.696920079137717	0.0453553097905866	0.660635831305248
randomforest	20	1	0.670454545454545	0.703780460800921	0.687117503127733	0.0333259153463757	0.660456770850633
xgboost	17	0.993592677345538	0.670454545454546	0.704434786881953	0.687444666168249	0.0339802414274079	0.660260473026323
randomforest	19	1	0.707386363636364	0.670952890599705	0.689169627118034	0.0364334730366587	0.660022848688707
xgboost	14	0.993821510297483	0.678030303030303	0.738087674429039	0.708058988729671	0.0600573713987362	0.660013091610682
lightgbm	19	0.994851258581236	0.670454545454546	0.70712304367986	0.688788794567203	0.0366684982253149	0.659453995986951
decision_tree	4	0.863272311212815	0.663825757575758	0.678449074074074	0.671137415824916	0.0146233164983165	0.659438762626263
lightgbm	23	0.994851258581236	0.670454545454546	0.708174701459531	0.689314623457038	0.0377201560049857	0.65913849865305
nn	3	0.773283752860412	0.767992424242424	0.684195163110024	0.726093793676224	0.0837972611324004	0.659055984770304
xgboost	15	0.994965675057208	0.785984848484849	0.686798336420762	0.736391592452805	0.0991865120640865	0.657042382801536
randomforest	1	1	0.763257575757576	0.680352728411939	0.721805152084757	0.0829048473456369	0.655481274208248
knn	23	0.80720823798627	0.667613636363636	0.710297144376092	0.688955390369864	0.0426835080124555	0.6548085839599
xgboost	20	0.999771167048055	0.678030303030303	0.755453054721427	0.716741678875865	0.0774227516911239	0.654803477522966
svm	6	0.881807780320366	0.757575757575758	0.677732026745185	0.717653892160471	0.0798437308305729	0.653778907496013
lightgbm	6	0.997254004576659	0.660984848484849	0.687549090778345	0.674266969631597	0.0265642422934967	0.653015575796799
lightgbm	12	0.994851258581236	0.670454545454546	0.731173571182859	0.700814058318702	0.0607190257283136	0.652238837736052
nn	9	0.77254004576659	0.668560606060606	0.729955808080808	0.699258207070707	0.061395202020202	0.650142045454545
lightgbm	20	0.981578947368421	0.659090909090909	0.691271612658441	0.675181260874675	0.0321807035675322	0.649436698020649
xgboost	21	0.993821510297483	0.678030303030303	0.655791316526611	0.666910809778457	0.0222389865036925	0.649119620575503
lightgbm	8	0.981578947368421	0.659090909090909	0.69374111963626	0.676416014363585	0.0346502105453512	0.648695845927304
knn	12	0.80720823798627	0.667613636363636	0.731886406780421	0.699750021572029	0.0642727704167846	0.648331805238601
svm	16	0.884210526315789	0.744318181818182	0.669943977591036	0.707131079704609	0.0743742042271454	0.647631716322893
decision_tree	17	0.849199084668192	0.659090909090909	0.700728077105786	0.679909493098348	0.0416371680148769	0.646599758686446
glm	16	0.777688787185355	0.757575757575758	0.672031421570851	0.714803589573304	0.0855443360049066	0.646368120769379
svm	19	0.861670480549199	0.755681818181818	0.670817879193838	0.713249848687828	0.0848639389879799	0.645358697497444
glm	25	0.742219679633867	0.746212121212121	0.668319123551118	0.70726562238162	0.0778929976610032	0.644951224252817
svm	14	0.791990846681922	0.740530303030303	0.66652950310559	0.703529903067946	0.0740007999247129	0.644329263128176
knn	19	0.80720823798627	0.667613636363636	0.745437289748435	0.706525463056036	0.0778236533847989	0.644266540348197
decision_tree	7	0.863272311212815	0.663825757575758	0.648595566585118	0.656210662080438	0.0152301909906399	0.644026509287926
xgboost	12	0.999656750572082	0.6875	0.653011654630648	0.670255827315324	0.0344883453693522	0.642665151019842
xgboost	23	0.999656750572082	0.6875	0.652753546762835	0.670126773381417	0.0347464532371653	0.642329610791685
decision_tree	19	0.850858123569794	0.650568181818182	0.68874674431176	0.669657463064971	0.0381785624935779	0.639114613070108
svm	23	0.861670480549199	0.755681818181818	0.664035087719298	0.709858452950558	0.09164673046252	0.636541068580542
xgboost	10	1	0.645833333333333	0.677542217844075	0.661687775588704	0.0317088845107421	0.636320667980111
xgboost	24	0.993821510297483	0.678030303030303	0.644780442930934	0.661405372980619	0.0332498600993688	0.634805484901124
glm	14	0.742219679633867	0.746212121212121	0.660318269965329	0.703265195588725	0.0858938512467925	0.634550114591291
decision_tree	9	0.861212814645309	0.637310606060606	0.646909668803306	0.642110137431956	0.00959906274269962	0.634430887237796
decision_tree	18	0.852517162471396	0.677083333333333	0.642373500909395	0.659728417121364	0.0347098324239383	0.631960551182214
xgboost	19	0.999427917620137	0.647727272727273	0.700417268060457	0.674072270393865	0.0526899953331842	0.631920274127318
svm	24	0.791990846681922	0.740530303030303	0.656705568268497	0.6986179356494	0.0838247347618056	0.631558147839956
xgboost	6	0.999885583524027	0.653409090909091	0.729804812205504	0.691606951557297	0.0763957212964127	0.630490374520167
glm	24	0.742219679633867	0.746212121212121	0.654510127815081	0.700361124513601	0.0917019933970399	0.626999529795969
svm	25	0.791990846681922	0.740530303030303	0.652880485527544	0.696705394278924	0.0876498175027587	0.626585540276717
decision_tree	14	0.849199084668192	0.659090909090909	0.632950219771448	0.646020564431178	0.0261406893194616	0.625108012975609
decision_tree	21	0.849199084668192	0.659090909090909	0.632705627705628	0.645898268398268	0.0263852813852815	0.624790043290043
decision_tree	5	0.852517162471396	0.677083333333333	0.635290739102659	0.656187036217996	0.0417925942306747	0.622752960833456
xgboost	3	1	0.632575757575758	0.666793514456558	0.649684636016158	0.0342177568808003	0.622310430511517
decision_tree	26	0.849199084668192	0.659090909090909	0.629641102361691	0.6443660057263	0.0294498067292186	0.620806160342925
decision_tree	25	0.849199084668192	0.659090909090909	0.629305002702836	0.644197955896872	0.0297859063880737	0.620369230786413
knn	20	0.755949656750572	0.639204545454545	0.703913776282197	0.671559160868371	0.0647092308276519	0.61979177620625
lightgbm	16	0.998169336384439	0.632575757575758	0.675450714576102	0.65401323607593	0.0428749570003439	0.619713270475654
glm	10	0.79370709382151	0.746212121212121	0.647926472528069	0.697069296870095	0.0982856486840519	0.618440777922854
decision_tree	23	0.850858123569794	0.650568181818182	0.625579915182856	0.638074048500519	0.0249882666353255	0.618083435192259
lightgbm	3	0.998169336384439	0.632575757575758	0.700463859456826	0.666519808516292	0.0678881018810686	0.612209327011437
knn	8	0.755949656750572	0.639204545454545	0.732516983669296	0.685860764561921	0.0933124382147502	0.61121081399012
decision_tree	12	0.850858123569794	0.650568181818182	0.617022994395571	0.633795588106876	0.0335451874226114	0.606959438168787
decision_tree	11	0.852517162471396	0.677083333333333	0.619258504317059	0.648170918825196	0.0578248290162747	0.601911055612176
xgboost	16	1	0.632575757575758	0.739245333643638	0.685910545609698	0.10666957606788	0.600574884755394
lightgbm	10	0.999771167048055	0.615530303030303	0.679232283239636	0.64738129313497	0.0637019802093332	0.596419708967503
decision_tree	24	0.849199084668192	0.659090909090909	0.610276774589434	0.634683841840172	0.0488141345014748	0.595632534238992
decision_tree	22	0.852517162471396	0.677083333333333	0.612955857781709	0.645019595557521	0.0641274755516242	0.593717615116222
decision_tree	8	0.845022883295194	0.603219696969697	0.638179262450384	0.620699479710041	0.0349595654806873	0.592731827325491
decision_tree	6	0.850743707093821	0.650568181818182	0.605943794937382	0.628255988377782	0.0446243868808003	0.592556478873142
decision_tree	10	0.84187643020595	0.603219696969697	0.653526278932626	0.628372987951161	0.0503065819629287	0.588127722380818
decision_tree	16	0.85720823798627	0.587121212121212	0.598381733076006	0.592751472598609	0.0112605209547934	0.583743055834774
decision_tree	3	0.85720823798627	0.587121212121212	0.627020767498456	0.607070989809834	0.0398995553772441	0.575151345508039
decision_tree	20	0.845022883295194	0.603219696969697	0.705479119842931	0.654349408406314	0.102259422873234	0.572541870107727
decision_tree	1	0.863272311212815	0.663825757575758	0.592537006314707	0.628181381945232	0.0712887512610505	0.571150380936392
decision_tree	13	0.863272311212815	0.663825757575758	0.556100140614459	0.609962949095109	0.107725616961298	0.52378245552607

## Sheet: ccRCC
Model	Module	Train_AUC	Test_AUC	CrossTrain_AUC	AUC_Mean	AUC_Diff	Module_Score
glm	20	0.81745406824147	0.808857808857809	0.802951566951567	0.805904687904688	0.005906241906242	0.801179694379694
glm	14	0.818766404199475	0.808857808857809	0.801197125314772	0.805027467086291	0.00766068354303651	0.798898920251861
lasso	2	0.832939632545932	0.787878787878788	0.795254329807487	0.791566558843137	0.00737554192869871	0.785666125300178
logistic	24	0.818766404199475	0.808857808857809	0.790858692032605	0.799858250445207	0.0179991168252038	0.785458956985044
randomforest	9	1	0.793706293706294	0.784359381359381	0.789032837532837	0.00934691234691243	0.781555307655308
logistic	2	0.834383202099737	0.783216783216783	0.781800033300033	0.782508408258408	0.00141674991674989	0.781375008325008
lasso	10	0.84251968503937	0.780885780885781	0.779155929038282	0.780020854962031	0.00172985184749885	0.778636973484032
lasso	15	0.832020997375328	0.778554778554779	0.792985480943739	0.785770129749259	0.01443070238896	0.774225567838091
lasso	14	0.818635170603675	0.813519813519814	0.783245602473489	0.798382707996651	0.030274211046325	0.774163339159591
logistic	14	0.818766404199475	0.808857808857809	0.782042517141509	0.795450162999659	0.0268152917162997	0.773997929626619
randomforest	2	1	0.825174825174825	0.782720362970363	0.803947594072594	0.0424544622044623	0.769984024309024
xgboost	15	0.9998687664042	0.773892773892774	0.792129537129537	0.783011155511156	0.0182367632367633	0.768421744921745
svm	20	0.893832020997375	0.776223776223776	0.769716680121478	0.772970228172627	0.0065070961022986	0.767764551290788
knn	16	0.859580052493438	0.804195804195804	0.775318181818182	0.789756993006993	0.0288776223776225	0.766654895104895
xgboost	20	1	0.769230769230769	0.764758277149581	0.766994523190175	0.00447249208118783	0.763416529525225
glm	24	0.818766404199475	0.808857808857809	0.772534187451729	0.790695998154769	0.0363236214060801	0.761637101029905
logistic	15	0.834383202099737	0.771561771561772	0.811538535538535	0.791550153550154	0.0399767639767639	0.759568742368742
nn	14	0.80498687664042	0.762237762237762	0.758462648462648	0.760350205350205	0.00377511377511386	0.757330114330114
lasso	9	0.838713910761155	0.75990675990676	0.772874439570092	0.766390599738426	0.0129676796633318	0.75601645600776
nn	15	0.828083989501312	0.81002331002331	0.76835959370742	0.789191451865365	0.0416637163158903	0.755860478812653
randomforest	15	1	0.81002331002331	0.768272256728779	0.789147783376044	0.0417510532945315	0.755746940740419
lasso	3	0.841732283464567	0.764568764568765	0.797487329912202	0.781028047240483	0.0329185653434375	0.754693194965733
knn	4	0.865616797900262	0.81002331002331	0.766011303511304	0.788017306767307	0.0440120065120065	0.752807701557702
logistic	9	0.85498687664042	0.752913752913753	0.752207718207718	0.752560735560736	0.000706034706034697	0.751995907795908
glm	9	0.85498687664042	0.752913752913753	0.752116461249895	0.752515107081824	0.000797291663858446	0.751877273750737
lightgbm	15	0.995931758530184	0.757575757575758	0.751733290863726	0.754654524219742	0.00584246671203192	0.749980550850116
randomforest	24	1	0.750582750582751	0.757490717955486	0.754036734269118	0.00690796737273502	0.74851036037093
lightgbm	24	0.991469816272966	0.752913752913753	0.769271311437511	0.761092532175632	0.0163575585237576	0.748006485356626
svm	24	0.85761154855643	0.783216783216783	0.755803843499496	0.769510313358139	0.0274129397172875	0.747579961584309
knn	3	0.859580052493438	0.804195804195804	0.760147965061758	0.782171884628781	0.0440478391340461	0.746933613321544
logistic	8	0.821259842519685	0.806526806526807	0.760160560745268	0.783343683636037	0.0463662457815381	0.746250687010807
xgboost	2	0.9998687664042	0.813519813519814	0.761654788313665	0.787587300916739	0.0518650252061488	0.74609528075182
glm	16	0.843832020997375	0.748251748251748	0.745667028373925	0.746959388312837	0.00258471987782338	0.744891612410578
nn	10	0.821784776902887	0.784382284382284	0.753920344361521	0.769151314371903	0.0304619400207636	0.744781762355292
glm	3	0.843832020997375	0.748251748251748	0.759875387092778	0.754063567672263	0.0116236388410301	0.744764656599439
svm	3	0.914041994750656	0.748251748251748	0.76589446785099	0.757073108051369	0.0176427195992412	0.742958932371976
glm	15	0.834383202099737	0.771561771561772	0.747971245146657	0.759766508354214	0.0235905264151143	0.740894087222123
lasso	16	0.843175853018373	0.755244755244755	0.803664475482317	0.779454615363536	0.0484197202375612	0.740718839173487
lightgbm	2	0.998031496062992	0.745920745920746	0.763394509476031	0.754657627698389	0.0174737635552852	0.74067861685416
randomforest	14	1	0.752913752913753	0.79736132627437	0.775137539594061	0.0444475733606168	0.739579480905568
svm	9	0.935958005249344	0.771561771561772	0.746771960066078	0.759166865813925	0.0247898114956939	0.73933501661737
randomforest	8	1	0.743589743589744	0.761266835016835	0.752428289303289	0.0176770914270914	0.738286616161616
xgboost	9	1	0.769230769230769	0.745017316017316	0.757124042624043	0.0242134532134533	0.73775328005328
lasso	24	0.818372703412073	0.811188811188811	0.754278150010909	0.78273348059986	0.0569106611779027	0.737204951657538
knn	20	0.883858267716535	0.744755244755245	0.738790050529181	0.741772647642213	0.00596519422606379	0.737000492261362
lasso	20	0.817979002624672	0.818181818181818	0.755499391675862	0.78684060492884	0.062682426505956	0.736694663724075
randomforest	16	1	0.743589743589744	0.767005670483849	0.755297707036796	0.0234159268941052	0.736564965521512
logistic	16	0.843832020997375	0.748251748251748	0.789123006623007	0.768687377437377	0.0408712583712583	0.735990370740371
svm	4	0.938188976377953	0.743589743589744	0.770921017979841	0.757255380784793	0.0273312743900979	0.735390361272714
svm	16	0.914041994750656	0.748251748251748	0.792210104710105	0.770230926480927	0.0439583564583563	0.735064241314241
xgboost	10	1	0.741258741258741	0.770952439373492	0.756105590316117	0.0296936981147508	0.732350631824316
nn	3	0.819160104986877	0.747086247086247	0.796605339105339	0.771845793095793	0.0495190920190921	0.732230519480519
randomforest	20	1	0.742424242424242	0.778794871794872	0.760609557109557	0.0363706293706294	0.731513053613054
lasso	8	0.818897637795276	0.820512820512821	0.751797963031471	0.786155391772146	0.0687148574813493	0.731183505787067
logistic	3	0.843832020997375	0.748251748251748	0.807653996993256	0.777952872622502	0.059402248741508	0.730431073629296
xgboost	24	0.9998687664042	0.734265734265734	0.748920061420061	0.741592897842898	0.0146543271543271	0.729869436119436
decision_tree	20	0.88490813648294	0.742424242424242	0.731407617286928	0.736915929855585	0.0110166251373148	0.728102629745733
nn	24	0.813976377952756	0.74009324009324	0.78031972019041	0.760206480141825	0.0402264800971698	0.728025296064089
knn	2	0.864304461942257	0.730769230769231	0.740740000740001	0.735754615754616	0.00997076997076995	0.727778
logistic	20	0.81745406824147	0.808857808857809	0.745813131895591	0.7773354703767	0.0630446769622182	0.726899728806925
randomforest	10	1	0.738927738927739	0.782194476819477	0.760561107873608	0.0432667378917378	0.725947717560218
knn	8	0.885301837270341	0.755244755244755	0.732454907161804	0.74384983120328	0.0227898480829516	0.725617952736918
knn	9	0.896325459317585	0.754079254079254	0.730866621301404	0.742472937690329	0.0232126327778502	0.723902831468049
svm	14	0.85761154855643	0.783216783216783	0.737448236948237	0.76033251008251	0.0457685462685463	0.723717673067673
randomforest	3	1	0.734265734265734	0.77017353017353	0.752219632219632	0.0359077959077959	0.723493395493395
knn	15	0.844750656167979	0.796037296037296	0.740187410707572	0.768112353372434	0.0558498853297241	0.723432445108655
knn	10	0.865354330708661	0.773892773892774	0.734614043364043	0.754253408628409	0.0392787305287305	0.722830424205424
svm	10	0.925459317585302	0.734265734265734	0.776293447293447	0.755279590779591	0.042027713027713	0.72165742035742
xgboost	8	1	0.778554778554779	0.734644371731328	0.756599575143053	0.0439104068234504	0.721471249684293
randomforest	4	1	0.727272727272727	0.746630116959064	0.736951422115896	0.019357389686337	0.721465510366826
decision_tree	24	0.856889763779528	0.723776223776224	0.731901098901099	0.727838661338661	0.00812487512487503	0.721338761238761
xgboost	14	0.9998687664042	0.734265734265734	0.779238732282211	0.756752233273972	0.0449729980164763	0.720773834860791
glm	8	0.821259842519685	0.806526806526807	0.738531577118534	0.77252919182267	0.0679952294082729	0.718133008296052
lightgbm	9	1	0.724941724941725	0.748382691919897	0.736662208430811	0.0234409669781721	0.717909434848273
svm	2	0.903149606299213	0.787878787878788	0.732481042922219	0.760179915400504	0.0553977449565685	0.715861719435249
lightgbm	8	1	0.722610722610723	0.753136215823843	0.737873469217283	0.0305254932131199	0.713453074646787
knn	14	0.858464566929134	0.716783216783217	0.728601398601399	0.722692307692308	0.0118181818181817	0.713237762237762
lightgbm	14	0.991469816272966	0.752913752913753	0.720697607545434	0.736805680229593	0.0322161453683193	0.711032763934938
svm	15	0.888320209973753	0.79020979020979	0.728115418210295	0.759162604210043	0.0620943719994953	0.709487106610446
svm	8	0.905511811023622	0.773892773892774	0.723534317534318	0.748713545713546	0.0503584563584564	0.708426780626781
knn	19	0.867322834645669	0.708624708624709	0.717646315370453	0.713135511997581	0.0090216067457447	0.705918226600985
lightgbm	20	1	0.72027972027972	0.772642248809481	0.746460984544601	0.0523625285297611	0.704570961720792
nn	9	0.841010498687664	0.708624708624709	0.723036782759083	0.715830745691896	0.0144120741343743	0.704301086384396
knn	24	0.858464566929134	0.716783216783217	0.760063201787936	0.738423209285576	0.0432799850047191	0.703799221281801
logistic	10	0.846981627296588	0.769230769230769	0.718572242572243	0.743901505901506	0.0506585266585268	0.703374684574685
nn	16	0.825590551181102	0.72027972027972	0.779897935397935	0.750088827838828	0.0596182151182151	0.702394255744256
glm	2	0.834383202099737	0.783216783216783	0.719504721997975	0.751360752607379	0.0637120612188079	0.700391103632333
knn	6	0.867322834645669	0.708624708624709	0.744200545830981	0.726412627227845	0.035575837206272	0.697951957462827
decision_tree	14	0.856889763779528	0.723776223776224	0.703481243394287	0.713628733585255	0.020294980381937	0.697392749279706
xgboost	16	1	0.708624708624709	0.784655197180552	0.74663995290263	0.0760304885558435	0.685815562057956
nn	2	0.794488188976378	0.751748251748252	0.700050871961688	0.72589956185497	0.0516973797865639	0.684541658025719
nn	20	0.805183727034121	0.755244755244755	0.700397677035608	0.727821216140182	0.0548470782091472	0.683943553572864
decision_tree	4	0.879396325459318	0.686480186480187	0.696729603729604	0.691604895104895	0.0102494172494171	0.683405361305362
xgboost	4	1	0.708624708624709	0.812094313094313	0.760359510859511	0.103469604469605	0.677583827283827
glm	10	0.846981627296588	0.769230769230769	0.697988302246923	0.733609535738846	0.0712424669838463	0.676615562151769
xgboost	3	1	0.708624708624709	0.817293650793651	0.76295917970918	0.108668942168942	0.676024025974026
nn	8	0.806627296587927	0.685314685314685	0.716915707480925	0.701115196397805	0.0316010221662395	0.675834378664813
lasso	4	0.872178477690289	0.706293706293706	0.818955340955341	0.762624523624524	0.112661634661635	0.672495215895216
decision_tree	2	0.868897637795276	0.736596736596737	0.687070253820254	0.711833495208495	0.0495264827764827	0.672212308987309
lightgbm	3	0.996587926509186	0.682983682983683	0.726016533050002	0.704500108016842	0.0430328500663185	0.670073827963787
xgboost	1	1	0.703962703962704	0.817309172309172	0.760635938135938	0.113346468346468	0.669958763458764
lightgbm	16	0.996587926509186	0.682983682983683	0.738558385642344	0.710771034313013	0.0555747026586606	0.666311272186085
glm	4	0.878215223097113	0.68997668997669	0.774663814446423	0.732320252211557	0.0846871244697331	0.66457055263577
decision_tree	16	0.861548556430446	0.677156177156177	0.722006238333825	0.699581207745001	0.0448500611776473	0.663701158802883
knn	7	0.848687664041995	0.675990675990676	0.733259039672083	0.70462485783138	0.0572683636814072	0.658810166886254
knn	1	0.87257217847769	0.832167832167832	0.698041625041625	0.765104728604729	0.134126207126207	0.657803762903763
randomforest	25	1	0.673659673659674	0.734770325459981	0.704214999559827	0.0611106518003069	0.655326478119582
logistic	4	0.878215223097113	0.68997668997669	0.808496647143706	0.749236668560198	0.118519957167016	0.654420702826585
xgboost	21	0.989632545931759	0.652680652680653	0.666587895535264	0.659634274107958	0.0139072428546113	0.648508479824269
decision_tree	3	0.861548556430446	0.677156177156177	0.654586914899982	0.66587154602808	0.0225692622561953	0.647816136223123
randomforest	17	1	0.657342657342657	0.691708309806136	0.674525483574397	0.0343656524634784	0.647032961603614
knn	5	0.856955380577428	0.655011655011655	0.69801558078434	0.676513617897997	0.0430039257726845	0.64211047727985
decision_tree	15	0.868503937007874	0.738927738927739	0.664437012263099	0.701682375595419	0.0744907266646397	0.642089794263707
lightgbm	1	1	0.668997668997669	0.761813362549494	0.715405515773582	0.0928156935518255	0.641152960932121
xgboost	26	0.989632545931759	0.652680652680653	0.703146149508219	0.677913401094436	0.0504654968275658	0.637541003632383
glm	17	0.75997375328084	0.655011655011655	0.734667184667185	0.69483941983942	0.0796555296555297	0.631114996114996
lasso	25	0.759186351706037	0.655011655011655	0.736273289429211	0.695642472220433	0.0812616344175564	0.630633164686388
lasso	17	0.759186351706037	0.655011655011655	0.738331558607421	0.696671606809538	0.0833199035957657	0.630015683932925
glm	25	0.75997375328084	0.655011655011655	0.738940100767687	0.696975877889671	0.0839284457560319	0.629833121284845
decision_tree	9	0.897900262467192	0.735431235431235	0.653410799440211	0.694421017435723	0.0820204359910243	0.628804668642904
logistic	25	0.75997375328084	0.655011655011655	0.743129370629371	0.699070512820513	0.0881177156177156	0.62857634032634
logistic	17	0.75997375328084	0.655011655011655	0.743587275744358	0.699299465378007	0.0885756207327034	0.628438968791844
decision_tree	10	0.88490813648294	0.742424242424242	0.654267598343685	0.698345920383964	0.0881566440805571	0.627820605119518
knn	18	0.856955380577428	0.655011655011655	0.747193092573417	0.701102373792536	0.0921814375617621	0.627357223743126
lasso	5	0.780708661417323	0.648018648018648	0.717158252375644	0.682588450197146	0.0691396043569956	0.627276766711549
randomforest	1	1	0.649184149184149	0.7222178304787	0.685700989831425	0.0730336812945508	0.627274044795784
glm	18	0.781496062992126	0.65034965034965	0.731881725359986	0.691115687854818	0.0815320750103359	0.62589002784655
knn	26	0.867191601049869	0.641025641025641	0.692066951566952	0.666546296296296	0.0510413105413106	0.625713247863248
nn	25	0.755511811023622	0.65034965034965	0.744916472416472	0.697633061383061	0.0945668220668221	0.621979603729604
xgboost	17	0.999475065616798	0.645687645687646	0.729247534872535	0.68746759028009	0.0835598891848892	0.620619678932179
knn	25	0.848162729658793	0.641025641025641	0.716025331351418	0.67852548618853	0.0749996903257772	0.618525733927908
nn	17	0.755643044619423	0.65034965034965	0.756950798798625	0.703650224574138	0.106601148448975	0.618369305814958
nn	4	0.887139107611549	0.664335664335664	0.820075352554815	0.74220550844524	0.155739688219151	0.617613757869919
svm	7	0.9001312335958	0.648018648018648	0.752899558992434	0.700459103505541	0.104880910973786	0.616554374726512
xgboost	25	0.999475065616798	0.645687645687646	0.746839206770241	0.696263426228944	0.101151561082596	0.615342177362867
lasso	18	0.781496062992126	0.648018648018648	0.758070994189459	0.703044821104053	0.110052346170811	0.615002944167405
logistic	5	0.781496062992126	0.65034965034965	0.770803417152301	0.710576533750976	0.120453766802651	0.614213520308855
lightgbm	4	1	0.638694638694639	0.721192061618559	0.679943350156599	0.0824974229239201	0.613945411817463
knn	17	0.848162729658793	0.641025641025641	0.732669391799827	0.686847516412734	0.0916437507741855	0.613532515793386
logistic	18	0.781496062992126	0.65034965034965	0.775448956840261	0.712899303594956	0.125099306490611	0.612819858402467
glm	5	0.781496062992126	0.65034965034965	0.7858445998446	0.718097125097125	0.13549494949495	0.609701165501165
randomforest	18	1	0.637529137529138	0.73713924963925	0.687334193584194	0.0996101121101121	0.607646103896104
randomforest	7	1	0.635198135198135	0.727572186267838	0.681385160732987	0.0923740510697031	0.607485919877224
randomforest	5	1	0.638694638694639	0.744943223443223	0.691818931068931	0.106248584748585	0.606820063270063
nn	5	0.772244094488189	0.632867132867133	0.721588150979455	0.677227641923294	0.0887210181123226	0.606250827433436
knn	12	0.87755905511811	0.627039627039627	0.701582036384668	0.664310831712148	0.074542409345041	0.604676904236115
svm	13	0.896194225721785	0.636363636363636	0.74206993006993	0.689216783216783	0.105706293706294	0.604651748251748
nn	18	0.772834645669291	0.636363636363636	0.748639556484384	0.69250159642401	0.112275920120748	0.602680860327412
glm	6	0.786351706036745	0.624708624708625	0.698457653457654	0.661583139083139	0.0737490287490288	0.602583916083916
knn	21	0.867191601049869	0.641025641025641	0.77047619047619	0.705750915750916	0.129450549450549	0.602190476190476
knn	23	0.87755905511811	0.627039627039627	0.710203962703963	0.668621794871795	0.0831643356643357	0.602090326340326
glm	19	0.786351706036745	0.624708624708625	0.703873608677956	0.664291116693291	0.0791649839693317	0.600959129517825
glm	22	0.767191601049869	0.615384615384615	0.670741979437632	0.643063297411123	0.0553573640530162	0.598777406168711
svm	18	0.836482939632546	0.617715617715618	0.686907314528798	0.652311466122208	0.0691916968131803	0.596958108671664
lightgbm	10	0.999737532808399	0.629370629370629	0.739108280608281	0.684239454989455	0.109737651237651	0.596449333999334
nn	6	0.778477690288714	0.634032634032634	0.759493935258641	0.696763284645638	0.125461301226007	0.596394243664832
lasso	19	0.785958005249344	0.634032634032634	0.764061446720249	0.699047040376441	0.130028812687615	0.59502399022635
glm	11	0.767191601049869	0.615384615384615	0.68781684981685	0.651600732600733	0.0724322344322345	0.593654945054945
lasso	6	0.785958005249344	0.634032634032634	0.771208532208532	0.702620583120583	0.137175898175898	0.592879864579865
glm	1	0.916272965879265	0.613053613053613	0.681944444444444	0.647499028749029	0.0688908313908314	0.592386363636364
svm	5	0.836482939632546	0.617715617715618	0.706560280299411	0.662137949007514	0.0888446625837931	0.59106221894048
randomforest	13	1	0.622377622377622	0.732305102305102	0.677341362341362	0.10992747992748	0.589399378399379
svm	1	0.988320209973753	0.622377622377622	0.734420190920191	0.678398906648907	0.112042568542569	0.588764851814852
randomforest	21	1	0.62004662004662	0.731803271441202	0.675924945743911	0.111756651394582	0.586519624628245
logistic	6	0.786351706036745	0.624708624708625	0.758137196137196	0.69142291042291	0.133428571428571	0.584680053280053
lasso	22	0.76745406824147	0.615384615384615	0.722648018648019	0.669016317016317	0.107263403263403	0.583205594405594
decision_tree	8	0.88490813648294	0.742424242424242	0.618991526206297	0.68070788431527	0.123432716217945	0.581961711340913
svm	25	0.819028871391076	0.606060606060606	0.688491631377294	0.64727611871895	0.0824310253166878	0.5813312984656
knn	11	0.86758530183727	0.616550116550117	0.734327505827506	0.675438811188811	0.117777389277389	0.5812168997669
logistic	22	0.767191601049869	0.615384615384615	0.729383042078694	0.672383828731655	0.113998426694079	0.581185087376392
logistic	11	0.767191601049869	0.615384615384615	0.73062261088348	0.673003613134048	0.115237995498865	0.580813216734956
knn	22	0.86758530183727	0.616550116550117	0.750674140674141	0.683612128612129	0.134124024124024	0.576312909312909
randomforest	6	1	0.602564102564103	0.690259011395068	0.646411556979586	0.0876949088309658	0.576255629914813
decision_tree	1	0.876443569553806	0.698135198135198	0.603211871461871	0.650673534798535	0.0949233266733266	0.574734873459874
lightgbm	21	0.948293963254593	0.595571095571096	0.666931901431901	0.631251498501499	0.0713608058608058	0.574162853812854
lasso	11	0.768241469816273	0.615384615384615	0.752849206349206	0.684116910866911	0.137464590964591	0.574145238095238
logistic	19	0.786351706036745	0.624708624708625	0.795802234802235	0.71025542975543	0.17109361009361	0.573380541680542
lasso	7	0.808005249343832	0.601398601398601	0.704741961741962	0.653070281570282	0.10334336034336	0.570395593295593
lasso	1	0.911548556430446	0.624708624708625	0.81374571441255	0.719227169560587	0.189037089703925	0.567997497797447
xgboost	6	0.999212598425197	0.610722610722611	0.754347936962255	0.682535273842433	0.143625326239644	0.567635012850717
randomforest	12	1	0.593240093240093	0.679867684650293	0.636553888945193	0.0866275914102	0.567251815817033
svm	22	0.846456692913386	0.594405594405594	0.686746586746587	0.640576090576091	0.0923409923409922	0.566703296703297
xgboost	19	0.999212598425197	0.610722610722611	0.762637133814045	0.686679872268328	0.151914523091435	0.56514825379518
xgboost	5	0.999606299212598	0.603729603729604	0.732587083081836	0.66815834340572	0.128857479352232	0.565072359923934
svm	17	0.819028871391076	0.606060606060606	0.746182131156644	0.676121368608625	0.140121525096038	0.564024148531795
randomforest	22	1	0.608391608391608	0.756799755799756	0.682595682095682	0.148408147408147	0.563869164169164
randomforest	19	1	0.597902097902098	0.713072243376591	0.655487170639345	0.115170145474493	0.56335105425975
nn	22	0.760629921259843	0.601398601398601	0.73989642603773	0.670647513718166	0.138497824639129	0.559849254006863
decision_tree	7	0.900328083989501	0.58041958041958	0.649602088732524	0.615010834576052	0.0691825083129431	0.559664827925697
xgboost	18	0.999606299212598	0.603729603729604	0.752253086687869	0.677991345208736	0.148523482958266	0.559172558842124
xgboost	12	0.997637795275591	0.58974358974359	0.69185198778677	0.64079778876518	0.102108398043181	0.559111070330636
xgboost	23	0.997637795275591	0.58974358974359	0.700617335562988	0.645180462653289	0.110873745819398	0.55648146599777
lightgbm	22	0.973490813648294	0.578088578088578	0.650769104084321	0.61442884108645	0.0726805259957433	0.556284420289855
glm	7	0.811942257217848	0.596736596736597	0.733249343249343	0.66499296999297	0.136512746512746	0.555782772782773
randomforest	23	1	0.583916083916084	0.680734543234543	0.632325313575314	0.0968184593184592	0.554870546120546
lightgbm	26	0.948293963254593	0.595571095571096	0.732741270988115	0.664156183279605	0.13717017541702	0.55442004294599
svm	19	0.840813648293963	0.587412587412587	0.704565551739078	0.645989069575833	0.11715296432649	0.55226669811464
svm	12	0.824540682414698	0.582750582750583	0.685208155828846	0.633979369289714	0.102457573078263	0.552013310827104
xgboost	11	0.99750656167979	0.592074592074592	0.73104822954823	0.661561410811411	0.138973637473637	0.550382500832501
svm	11	0.846456692913386	0.594405594405594	0.741558602372695	0.667982098389145	0.147153007967101	0.550259692015464
nn	7	0.796522309711286	0.590909090909091	0.727693148236626	0.659301119572859	0.136784057327536	0.54987387371083
logistic	1	0.916272965879265	0.613053613053613	0.83456685826251	0.723810235658062	0.221513245208897	0.546599639490944
svm	23	0.824540682414698	0.582750582750583	0.704604708384595	0.643677645567589	0.121854125634012	0.546194345060379
xgboost	22	0.99750656167979	0.592074592074592	0.745438086817397	0.668756339445995	0.153363494742805	0.546065543651751
randomforest	11	1	0.601398601398601	0.788851648351648	0.695125124875125	0.187453046953047	0.545162687312687
logistic	7	0.811942257217848	0.596736596736597	0.769905797905798	0.683321197321197	0.173169201169201	0.544785836385836
svm	6	0.840813648293963	0.587412587412587	0.730284423578603	0.658848505495595	0.142871836166016	0.544551036562783
decision_tree	22	0.814304461942257	0.564102564102564	0.643314168312669	0.603708366207617	0.0792116042101049	0.540339082839533
lightgbm	19	0.97992125984252	0.575757575757576	0.700506369636804	0.63813197269719	0.124748793879229	0.538332937593807
decision_tree	11	0.814304461942257	0.564102564102564	0.650286749482402	0.607194656792483	0.0861841853798375	0.538247308488613
randomforest	26	1	0.583916083916084	0.739666666666667	0.661791375291375	0.155750582750583	0.537190909090909
lightgbm	17	0.971522309711286	0.575757575757576	0.7208593288432	0.648308452300388	0.145101753085624	0.532227049831889
lasso	13	0.809055118110236	0.58041958041958	0.741520126411431	0.660969853415506	0.16110054599185	0.532089416622025
lightgbm	25	0.971522309711286	0.575757575757576	0.731804195804196	0.653780885780886	0.15604662004662	0.52894358974359
lightgbm	11	0.973490813648294	0.578088578088578	0.746160839160839	0.662124708624709	0.168072261072261	0.5276668997669
lightgbm	6	0.97992125984252	0.575757575757576	0.737196581196581	0.656477078477079	0.161439005439005	0.527325874125874
nn	11	0.755905511811024	0.581585081585082	0.768137788137788	0.674861434861435	0.186552706552707	0.52561926961927
decision_tree	12	0.845931758530184	0.551282051282051	0.643325334086204	0.597303692684128	0.0920432828041523	0.523669066440806
decision_tree	23	0.845931758530184	0.551282051282051	0.653571206571207	0.602426628926629	0.102289155289155	0.520595304695305
glm	13	0.810367454068242	0.568764568764569	0.733652339546863	0.651208454155716	0.164887770782294	0.51929823752988
svm	21	0.803018372703412	0.559440559440559	0.700415639111291	0.629928099275925	0.140975079670732	0.51714803553934
logistic	13	0.810367454068242	0.568764568764569	0.747345640671728	0.658055104718148	0.178581071907159	0.515190247192421
knn	13	0.862926509186352	0.564102564102564	0.739116816134058	0.651609690118311	0.175014252031493	0.511598288493116
svm	26	0.803018372703412	0.559440559440559	0.724516371893651	0.641978465667105	0.165075812453092	0.509917815704632
lightgbm	12	0.959120734908136	0.547785547785548	0.67625373821026	0.612019642997904	0.128468190424712	0.509245090658134
nn	19	0.774737532808399	0.559440559440559	0.737247943627254	0.648344251533907	0.177807384186695	0.506098344184551
lightgbm	23	0.959120734908136	0.547785547785548	0.689052662313532	0.61841910504954	0.141267114527984	0.505405413427153
glm	21	0.724146981627297	0.540792540792541	0.684830193960629	0.612811367376585	0.144037653168088	0.497581244842114
nn	1	0.868241469816273	0.554778554778555	0.74714246783812	0.650960511308337	0.192363913059565	0.497069380860685
nn	13	0.801181102362205	0.557109557109557	0.764405422164043	0.6607574896368	0.207295865054486	0.494920797593211
logistic	26	0.724146981627297	0.540792540792541	0.694223776223776	0.617508158508159	0.153431235431235	0.49476317016317
logistic	21	0.724146981627297	0.540792540792541	0.698810356310356	0.619801448551448	0.158017815517815	0.493387196137196
lasso	21	0.723753280839895	0.540792540792541	0.717503897049536	0.629148218921038	0.176711356256995	0.487779133915442
decision_tree	19	0.848359580052493	0.524475524475524	0.651669829767656	0.58807267712159	0.127194305292131	0.486317232887885
lasso	26	0.723884514435696	0.536130536130536	0.709646971386102	0.622888753758319	0.173516435255566	0.484075605553866
glm	26	0.724146981627297	0.540792540792541	0.737960030165912	0.639376285479227	0.197167489373372	0.481642293980529
decision_tree	17	0.848359580052493	0.524475524475524	0.681108428608429	0.602791976541976	0.156632904132904	0.477485653235653
decision_tree	6	0.848359580052493	0.524475524475524	0.683817640692641	0.604146582584083	0.159342116217116	0.47667288961039
lasso	12	0.73490813648294	0.526806526806527	0.69431684981685	0.610561688311688	0.167510323010323	0.47655342990343
nn	21	0.720603674540682	0.524475524475524	0.687890217229048	0.606182870852286	0.163414692753523	0.475451116649467
decision_tree	25	0.848359580052493	0.524475524475524	0.692439860863774	0.608457692669649	0.167964336388249	0.47408622355905
nn	26	0.719160104986877	0.525641025641026	0.706961395128364	0.616301210384695	0.181320369487339	0.471244914794824
xgboost	7	1	0.536130536130536	0.762397006380162	0.649263771255349	0.226266470249626	0.468250595055649
lasso	23	0.736614173228346	0.524475524475524	0.723901258162128	0.624188391318826	0.199425733686603	0.464647804369544
glm	12	0.736614173228346	0.508158508158508	0.6543579608797	0.581258234519104	0.146199452721192	0.464298672342151
nn	12	0.731627296587927	0.51981351981352	0.706073100812231	0.612943310312876	0.186259580998712	0.463935645513906
nn	23	0.731758530183727	0.517482517482518	0.696043308543309	0.606762913012913	0.178560791060791	0.46391428016428
decision_tree	13	0.806889763779528	0.623543123543124	0.495182854182854	0.559362988862989	0.128360269360269	0.456674773374773
glm	23	0.736614173228346	0.508158508158508	0.692850556850557	0.600504532504533	0.184692048692049	0.452750893550894
logistic	12	0.736614173228346	0.508158508158508	0.695405212603488	0.601781860380998	0.18724670444498	0.451984496825014
logistic	23	0.736614173228346	0.508158508158508	0.729545599328208	0.618852053743358	0.2213870911697	0.441742380807598
decision_tree	21	0.801181102362205	0.48951048951049	0.661974608724609	0.575742549117549	0.172464119214119	0.437771253746254
decision_tree	26	0.801181102362205	0.48951048951049	0.70788603988604	0.598698264698265	0.21837555037555	0.423997824397824
decision_tree	5	0.870997375328084	0.473193473193473	0.669787712287712	0.571490592740593	0.196594239094239	0.414215201465201
decision_tree	18	0.870997375328084	0.473193473193473	0.69768959301568	0.585441533104577	0.224496119822207	0.405844637246811
lightgbm	7	0.996981627296588	0.468531468531469	0.733708502715294	0.601119985623381	0.265177034183825	0.388978358276321
lightgbm	5	0.983333333333333	0.454545454545455	0.719190697740393	0.586868076142924	0.264645243194939	0.375151881586973
lightgbm	18	0.983333333333333	0.454545454545455	0.768027166070644	0.611286310308049	0.31348171152519	0.360500941087898
xgboost	13	1	0.442890442890443	0.756820438432133	0.599855440661288	0.31392999554169	0.348711444227936
lightgbm	13	0.995144356955381	0.414918414918415	0.688571595071595	0.551745004995005	0.27365318015318	0.332822460872461

## Sheet: CRC
Model	Module	Train_AUC	Test_AUC	CrossTrain_AUC	AUC_Mean	AUC_Diff	Module_Score
randomforest	4	1	0.780416666666667	0.80475738725821	0.792587026962438	0.024340720591543	0.773114450489204
knn	4	0.861418330773169	0.778333333333333	0.761317650746188	0.76982549203976	0.0170156825871456	0.756212945970044
svm	4	0.901484895033282	0.7575	0.77925085763493	0.768375428817465	0.0217508576349301	0.750974742709521
glm	4	0.800921658986175	0.749166666666667	0.761716202458582	0.755441434562624	0.0125495357919155	0.745401805929092
xgboost	4	0.998310291858679	0.746666666666667	0.757025669793091	0.751846168229879	0.0103590031264245	0.743558965728739
randomforest	9	1	0.790416666666667	0.754319501590019	0.772368084128343	0.036097165076648	0.743490352067024
logistic	4	0.800921658986175	0.749166666666667	0.768288276926932	0.7587274717968	0.0191216102602657	0.743430183588587
lasso	4	0.801689708141321	0.744166666666667	0.774552884615385	0.759359775641026	0.030386217948718	0.735050801282051
nn	13	0.758883768561188	0.734166666666667	0.73909695864152	0.736631812654093	0.0049302919748534	0.732687579074211
randomforest	10	1	0.74	0.7776994750488	0.7588497375244	0.0376994750488004	0.72869015748536
svm	10	0.863952892985151	0.7325	0.745800427501255	0.739150213750628	0.0133004275012552	0.728509871749623
randomforest	2	0.99994879672299	0.785	0.740049949570225	0.762524974785113	0.044950050429775	0.726564934441293
lightgbm	4	0.994111623143881	0.744166666666667	0.730470935314685	0.737318800990676	0.0136957313519813	0.726362215909091
svm	2	0.850793650793651	0.729166666666667	0.738688820559035	0.733927743612851	0.00952215389236877	0.726310020498956
randomforest	15	0.99994879672299	0.785	0.73614829149483	0.760574145747415	0.04885170850517	0.721492778943279
svm	15	0.850793650793651	0.729166666666667	0.722953832201587	0.726060249434127	0.00621283446507959	0.721089981862063
randomforest	5	1	0.720833333333333	0.721198417997453	0.721015875665393	0.000365084664119775	0.720723807934097
nn	4	0.785458269329237	0.722083333333333	0.728460254119461	0.725271793726397	0.00637692078612806	0.720170257097495
knn	21	0.827572964669739	0.730416666666667	0.721761452806423	0.726089059736545	0.00865521386024315	0.71916488864835
lightgbm	20	0.988940092165899	0.748333333333333	0.724415683922116	0.736374508627725	0.0239176494112171	0.717240389098751
nn	3	0.72921146953405	0.718333333333333	0.715348665833453	0.716840999583393	0.00298466749988047	0.714453265583489
knn	20	0.818509984639017	0.7175	0.715020065556813	0.716260032778407	0.0024799344431865	0.714276085223857
randomforest	20	1	0.793333333333333	0.731967394672735	0.762650364003034	0.0613659386605985	0.713557613074555
logistic	18	0.722171018945213	0.731666666666667	0.717650510204082	0.724658588435374	0.014016156462585	0.713445663265306
knn	10	0.821070148489503	0.7625	0.724463191215125	0.743481595607563	0.0380368087848747	0.713052148579663
svm	18	0.795289298515105	0.720833333333333	0.714715590922487	0.71777446212791	0.00611774241084584	0.712880268199234
xgboost	10	0.999795186891961	0.733333333333333	0.717594167625313	0.725463750479323	0.0157391657080199	0.712872417912907
knn	8	0.818509984639017	0.7175	0.736779132558998	0.727139566279499	0.0192791325589982	0.711716260232301
lasso	3	0.742089093701997	0.7125	0.71597403643452	0.71423701821726	0.00347403643452038	0.711457789069644
glm	3	0.74331797235023	0.711666666666667	0.713432883152378	0.712549774909522	0.00176621648571162	0.711136801720953
lightgbm	13	0.97168458781362	0.715833333333333	0.732286433341211	0.724059883337272	0.0164531000078781	0.71089740333097
logistic	3	0.74331797235023	0.711666666666667	0.720385151628301	0.716025909147484	0.00871848496163441	0.709051121178176
svm	5	0.8452636968766	0.7125	0.727268961197533	0.719884480598766	0.0147689611975326	0.70806931164074
randomforest	13	1	0.709583333333333	0.708271966679286	0.70892765000631	0.00131136665404719	0.707878556683072
svm	8	0.814439324116743	0.76	0.71963989842652	0.73981994921326	0.0403601015734799	0.707531867954476
svm	9	0.882642089093702	0.748333333333333	0.716298097068551	0.732315715200942	0.0320352362647828	0.706687526189116
lasso	13	0.761034306195597	0.710833333333333	0.730377757163471	0.720605545248402	0.0195444238301381	0.704970006184292
decision_tree	6	0.831490015360983	0.7275	0.710064675377319	0.71878233768866	0.0174353246226806	0.704834077990515
xgboost	9	1	0.7675	0.719292598119342	0.743396299059671	0.0482074018806579	0.704830377555145
nn	1	0.775601638504864	0.709166666666667	0.725738693006745	0.717452679836706	0.0165720263400785	0.704195058764643
nn	21	0.713671274961598	0.76	0.71579445755937	0.737897228779685	0.0442055424406299	0.702532794827181
knn	14	0.826625704045059	0.755833333333333	0.714362311732198	0.735097822532766	0.0414710216011351	0.701921005251858
xgboost	2	0.996927803379416	0.745	0.711745642401927	0.728372821200964	0.0332543575980728	0.701769335122505
glm	18	0.722171018945213	0.731666666666667	0.708314541466014	0.71999060406634	0.0233521252006526	0.701308903905818
nn	7	0.770250896057348	0.71125	0.746059877026684	0.728654938513342	0.0348098770266839	0.700807036891995
glm	13	0.76231438812084	0.7075	0.731423506499136	0.719461753249568	0.0239235064991361	0.700322948050259
knn	23	0.827572964669739	0.730416666666667	0.707197174655303	0.718806920660985	0.0232194920113639	0.700231327051894
knn	9	0.819815668202765	0.743333333333333	0.709910195156651	0.726621764244992	0.0334231381766824	0.699883253703646
nn	26	0.713671274961598	0.76	0.71228825254442	0.73614412627221	0.0477117474555805	0.697974728307745
lasso	25	0.712032770097286	0.754166666666667	0.710698776123366	0.732432721395016	0.0434678905433011	0.697658408960375
logistic	13	0.76231438812084	0.7075	0.745129805903325	0.726314902951663	0.0376298059033254	0.696211058229002
logistic	22	0.713005632360471	0.746666666666667	0.707401305668969	0.727033986167818	0.039265360997698	0.695621697369659
nn	8	0.705606758832565	0.72875	0.702907315089221	0.715828657544611	0.0258426849107786	0.695154509615988
logistic	12	0.716692268305172	0.7425	0.705832836640429	0.724166418320215	0.0366671633595708	0.694832687632558
svm	17	0.75468509984639	0.6975	0.707605842133226	0.702552921066613	0.0101058421332255	0.694468247360032
xgboost	16	0.984024577572965	0.76	0.709281111987697	0.734640555993848	0.050718888012303	0.694065445584006
randomforest	3	0.999846390168971	0.7175	0.699395307423588	0.708447653711794	0.0181046925764121	0.693963899650664
glm	22	0.713005632360471	0.746666666666667	0.705073583595751	0.725870125131209	0.0415930830709157	0.692595658674476
svm	13	0.837275985663082	0.6975	0.713928975561753	0.705714487780877	0.0164289755617529	0.692571307331474
glm	11	0.713005632360471	0.746666666666667	0.704978169518988	0.725822418092827	0.0416884971476784	0.692471620374685
lasso	5	0.7189452124936	0.739166666666667	0.703203900691052	0.721185283678859	0.0359627659756147	0.692415070898368
xgboost	12	0.985816692268305	0.701666666666667	0.694539614343536	0.698103140505101	0.00712705232313071	0.692401498646597
logistic	10	0.753507424475166	0.734166666666667	0.700378129442169	0.717272398054418	0.0337885372244977	0.69024156827482
knn	12	0.829544290834613	0.7025	0.692953416375291	0.697726708187646	0.00954658362470862	0.690089441287879
knn	26	0.827572964669739	0.730416666666667	0.69924409364031	0.714830380153488	0.0311725730263566	0.689892321732403
xgboost	1	0.997388632872504	0.7	0.733722074735805	0.716861037367903	0.0337220747358049	0.689883377579259
lightgbm	3	0.968253968253968	0.693333333333333	0.706565901360544	0.699949617346939	0.0132325680272108	0.68936356292517
nn	11	0.71500256016385	0.759166666666667	0.705174169633022	0.732170418149844	0.0539924970336445	0.688976420522929
randomforest	8	1	0.793333333333333	0.712955770383033	0.753144551858183	0.0803775629503001	0.688842501497943
lightgbm	16	0.933077316948285	0.730833333333333	0.698392196863641	0.714612765098487	0.0324411364696925	0.688659855922733
xgboost	21	0.960829493087558	0.758333333333333	0.704369458849219	0.731351396091276	0.0539638744841143	0.688180296503985
lightgbm	10	0.995340501792115	0.721666666666667	0.695778242669374	0.708722454668021	0.0258884239972922	0.688011715470187
svm	23	0.742805939580133	0.698333333333333	0.69020705025089	0.694270191792112	0.00812628308244356	0.687769165326157
lasso	23	0.712647209421403	0.755	0.702863034409026	0.728931517204513	0.0521369655909739	0.687221944731734
logistic	2	0.729288274449565	0.7725	0.706868753591321	0.73968437679566	0.0656312464086791	0.687179379668717
svm	25	0.75468509984639	0.6975	0.689546391262234	0.693523195631117	0.00795360873776585	0.687160308640904
knn	16	0.826625704045059	0.755833333333333	0.702895829043129	0.729364581188231	0.0529375042902046	0.687014577756067
lasso	11	0.713056835637481	0.750833333333333	0.701705143355334	0.726269238344334	0.0491281899779989	0.686966686361935
xgboost	13	0.993753200204813	0.689166666666667	0.697094109605763	0.693130388136215	0.00792744293909675	0.686788433784938
lightgbm	1	0.988991295442908	0.688333333333333	0.696679824200195	0.692506578766764	0.00834649086686157	0.685829386073275
decision_tree	2	0.870250896057348	0.720416666666667	0.693653098994748	0.707034882830708	0.0267635676719182	0.685624028693173
nn	16	0.716129032258064	0.771666666666667	0.705418244722666	0.738542455694666	0.0662484219440002	0.685543718139466
logistic	15	0.729288274449565	0.7725	0.705393451794914	0.738946725897457	0.0671065482050855	0.685261487333389
xgboost	20	0.999180747567844	0.725	0.694337485511161	0.70966874275558	0.0306625144888394	0.685138731164509
lightgbm	7	0.990834613415259	0.693333333333333	0.721920134116536	0.707626733724935	0.0285868007832025	0.684757293098373
decision_tree	15	0.870250896057348	0.720416666666667	0.692500162087517	0.706458414377092	0.0279165045791498	0.684125210713772
logistic	25	0.712749615975422	0.755	0.700459595128374	0.727729797564187	0.054540404871626	0.684097473666886
randomforest	18	1	0.719583333333333	0.692264971473268	0.705924152403301	0.027318361860065	0.684069462915249
randomforest	7	0.999974398361495	0.697916666666667	0.745215728227899	0.721566197447283	0.047299061561232	0.683726948198297
logistic	11	0.713005632360471	0.746666666666667	0.698192086783609	0.722429376725138	0.048474579883058	0.683649712818691
logistic	9	0.767793138760881	0.735833333333333	0.695632091501475	0.715732712417404	0.0402012418318582	0.683571718951918
nn	18	0.720942140296979	0.7225	0.692443478750511	0.707471739375256	0.0300565212494887	0.683426522375665
glm	5	0.724014336917563	0.741666666666667	0.696846716749214	0.71925669170794	0.0448199499174531	0.683400731773978
randomforest	12	0.998387096774194	0.7025	0.687789291853105	0.695144645926552	0.0147107081468951	0.683376079409036
lightgbm	14	0.933077316948285	0.730833333333333	0.694326755387856	0.712580044360595	0.0365065779454771	0.683374782004213
knn	18	0.8142089093702	0.684166666666667	0.687995939785512	0.68608130322609	0.00382927311884573	0.683017884731013
lightgbm	12	0.938376856118792	0.690833333333333	0.684677872686136	0.687755603009734	0.00615546064719752	0.682831234491976
svm	19	0.75468509984639	0.6975	0.686134008114373	0.691817004057186	0.0113659918856273	0.682724210548685
knn	2	0.831797235023041	0.692083333333333	0.723938691899047	0.70801101261619	0.0318553585657136	0.682526725763619
svm	26	0.742805939580133	0.698333333333333	0.686130396623232	0.692231864978283	0.0122029367101015	0.682469515610201
xgboost	6	0.992601126472094	0.693333333333333	0.684834062815918	0.689083698074626	0.00849927051741572	0.682284281660693
knn	15	0.831797235023041	0.692083333333333	0.724895014083655	0.708489173708494	0.0328116807503217	0.682239829108237
lightgbm	21	0.915745007680491	0.7125	0.689076399790685	0.700788199895343	0.0234236002093146	0.682049319727891
randomforest	21	0.998259088581669	0.734583333333333	0.693567435567326	0.714075384450329	0.0410158977660078	0.681262666237523
lasso	21	0.712493599590374	0.754166666666667	0.697990379495287	0.726078523080977	0.0561762871713798	0.681137493343873
lasso	2	0.729185867895545	0.775833333333333	0.702948315101903	0.739390824217618	0.0728850182314305	0.681082809632474
glm	23	0.713056835637481	0.755833333333333	0.698228434016562	0.727030883674948	0.0576048993167717	0.68094696422153
logistic	14	0.714797747055812	0.779166666666667	0.703436547032606	0.741301606849636	0.0757301196340605	0.680717511142388
nn	23	0.713568868407578	0.76	0.69879559362318	0.72939779681159	0.0612044063768202	0.680434271710134
svm	20	0.814439324116743	0.76	0.698730708195557	0.729365354097778	0.0612692918044433	0.680349920654224
knn	24	0.826625704045059	0.755833333333333	0.697565794820259	0.726699564076796	0.0582675385130743	0.680085533266337
glm	24	0.714797747055812	0.779166666666667	0.702829653268932	0.740998159967799	0.0763370133977345	0.679928549249612
logistic	17	0.712749615975422	0.755	0.697183437538861	0.72609171876943	0.0578165624611394	0.679838468800519
glm	26	0.713056835637481	0.755833333333333	0.696621835181884	0.726227584257609	0.0592114981514492	0.678858385736449
glm	17	0.712749615975422	0.755	0.696270968032672	0.725635484016336	0.0587290319673278	0.678652258442474
nn	22	0.715719406041987	0.756666666666667	0.696300603418529	0.726483635042598	0.0603660632481379	0.678190784444088
svm	21	0.742805939580133	0.698333333333333	0.682368308774559	0.690350821053946	0.0159650245587746	0.677578801406926
nn	25	0.713312852022529	0.755833333333333	0.69547641044227	0.725654871887802	0.0603569228910631	0.677369333574951
lasso	6	0.716180235535074	0.74	0.691660721856981	0.715830360928491	0.048339278143019	0.677158938414075
lightgbm	19	0.932770097286226	0.68	0.689947787427626	0.684973893713813	0.00994778742762614	0.677015663771712
lasso	17	0.711930363543267	0.753333333333333	0.694612096703654	0.723972715018493	0.0587212366296797	0.67699572571475
logistic	21	0.713056835637481	0.755833333333333	0.695136086095691	0.725484709714512	0.0606972472376424	0.676926911924398
knn	3	0.809831029185868	0.678333333333333	0.68307799955365	0.680705666443491	0.00474466622031633	0.676909933467238
glm	12	0.716692268305172	0.7425	0.691777482385036	0.717138741192518	0.0507225176149644	0.676560727100546
lasso	26	0.712596006144393	0.753333333333333	0.693923387014158	0.723628360173746	0.0594099463191755	0.676100403118405
lasso	22	0.713005632360471	0.751666666666667	0.69350532871831	0.722585997692489	0.0581613379483562	0.676056927333804
randomforest	26	0.998259088581669	0.734583333333333	0.689464139372439	0.712023736352886	0.0451191939608944	0.675928381184171
xgboost	7	0.997337429595494	0.689166666666667	0.737496375390145	0.713331521028406	0.0483297087234784	0.674667754049623
lightgbm	9	0.998873527905786	0.749166666666667	0.691512306935457	0.720339486801062	0.0576543597312098	0.674215999016094
glm	25	0.712749615975422	0.755	0.692586648967883	0.723793324483941	0.0624133510321171	0.673862643658248
nn	24	0.716026625704045	0.7725	0.696320882933459	0.734410441466729	0.076179117066541	0.673467147813497
lasso	24	0.715207373271889	0.778333333333333	0.697562892300969	0.737948112817151	0.080770441032364	0.67333175999126
lasso	15	0.729083461341526	0.776666666666667	0.696390505000328	0.736528585833497	0.0802761616663383	0.672307656500427
logistic	23	0.713056835637481	0.755833333333333	0.691355297255117	0.723594315294225	0.0644780360782164	0.672011886431652
logistic	6	0.717101894521249	0.745	0.688726079954528	0.716863039977264	0.0562739200454717	0.671843903940887
randomforest	11	0.998924731182796	0.72625	0.684106933336851	0.705178466668425	0.0421430666631494	0.671464013337906
nn	17	0.713415258576549	0.755	0.690586337482107	0.722793168741054	0.0644136625178929	0.671262238726739
logistic	24	0.714797747055812	0.779166666666667	0.696001751650208	0.737584209158437	0.0831649150164585	0.671052277145271
xgboost	18	0.988120839733743	0.728333333333333	0.683870682503467	0.7061020079184	0.0444626508298666	0.670531887254507
lasso	1	0.784229390681004	0.688333333333333	0.748609459351068	0.7184713963422	0.0602761260177344	0.670250495528013
nn	12	0.716282642089094	0.733333333333333	0.684569203198235	0.708951268265784	0.0487641301350979	0.669939964157706
lasso	18	0.723502304147465	0.733333333333333	0.68449492573501	0.708914129534172	0.0488384075983231	0.669843403455513
svm	3	0.815975422427035	0.721666666666667	0.681660980332854	0.701663823499761	0.0400056863338123	0.669659274432711
logistic	16	0.714797747055812	0.779166666666667	0.694548384482385	0.736857525574526	0.0846182821842821	0.6691628998271
randomforest	24	0.999257552483359	0.7575	0.689514468522621	0.72350723426131	0.0679855314773793	0.669118809079407
lasso	9	0.757347670250896	0.755833333333333	0.68891875260779	0.722376042970562	0.0669145807255429	0.668844378390128
xgboost	5	0.99615975422427	0.7075	0.677535441485611	0.692517720742805	0.0299645585143894	0.668546073931294
glm	10	0.753507424475166	0.734166666666667	0.683638894776542	0.708902780721604	0.0505277718901244	0.668480563209505
svm	24	0.758371735791091	0.755	0.688397551144423	0.721698775572211	0.0666024488555773	0.668416816487749
glm	7	0.783512544802867	0.685	0.741965684536842	0.713482842268421	0.0569656845368421	0.667910294638947
lasso	7	0.78300051203277	0.685833333333333	0.745847700287479	0.715840516810406	0.0600143669541461	0.667829023247089
lasso	16	0.714848950332821	0.78	0.693443834362529	0.736721917181264	0.0865561656374713	0.667476984671287
glm	1	0.784024577572965	0.68	0.723341765123652	0.701670882561826	0.0433417651236517	0.666997470462904
nn	6	0.711469534050179	0.710833333333333	0.677076854938056	0.693955094135695	0.0337564783952774	0.666949911419473
svm	7	0.875883256528418	0.688333333333333	0.760076909019343	0.724205121176338	0.0717435756860099	0.66681026062753
lightgbm	15	0.981976446492576	0.753333333333333	0.685988045214653	0.719660689273993	0.0673452881186802	0.665784458779049
decision_tree	25	0.828699436763953	0.799583333333333	0.696544181822638	0.748063757577986	0.103039151510696	0.665632436369429
randomforest	14	0.999257552483359	0.7575	0.686723793767777	0.722111896883889	0.0707762062322227	0.66549093189811
lightgbm	2	0.981976446492576	0.753333333333333	0.685588523775933	0.719460928554633	0.0677448095574	0.665265080908713
glm	6	0.717101894521249	0.745	0.683579194787923	0.714289597393962	0.0614208052120766	0.6651529532243
lightgbm	26	0.915745007680491	0.7125	0.675785260025575	0.694142630012788	0.0367147399744246	0.664770838033248
logistic	26	0.713056835637481	0.755833333333333	0.685221948845717	0.720527641089525	0.0706113844876161	0.664038533499433
glm	14	0.714797747055812	0.779166666666667	0.69052545979411	0.734846063230388	0.0886412068725566	0.663933097732343
nn	15	0.717306707629288	0.720833333333333	0.67648931567583	0.698661324504582	0.0443440176575033	0.663186110378579
svm	11	0.786635944700461	0.668333333333333	0.68657368431169	0.677453508822512	0.018240350978357	0.662861228039826
lightgbm	25	0.932770097286226	0.68	0.666798276515581	0.673399138257791	0.0132017234844186	0.662837759470256
nn	20	0.712877624167947	0.724166666666667	0.676969523510826	0.700568095088746	0.0471971431558407	0.662810380564074
logistic	7	0.783512544802867	0.685	0.760118221792439	0.722559110896219	0.0751182217924391	0.662464533462268
knn	19	0.809933435739887	0.6625	0.663047894183797	0.662773947091898	0.00054789418379686	0.662335631744861
xgboost	8	0.999180747567844	0.725	0.675844456765173	0.700422228382586	0.0491555432348272	0.661097793794725
svm	14	0.758371735791091	0.755	0.682646040115798	0.718823020057899	0.0723539598842018	0.660939852150538
knn	25	0.809933435739887	0.6625	0.668749622196359	0.665624811098179	0.00624962219635872	0.660625113341092
svm	22	0.786635944700461	0.668333333333333	0.694709804875788	0.681521569104561	0.0263764715424546	0.660420391870597
logistic	1	0.784024577572965	0.68	0.746359563269846	0.713179781634923	0.0663595632698455	0.660092131019046
knn	5	0.847875064004096	0.66875	0.69784575675231	0.683297878376155	0.0290957567523102	0.660021272974307
logistic	19	0.712749615975422	0.755	0.681119207332523	0.718059603666261	0.0738807926674775	0.658954969532279
lasso	12	0.716692268305172	0.741666666666667	0.677903242609125	0.709784954637896	0.0637634240575418	0.658774215391862
glm	19	0.712749615975422	0.755	0.680710577215076	0.717855288607538	0.0742894227849242	0.658423750379599
lasso	14	0.714951356886841	0.779166666666667	0.686237956420296	0.732702311543481	0.0929287102463706	0.658359343346385
decision_tree	10	0.854377880184332	0.659583333333333	0.663950754707789	0.661767044020561	0.00436742137445534	0.658273106920997
randomforest	1	1	0.670833333333333	0.71274274412182	0.691788038727577	0.0419094107884868	0.658260510096787
lasso	8	0.719457245263697	0.776666666666667	0.685481389332746	0.731074027999707	0.0911852773339202	0.65812580613257
svm	16	0.758371735791091	0.755	0.680427851203346	0.717713925601673	0.0745721487966542	0.65805620656435
randomforest	6	0.999641577060932	0.708333333333333	0.669198988652114	0.688766160992723	0.0391343446812196	0.657458685247748
logistic	5	0.724014336917563	0.741666666666667	0.676374490174268	0.709020578420467	0.065292176492399	0.656786837226548
lasso	19	0.712135176651306	0.7525	0.678572209336464	0.715536104668232	0.0739277906635363	0.656393872137403
glm	2	0.729288274449565	0.7725	0.68276716620045	0.727633583100225	0.0897328337995503	0.655847316060584
knn	22	0.846082949308756	0.665	0.695525004634779	0.68026250231739	0.0305250046347794	0.655842498609566
randomforest	23	0.998259088581669	0.734583333333333	0.674012830794714	0.704298082064024	0.0605705025386191	0.655841680033129
logistic	8	0.720122887864823	0.781666666666667	0.68482890712008	0.733247786893374	0.0968377595465865	0.655777579256104
knn	11	0.846082949308756	0.665	0.695753172810626	0.680376586405313	0.0307531728106262	0.655774048156812
lightgbm	22	0.931438812083973	0.705833333333333	0.666622013037077	0.686227673185205	0.039211320296256	0.6548586169482
glm	8	0.720122887864823	0.781666666666667	0.683724076991472	0.73269537182907	0.0979425896751944	0.654341300088914
knn	17	0.809933435739887	0.6625	0.656105234135794	0.659302617067897	0.00639476586420551	0.654186804376533
xgboost	24	0.984024577572965	0.76	0.678505666104917	0.719252833052459	0.0814943338950825	0.654057365936393
randomforest	22	0.998924731182796	0.72625	0.670441125678472	0.698345562839236	0.0558088743215283	0.653698463382013
logistic	20	0.720122887864823	0.781666666666667	0.682982951119223	0.732324808892945	0.0986837155474437	0.65337783645499
randomforest	17	0.997823860727087	0.727083333333333	0.670272376153273	0.698677854743303	0.0568109571800607	0.653229088999254
glm	9	0.767793138760881	0.735833333333333	0.670878339642309	0.703355836487821	0.0649549936910248	0.651391841535001
xgboost	15	0.996927803379416	0.745	0.672822470923853	0.708911235461927	0.0721775290761466	0.651169212201009
glm	15	0.729288274449565	0.7725	0.678429010584608	0.725464505292304	0.0940709894153916	0.650207713759991
glm	20	0.720122887864823	0.781666666666667	0.680454215434109	0.731060441050388	0.101212451232558	0.650090480064342
randomforest	16	0.999257552483359	0.7575	0.674482329863764	0.715991164931882	0.0830176701362363	0.649577028822893
lightgbm	24	0.933077316948285	0.730833333333333	0.668257335056248	0.699545334194791	0.0625759982770853	0.649484535573122
xgboost	3	0.993906810035842	0.72	0.664858082751898	0.692429041375949	0.0551419172481017	0.648315507577468
xgboost	11	0.976344086021505	0.757083333333333	0.672700633382661	0.714891983357997	0.0843826999506723	0.647385823397459
nn	14	0.716180235535074	0.7725	0.675809042072286	0.724154521036143	0.0966909579277135	0.646801754693972
knn	6	0.810471070148489	0.742083333333333	0.668726175940508	0.70540475463692	0.0733571573928257	0.64671902872266
decision_tree	26	0.816820276497696	0.836666666666667	0.68929819840919	0.762982432537928	0.147368468257477	0.645087657931947
randomforest	19	0.997823860727087	0.727083333333333	0.663689296790811	0.695386315062072	0.0633940365425227	0.644671085828054
xgboost	25	0.982232462877624	0.773333333333333	0.674006243087444	0.723669788210389	0.0993270902458889	0.644208116013678
xgboost	17	0.982232462877624	0.773333333333333	0.673700316875318	0.723516825104326	0.0996330164580154	0.643810411937913
xgboost	14	0.984024577572965	0.76	0.670563104663986	0.715281552331993	0.0894368953360137	0.643732036063182
nn	9	0.744700460829493	0.765416666666667	0.671766660675196	0.718591663670931	0.0936500059914706	0.643671658877755
lightgbm	8	0.988940092165899	0.748333333333333	0.667135262603822	0.707734297968578	0.0811980707295109	0.642775841384969
decision_tree	11	0.827137736815156	0.761666666666667	0.67012168827645	0.715894177471558	0.0915449783902166	0.642658194759385
glm	21	0.713056835637481	0.755833333333333	0.667891992357382	0.711862662845358	0.087941340975951	0.641509590064597
glm	16	0.714797747055812	0.779166666666667	0.672396261235924	0.725781463951296	0.106770405430742	0.640365139606702
decision_tree	1	0.896006144393241	0.651666666666667	0.697708529899273	0.67468759828297	0.0460418632326065	0.637854107696885
lightgbm	5	0.977009728622632	0.688333333333333	0.648947222385151	0.668640277859242	0.0393861109481826	0.637131389100696
nn	2	0.716282642089094	0.765833333333333	0.666815322633114	0.716324327983224	0.0990180107002195	0.637109919423048
nn	10	0.73773681515617	0.781666666666667	0.66923862549381	0.725452646080238	0.112428041172857	0.635510213141953
xgboost	22	0.976344086021505	0.757083333333333	0.66336338674066	0.710223360036996	0.0937199465926736	0.635247402762858
nn	19	0.712903225806452	0.756666666666667	0.663254053776683	0.709960360221675	0.0934126128899836	0.635230269909688
xgboost	26	0.960829493087558	0.758333333333333	0.663623497498451	0.710978415415892	0.0947098358348819	0.635210546747987
svm	6	0.773169482846902	0.6475	0.688892892594116	0.668196446297058	0.0413928925941157	0.635082132221765
lightgbm	6	0.959447004608295	0.725	0.65340670458917	0.689203352294585	0.0715932954108297	0.631928715965921
knn	7	0.846646185355863	0.659166666666667	0.75894868353348	0.709057675100073	0.0997820168668134	0.629232061606623
lasso	20	0.719098822324629	0.773333333333333	0.65926542966279	0.716299381498062	0.114067903670544	0.625045058561627
randomforest	25	0.997823860727087	0.727083333333333	0.64831754958356	0.687700441458447	0.0787657837497733	0.624687814458628
lasso	10	0.752073732718894	0.753333333333333	0.652088066386878	0.702710699860106	0.101245266946455	0.621714486302941
decision_tree	3	0.801408090117767	0.657083333333333	0.629189627879349	0.643136480606341	0.0278937054539848	0.620821516243153
decision_tree	16	0.852278545826933	0.787916666666667	0.659137391316608	0.723527028991637	0.128779275350059	0.62050360871159
lightgbm	17	0.932770097286226	0.68	0.633805462653289	0.656902731326644	0.0461945373467113	0.619947101449275
knn	1	0.819610855094726	0.635416666666667	0.690105058416046	0.662760862541356	0.0546883917493797	0.619010149141853
lightgbm	18	0.960675883256528	0.751666666666667	0.648775452631487	0.700221059649077	0.10289121403518	0.617908088420933
svm	1	0.871121351766513	0.645833333333333	0.739542695382751	0.692688014358042	0.0937093620494174	0.617720524718508
decision_tree	14	0.852278545826933	0.787916666666667	0.655775527046735	0.721846096856701	0.132141139619932	0.616133185160755
decision_tree	18	0.842268305171531	0.632083333333333	0.685925150118698	0.659004241726016	0.0538418167853651	0.615930788297724
lightgbm	23	0.915745007680491	0.7125	0.637928600968924	0.675214300484462	0.0745713990310765	0.615557181259601
svm	12	0.747260624679979	0.631666666666667	0.69207562862415	0.661871147645408	0.0604089619574834	0.613543978079422
xgboost	19	0.982232462877624	0.773333333333333	0.649253002351403	0.711293167842368	0.12408033098193	0.612028903056824
decision_tree	20	0.881515616999488	0.706666666666667	0.633299102815082	0.669982884740874	0.0733675638515852	0.611288833659606
nn	5	0.712954429083461	0.770833333333333	0.644039616376528	0.70743647485493	0.126793716956806	0.606001501289486
decision_tree	8	0.881515616999488	0.706666666666667	0.627112546631556	0.666889606649111	0.0795541200351109	0.603246310621023
decision_tree	22	0.827137736815156	0.761666666666667	0.639656038458044	0.700661352562355	0.122010628208623	0.603052849995457
decision_tree	21	0.816820276497696	0.836666666666667	0.653552691992854	0.74510967932976	0.183113974673812	0.598618499590711
decision_tree	13	0.854454685099846	0.621666666666667	0.701408979317533	0.6615378229921	0.0797423126508667	0.597743972871407
decision_tree	5	0.842165898617511	0.620416666666667	0.697031751926748	0.658724209296707	0.0766150852600814	0.597432141088642
decision_tree	19	0.828699436763953	0.799583333333333	0.643396899064065	0.721490116198699	0.156186434269268	0.596540968783285
decision_tree	12	0.824398361495136	0.770416666666667	0.635435774688663	0.702926220677665	0.134980891978003	0.594941507095262
decision_tree	23	0.816820276497696	0.836666666666667	0.650402580295053	0.74353462348086	0.186264086371613	0.594523354383569
xgboost	23	0.960829493087558	0.758333333333333	0.624426102699144	0.691379718016239	0.133907230634189	0.584253933508887
decision_tree	17	0.828699436763953	0.799583333333333	0.63198247750248	0.715782905417906	0.167600855830854	0.581702220753223
knn	13	0.831003584229391	0.615	0.727505080360526	0.671252540180263	0.112505080360526	0.581248475891842
decision_tree	4	0.869329237071172	0.603333333333333	0.68360744793867	0.643470390636002	0.0802741146053371	0.579251098951732
lightgbm	11	0.931438812083973	0.705833333333333	0.601133156609797	0.653483244971565	0.104700176723536	0.569723103592736
decision_tree	24	0.852278545826933	0.787916666666667	0.618898515642636	0.703407591154651	0.169018151024031	0.568193070335426
decision_tree	9	0.891884280593958	0.6975	0.574871186063345	0.636185593031673	0.122628813936655	0.538082541882349
decision_tree	7	0.852304147465438	0.571666666666667	0.696366083629015	0.634016375147841	0.124699416962348	0.534256841577962

## Sheet: ESCC
Model	Module	Train_AUC	Test_AUC	CrossTrain_AUC	AUC_Mean	AUC_Diff	Module_Score
randomforest	7	1	0.819444444444444	0.814906947219447	0.817175695831946	0.00453749722499719	0.813545698051948
randomforest	22	1	0.777777777777778	0.782198856698857	0.779988317238317	0.0044210789210789	0.776451454101454
randomforest	1	1	0.8125	0.778170359052712	0.795335179526356	0.0343296409472881	0.767871466768525
randomforest	10	1	0.798611111111111	0.774363830613831	0.786487470862471	0.0242472804972805	0.767089646464647
randomforest	16	1	0.795138888888889	0.770919191919192	0.78302904040404	0.0242196969696971	0.763653282828283
lightgbm	22	0.974074074074074	0.798611111111111	0.765980929745636	0.782296020428373	0.0326301813654755	0.756191875335993
randomforest	9	1	0.791666666666667	0.76420320855615	0.777934937611408	0.0274634581105169	0.755964171122995
randomforest	12	1	0.791666666666667	0.756682373182373	0.77417451992452	0.0349842934842934	0.746187085137085
xgboost	23	1	0.75	0.76772498743087	0.758862493715435	0.0177249874308698	0.744682503770739
xgboost	1	1	0.784722222222222	0.753611111111111	0.769166666666667	0.0311111111111111	0.744277777777778
randomforest	21	1	0.763888888888889	0.747960372960373	0.755924630924631	0.0159285159285159	0.743181818181818
xgboost	25	1	0.743055555555556	0.744425727866904	0.74374064171123	0.00137017231134873	0.742644503862151
lightgbm	8	0.994444444444444	0.756944444444444	0.744835164835165	0.750889804639805	0.0121092796092795	0.741202380952381
randomforest	25	1	0.809027777777778	0.755775821400821	0.7824017995893	0.0532519563769563	0.739800234487734
lightgbm	19	0.999206349206349	0.798611111111111	0.753015546888612	0.775813328999862	0.0455955642224992	0.739336877621862
randomforest	17	1	0.819444444444444	0.757492784992785	0.788468614718615	0.0619516594516594	0.738907287157287
svm	13	0.910846560846561	0.743055555555556	0.769960317460317	0.756507936507937	0.0269047619047619	0.734984126984127
lightgbm	25	0.98994708994709	0.802083333333333	0.748837162837163	0.775460248085248	0.0532461704961705	0.732863311688312
xgboost	5	1	0.743055555555556	0.782104575163399	0.762580065359477	0.0390490196078431	0.731340849673203
randomforest	4	1	0.78125	0.741530802530803	0.761390401265401	0.0397191974691975	0.729615043290043
xgboost	18	1	0.743055555555556	0.790589792152292	0.766822673853924	0.0475342365967365	0.728795284576535
nn	21	0.727513227513228	0.729166666666667	0.733365967365967	0.731266317016317	0.00419930069930075	0.727906876456876
xgboost	19	1	0.75	0.732051282051282	0.741025641025641	0.0179487179487179	0.726666666666667
xgboost	4	1	0.75	0.731555555555556	0.740777777777778	0.0184444444444445	0.726022222222222
randomforest	20	1	0.8125	0.745740037740038	0.779120018870019	0.0667599622599623	0.725712049062049
xgboost	16	1	0.736111111111111	0.774902961961786	0.755507036536448	0.0387918508506744	0.724473555855909
nn	22	0.725661375661376	0.725694444444444	0.723745236245236	0.72471984034484	0.00194920819920819	0.723160473785474
lightgbm	18	0.98994708994709	0.802083333333333	0.740939060939061	0.771511197136197	0.0611442723942724	0.722595779220779
xgboost	13	1	0.722222222222222	0.721966561703404	0.722094391962813	0.000255660518818424	0.721889863547758
nn	7	0.798677248677249	0.722222222222222	0.723624465811966	0.722923344017094	0.0014022435897435	0.721801549145299
randomforest	18	1	0.788194444444444	0.736405982905983	0.762300213675214	0.0517884615384615	0.720869444444445
randomforest	24	1	0.763888888888889	0.730106615606616	0.746997752247752	0.0337822732822733	0.719971933621934
xgboost	12	1	0.75	0.726163855752091	0.738081927876046	0.0238361442479089	0.719013012477718
randomforest	19	1	0.833333333333333	0.745387445887446	0.78936038961039	0.0879458874458874	0.71900367965368
randomforest	2	1	0.756944444444444	0.725675227732793	0.741309836088619	0.0312692167116509	0.716294462719298
randomforest	13	1	0.805555555555556	0.733851540616246	0.769703548085901	0.0717040149393091	0.712340336134454
svm	10	0.942857142857143	0.743055555555556	0.718778280542986	0.730916918049271	0.0242772750125692	0.711495098039216
lightgbm	20	0.994444444444444	0.756944444444444	0.721772582537288	0.739358513490866	0.035171861907156	0.711221023965142
randomforest	3	1	0.767361111111111	0.723963286713287	0.745662198912199	0.0433978243978245	0.710943939393939
nn	23	0.731746031746032	0.736111111111111	0.716612179487179	0.726361645299145	0.0194989316239317	0.710762
xgboost	7	1	0.791666666666667	0.729290339290339	0.760478502978503	0.0623763273763275	0.710577441077441
lightgbm	7	1	0.777777777777778	0.725468434343434	0.751623106060606	0.0523093434343435	0.709775631313131
randomforest	15	1	0.743055555555556	0.716991674991675	0.730023615273615	0.0260638805638806	0.709172510822511
lightgbm	9	0.995767195767196	0.715277777777778	0.741416361416361	0.72834706959707	0.0261385836385837	0.707436202686203
xgboost	24	1	0.708333333333333	0.704170464038885	0.706251898686109	0.00416286929444831	0.702921603250551
randomforest	5	1	0.8125	0.727269671504966	0.769884835752483	0.0852303284950344	0.701700572956455
decision_tree	19	0.89457671957672	0.725694444444445	0.707017094017094	0.716355769230769	0.0186773504273505	0.701413888888889
xgboost	17	1	0.743055555555556	0.71036866183925	0.726712108697403	0.0326868937163055	0.700562593724358
randomforest	6	1	0.791666666666667	0.720663780663781	0.756165223665224	0.071002886002886	0.699362914862915
decision_tree	8	0.893386243386243	0.777777777777778	0.715006072359014	0.746391925068396	0.0627717054187642	0.696174560733384
randomforest	23	1	0.791666666666667	0.717861471861472	0.754764069264069	0.0738051948051948	0.695719913419913
xgboost	15	1	0.708333333333333	0.753483065953654	0.730908199643494	0.0451497326203208	0.694788413547237
xgboost	2	1	0.708333333333333	0.696681929181929	0.702507631257631	0.0116514041514042	0.693186507936508
xgboost	20	1	0.763888888888889	0.707362872421696	0.735625880655292	0.0565260164671929	0.690405067481538
randomforest	14	1	0.736111111111111	0.6999111999112	0.718011155511155	0.0361999111999111	0.689051226551227
xgboost	14	1	0.708333333333333	0.692193780076133	0.700263556704733	0.0161395532572004	0.687351914098973
xgboost	9	1	0.729166666666667	0.696230553759966	0.712698610213316	0.0329361129067011	0.686349719887955
lightgbm	17	0.98994708994709	0.802083333333333	0.712959952328373	0.757521642830853	0.08912338100496	0.686222938026885
svm	4	0.896825396825397	0.736111111111111	0.696663021189337	0.716387066150224	0.0394480899217742	0.684828594212805
svm	3	0.874603174603175	0.694444444444444	0.735128025569202	0.714786235006823	0.0406835811247576	0.682239370107017
lightgbm	3	0.998677248677249	0.770833333333333	0.701978021978022	0.736405677655678	0.0688553113553113	0.681321428571429
lightgbm	10	1	0.6875	0.711785469432528	0.699642734716264	0.0242854694325283	0.680214359170242
svm	16	0.874603174603175	0.694444444444444	0.745971361971362	0.720207903207903	0.0515269175269175	0.678986369186369
knn	9	0.836375661375661	0.736111111111111	0.690848040848041	0.713479575979576	0.0452630702630702	0.67726911976912
nn	3	0.765079365079365	0.708333333333333	0.684275391275391	0.696304362304362	0.0240579420579421	0.677058008658009
lightgbm	23	0.986772486772487	0.791666666666667	0.703405668405668	0.747536167536168	0.0882609982609982	0.676927368927369
xgboost	8	1	0.763888888888889	0.695844155844156	0.729866522366522	0.068044733044733	0.675430735930736
knn	12	0.835582010582011	0.680555555555555	0.70587003968254	0.693212797619048	0.0253144841269842	0.67296121031746
xgboost	21	1	0.673611111111111	0.676011118511119	0.674811114811115	0.00240000740000734	0.672891108891109
lightgbm	1	0.994179894179894	0.805555555555556	0.70220757020757	0.753881562881563	0.103347985347985	0.671203174603175
nn	1	0.775	0.673611111111111	0.671121466768526	0.672366288939818	0.00248964434258558	0.67037457346575
lightgbm	26	0.974074074074074	0.798611111111111	0.699875124875125	0.749243117993118	0.0987359862359862	0.670254329004329
knn	23	0.835582010582011	0.680555555555555	0.716325396825397	0.698440476190476	0.0357698412698413	0.669824603174603
knn	15	0.78015873015873	0.670138888888889	0.67380303030303	0.67197095959596	0.0036641414141414	0.669039646464647
lightgbm	5	0.98994708994709	0.802083333333333	0.697328726828727	0.74970603008103	0.104754606504607	0.665902344877345
xgboost	22	1	0.673611111111111	0.700954045954046	0.687282578532579	0.0273429348429348	0.665408230658231
knn	1	0.873148148148148	0.677083333333333	0.717556770571476	0.697320051952405	0.0404734372381431	0.664941302161891
knn	2	0.78015873015873	0.670138888888889	0.689236790986791	0.67968783993784	0.0190979020979021	0.664409518259518
lightgbm	4	0.998148148148148	0.8125	0.698284395343219	0.755392197671609	0.114215604656781	0.664019713946184
decision_tree	11	0.878968253968254	0.690972222222222	0.6701665001665	0.680569361194361	0.0208057220557221	0.663924783549784
decision_tree	26	0.878968253968254	0.690972222222222	0.669278352366588	0.680125287294405	0.0216938698556346	0.662770191409897
randomforest	8	1	0.840277777777778	0.702263736263736	0.771270757020757	0.138014041514042	0.660859523809524
xgboost	11	1	0.673611111111111	0.720999497234791	0.697305304172951	0.0473883861236802	0.659394595274007
xgboost	10	1	0.743055555555556	0.678469678469679	0.710762617012617	0.064585877085877	0.659093915343915
randomforest	11	1	0.784722222222222	0.685641441891442	0.735181832056832	0.0990807803307803	0.655917207792208
lightgbm	15	0.983333333333333	0.829861111111111	0.695445887445887	0.762653499278499	0.134415223665224	0.65512132034632
decision_tree	7	0.846957671957672	0.774305555555556	0.682137982932101	0.728221769243828	0.092167572623455	0.654487711145064
nn	13	0.725529100529101	0.756944444444444	0.677794009911657	0.717369227178051	0.0791504345327875	0.654048879551821
svm	8	0.884126984126984	0.673611111111111	0.742076479076479	0.707843795093795	0.0684653679653681	0.653071500721501
decision_tree	24	0.878968253968254	0.690972222222222	0.661759314759315	0.676365768490768	0.0292129074629075	0.652995442520443
xgboost	6	1	0.763888888888889	0.67769696969697	0.720792929292929	0.0861919191919192	0.651839393939394
knn	24	0.78015873015873	0.670138888888889	0.732449689199689	0.701294289044289	0.0623108003108003	0.651445648795649
svm	1	0.93042328042328	0.666666666666667	0.717436507936508	0.692051587301587	0.0507698412698413	0.651435714285714
xgboost	26	1	0.673611111111111	0.748356754356754	0.710983932733933	0.0747456432456433	0.651187418137418
lightgbm	12	0.986772486772487	0.791666666666667	0.683460317460317	0.737563492063492	0.108206349206349	0.650998412698413
lightgbm	2	0.983333333333333	0.829861111111111	0.689803921568627	0.759832516339869	0.140057189542484	0.647786764705882
svm	12	0.877777777777778	0.666666666666667	0.731690032190032	0.699178349428349	0.0650233655233656	0.647159657009657
svm	23	0.877777777777778	0.666666666666667	0.737430534607005	0.702048600636836	0.0707638679403385	0.645437506284565
decision_tree	1	0.836904761904762	0.767361111111111	0.673245225362872	0.720303168236992	0.0941158857482387	0.645010459638401
decision_tree	3	0.865873015873016	0.677083333333333	0.650283810960282	0.663683572146808	0.0267995223730518	0.642243954248366
svm	20	0.884126984126984	0.673611111111111	0.779061504943858	0.726336308027485	0.105450393832747	0.641975992961287
decision_tree	22	0.878968253968254	0.690972222222222	0.650931623931624	0.670951923076923	0.0400405982905983	0.638919444444444
knn	14	0.78015873015873	0.670138888888889	0.644827838827839	0.657483363858364	0.0253110500610502	0.637234523809524
lightgbm	11	0.974074074074074	0.798611111111111	0.673873949579832	0.736242530345471	0.124737161531279	0.636452801120448
lightgbm	6	0.998677248677249	0.791666666666667	0.669975357975358	0.730821012321012	0.121691308691309	0.633467965367965
lasso	4	0.791269841269841	0.652777777777778	0.725515151515152	0.689146464646465	0.0727373737373738	0.630956565656566
randomforest	26	1	0.756944444444444	0.659993265993266	0.708468855218855	0.0969511784511784	0.630907912457912
decision_tree	18	0.906613756613757	0.635416666666667	0.654919642857143	0.645168154761905	0.0195029761904761	0.629565773809524
lightgbm	14	0.983333333333333	0.829861111111111	0.675690476190476	0.752775793650794	0.154170634920635	0.629439285714286
decision_tree	21	0.878968253968254	0.690972222222222	0.642124870743292	0.666548546482757	0.0488473514789304	0.627470665299613
nn	11	0.726058201058201	0.725694444444444	0.650061342166605	0.687877893305525	0.075633102277839	0.627371411483254
knn	25	0.818783068783069	0.638888888888889	0.678000124875125	0.658444506882007	0.039111235986236	0.627155518093018
decision_tree	17	0.906613756613757	0.635416666666667	0.664850815850816	0.650133741258741	0.0294341491841491	0.626586421911422
nn	8	0.730687830687831	0.638888888888889	0.68097002997003	0.659929459429459	0.0420811410811411	0.626264546564546
decision_tree	5	0.906613756613757	0.635416666666667	0.676574324798009	0.655995495732338	0.0411576581313422	0.623069369227264
decision_tree	9	0.888492063492063	0.805555555555556	0.664803363303363	0.735179459429459	0.140752192252192	0.622577705627706
nn	26	0.726984126984127	0.725694444444444	0.645669934640523	0.685682189542484	0.0800245098039215	0.621662581699346
svm	9	0.897883597883598	0.645833333333333	0.740215277777778	0.693024305555555	0.0943819444444445	0.617519
lightgbm	13	0.992328042328042	0.791666666666667	0.657194805194805	0.724430735930736	0.134471861471861	0.616853246753247
knn	5	0.818783068783069	0.638888888888889	0.713850092173622	0.676369490531255	0.0749612032847328	0.616400527903469
lightgbm	21	0.974074074074074	0.798611111111111	0.657884115884116	0.728247613497613	0.140726995226995	0.615666017316017
decision_tree	25	0.906613756613757	0.635416666666667	0.710905816405816	0.673161241536242	0.0754891497391497	0.612769921744922
nn	18	0.75026455026455	0.625	0.667004662004662	0.646002331002331	0.042004662004662	0.612398601398601
lightgbm	24	0.983333333333333	0.829861111111111	0.660574468423733	0.745217789767422	0.169286642687378	0.60978847561752
knn	17	0.818783068783069	0.638888888888889	0.736783427099217	0.687836157994053	0.0978945382103278	0.60952052742579
nn	6	0.748280423280423	0.621527777777778	0.612059523809524	0.616793650793651	0.00946825396825401	0.609219047619048
lasso	1	0.795238095238095	0.638888888888889	0.744364876953112	0.691626882921001	0.105475988064223	0.607246092469622
decision_tree	4	0.857804232804233	0.663194444444444	0.619905788655789	0.641550116550117	0.0432886557886557	0.606919191919192
xgboost	3	1	0.736111111111111	0.635857084092378	0.685984097601745	0.100254027018733	0.605780875986758
decision_tree	20	0.893386243386243	0.777777777777778	0.645035570638512	0.711406674208145	0.132742207139266	0.605212908496732
decision_tree	16	0.865873015873016	0.677083333333333	0.62123145481969	0.649157394076512	0.0558518785136433	0.604475891265597
glm	1	0.798412698412698	0.631944444444444	0.726900136900137	0.679422290672291	0.0949556924556925	0.603457736707737
lightgbm	16	0.998677248677249	0.770833333333333	0.639485514485514	0.705159423909424	0.131347818847819	0.600081168831169
lasso	16	0.781216931216931	0.625	0.71162968975469	0.668314844877345	0.0866296897546898	0.599011093073593
logistic	1	0.798412698412698	0.631944444444444	0.75515429015429	0.693549367299367	0.123209845709846	0.594981490731491
decision_tree	23	0.848809523809524	0.753472222222222	0.630395299145299	0.691933760683761	0.123076923076923	0.593472222222222
knn	18	0.818783068783069	0.638888888888889	0.791524651818769	0.715206770353829	0.152635762929881	0.593098160009925
knn	13	0.859391534391534	0.625	0.732535438417791	0.678767719208896	0.107535438417791	0.592739368474663
lasso	7	0.785449735449736	0.604166666666667	0.644730672835936	0.624448669751301	0.0405640061692694	0.591997464815886
nn	19	0.783862433862434	0.618055555555556	0.705779637029637	0.661917596292596	0.0877240814740815	0.591738331113331
svm	6	0.907407407407407	0.625	0.751021367521367	0.688010683760684	0.126021367521367	0.58719358974359
knn	26	0.796957671957672	0.607638888888889	0.683706626706627	0.645672757797758	0.0760677378177378	0.584818567543568
decision_tree	13	0.834920634920635	0.767361111111111	0.626410191116073	0.696885651113592	0.140950919995038	0.584124915117562
decision_tree	6	0.89457671957672	0.725694444444445	0.614344165638283	0.670019305041364	0.111350278806161	0.580939081996435
glm	4	0.793121693121693	0.604166666666667	0.700450725744843	0.652308696205755	0.0962840590781768	0.575281448943214
lasso	3	0.781216931216931	0.611111111111111	0.734216920334567	0.672664015722839	0.123105809223456	0.574179368344074
lasso	13	0.776190476190476	0.611111111111111	0.741106301106301	0.676108706108706	0.12999518999519	0.572112554112554
logistic	4	0.793121693121693	0.604166666666667	0.71810809073967	0.661137378703168	0.113941424073003	0.569984239444766
knn	4	0.806349206349206	0.611111111111111	0.751035455772298	0.681073283441704	0.139924344661187	0.569133807712755
knn	21	0.796957671957672	0.607638888888889	0.73652380952381	0.672081349206349	0.128884920634921	0.568973412698413
nn	20	0.738624338624339	0.604166666666667	0.7273663003663	0.665766483516484	0.123199633699634	0.567206776556777
svm	22	0.839153439153439	0.597222222222222	0.700829725829726	0.649025974025974	0.103607503607504	0.566139971139971
glm	3	0.77989417989418	0.597222222222222	0.701227383727384	0.649224802974803	0.104005161505161	0.566020673770674
knn	10	0.864417989417989	0.600694444444445	0.717602730602731	0.659148587523588	0.116908286158286	0.565621958596959
logistic	13	0.776719576719577	0.604166666666667	0.733440205627706	0.668803436147186	0.129273538961039	0.565384604978355
glm	13	0.776719576719577	0.604166666666667	0.737167277167277	0.670666971916972	0.133000610500611	0.564266483516483
decision_tree	14	0.878968253968254	0.690972222222222	0.593492673992674	0.642232448107448	0.0974795482295482	0.56424880952381
lasso	10	0.798677248677249	0.597222222222222	0.7078334998335	0.652527861027861	0.110611277611278	0.564038838938839
nn	12	0.778835978835979	0.604166666666667	0.741036414565826	0.672601540616246	0.13686974789916	0.563105742296919
logistic	16	0.77989417989418	0.597222222222222	0.711672181984682	0.654447202103452	0.11444995976246	0.562887234293484
knn	22	0.796957671957672	0.607638888888889	0.761188605512135	0.684413747200512	0.153549716623246	0.561573973901915
svm	21	0.839153439153439	0.597222222222222	0.721885447885448	0.659553835053835	0.124663225663226	0.559823254523254
logistic	3	0.77989417989418	0.597222222222222	0.72189676989677	0.659559496059496	0.124674547674548	0.559819857919858
glm	16	0.77989417989418	0.597222222222222	0.731599008834303	0.664410615528263	0.134376786612081	0.556909186238598
knn	11	0.796957671957672	0.607638888888889	0.778391025641026	0.693014957264957	0.170752136752137	0.556413247863248
lasso	12	0.771957671957672	0.597222222222222	0.736863876863877	0.667043049543049	0.139641654641655	0.555329725829726
lasso	23	0.772222222222222	0.597222222222222	0.738837877808466	0.668030050015344	0.141615655586244	0.554737525546349
svm	26	0.839153439153439	0.597222222222222	0.742798520923521	0.670010371572872	0.145576298701299	0.553549332611833
nn	10	0.772883597883598	0.590277777777778	0.71342069042069	0.651849234099234	0.123142912642913	0.553334903984904
svm	19	0.905291005291005	0.604166666666667	0.776373898432722	0.690270282549694	0.172207231766055	0.55250449713685
svm	11	0.839153439153439	0.597222222222222	0.750114718614719	0.67366847041847	0.152892496392496	0.551354473304473
glm	23	0.770899470899471	0.576388888888889	0.686987086987087	0.631687987937988	0.110598198098198	0.543209429459429
nn	24	0.736243386243386	0.576388888888889	0.688373478373478	0.632381183631184	0.111984589484589	0.542793512043512
lasso	6	0.776190476190476	0.5625	0.638658563658564	0.600579281829282	0.0761585636585637	0.539652430902431
nn	2	0.736243386243386	0.576388888888889	0.704751914751915	0.640570401820402	0.128363025863026	0.537879981129981
logistic	12	0.770899470899471	0.576388888888889	0.71066603984251	0.6435274643657	0.134277150953622	0.536105743602802
lasso	26	0.753703703703704	0.569444444444444	0.682416194916195	0.62593031968032	0.11297175047175	0.535552919302919
glm	26	0.753439153439153	0.569444444444444	0.68548174048174	0.627463092463092	0.116037296037296	0.534633255633256
nn	15	0.735978835978836	0.576388888888889	0.717841570194511	0.6471152295417	0.141452681305622	0.533953084497202
logistic	23	0.770899470899471	0.576388888888889	0.721996780996781	0.649192834942835	0.145607892107892	0.532706521256521
logistic	7	0.803439153439154	0.576388888888889	0.723028360528361	0.649708624708625	0.146639471639472	0.532397047397047
logistic	21	0.753439153439153	0.569444444444444	0.694101147390621	0.631772795917533	0.124656702946177	0.532047433560591
glm	12	0.770899470899471	0.576388888888889	0.724504662004662	0.650446775446775	0.148115773115773	0.531954156954157
knn	20	0.833333333333333	0.586805555555556	0.772693473805606	0.679749514680581	0.185887918250051	0.53103918008054
knn	8	0.833333333333333	0.586805555555556	0.790100095982449	0.688452825769002	0.203294540426893	0.525817193427488
logistic	10	0.814814814814815	0.555555555555556	0.655209401709402	0.605382478632479	0.0996538461538461	0.525659401709402
decision_tree	15	0.878968253968254	0.690972222222222	0.563639046139046	0.627305634180634	0.127333176083176	0.525439093314093
lasso	21	0.753968253968254	0.569444444444444	0.718248823072352	0.643846633758398	0.148804378627908	0.524803130856072
glm	10	0.814814814814815	0.555555555555556	0.660744588744589	0.608150072150072	0.105189033189033	0.523998845598846
svm	7	0.937566137566137	0.590277777777778	0.811319624819625	0.700798701298701	0.221041847041847	0.523965223665223
glm	7	0.803439153439154	0.576388888888889	0.752388888888889	0.664388888888889	0.176	0.523588888888889
logistic	26	0.753439153439153	0.569444444444444	0.72609324009324	0.647768842268842	0.156648795648796	0.522449805749806
logistic	22	0.753439153439153	0.569444444444444	0.72647827540107	0.647961359922757	0.157033830956625	0.522334295157457
svm	5	0.864021164021164	0.576388888888889	0.757029914529915	0.666709401709402	0.180641025641026	0.522196581196581
glm	22	0.753439153439153	0.569444444444444	0.728502073906486	0.648973259175465	0.159057629462041	0.521727155605832
svm	25	0.864021164021164	0.576388888888889	0.761925925925926	0.669157407407407	0.185537037037037	0.520727777777778
logistic	11	0.753439153439153	0.569444444444444	0.732555074555075	0.650999759499759	0.16311063011063	0.520511255411255
glm	21	0.753439153439153	0.569444444444444	0.734234376734377	0.651839410589411	0.164789932289932	0.520007464757465
svm	17	0.864021164021164	0.576388888888889	0.766151515151515	0.671270202020202	0.189762626262626	0.519460101010101
lasso	19	0.775132275132275	0.5625	0.70616810966811	0.634334054834055	0.14366810966811	0.519399567099567
lasso	11	0.753968253968254	0.569444444444444	0.739277777777778	0.654361111111111	0.169833333333333	0.518494444444444
lasso	22	0.754232804232804	0.569444444444444	0.74047385620915	0.654959150326797	0.171029411764706	0.518135620915033
glm	6	0.775132275132275	0.548611111111111	0.65121983136689	0.599915471239001	0.102608720255779	0.517828495034377
decision_tree	2	0.878968253968254	0.690972222222222	0.556675990675991	0.623824106449106	0.134296231546231	0.516387121212121
decision_tree	12	0.848809523809524	0.753472222222222	0.571029446044152	0.662250834133187	0.18244277617807	0.516296613190731
svm	18	0.864021164021164	0.576388888888889	0.782512820512821	0.679450854700855	0.206123931623932	0.514551709401709
glm	11	0.753439153439153	0.569444444444444	0.757654273830744	0.663549359137594	0.1882098293863	0.512981495628554
decision_tree	10	0.894179894179894	0.777777777777778	0.574014476751319	0.675896127264548	0.203763301026459	0.512885486443381
glm	19	0.775132275132275	0.548611111111111	0.693614881850176	0.621112996480643	0.145003770739065	0.505109979889392
knn	3	0.791931216931217	0.548611111111111	0.702658258408258	0.625634684759685	0.154047147297147	0.502396966921967
logistic	19	0.775132275132275	0.548611111111111	0.704890422077922	0.626750766594517	0.156279310966811	0.501727317821068
logistic	6	0.775132275132275	0.548611111111111	0.705894230769231	0.627252670940171	0.15728311965812	0.501426175213675
nn	4	0.740476190476191	0.756944444444444	0.560345085470085	0.658644764957265	0.196599358974359	0.501365277777778
knn	7	0.873544973544974	0.559027777777778	0.779011766011766	0.669019771894772	0.219983988233988	0.493032581307581
knn	16	0.791931216931217	0.548611111111111	0.73489010989011	0.641750610500611	0.186278998778999	0.492727411477412
nn	25	0.767989417989418	0.527777777777778	0.684930402930403	0.60635409035409	0.157152625152625	0.48063199023199
nn	5	0.760582010582011	0.524305555555556	0.678152264402264	0.60122890997891	0.153846708846709	0.478151542901543
nn	16	0.773809523809524	0.538194444444444	0.748173231996761	0.643183838220603	0.209978787552317	0.475200808178749
nn	17	0.761640211640212	0.517361111111111	0.713384164854753	0.615372637982932	0.196023053743642	0.458554194988018
svm	2	0.845502645502646	0.513888888888889	0.716918803418803	0.615403846153846	0.203029914529915	0.452979914529914
svm	15	0.845502645502646	0.513888888888889	0.73118988854283	0.622539388715859	0.217300999653941	0.448698588992707
knn	19	0.870502645502645	0.506944444444444	0.717272311022311	0.612108377733378	0.210327866577867	0.443846084471084
svm	14	0.845502645502646	0.513888888888889	0.748357142857143	0.631123015873016	0.234468253968254	0.443548412698413
svm	24	0.845502645502646	0.513888888888889	0.768332188644689	0.641110538766789	0.2544432997558	0.437555898962149
nn	14	0.762698412698413	0.479166666666667	0.629526355996944	0.554346511331805	0.150359689330278	0.434058759867583
logistic	24	0.767724867724868	0.493055555555556	0.693247863247863	0.593151709401709	0.200192307692308	0.432997863247863
glm	14	0.767724867724868	0.493055555555556	0.697633921633922	0.595344738594739	0.204578366078366	0.431682045732046
glm	2	0.767724867724868	0.493055555555556	0.698404095904096	0.595729825729826	0.20534854034854	0.431450993450993
lasso	25	0.763227513227513	0.486111111111111	0.66933189033189	0.577721500721501	0.183220779220779	0.431144877344877
glm	17	0.763227513227513	0.486111111111111	0.676178840767076	0.581144975939094	0.190067729655965	0.429090792214322
logistic	15	0.767724867724868	0.493055555555556	0.706649859943978	0.599852707749767	0.213594304388422	0.428977264239029
logistic	8	0.774338624338624	0.486111111111111	0.677803220171641	0.581957165641376	0.19169210906053	0.428603478392952
logistic	14	0.767724867724868	0.493055555555556	0.713332500832501	0.603194028194028	0.220276945276945	0.426972471972472
logistic	20	0.774338624338624	0.486111111111111	0.686380952380952	0.586246031746032	0.200269841269841	0.426030158730159
lasso	5	0.762433862433862	0.486111111111111	0.688134920634921	0.587123015873016	0.20202380952381	0.425503968253968
logistic	25	0.763227513227513	0.486111111111111	0.695233932733933	0.590672521922522	0.209122821622822	0.423374264624265
logistic	2	0.767724867724868	0.493055555555556	0.72821978021978	0.610637667887668	0.235164224664225	0.422506288156288
glm	15	0.767724867724868	0.493055555555556	0.733443868631369	0.613249712093462	0.240388313075813	0.420939061632812
glm	25	0.763227513227513	0.486111111111111	0.705008491508492	0.595559801309801	0.21889738039738	0.420441896991897
logistic	5	0.763227513227513	0.486111111111111	0.707034942182001	0.596573026646556	0.22092383107089	0.419833961789844
glm	24	0.767724867724868	0.493055555555556	0.741471306471306	0.617263431013431	0.248415750915751	0.41853083028083
glm	18	0.763227513227513	0.486111111111111	0.715238095238095	0.600674603174603	0.229126984126984	0.417373015873016
lasso	18	0.762433862433862	0.486111111111111	0.717469874180401	0.601790492645756	0.231358763069289	0.416703482190324
glm	8	0.774338624338624	0.486111111111111	0.719711677211677	0.602911394161394	0.233600566100566	0.416030941280941
lasso	17	0.762433862433862	0.486111111111111	0.72603360691596	0.606072359013536	0.239922495804849	0.414134362369657
glm	20	0.774338624338624	0.486111111111111	0.727489448051948	0.60680027958153	0.241378336940837	0.41369761002886
logistic	17	0.763227513227513	0.486111111111111	0.727923631923632	0.607017371517372	0.241812520812521	0.413567354867355
lasso	8	0.76957671957672	0.486111111111111	0.742497943233237	0.614304527172174	0.256386832122126	0.409195061474473
glm	5	0.763227513227513	0.486111111111111	0.744542735042735	0.615326923076923	0.258431623931624	0.408581623931624
knn	6	0.86521164021164	0.479166666666667	0.7148556998557	0.597011183261183	0.235689033189033	0.408459956709957
lasso	20	0.771957671957672	0.472222222222222	0.689381729381729	0.580801975801976	0.217159507159507	0.40707437007437
logistic	18	0.763227513227513	0.486111111111111	0.758184523809524	0.622147817460317	0.272073412698413	0.404489087301587
lasso	14	0.767724867724868	0.465277777777778	0.73789232989233	0.601585053835054	0.272614552114552	0.383493412143412
lasso	24	0.766402116402116	0.465277777777778	0.743378787878788	0.604328282828283	0.27810101010101	0.381847474747475
lasso	2	0.767195767195767	0.458333333333333	0.723800865800866	0.5910670995671	0.265467532467532	0.378693073593074
lasso	9	0.793386243386243	0.458333333333333	0.725733895733896	0.592033614533614	0.267400562400562	0.378113164613165
lasso	15	0.766931216931217	0.458333333333333	0.731352813852814	0.594843073593074	0.27301948051948	0.376427489177489
nn	9	0.787301587301587	0.444444444444444	0.705250601250601	0.574847522847523	0.260806156806157	0.366202597402597
glm	9	0.792328042328042	0.4375	0.698583823583824	0.568041911791912	0.261083823583824	0.359174852924853
logistic	9	0.792328042328042	0.4375	0.722286324786325	0.579893162393162	0.284786324786325	0.352064102564103

## Sheet: GC
Model	Module	Train_AUC	Test_AUC	CrossTrain_AUC	AUC_Mean	AUC_Diff	Module_Score
svm	3	0.940495867768595	0.716129032258064	0.707654697335603	0.711891864796834	0.00847433492246119	0.705112396858865
glm	3	0.789118457300276	0.698924731182796	0.70612645939787	0.702525595290333	0.00720172821507414	0.696764212718273
logistic	3	0.789118457300276	0.698924731182796	0.682778871211707	0.690851801197251	0.0161458599710885	0.67793511322038
glm	20	0.765426997245179	0.67741935483871	0.680974264705882	0.679196809772296	0.00355490986717255	0.676352881878558
logistic	16	0.720385674931129	0.67741935483871	0.683197167755991	0.68030826129735	0.00577781291728163	0.675686010963525
glm	4	0.767768595041322	0.681720430107527	0.719519466161257	0.700619948134392	0.0377990360537303	0.670380719291408
logistic	20	0.765426997245179	0.67741935483871	0.705126663459997	0.691273009149353	0.0277073086212871	0.669107162252324
nn	3	0.776239669421488	0.675268817204301	0.708271086212263	0.691769951708282	0.0330022690079615	0.665368136501913
svm	2	0.869146005509642	0.681720430107527	0.668270449758153	0.67499543993284	0.0134499803493742	0.66423545565334
nn	2	0.641597796143251	0.655913978494624	0.655640318627451	0.655777148561037	0.000273659867172649	0.655558220667299
nn	4	0.75103305785124	0.702150537634409	0.664113181504486	0.683131859569447	0.0380373561299228	0.652701974665509
logistic	10	0.798484848484848	0.651612903225806	0.653071411987131	0.652342157606469	0.00145850876132414	0.651175350597409
glm	13	0.691597796143251	0.653763440860215	0.666267650959588	0.660015545909902	0.0125042100993731	0.650012177830403
lasso	13	0.690771349862259	0.655913978494624	0.676932796335781	0.666423387415203	0.0210188178411578	0.649608333142276
logistic	13	0.691597796143251	0.653763440860215	0.668538261075575	0.661150850967895	0.0147748202153596	0.649330994795607
glm	10	0.798484848484848	0.651612903225806	0.667850742447517	0.659731822836662	0.0162378392217102	0.646741551459293
glm	14	0.701239669421488	0.718279569892473	0.662338957435211	0.690309263663842	0.0559406124572618	0.645556773698033
glm	9	0.769559228650138	0.688172043010753	0.652309008815728	0.67024052591324	0.0358630341950249	0.64155009855722
logistic	14	0.701239669421488	0.718279569892473	0.659030784030784	0.688655176961629	0.059248785861689	0.641256148272277
glm	16	0.720385674931129	0.67741935483871	0.64940580544981	0.66341258014426	0.0280135493889	0.64100174063314
glm	8	0.765702479338843	0.658064516129032	0.723643686330254	0.690854101229643	0.0655791702012213	0.638390765068666
nn	10	0.779201101928375	0.652688172043011	0.63949390384173	0.64609103794237	0.0131942682012808	0.635535623381346
nn	13	0.691046831955923	0.655913978494624	0.639687	0.647800739247312	0.0162264784946237	0.634819556451613
lightgbm	3	0.999449035812672	0.658064516129032	0.737052392759981	0.697558454444507	0.0789878766309488	0.634368153139748
logistic	24	0.701239669421488	0.718279569892473	0.651688316747924	0.684983943320199	0.0665912531445491	0.631710940804559
svm	16	0.885261707988981	0.638709677419355	0.662302428580424	0.65050605299989	0.0235927511610696	0.631631852071034
glm	2	0.697796143250689	0.726881720430108	0.65189699056015	0.689389355495129	0.0749847298699577	0.629401571599163
logistic	15	0.701239669421488	0.718279569892473	0.642813405499973	0.680546487696223	0.0754661643925005	0.620173556182222
svm	4	0.932782369146006	0.63010752688172	0.671289828431373	0.650698677656546	0.0411823015496521	0.617752836416825
logistic	8	0.765702479338843	0.658064516129032	0.626549344375431	0.642306930252232	0.031515171753601	0.617094792849351
glm	24	0.701239669421488	0.718279569892473	0.638748358155792	0.678513964024132	0.0795312117366815	0.614888994634787
glm	15	0.701239669421488	0.718279569892473	0.63424917851063	0.676264374201551	0.0840303913818432	0.609040061096077
logistic	9	0.769559228650138	0.688172043010753	0.62658329324996	0.657377668130356	0.0615887497607928	0.608106668321722
lasso	1	0.812534435261708	0.608602150537634	0.612912087912088	0.610757119224861	0.00430993737445351	0.607309169325298
nn	8	0.746074380165289	0.613978494623656	0.653610594243636	0.633794544433646	0.0396320996199799	0.602088864737662
nn	23	0.588567493112948	0.640860215053763	0.610261688902965	0.625560951978364	0.0305985261507982	0.601082131057726
nn	15	0.664944903581267	0.686021505376344	0.617233937754625	0.651627721565485	0.0687875676217191	0.596597667468109
nn	9	0.780371900826446	0.705376344086022	0.621382477532761	0.663379410809391	0.083993866553261	0.596184317566782
svm	14	0.880165289256198	0.6	0.615842872008325	0.607921436004162	0.0158428720083247	0.595247138397503
logistic	1	0.814462809917355	0.619354838709677	0.702440643157684	0.660897740933681	0.0830858044480064	0.594429097375276
randomforest	3	1	0.624731182795699	0.741896667456369	0.683313925126034	0.11716548466067	0.589581537397498
nn	14	0.665909090909091	0.683870967741935	0.610891816861966	0.647381392301951	0.0729791508799693	0.588998071597975
glm	1	0.814462809917355	0.619354838709677	0.721683540300965	0.670519189505321	0.102328701591287	0.588656228232291
xgboost	3	1	0.61505376344086	0.706139705882353	0.660596734661607	0.0910859424414927	0.587727980708412
decision_tree	10	0.900413223140496	0.597849462365591	0.637371171889759	0.617610317127675	0.0395217095241674	0.585992949508341
xgboost	11	0.960674931129477	0.586021505376344	0.587412452859232	0.586716979117788	0.00139094748288782	0.585604221131478
nn	22	0.588842975206612	0.640860215053763	0.597616691080407	0.619238453067085	0.0432435239733564	0.5846436338884
xgboost	12	0.989118457300275	0.591397849462366	0.616430777148739	0.603914313305552	0.0250329276863734	0.583887971156454
xgboost	5	0.960674931129477	0.586021505376344	0.59480804349195	0.590414774434147	0.00878653811560604	0.583385543941662
knn	4	0.827548209366391	0.593548387096774	0.633446054750403	0.613497220923588	0.0398976676536283	0.581579086800686
svm	15	0.880165289256198	0.6	0.662647058823529	0.631323529411765	0.0626470588235294	0.581205882352941
lightgbm	2	0.985123966942149	0.604301075268817	0.682211956092553	0.643256515680685	0.077910880823736	0.580927811021696
svm	24	0.880165289256198	0.6	0.665894607843137	0.632947303921569	0.0658946078431373	0.580231617647059
decision_tree	12	0.764462809917355	0.586021505376344	0.611267988506794	0.598644746941569	0.0252464831304503	0.578447560437209
lightgbm	4	0.999586776859504	0.61505376344086	0.739297401990249	0.677175582715555	0.124243638549389	0.577780671876043
xgboost	25	0.960674931129477	0.586021505376344	0.613627442853799	0.599824474115072	0.0276059374774552	0.577739724133108
nn	16	0.707644628099174	0.617204301075269	0.584864789748791	0.60103454541203	0.0323395113264779	0.575162936350847
logistic	4	0.767768595041322	0.681720430107527	0.59951690821256	0.640618669160044	0.0822035218949665	0.57485585164407
lasso	19	0.595316804407714	0.709677419354839	0.605276998597475	0.657477208976157	0.104400420757363	0.573956872370266
lightgbm	9	1	0.612903225806452	0.745711500974659	0.679307363390555	0.132808275168207	0.57306074325599
xgboost	10	1	0.604301075268817	0.709756293089626	0.657028684179222	0.105455217820809	0.572664509922574
nn	5	0.58801652892562	0.638709677419355	0.587652316818983	0.613180997119169	0.0510573606003714	0.572335108638872
nn	25	0.588154269972452	0.638709677419355	0.587342994226868	0.613026335823112	0.0513666831924864	0.571932989269123
glm	5	0.596418732782369	0.70752688172043	0.602981366459627	0.655254124090029	0.104545515260803	0.571617711881386
knn	2	0.82465564738292	0.674193548387097	0.595173634465381	0.634683591426239	0.0790199139217157	0.571467660288866
nn	20	0.725068870523416	0.594623655913978	0.674481879883791	0.634552767898885	0.0798582239698123	0.570666188723035
lasso	24	0.700275482093664	0.718279569892473	0.603977272727273	0.661128421309873	0.1143022971652	0.569686583577713
xgboost	21	0.960674931129477	0.586021505376344	0.641457500832501	0.613739503104422	0.0554359954561566	0.569390706739497
logistic	19	0.596418732782369	0.70752688172043	0.600036315367662	0.653781598544046	0.107490566352768	0.567789145461831
nn	7	0.691735537190083	0.582795698924731	0.633214726125174	0.608005212524953	0.0504190272004428	0.567669990764598
logistic	11	0.596418732782369	0.70752688172043	0.59942897214987	0.65347792693515	0.10809790957056	0.566999599278702
nn	19	0.58801652892562	0.640860215053763	0.583958193119284	0.612409204086524	0.0569020219344792	0.56688758653894
xgboost	17	0.960674931129477	0.586021505376344	0.571121802465086	0.578571653920715	0.0148997029112581	0.566651891591709
svm	12	0.838842975206612	0.58494623655914	0.570606276330161	0.57777625644465	0.0143399602289791	0.566304288261467
glm	17	0.596418732782369	0.70752688172043	0.597729522150521	0.652628201935475	0.10979735956991	0.564790314279548
svm	7	0.830578512396694	0.595698924731183	0.70047487745098	0.648086901091082	0.104775952719798	0.564266138915243
glm	25	0.596418732782369	0.70752688172043	0.597128824740765	0.652327853230598	0.110398056979665	0.564009407646866
glm	18	0.596418732782369	0.70752688172043	0.594392097866107	0.650959489793269	0.113134783854323	0.56045166270981
logistic	17	0.596418732782369	0.70752688172043	0.594057971014493	0.650792426367461	0.113468910705937	0.560017297802711
xgboost	23	0.960674931129477	0.586021505376344	0.675113120283176	0.63056731282976	0.0890916149068323	0.559294020904294
xgboost	26	0.960674931129477	0.586021505376344	0.675552713634542	0.630787109505443	0.089531208258198	0.559162142898885
lasso	8	0.765702479338843	0.658064516129032	0.581773399014778	0.619918957571905	0.076291117114254	0.558886063880502
nn	21	0.588292011019284	0.640860215053763	0.57771164021164	0.609285927632702	0.0631485748421232	0.558767067759003
logistic	25	0.596418732782369	0.70752688172043	0.593059899441783	0.650293390581107	0.114466982278647	0.558719804758189
glm	11	0.596418732782369	0.70752688172043	0.592164711295146	0.649845796507788	0.115362170425284	0.557556060167561
lightgbm	14	0.982782369146005	0.582795698924731	0.678874856486797	0.630835277705764	0.0960791575620656	0.553971951656111
knn	6	0.850413223140496	0.67741935483871	0.581842916211577	0.629631135525144	0.0955764386271323	0.553169984623438
decision_tree	8	0.893732782369146	0.576344086021505	0.656640812890813	0.616492449456159	0.0802967268693076	0.552255067960713
xgboost	13	0.99435261707989	0.567741935483871	0.619774287704401	0.593758111594136	0.0520323522205305	0.552132229817712
lasso	3	0.788154269972452	0.703225806451613	0.586654589371981	0.644940197911797	0.116571217079632	0.551683224248091
nn	11	0.593112947658402	0.703225806451613	0.585675263862048	0.644450535156831	0.117550542589565	0.550410101085179
logistic	18	0.596418732782369	0.70752688172043	0.586209315375982	0.646868098548206	0.121317566344448	0.549814045472648
logistic	22	0.596418732782369	0.70752688172043	0.585766461661174	0.646646671690802	0.121760420059256	0.549238335643397
lightgbm	15	0.982782369146005	0.582795698924731	0.701590490769595	0.642193094847163	0.118794791844864	0.547157261371272
decision_tree	20	0.893732782369146	0.576344086021505	0.675080830979634	0.62571245850057	0.098736744958129	0.546723062534067
decision_tree	3	0.850826446280992	0.56989247311828	0.647493155690996	0.608692814404638	0.0776006825727168	0.546612268346464
decision_tree	7	0.778030303030303	0.559139784946237	0.606770020674052	0.582954902810144	0.0476302357278156	0.544850714227892
randomforest	26	1	0.572043010752688	0.664571043984322	0.618307027368505	0.0925280332316343	0.544284600783198
randomforest	21	1	0.555913978494624	0.595403508452712	0.575658743473668	0.0394895299580884	0.544067119507197
lightgbm	10	1	0.578494623655914	0.695577020596037	0.637035822125975	0.117082396940123	0.543369904573877
randomforest	5	1	0.555913978494624	0.59943597382587	0.577674976160247	0.0435219953312462	0.54285737989525
randomforest	19	1	0.545161290322581	0.555064534231201	0.550112912276891	0.00990324390862019	0.542190317149995
knn	3	0.887258953168044	0.56989247311828	0.662835587650179	0.616364030384229	0.0929431145319	0.542009538758709
nn	6	0.617217630853995	0.547311827956989	0.543125261968546	0.545218544962767	0.00418656598844369	0.541869292172013
nn	1	0.820798898071625	0.563440860215054	0.63715406481667	0.600297462515862	0.0737132046016162	0.541326898834569
knn	8	0.855165289256198	0.552688172043011	0.594681938431938	0.573685055237475	0.0419937663889276	0.540090042126332
decision_tree	22	0.774517906336088	0.540860215053763	0.552410942319812	0.546635578686788	0.0115507272660481	0.537394996873949
logistic	5	0.596418732782369	0.70752688172043	0.576614583333333	0.642070732526882	0.130912298387097	0.537340893817204
randomforest	23	1	0.549462365591398	0.591656439288966	0.570559402440182	0.0421940736975684	0.536804143482127
lasso	2	0.69862258953168	0.724731182795699	0.579604578563996	0.652167880679847	0.145126604231703	0.536066597294485
lasso	9	0.765977961432507	0.694623655913978	0.572635265142769	0.633629460528374	0.121988390771209	0.536038747911406
randomforest	17	1	0.546236559139785	0.582783541624925	0.564510050382355	0.03654698248514	0.535272464394243
lasso	15	0.699035812672176	0.718279569892473	0.577444956477215	0.647862263184844	0.140834613415258	0.535194572452637
glm	26	0.596418732782369	0.70752688172043	0.574914011888065	0.641220446804248	0.132612869832365	0.535130150938356
lightgbm	24	0.982782369146005	0.582795698924731	0.742149101848962	0.662472400386847	0.159353402924231	0.534989678047462
decision_tree	26	0.774517906336088	0.540860215053763	0.567798426055789	0.554329320554776	0.0269382110020259	0.532778751753156
decision_tree	5	0.774517906336088	0.540860215053763	0.568039215686275	0.554449715370019	0.0271790006325111	0.53270651486401
decision_tree	17	0.774517906336088	0.540860215053763	0.534284564067173	0.537572389560468	0.00657565098659074	0.532311868771195
decision_tree	21	0.774517906336088	0.540860215053763	0.533736404291165	0.537298309672464	0.00712381076259849	0.531599261062385
decision_tree	11	0.774517906336088	0.540860215053763	0.572707957657116	0.55678408635544	0.0318477426033527	0.531305892272758
decision_tree	19	0.774517906336088	0.540860215053763	0.57332364923529	0.557091932144527	0.0324634341815268	0.531121184799305
decision_tree	9	0.897451790633609	0.547311827956989	0.603276654411765	0.575294241184377	0.0559648264547755	0.530522380020557
lightgbm	13	0.963980716253444	0.570967741935484	0.706299622157831	0.638633682046657	0.135331880222347	0.53036817786878
randomforest	18	1	0.548387096774194	0.609793370210037	0.579090233492115	0.0614062734358434	0.52996521474344
randomforest	11	1	0.554838709677419	0.64444699754902	0.599642853613219	0.0896082878716002	0.527956223315939
glm	19	0.596418732782369	0.70752688172043	0.569244625677976	0.638385753699203	0.138282256042454	0.52775994886524
nn	18	0.588154269972452	0.638709677419355	0.553299632352941	0.596004654886148	0.0854100450664136	0.527676618833017
randomforest	22	1	0.552688172043011	0.642601178088301	0.597644675065656	0.0899130060452901	0.525714270229424
xgboost	19	0.960674931129477	0.586021505376344	0.539061247394581	0.562541376385463	0.0469602579817633	0.524973170000052
knn	15	0.872658402203857	0.550537634408602	0.636500948062943	0.593519291235773	0.0859633136543407	0.5247486403123
svm	1	0.967493112947658	0.544086021505376	0.608827656588851	0.576456839047113	0.0647416350834743	0.524663530980334
nn	26	0.58801652892562	0.638709677419355	0.550904315940736	0.594806996680046	0.0878053614786185	0.524562707497151
logistic	6	0.61763085399449	0.63010752688172	0.547474120082816	0.588790823482268	0.0826334067989047	0.522684098043144
randomforest	2	1	0.560215053763441	0.688358777695428	0.624286915729435	0.128143723931987	0.521771936583845
glm	7	0.694903581267218	0.63010752688172	0.545643939393939	0.58787573313783	0.084463587487781	0.520304863147605
xgboost	22	0.960674931129477	0.586021505376344	0.534280303030303	0.560150904203323	0.0517412023460412	0.518757942326491
lasso	18	0.596143250688705	0.711827956989247	0.563113200535157	0.637470578762202	0.14871475645409	0.51849877359893
xgboost	7	0.995730027548209	0.536559139784946	0.600087535014006	0.568323337399476	0.0635283952290594	0.517500621216228
svm	13	0.819283746556474	0.56989247311828	0.529015412928456	0.549453943023368	0.0408770601898231	0.51675229487151
randomforest	25	1	0.546236559139785	0.651565255731922	0.598900907435854	0.105328696592138	0.514637950162144
svm	9	0.939393939393939	0.56989247311828	0.75583675616109	0.662864614639685	0.18594428304281	0.514109188205436
glm	12	0.602479338842975	0.645161290322581	0.543065837919158	0.594113564120869	0.102095452403423	0.51243720219813
lasso	21	0.596143250688705	0.711827956989247	0.558385093167702	0.635106525078475	0.153442863821545	0.512352234021238
lasso	7	0.69366391184573	0.638709677419355	0.541448592580862	0.590079135000109	0.0972610848384925	0.512270267129315
lasso	16	0.720247933884298	0.67741935483871	0.54973474801061	0.61357705142466	0.1276846068281	0.51142936596218
knn	14	0.872658402203857	0.550537634408602	0.681473429951691	0.616005532180147	0.130935795543089	0.511256895745676
knn	24	0.872658402203857	0.550537634408602	0.682619636043804	0.616578635226203	0.132082001635201	0.510913033918042
nn	24	0.664600550964187	0.686021505376344	0.549956291695422	0.617988898535883	0.136065213680922	0.509136727591146
xgboost	6	1	0.524731182795699	0.57697256423453	0.550851873515115	0.0522413814388313	0.50905876836405
knn	12	0.812258953168044	0.568817204301075	0.52253788617569	0.545677545238383	0.0462793181253849	0.508654090738075
glm	21	0.596418732782369	0.70752688172043	0.554282795677953	0.630904838699191	0.153244086042477	0.50830956986521
xgboost	18	0.960674931129477	0.586021505376344	0.525653989681427	0.555837747528885	0.0603675156949176	0.507543734972951
randomforest	4	1	0.549462365591398	0.689828878335154	0.619645621963276	0.140366512743756	0.507352411768271
glm	22	0.596418732782369	0.70752688172043	0.552953431372549	0.63024015654649	0.154573450347881	0.506581396268185
xgboost	4	1	0.554838709677419	0.718756274281469	0.636797491979444	0.16391756460405	0.505663440296204
xgboost	1	1	0.52258064516129	0.586160249739854	0.554370447450572	0.063579604578564	0.503506763787721
decision_tree	15	0.825619834710744	0.508602150537634	0.530793650793651	0.519697900665643	0.0221915002560163	0.50194470046083
decision_tree	18	0.774517906336088	0.540860215053763	0.510891760488089	0.525875987770926	0.0299684545656745	0.501901224118387
knn	9	0.86404958677686	0.508602150537634	0.532200403816461	0.520401277177048	0.0235982532788269	0.501522674553986
decision_tree	2	0.825619834710744	0.508602150537634	0.533381626665209	0.520991888601422	0.0247794761275743	0.501168307699362
logistic	23	0.596418732782369	0.70752688172043	0.548616334771765	0.628071608246097	0.158910546948666	0.500943170687165
decision_tree	25	0.774517906336088	0.540860215053763	0.67558370692246	0.608221960988112	0.134723491868697	0.500443167493154
lasso	4	0.766666666666667	0.686021505376344	0.542647058823529	0.614334282099937	0.143374446552815	0.499634724857685
svm	17	0.726308539944904	0.505376344086022	0.526620214576982	0.515998279331502	0.021243870490961	0.499003182938733
decision_tree	4	0.855509641873278	0.52258064516129	0.603663427406772	0.563122036284031	0.0810827822454814	0.498255810487646
decision_tree	23	0.774517906336088	0.540860215053763	0.690961319043533	0.615910767048648	0.150101103989769	0.495829883856833
lasso	20	0.765013774104683	0.679569892473118	0.537200832466181	0.60838536246965	0.142369060006937	0.4944901144641
decision_tree	1	0.836157024793388	0.497849462365591	0.514143105028582	0.505996283697087	0.0162936426629904	0.492961369566694
randomforest	12	1	0.51505376344086	0.589390933140933	0.552222348290897	0.074337169700073	0.492752612530838
svm	26	0.726308539944904	0.505376344086022	0.547700746965453	0.526538545525737	0.0423244028794314	0.492679023222192
lasso	6	0.621074380165289	0.632258064516129	0.524219	0.578238407258064	0.108039314516129	0.491806955645161
nn	17	0.588154269972452	0.638709677419355	0.525510239779462	0.582109958599408	0.113199437639893	0.491550408487494
lasso	25	0.595867768595041	0.711827956989247	0.542087542087542	0.626957749538395	0.169740414901705	0.49116541761703
logistic	2	0.697796143250689	0.726881720430108	0.544750057723389	0.635815889076748	0.182131662706718	0.490110558911374
knn	21	0.832575757575758	0.49247311827957	0.501066176470588	0.496769647375079	0.00859305819101835	0.489895200822264
knn	17	0.832575757575758	0.49247311827957	0.503788617569044	0.498130867924307	0.0113154992894737	0.489078468492728
knn	22	0.832575757575758	0.49247311827957	0.489342833092833	0.490907975686201	0.0031302851867368	0.488403747536812
decision_tree	13	0.803856749311295	0.508602150537634	0.576860849529153	0.542731500033393	0.068258698991518	0.488124540840179
lasso	12	0.5	0.5	0.54040404040404	0.52020202020202	0.0404040404040404	0.487878787878788
knn	11	0.832575757575758	0.49247311827957	0.510574494949495	0.501523806614532	0.018101376669925	0.487042705278592
lasso	10	0.794765840220386	0.653763440860215	0.524761503928171	0.589262472394193	0.129001936932045	0.486060922848557
logistic	12	0.602479338842975	0.645161290322581	0.522599493903842	0.583880392113211	0.122561796418739	0.48583095497822
knn	18	0.832575757575758	0.49247311827957	0.515419316725287	0.503946217502428	0.0229461984457169	0.485589258745855
xgboost	8	0.999035812672176	0.537634408602151	0.713550857843137	0.625592633222644	0.175916449240987	0.484859473829854
decision_tree	24	0.825619834710744	0.508602150537634	0.587836684740209	0.548219417638922	0.0792345342025745	0.484831790276862
svm	11	0.726308539944904	0.505376344086022	0.575362840613103	0.540369592349562	0.069986496527082	0.484380395127897
logistic	7	0.694903581267218	0.63010752688172	0.516404416839199	0.57325597186046	0.113703110042521	0.482293483826443
svm	18	0.726308539944904	0.505376344086022	0.595441956623498	0.55040915035476	0.0900656125374767	0.478356660324779
lightgbm	22	0.886707988980716	0.490322580645161	0.531697822209009	0.511010201427085	0.0413752415638473	0.477910008176007
knn	26	0.832575757575758	0.49247311827957	0.541611552028219	0.517042335153894	0.0491384337486487	0.477731588154975
decision_tree	16	0.825619834710744	0.508602150537634	0.615181717407657	0.561891933972646	0.106579566870022	0.476628280476628
lightgbm	11	0.886707988980716	0.490322580645161	0.536636860407352	0.513479720526257	0.0463142797621909	0.476428296716504
lasso	14	0.69931129476584	0.718279569892473	0.531489180524945	0.624884375208709	0.186790389367528	0.475452063714686
lightgbm	18	0.886707988980716	0.490322580645161	0.541867737016991	0.516095158831076	0.0515451563718295	0.474859033733612
randomforest	24	1	0.524731182795699	0.694089244616945	0.609410213706322	0.169358061821246	0.473923764249325
randomforest	10	1	0.532258064516129	0.728994147091162	0.630626105803646	0.196736082575033	0.473237239743619
knn	5	0.832575757575758	0.49247311827957	0.557939644607843	0.525206381443706	0.0654665263282732	0.472833160381088
lasso	5	0.596143250688705	0.711827956989247	0.527501381978994	0.619664669484121	0.184326575010253	0.472203409475918
randomforest	16	1	0.53010752688172	0.72580664317669	0.627957085029205	0.195699116294969	0.47139779199323
svm	23	0.726308539944904	0.505376344086022	0.620680975756361	0.563028659921191	0.11530463167034	0.47078495458492
svm	19	0.726308539944904	0.505376344086022	0.622908068166689	0.564142206126355	0.117531724080667	0.470116826861821
svm	25	0.726308539944904	0.505376344086022	0.627223446648412	0.566299895367217	0.12184710256239	0.468822213317304
svm	21	0.726308539944904	0.505376344086022	0.628667628667629	0.567021986376825	0.123291284581607	0.468388958711539
lightgbm	1	1	0.503225806451613	0.619743315746121	0.561484561098867	0.116517509294508	0.46827055366326
logistic	26	0.596418732782369	0.70752688172043	0.523318014705882	0.615422448213156	0.184208867014548	0.468055354601518
randomforest	15	1	0.531182795698925	0.748905340670652	0.640044068184788	0.217722544971727	0.465866032207407
randomforest	14	1	0.518279569892473	0.69375	0.606014784946237	0.175470430107527	0.465638440860215
xgboost	20	0.99931129476584	0.52258064516129	0.712436868686869	0.61750875692408	0.189856223525578	0.465623778103617
knn	23	0.832575757575758	0.49247311827957	0.584287355681086	0.538380236980328	0.0918142374015162	0.464928847059115
svm	22	0.726308539944904	0.505376344086022	0.641072667360388	0.573224505723205	0.135696323274367	0.464667447103711
xgboost	2	0.995730027548209	0.529032258064516	0.743775475491893	0.636403866778205	0.214743217427377	0.464609292836303
lasso	17	0.596143250688705	0.711827956989247	0.521428571428571	0.616628264208909	0.190399385560676	0.464308755760369
decision_tree	6	0.807231404958678	0.589247311827957	0.492822636300897	0.541034974064427	0.0964246755270598	0.463895233642779
xgboost	15	0.996280991735537	0.5	0.621338854382333	0.560669427191166	0.121338854382333	0.4635983436853
randomforest	1	1	0.490322580645161	0.580248979412943	0.535285780029052	0.089926398767782	0.463344661014827
knn	25	0.832575757575758	0.49247311827957	0.593638079793628	0.543055599036599	0.101164961514059	0.462123629825352
lightgbm	26	0.886707988980716	0.490322580645161	0.597495404411765	0.543908992528463	0.107172823766603	0.45817073351518
lightgbm	21	0.886707988980716	0.490322580645161	0.605271139705882	0.547796860175522	0.114948559060721	0.455838012926945
xgboost	14	0.996280991735537	0.5	0.650190031275981	0.57509501563799	0.150190031275981	0.454942990617206
lasso	26	0.595454545454545	0.711827956989247	0.513935481354346	0.612881719171796	0.197892475634902	0.454567738663875
lightgbm	5	0.886707988980716	0.490322580645161	0.62051351127321	0.555418045959185	0.130190930628048	0.451265301456747
lightgbm	25	0.886707988980716	0.490322580645161	0.620980392156863	0.555651486401012	0.130657811511702	0.451125237191651
xgboost	16	0.998898071625344	0.511827956989247	0.714722797331493	0.61327537716037	0.202894840342246	0.450959504886574
randomforest	7	1	0.486021505376344	0.608539992588547	0.547280748982446	0.122518487212203	0.449265959212683
lightgbm	20	0.98801652892562	0.494623655913978	0.650082689163074	0.572353172538526	0.155459033249096	0.44798594593925
lightgbm	17	0.886707988980716	0.490322580645161	0.637707342302165	0.564014961473663	0.147384761657004	0.44610715214806
glm	23	0.596418732782369	0.70752688172043	0.506385046683554	0.606955964201992	0.201141835036876	0.446042496172491
lightgbm	23	0.886707988980716	0.490322580645161	0.639750949812137	0.565036765228649	0.149428369166975	0.445494069895069
lasso	23	0.596143250688705	0.711827956989247	0.506313131313131	0.609070544151189	0.205514825676116	0.444658683610296
randomforest	9	1	0.511827956989247	0.736780949364583	0.624304453176915	0.224952992375336	0.444342059276647
svm	5	0.726308539944904	0.505376344086022	0.457954911433172	0.481665627759597	0.0474214326528492	0.443728481637317
decision_tree	14	0.825619834710744	0.508602150537634	0.728415103415103	0.618508626976369	0.219812952877469	0.442658264674394
knn	1	0.796349862258953	0.479569892473118	0.603680655763989	0.541625274118554	0.124110763290871	0.442336663485857
lightgbm	19	0.886707988980716	0.490322580645161	0.653993626034285	0.572158103339723	0.163671045389124	0.441221267028424
lasso	22	0.595179063360882	0.711827956989247	0.503431176117011	0.607629566553129	0.208396780872237	0.44091214185534
knn	20	0.831404958677686	0.480645161290323	0.613507016333103	0.547076088811713	0.132861855042781	0.440786604777488
knn	19	0.832575757575758	0.49247311827957	0.666449422606139	0.579461270442854	0.173976304326569	0.440280226981599
knn	16	0.852754820936639	0.483870967741935	0.637056098816263	0.560463533279099	0.153185131074328	0.437915428419637
lightgbm	6	0.98870523415978	0.464516129032258	0.556189294351693	0.510352711691975	0.0916731653194349	0.437014179436428
knn	10	0.858333333333333	0.490322580645161	0.684545112633121	0.587433846639141	0.19422253198796	0.432055821048773
lightgbm	16	0.990909090909091	0.479569892473118	0.64624796856564	0.562908930519379	0.166678076092522	0.429566469645362
randomforest	8	1	0.50752688172043	0.775438112745098	0.641482497232764	0.267911231024668	0.42715351241303
xgboost	24	0.996280991735537	0.5	0.747764003547586	0.623882001773793	0.247764003547586	0.425670798935724
logistic	21	0.596418732782369	0.70752688172043	0.489551631342676	0.598539256531553	0.217975250377754	0.42415905622935
glm	6	0.61763085399449	0.63010752688172	0.470855932538897	0.550481729710309	0.159251594342823	0.42308045423605
xgboost	9	1	0.481720430107527	0.687159032424086	0.584439731265807	0.20543860231656	0.420088849412559
knn	7	0.849242424242424	0.468817204301075	0.631867849083495	0.550342526692285	0.16305064478242	0.419902010866349
svm	8	0.928787878787879	0.481720430107527	0.706987328841404	0.594353879474465	0.225266898733877	0.414140360487364
randomforest	13	1	0.481720430107527	0.70838350428621	0.595051967196868	0.226663074178683	0.413721507853922
lightgbm	7	0.978994490358127	0.458064516129032	0.611844293123243	0.534954404626138	0.153779776994211	0.411930583030769
knn	13	0.869421487603306	0.456989247311828	0.613478535353535	0.535233891332682	0.156489288041707	0.410042460899316
randomforest	6	1	0.448387096774194	0.581719387149135	0.515053241961664	0.133332290374941	0.408387409661711
lasso	11	0.596143250688705	0.711827956989247	0.478113729713484	0.594970843351366	0.233714227275763	0.407999461530756
nn	12	0.586157024793388	0.447311827956989	0.580808080808081	0.514059954382535	0.133496252851092	0.407262952101662
lightgbm	12	0.959710743801653	0.466666666666667	0.677594396344396	0.572130531505532	0.21092772967773	0.403388347763348
svm	6	0.903856749311295	0.443010752688172	0.592234848484849	0.51762280058651	0.149224095796677	0.398243523949169
lightgbm	8	0.992011019283747	0.460215053763441	0.68210719300983	0.571161123386635	0.221892139246389	0.393647411989524
randomforest	20	1	0.474193548387097	0.756944444444444	0.615568996415771	0.282750896057348	0.389368279569892
svm	20	0.922176308539945	0.455913978494624	0.709084896584897	0.58249943753976	0.253170918090273	0.379962703067542
svm	10	0.907575757575758	0.432258064516129	0.697490780824114	0.564874422670122	0.265232716307985	0.352688249623734

## Sheet: HCC
Model	Module	Train_AUC	Test_AUC	CrossTrain_AUC	AUC_Mean	AUC_Diff	Module_Score
lightgbm	23	0.989795918367347	0.878787878787879	0.892361111111111	0.885574494949495	0.0135732323232324	0.874715909090909
knn	2	0.901785714285714	0.878787878787879	0.853703703703704	0.866245791245791	0.0250841750841752	0.846178451178451
knn	22	0.901785714285714	0.878787878787879	0.838036616161616	0.858412247474747	0.0407512626262627	0.825811237373737
knn	14	0.901785714285714	0.878787878787879	0.835938	0.857362689393939	0.0428503787878788	0.823082386363636
lightgbm	2	0.932397959183673	0.818181818181818	0.838425925925926	0.828303872053872	0.0202441077441077	0.812108585858586
lightgbm	15	0.932397959183673	0.818181818181818	0.84537037037037	0.831776094276094	0.0271885521885521	0.810025252525253
knn	15	0.901785714285714	0.878787878787879	0.825656565656566	0.852222222222222	0.0531313131313131	0.809717171717172
lightgbm	11	0.932397959183673	0.818181818181818	0.809057239057239	0.813619528619529	0.0091245791245792	0.806319865319865
lightgbm	24	0.932397959183673	0.818181818181818	0.881666666666667	0.849924242424242	0.0634848484848485	0.799136363636364
lightgbm	22	0.932397959183673	0.818181818181818	0.798148148148148	0.808164983164983	0.0200336700336701	0.792138047138047
knn	24	0.901785714285714	0.878787878787879	0.809556502525253	0.844172190656566	0.0692313762626262	0.788787089646465
xgboost	23	1	0.787878787878788	0.789583333333333	0.788731060606061	0.00170454545454546	0.787367424242424
lightgbm	26	0.932397959183673	0.818181818181818	0.793939393939394	0.806060606060606	0.0242424242424243	0.786666666666667
knn	26	0.901785714285714	0.878787878787879	0.781691919191919	0.830239898989899	0.0970959595959596	0.752563131313131
lightgbm	21	0.932397959183673	0.818181818181818	0.765833333333333	0.792007575757576	0.0523484848484849	0.750128787878788
svm	4	1	0.909090909090909	0.777462121212121	0.843276515151515	0.131628787878788	0.737973484848485
knn	21	0.901785714285714	0.878787878787879	0.763888888888889	0.821338383838384	0.11489898989899	0.729419191919192
logistic	6	0.948979591836735	0.757575757575758	0.873611111111111	0.815593434343434	0.116035353535354	0.722765151515152
logistic	4	0.946428571428571	0.848484848484848	0.748888888888889	0.798686868686869	0.0995959595959595	0.719010101010101
randomforest	15	1	0.727272727272727	0.717708333333333	0.72249053030303	0.00956439393939401	0.714839015151515
knn	5	0.900510204081633	0.712121212121212	0.729398148148148	0.72075968013468	0.0172769360269359	0.706938131313131
glm	6	0.948979591836735	0.757575757575758	0.717676767676768	0.737626262626263	0.0398989898989899	0.705707070707071
randomforest	2	1	0.712121212121212	0.767777777777778	0.739949494949495	0.0556565656565657	0.695424242424242
randomforest	26	1	0.696969696969697	0.708943602693603	0.70295664983165	0.0119739057239058	0.693377525252525
lightgbm	19	1	0.696969696969697	0.725757575757576	0.711363636363636	0.0287878787878788	0.688333333333333
randomforest	22	1	0.727272727272727	0.859444444444444	0.793358585858586	0.132171717171717	0.687621212121212
knn	18	0.900510204081633	0.712121212121212	0.804175084175084	0.758148148148148	0.0920538720538721	0.684505050505051
knn	4	0.946428571428571	0.818181818181818	0.714583333333333	0.766382575757576	0.103598484848485	0.683503787878788
knn	25	0.900510204081633	0.712121212121212	0.815277777777778	0.763699494949495	0.103156565656566	0.681174242424242
glm	4	0.946428571428571	0.848484848484848	0.718518518518518	0.783501683501683	0.12996632996633	0.67952861952862
knn	11	0.901785714285714	0.878787878787879	0.723409090909091	0.801098484848485	0.155378787878788	0.676795454545454
randomforest	11	1	0.696969696969697	0.764646464646465	0.730808080808081	0.0676767676767677	0.676666666666667
randomforest	14	1	0.712121212121212	0.684722222222222	0.698421717171717	0.0273989898989898	0.676502525252525
knn	19	0.892857142857143	0.742424242424242	0.687962962962963	0.715193602693603	0.0544612794612794	0.671624579124579
knn	17	0.900510204081633	0.712121212121212	0.857849326599327	0.784985269360269	0.145728114478114	0.668402777777778
randomforest	24	1	0.696969696969697	0.674382716049383	0.68567620650954	0.0225869809203142	0.667606621773289
randomforest	21	1	0.696969696969697	0.823333333333333	0.760151515151515	0.126363636363636	0.659060606060606
lightgbm	14	0.932397959183673	0.818181818181818	0.688341750841751	0.753261784511785	0.129840067340067	0.649389730639731
svm	13	1	0.666666666666667	0.653174603174603	0.659920634920635	0.0134920634920634	0.649126984126984
svm	7	1	0.666666666666667	0.743118686868687	0.704892676767677	0.0764520202020202	0.643731060606061
knn	6	0.920918367346939	0.651515151515151	0.697222222222222	0.674368686868687	0.0457070707070707	0.63780303030303
nn	4	0.897959183673469	0.666666666666667	0.768518518518518	0.717592592592593	0.101851851851852	0.636111111111111
randomforest	23	1	0.666666666666667	0.770707070707071	0.718686868686869	0.104040404040404	0.635454545454545
nn	7	0.908163265306122	0.666666666666667	0.786574074074074	0.72662037037037	0.119907407407407	0.630694444444444
lightgbm	16	1	0.666666666666667	0.791865079365079	0.729265873015873	0.125198412698413	0.629107142857143
randomforest	7	1	0.651515151515151	0.728125	0.689820075757576	0.0766098484848484	0.628532196969697
glm	19	0.854591836734694	0.636363636363636	0.682407407407407	0.659385521885522	0.046043771043771	0.622550505050505
lasso	23	0.834183673469388	0.636363636363636	0.689090909090909	0.662727272727273	0.0527272727272727	0.620545454545455
svm	1	1	0.666666666666667	0.821414141414141	0.744040404040404	0.154747474747475	0.620242424242424
nn	12	0.897959183673469	0.636363636363636	0.695391414141414	0.665877525252525	0.0590277777777778	0.618655303030303
svm	10	1	0.757575757575758	0.650462962962963	0.70401936026936	0.107112794612795	0.618329124579125
lasso	1	0.826530612244898	0.636363636363636	0.702222222222222	0.669292929292929	0.0658585858585858	0.616606060606061
randomforest	1	1	0.666666666666667	0.853174603174603	0.759920634920635	0.186507936507937	0.610714285714286
xgboost	13	1	0.636363636363636	0.734886363636364	0.685625	0.0985227272727273	0.606806818181818
knn	20	0.839285714285714	0.606060606060606	0.605555555555556	0.605808080808081	0.000505050505050453	0.60540404040404
xgboost	1	1	0.666666666666667	0.872222222222222	0.769444444444444	0.205555555555556	0.605
logistic	23	0.839285714285714	0.636363636363636	0.741414141414141	0.688888888888889	0.105050505050505	0.604848484848485
svm	19	0.99234693877551	0.636363636363636	0.74871632996633	0.692539983164983	0.112352693602694	0.602657828282828
logistic	7	0.913265306122449	0.636363636363636	0.75959595959596	0.697979797979798	0.123232323232323	0.599393939393939
logistic	19	0.854591836734694	0.636363636363636	0.773295454545455	0.704829545454545	0.136931818181818	0.595284090909091
nn	16	0.844387755102041	0.636363636363636	0.785606060606061	0.710984848484848	0.149242424242424	0.591590909090909
glm	7	0.913265306122449	0.636363636363636	0.789772727272727	0.713068181818182	0.153409090909091	0.590340909090909
lasso	13	0.826530612244898	0.636363636363636	0.6	0.618181818181818	0.0363636363636364	0.589090909090909
knn	16	0.895408163265306	0.621212121212121	0.73015873015873	0.675685425685426	0.108946608946609	0.588528138528138
knn	8	0.839285714285714	0.606060606060606	0.664983164983165	0.635521885521885	0.058922558922559	0.588383838383838
glm	23	0.839285714285714	0.636363636363636	0.801461038961039	0.718912337662338	0.165097402597403	0.586834415584416
logistic	13	0.918367346938776	0.606060606060606	0.686868686868687	0.646464646464646	0.0808080808080808	0.581818181818182
xgboost	19	1	0.636363636363636	0.822916666666667	0.729640151515151	0.18655303030303	0.580397727272727
lightgbm	1	1	0.666666666666667	0.954545454545455	0.810606060606061	0.287878787878788	0.58030303030303
nn	3	0.895408163265306	0.606060606060606	0.706481481481481	0.656271043771044	0.100420875420876	0.575934343434343
nn	10	0.887755102040816	0.636363636363636	0.584490740740741	0.610427188552189	0.0518728956228957	0.568928872053872
lasso	7	0.834183673469388	0.636363636363636	0.869642857142857	0.753003246753247	0.233279220779221	0.56637987012987
xgboost	6	1	0.636363636363636	0.875	0.755681818181818	0.238636363636364	0.564772727272727
lasso	19	0.829081632653061	0.636363636363636	0.58	0.608181818181818	0.0563636363636364	0.563090909090909
knn	3	0.932397959183673	0.621212121212121	0.820833333333333	0.721022727272727	0.199621212121212	0.561325757575757
knn	13	0.872448979591837	0.606060606060606	0.765509259259259	0.685784932659933	0.159448653198653	0.55822601010101
nn	25	0.783163265306122	0.606060606060606	0.773809523809524	0.689935064935065	0.167748917748918	0.555735930735931
lightgbm	8	0.956632653061224	0.575757575757576	0.643888888888889	0.609823232323232	0.0681313131313132	0.555318181818182
knn	1	0.943877551020408	0.606060606060606	0.776785714285714	0.69142316017316	0.170725108225108	0.554843073593073
nn	20	0.793367346938776	0.606060606060606	0.778661616161616	0.692361111111111	0.17260101010101	0.554280303030303
nn	19	0.780612244897959	0.606060606060606	0.782828282828283	0.694444444444444	0.176767676767677	0.553030303030303
lasso	6	0.913265306122449	0.575757575757576	0.653703703703704	0.61473063973064	0.077946127946128	0.552373737373737
nn	5	0.780612244897959	0.606060606060606	0.788888888888889	0.697474747474747	0.182828282828283	0.551212121212121
nn	9	0.793367346938776	0.606060606060606	0.795454545454545	0.700757575757576	0.189393939393939	0.549242424242424
logistic	20	0.798469387755102	0.575757575757576	0.677146464646465	0.62645202020202	0.101388888888889	0.545340909090909
nn	8	0.780612244897959	0.606060606060606	0.810606060606061	0.708333333333333	0.204545454545455	0.54469696969697
lightgbm	20	0.956632653061224	0.575757575757576	0.681380471380471	0.628569023569024	0.105622895622896	0.544070707070707
knn	9	0.839285714285714	0.606060606060606	0.55787037037037	0.581965488215488	0.0481902356902356	0.5434132996633
glm	20	0.798469387755102	0.575757575757576	0.688383838383838	0.632070707070707	0.112626262626263	0.541969696969697
xgboost	12	1	0.636363636363636	0.954545454545455	0.795454545454545	0.318181818181818	0.540909090909091
glm	13	0.918367346938776	0.606060606060606	0.828333333333333	0.71719696969697	0.222272727272727	0.539378787878788
glm	9	0.798469387755102	0.575757575757576	0.701388888888889	0.638573232323232	0.125631313131313	0.538068181818182
randomforest	18	1	0.606060606060606	0.855008417508417	0.730534511784512	0.248947811447812	0.531376262626262
lightgbm	6	1	0.606060606060606	0.858333333333333	0.73219696969697	0.252272727272727	0.530378787878788
lasso	8	0.793367346938776	0.545454545454545	0.533333333333333	0.539393939393939	0.0121212121212121	0.52969696969697
lasso	25	0.790816326530612	0.545454545454545	0.6	0.572727272727273	0.0545454545454546	0.529090909090909
decision_tree	3	0.823979591836735	0.53030303030303	0.538636363636364	0.534469696969697	0.00833333333333341	0.52780303030303
randomforest	6	1	0.575757575757576	0.736111111111111	0.655934343434343	0.160353535353535	0.527651515151515
decision_tree	11	0.823979591836735	0.53030303030303	0.541666666666667	0.535984848484848	0.0113636363636364	0.526893939393939
nn	6	0.875	0.575757575757576	0.746296296296296	0.661026936026936	0.170538720538721	0.52459595959596
decision_tree	10	0.823979591836735	0.53030303030303	0.55	0.540151515151515	0.0196969696969698	0.524393939393939
glm	8	0.798469387755102	0.575757575757576	0.752121212121212	0.663939393939394	0.176363636363636	0.522848484848485
decision_tree	12	0.823979591836735	0.53030303030303	0.558888888888889	0.54459595959596	0.0285858585858586	0.521727272727273
logistic	9	0.798469387755102	0.575757575757576	0.757525252525252	0.666641414141414	0.181767676767677	0.521227272727273
lasso	20	0.795918367346939	0.545454545454545	0.635151515151515	0.59030303030303	0.0896969696969697	0.518545454545455
decision_tree	23	0.823979591836735	0.53030303030303	0.570909090909091	0.550606060606061	0.0406060606060606	0.518121212121212
knn	23	0.892857142857143	0.575757575757576	0.777517361111111	0.676637468434343	0.201759785353535	0.515229640151515
decision_tree	18	0.823979591836735	0.53030303030303	0.583333333333333	0.556818181818182	0.053030303030303	0.514393939393939
decision_tree	22	0.823979591836735	0.53030303030303	0.5875	0.558901515151515	0.0571969696969697	0.513143939393939
randomforest	20	1	0.575757575757576	0.784713804713805	0.68023569023569	0.208956228956229	0.513070707070707
decision_tree	15	0.823979591836735	0.53030303030303	0.588636363636364	0.559469696969697	0.0583333333333333	0.51280303030303
lasso	9	0.790816326530612	0.545454545454545	0.655151515151515	0.60030303030303	0.10969696969697	0.512545454545455
decision_tree	26	0.823979591836735	0.53030303030303	0.590151515151515	0.560227272727273	0.0598484848484849	0.512348484848485
lightgbm	10	1	0.575757575757576	0.78733164983165	0.681544612794613	0.211574074074074	0.512285353535354
decision_tree	2	0.823979591836735	0.53030303030303	0.597777777777778	0.564040404040404	0.0674747474747475	0.510060606060606
decision_tree	6	0.823979591836735	0.53030303030303	0.514520202020202	0.522411616161616	0.0157828282828283	0.509785353535353
decision_tree	4	0.823979591836735	0.53030303030303	0.6	0.565151515151515	0.0696969696969697	0.509393939393939
decision_tree	20	0.823979591836735	0.53030303030303	0.6	0.565151515151515	0.0696969696969697	0.509393939393939
decision_tree	9	0.823979591836735	0.53030303030303	0.601136363636364	0.565719696969697	0.0708333333333333	0.50905303030303
randomforest	16	1	0.575757575757576	0.802121212121212	0.688939393939394	0.226363636363636	0.507848484848485
decision_tree	1	0.823979591836735	0.53030303030303	0.611111111111111	0.570707070707071	0.0808080808080809	0.506060606060606
decision_tree	24	0.823979591836735	0.53030303030303	0.614393939393939	0.572348484848485	0.0840909090909091	0.505075757575758
lightgbm	7	1	0.575757575757576	0.8125	0.694128787878788	0.236742424242424	0.504734848484848
lasso	18	0.793367346938776	0.545454545454545	0.683333333333333	0.614393939393939	0.137878787878788	0.504090909090909
lightgbm	9	0.956632653061224	0.575757575757576	0.817857142857143	0.696807359307359	0.242099567099567	0.503127705627705
logistic	3	0.895408163265306	0.545454545454545	0.699305555555556	0.622380050505051	0.15385101010101	0.499299242424242
decision_tree	19	0.823979591836735	0.53030303030303	0.637152777777778	0.583727904040404	0.106849747474748	0.498248106060606
lasso	17	0.790816326530612	0.545454545454545	0.7125	0.628977272727273	0.167045454545455	0.495340909090909
decision_tree	21	0.823979591836735	0.53030303030303	0.651616161616162	0.590959595959596	0.121313131313131	0.493909090909091
nn	1	0.928571428571429	0.575757575757576	0.852121212121212	0.713939393939394	0.276363636363636	0.492848484848485
decision_tree	8	0.823979591836735	0.53030303030303	0.658888888888889	0.59459595959596	0.128585858585859	0.491727272727273
lasso	12	0.829081632653061	0.636363636363636	0.525	0.580681818181818	0.111363636363636	0.491590909090909
randomforest	8	1	0.575757575757576	0.857060185185185	0.71640888047138	0.281302609427609	0.491366792929293
lasso	16	0.5	0.5	0.541666666666667	0.520833333333333	0.0416666666666667	0.4875
lasso	22	0.788265306122449	0.515151515151515	0.493827160493827	0.504489337822671	0.021324354657688	0.487429854096521
randomforest	3	1	0.575757575757576	0.871428571428571	0.723593073593074	0.295670995670996	0.487056277056277
glm	3	0.895408163265306	0.545454545454545	0.745833333333333	0.645643939393939	0.200378787878788	0.485340909090909
decision_tree	5	0.823979591836735	0.53030303030303	0.495535714285714	0.512919372294372	0.034767316017316	0.48510551948052
decision_tree	14	0.823979591836735	0.53030303030303	0.698686868686869	0.614494949494949	0.168383838383838	0.479787878787879
svm	16	0.941326530612245	0.515151515151515	0.644444444444444	0.57979797979798	0.129292929292929	0.476363636363636
decision_tree	25	0.823979591836735	0.53030303030303	0.712575757575758	0.621439393939394	0.182272727272727	0.475621212121212
decision_tree	7	0.823979591836735	0.53030303030303	0.713484848484848	0.621893939393939	0.183181818181818	0.475348484848485
nn	24	0.793367346938776	0.545454545454545	0.78125	0.663352272727273	0.235795454545455	0.474715909090909
decision_tree	16	0.823979591836735	0.53030303030303	0.725	0.627651515151515	0.19469696969697	0.471893939393939
logistic	8	0.798469387755102	0.575757575757576	0.922222222222222	0.748989898989899	0.346464646464646	0.471818181818182
nn	2	0.793367346938776	0.545454545454545	0.792222222222222	0.668838383838384	0.246767676767677	0.471424242424242
decision_tree	17	0.823979591836735	0.53030303030303	0.73	0.630151515151515	0.19969696969697	0.470393939393939
lasso	5	0.788265306122449	0.515151515151515	0.666666666666667	0.590909090909091	0.151515151515151	0.46969696969697
nn	21	0.793367346938776	0.545454545454545	0.802314814814815	0.67388468013468	0.256860269360269	0.468396464646465
randomforest	9	1	0.545454545454545	0.807813	0.676633522727273	0.262357954545455	0.466747159090909
nn	15	0.793367346938776	0.545454545454545	0.808754208754209	0.677104377104377	0.263299663299663	0.466464646464646
svm	18	0.918367346938776	0.515151515151515	0.697883597883598	0.606517556517556	0.182732082732083	0.46033189033189
svm	25	0.918367346938776	0.515151515151515	0.702160493827161	0.608656004489338	0.187008978675645	0.459048821548822
svm	23	0.987244897959184	0.515151515151515	0.709027777777778	0.612089646464646	0.193876262626263	0.456988636363636
nn	11	0.793367346938776	0.545454545454545	0.844444444444444	0.694949494949495	0.298989898989899	0.455757575757576
lasso	10	0.5	0.5	0.650757575757576	0.575378787878788	0.150757575757576	0.454772727272727
logistic	12	0.88265306122449	0.484848484848485	0.589583333333333	0.537215909090909	0.104734848484849	0.45342803030303
svm	5	0.918367346938776	0.515151515151515	0.725694444444444	0.62042297979798	0.210542929292929	0.451988636363636
nn	14	0.793367346938776	0.545454545454545	0.869047619047619	0.707251082251082	0.323593073593074	0.448376623376623
lasso	11	0.788265306122449	0.515151515151515	0.74	0.627575757575758	0.224848484848485	0.44769696969697
lasso	26	0.785714285714286	0.484848484848485	0.609876543209876	0.547362514029181	0.125028058361392	0.447340067340067
nn	23	0.808673469387755	0.545454545454545	0.883522727272727	0.714488636363636	0.338068181818182	0.444034090909091
nn	26	0.793367346938776	0.545454545454545	0.889090909090909	0.717272727272727	0.343636363636364	0.442363636363636
lasso	15	0.788265306122449	0.515151515151515	0.757812	0.636482007575758	0.242660984848485	0.44235321969697
decision_tree	13	0.823979591836735	0.53030303030303	0.461616161616162	0.495959595959596	0.0686868686868687	0.441010101010101
lasso	3	0.88265306122449	0.484848484848485	0.658518518518519	0.571683501683502	0.173670033670034	0.432747474747475
xgboost	10	1	0.484848484848485	0.666125541125541	0.575487012987013	0.181277056277056	0.430465367965368
lightgbm	12	0.99234693877551	0.545454545454545	0.933333333333333	0.739393939393939	0.387878787878788	0.429090909090909
nn	22	0.793367346938776	0.545454545454545	0.933333333333333	0.739393939393939	0.387878787878788	0.429090909090909
lasso	4	0.943877551020408	0.818181818181818	0.516666666666667	0.667424242424242	0.301515151515151	0.426212121212121
lasso	14	0.788265306122449	0.515151515151515	0.817272727272727	0.666212121212121	0.302121212121212	0.424515151515152
knn	7	0.905612244897959	0.515151515151515	0.818202861952862	0.666677188552188	0.303051346801347	0.424236111111111
knn	12	0.956632653061224	0.515151515151515	0.826666666666667	0.670909090909091	0.311515151515152	0.42169696969697
svm	6	0.994897959183674	0.515151515151515	0.830744949494949	0.672948232323232	0.315593434343434	0.420473484848485
lasso	24	0.788265306122449	0.515151515151515	0.833333333333333	0.674242424242424	0.318181818181818	0.41969696969697
svm	3	0.997448979591837	0.515151515151515	0.833333333333333	0.674242424242424	0.318181818181818	0.41969696969697
svm	17	0.918367346938776	0.515151515151515	0.841818181818182	0.678484848484848	0.326666666666667	0.417151515151515
xgboost	8	0.997448979591837	0.484848484848485	0.712222222222222	0.598535353535353	0.227373737373737	0.416636363636364
logistic	11	0.783163265306122	0.484848484848485	0.725694444444444	0.605271464646465	0.24084595959596	0.412594696969697
xgboost	25	0.994897959183673	0.484848484848485	0.728030303030303	0.606439393939394	0.243181818181818	0.411893939393939
logistic	18	0.783163265306122	0.484848484848485	0.736507936507936	0.610678210678211	0.251659451659452	0.409350649350649
lightgbm	5	0.966836734693878	0.484848484848485	0.747222222222222	0.616035353535354	0.262373737373737	0.406136363636364
glm	26	0.783163265306122	0.484848484848485	0.754166666666667	0.619507575757576	0.269318181818182	0.40405303030303
logistic	16	0.880102040816326	0.484848484848485	0.754166666666667	0.619507575757576	0.269318181818182	0.40405303030303
xgboost	20	0.997448979591837	0.484848484848485	0.755357142857143	0.620102813852814	0.270508658008658	0.403695887445887
lightgbm	25	0.966836734693878	0.484848484848485	0.756944444444444	0.620896464646465	0.27209595959596	0.403219696969697
logistic	15	0.783163265306122	0.484848484848485	0.768055555555555	0.62645202020202	0.283207070707071	0.399886363636364
svm	12	0.941326530612245	0.484848484848485	0.769444444444444	0.627146464646465	0.28459595959596	0.399469696969697
glm	22	0.783163265306122	0.484848484848485	0.777236652236652	0.631042568542568	0.292388167388167	0.397132034632035
xgboost	5	0.994897959183673	0.484848484848485	0.778165584415584	0.631507034632035	0.2933170995671	0.396853354978355
lasso	21	0.788265306122449	0.515151515151515	0.90959595959596	0.712373737373737	0.394444444444444	0.396818181818182
logistic	22	0.783163265306122	0.484848484848485	0.781018518518519	0.632933501683502	0.296170033670034	0.395997474747475
lightgbm	4	1	0.515151515151515	0.917824074074074	0.716487794612795	0.402672558922559	0.394349747474747
glm	18	0.783163265306122	0.484848484848485	0.787457912457912	0.636153198653199	0.302609427609428	0.394065656565657
glm	16	0.880102040816326	0.484848484848485	0.790740740740741	0.637794612794613	0.305892255892256	0.393080808080808
logistic	21	0.783163265306122	0.484848484848485	0.794823232323232	0.639835858585859	0.309974747474747	0.391856060606061
glm	5	0.783163265306122	0.484848484848485	0.799188311688312	0.642018398268398	0.314339826839827	0.390546536796537
logistic	25	0.783163265306122	0.484848484848485	0.804688	0.644767992424242	0.319839015151515	0.38889678030303
glm	2	0.783163265306122	0.484848484848485	0.806818181818182	0.645833333333333	0.321969696969697	0.388257575757576
glm	12	0.88265306122449	0.484848484848485	0.811111111111111	0.647979797979798	0.326262626262626	0.386969696969697
glm	24	0.783163265306122	0.484848484848485	0.8125	0.648674242424242	0.327651515151515	0.38655303030303
glm	15	0.783163265306122	0.484848484848485	0.817777777777778	0.651313131313131	0.332929292929293	0.384969696969697
glm	14	0.783163265306122	0.484848484848485	0.821010101010101	0.652929292929293	0.336161616161616	0.384
xgboost	17	0.994897959183673	0.484848484848485	0.832291666666667	0.658570075757576	0.347443181818182	0.38061553030303
lightgbm	18	0.966836734693878	0.484848484848485	0.833484848484848	0.659166666666667	0.348636363636364	0.380257575757576
logistic	2	0.783163265306122	0.484848484848485	0.838888888888889	0.661868686868687	0.354040404040404	0.378636363636364
glm	17	0.783163265306122	0.484848484848485	0.842222222222222	0.663535353535354	0.357373737373737	0.377636363636364
lasso	2	0.788265306122449	0.484848484848485	0.843055555555556	0.66395202020202	0.358207070707071	0.377386363636364
nn	13	0.785714285714286	0.484848484848485	0.844747474747475	0.66479797979798	0.35989898989899	0.376878787878788
logistic	26	0.783163265306122	0.484848484848485	0.846717171717172	0.665782828282828	0.361868686868687	0.376287878787879
glm	25	0.783163265306122	0.484848484848485	0.847777777777778	0.666313131313131	0.362929292929293	0.375969696969697
logistic	24	0.783163265306122	0.484848484848485	0.849188311688312	0.667018398268398	0.364339826839827	0.375546536796537
randomforest	25	1	0.454545454545455	0.721527777777778	0.588036616161616	0.266982323232323	0.374450757575758
logistic	5	0.783163265306122	0.484848484848485	0.854166666666667	0.669507575757576	0.369318181818182	0.37405303030303
logistic	14	0.783163265306122	0.484848484848485	0.85530303030303	0.670075757575758	0.370454545454545	0.373712121212121
logistic	17	0.783163265306122	0.484848484848485	0.86489898989899	0.674873737373737	0.380050505050505	0.370833333333333
lightgbm	13	0.994897959183674	0.484848484848485	0.86996632996633	0.677407407407407	0.385117845117845	0.369313131313131
xgboost	18	0.994897959183673	0.484848484848485	0.873232323232323	0.679040404040404	0.388383838383838	0.368333333333333
lightgbm	17	0.966836734693878	0.484848484848485	0.885454545454545	0.685151515151515	0.400606060606061	0.364666666666667
glm	11	0.783163265306122	0.484848484848485	0.887121212121212	0.685984848484849	0.402272727272727	0.364166666666667
glm	21	0.783163265306122	0.484848484848485	0.894642857142857	0.689745670995671	0.409794372294372	0.361910173160173
xgboost	4	1	0.454545454545455	0.767013888888889	0.610779671717172	0.312468434343434	0.360804924242424
xgboost	9	0.997448979591837	0.484848484848485	0.899318181818182	0.692083333333333	0.414469696969697	0.360507575757576
randomforest	13	1	0.46969696969697	0.844444444444444	0.657070707070707	0.374747474747475	0.357272727272727
lightgbm	3	1	0.424242424242424	0.688888888888889	0.556565656565656	0.264646464646465	0.344848484848485
xgboost	3	1	0.454545454545455	0.837481962481962	0.646013708513709	0.382936507936508	0.339664502164502
logistic	10	0.943877551020408	0.393939393939394	0.580965909090909	0.487452651515151	0.187026515151515	0.337831439393939
xgboost	22	0.987244897959184	0.424242424242424	0.716666666666667	0.570454545454545	0.292424242424242	0.336515151515151
randomforest	5	1	0.439393939393939	0.78858024691358	0.61398709315376	0.349186307519641	0.334638047138047
glm	10	0.943877551020408	0.393939393939394	0.615277777777778	0.504608585858586	0.221338383838384	0.327537878787879
xgboost	11	0.987244897959184	0.424242424242424	0.750086805555556	0.58716461489899	0.325844381313131	0.326489109848485
xgboost	24	0.987244897959184	0.424242424242424	0.757638888888889	0.590940656565657	0.333396464646465	0.324223484848485
xgboost	21	0.987244897959184	0.424242424242424	0.779090909090909	0.601666666666667	0.354848484848485	0.317787878787879
svm	22	0.897959183673469	0.363636363636364	0.546296296296296	0.45496632996633	0.182659932659933	0.308838383838384
xgboost	26	0.987244897959184	0.424242424242424	0.831944444444444	0.628093434343434	0.40770202020202	0.301931818181818
xgboost	14	0.987244897959184	0.424242424242424	0.832638888888889	0.628440656565657	0.408396464646465	0.301723484848485
xgboost	2	0.987244897959184	0.424242424242424	0.84	0.632121212121212	0.415757575757576	0.299515151515151
nn	18	0.780612244897959	0.424242424242424	0.865454545454545	0.644848484848485	0.441212121212121	0.291878787878788
nn	17	0.780612244897959	0.424242424242424	0.874305555555556	0.64927398989899	0.450063131313131	0.289223484848485
xgboost	15	0.987244897959184	0.424242424242424	0.891666666666667	0.657954545454545	0.467424242424242	0.284015151515151
randomforest	4	1	0.393939393939394	0.772080176767677	0.583009785353535	0.378140782828283	0.280497159090909
xgboost	16	1	0.393939393939394	0.833703703703704	0.613821548821549	0.43976430976431	0.262010101010101
randomforest	17	1	0.393939393939394	0.836666666666667	0.61530303030303	0.442727272727273	0.261121212121212
svm	8	0.982142857142857	0.363636363636364	0.705729166666667	0.534682765151515	0.342092803030303	0.261008522727273
xgboost	7	1	0.393939393939394	0.847777777777778	0.620858585858586	0.453838383838384	0.257787878787879
randomforest	19	1	0.363636363636364	0.718019480519481	0.540827922077922	0.354383116883117	0.257321428571429
randomforest	12	1	0.393939393939394	0.852314814814815	0.623127104377104	0.458375420875421	0.256426767676768
svm	2	0.897959183673469	0.363636363636364	0.735416666666667	0.549526515151515	0.371780303030303	0.252102272727273
svm	20	0.982142857142857	0.363636363636364	0.789583333333333	0.576609848484848	0.42594696969697	0.235852272727273
svm	21	0.897959183673469	0.363636363636364	0.794444444444445	0.579040404040404	0.430808080808081	0.234393939393939
svm	9	0.982142857142857	0.363636363636364	0.795138888888889	0.579387626262626	0.431502525252525	0.234185606060606
svm	11	0.897959183673469	0.363636363636364	0.797979797979798	0.580808080808081	0.434343434343434	0.233333333333333
knn	10	0.875	0.363636363636364	0.802344	0.582990056818182	0.438707386363636	0.232024147727273
randomforest	10	1	0.363636363636364	0.809375	0.586505681818182	0.445738636363636	0.229914772727273
svm	14	0.897959183673469	0.363636363636364	0.839962121212121	0.601799242424242	0.476325757575758	0.220738636363636
svm	26	0.897959183673469	0.363636363636364	0.870707070707071	0.617171717171717	0.507070707070707	0.211515151515151
glm	1	1	0.318181818181818	0.678645833333333	0.498413825757576	0.360464015151515	0.210042613636364
svm	24	0.897959183673469	0.363636363636364	0.884415584415584	0.624025974025974	0.520779220779221	0.207402597402597
svm	15	0.897959183673469	0.363636363636364	0.896262626262626	0.629949494949495	0.532626262626263	0.203848484848485
logistic	1	1	0.318181818181818	0.782962962962963	0.550572390572391	0.464781144781145	0.178747474747475

## Sheet: HNSCC
Model	Module	Train_AUC	Test_AUC	CrossTrain_AUC	AUC_Mean	AUC_Diff	Module_Score
svm	4	0.955852739195539	0.704273504273504	0.702403811005427	0.703338657639465	0.00186969326807762	0.701842903025003
knn	4	0.830872102029225	0.702136752136752	0.659577873176944	0.680857312656848	0.0425588789598077	0.646810209489002
randomforest	8	1	0.641452991452991	0.666628471431103	0.654040731442047	0.0251754799781116	0.633900347459558
randomforest	4	1	0.686752136752137	0.642242583243956	0.664497359998046	0.0445095535081809	0.628889717191502
svm	8	0.887747198843393	0.645299145299145	0.632055246116147	0.638677195707646	0.0132438991829982	0.628082076361248
lightgbm	16	0.976144988898642	0.625641025641026	0.686575665283813	0.656108345462419	0.0609346396427873	0.607360633748189
glm	4	0.768213972220788	0.625641025641026	0.688207734842084	0.656924380241555	0.0625667092010582	0.606871012880708
lasso	4	0.768833582898745	0.620512820512821	0.672539502407923	0.646526161460372	0.052026681895103	0.60490481594429
lightgbm	7	0.976144988898642	0.625641025641026	0.69479499517713	0.660218010409078	0.0691539695361042	0.604894834780194
logistic	4	0.768213972220788	0.625641025641026	0.705807524436333	0.665724275038679	0.0801664987953077	0.601591076002433
logistic	18	0.598234109567822	0.657264957264957	0.613934323787265	0.635599640526111	0.0433306334776923	0.600935133743957
glm	9	0.718438581091547	0.603418803418803	0.613167183209913	0.608292993314358	0.00974837979110932	0.600494289481471
lightgbm	8	0.982289461455052	0.616239316239316	0.670639885684003	0.64343960096166	0.0544005694446871	0.59991914540591
xgboost	4	1	0.627350427350427	0.606016751553836	0.616683589452132	0.0213336757965914	0.599616648814859
randomforest	7	1	0.625213675213675	0.713095829205164	0.66915475220942	0.087882153991489	0.598849029016228
logistic	7	0.618577993494088	0.647008547008547	0.609510141045292	0.628259344026919	0.0374984059632554	0.598260619256315
logistic	9	0.718438581091547	0.603418803418803	0.624043617294695	0.613731210356749	0.0206248138758919	0.597231359256036
logistic	15	0.597511230443538	0.661538461538462	0.611818045668054	0.636678253603258	0.0497204158704078	0.596901920906931
nn	4	0.747741002736614	0.613247863247863	0.669092725671673	0.641170294459768	0.0558448624238098	0.59649440452072
logistic	5	0.606908659059224	0.631623931623932	0.603139128134309	0.61738152987912	0.0284848034896227	0.594593687087422
lightgbm	4	0.999741828884184	0.611965811965812	0.676106013551666	0.644035912758739	0.0641402015858538	0.592723751490056
glm	13	0.598234109567822	0.657264957264957	0.607271583564532	0.632268270414744	0.0499933737004257	0.592273571454404
randomforest	16	1	0.612820512820513	0.695347507045683	0.654084009933098	0.0825269942251702	0.588062414552962
glm	5	0.606908659059224	0.631623931623932	0.597382727941938	0.614503329782935	0.0342412036819931	0.587110366837341
nn	2	0.597433779108793	0.64957264957265	0.59909988829807	0.62433626893536	0.0504727612745794	0.583958059915696
nn	15	0.5985439149068	0.633333333333333	0.595003412503412	0.614168372918373	0.0383299208299208	0.583504436254436
nn	10	0.598182475344658	0.633333333333333	0.591977873565587	0.61265560344946	0.0413554597677465	0.579571235635263
knn	8	0.79960757990396	0.598717948717949	0.583740675669435	0.591229312193692	0.0149772730485142	0.57924749375488
nn	13	0.597330510662467	0.64957264957265	0.593101208665551	0.6213369291191	0.0564714409070984	0.576159776393422
randomforest	1	1	0.592735042735043	0.651318970379914	0.622027006557478	0.0585839276448712	0.575159864441581
svm	11	0.853410440439924	0.581196581196581	0.610934949987582	0.596065765592081	0.0297383687910003	0.572275070559281
lasso	14	0.713430061444726	0.588034188034188	0.643200582287358	0.615617385160773	0.05516639425317	0.571484269758237
glm	15	0.597511230443538	0.661538461538462	0.592262103416169	0.626900282477315	0.0692763581222926	0.571479195979481
svm	17	0.662776888521712	0.608547008547008	0.579649451491557	0.594098230019283	0.0288975570554517	0.570980184374921
logistic	12	0.598234109567822	0.657264957264957	0.590870758295475	0.624067857780216	0.0663941989694827	0.57095249860463
nn	12	0.597330510662467	0.64957264957265	0.588435249208843	0.619003949390746	0.0611374003638069	0.570094029099701
glm	3	0.713636598337378	0.590598290598291	0.668381320126472	0.629489805362382	0.0777830295281818	0.567263381739836
decision_tree	6	0.821448856301957	0.567521367521368	0.569022694134174	0.568272030827771	0.00150132661280666	0.567070969537526
logistic	14	0.713636598337378	0.590598290598291	0.669854452352967	0.630226371475629	0.0792561617546762	0.566821442071888
logistic	13	0.598234109567822	0.657264957264957	0.586811220006185	0.622038088635571	0.0704537372587722	0.565675098828553
randomforest	11	1	0.572222222222222	0.597029826160191	0.584626024191207	0.0248076039379691	0.564779941040831
logistic	10	0.597511230443538	0.661538461538462	0.585328282828283	0.623433372183372	0.0762101787101787	0.562465229215229
xgboost	1	0.999896731553674	0.58034188034188	0.641415038519097	0.610878459430489	0.061073158177217	0.562019932888715
lasso	3	0.713430061444726	0.588034188034188	0.675439421689422	0.631736804861805	0.0874052336552337	0.561812617937618
lasso	15	0.596891619765581	0.663247863247863	0.585092722621812	0.624170292934838	0.0781551406260512	0.561646180433997
glm	14	0.713636598337378	0.590598290598291	0.688970144271391	0.639784217434841	0.0983718536731002	0.561086734496361
logistic	2	0.598234109567822	0.657264957264957	0.582816841100916	0.620040899182936	0.0744481161640416	0.560482406251703
logistic	3	0.713636598337378	0.590598290598291	0.692402636994742	0.641500463796516	0.101804346396452	0.560056986679355
knn	1	0.783420250942324	0.566239316239316	0.59782487032487	0.582032093282093	0.0315855540855541	0.55676365001365
glm	18	0.598234109567822	0.657264957264957	0.579499959179019	0.618382458221988	0.0777649980859387	0.556170459753237
lightgbm	1	0.994423503898384	0.564102564102564	0.597662348684088	0.580882456393326	0.0335597845815238	0.554034628728107
decision_tree	12	0.721046109361285	0.557692307692308	0.570115070743254	0.563903689217781	0.0124227630509464	0.553965478777024
glm	10	0.597511230443538	0.661538461538462	0.578508812413319	0.62002363697589	0.0830296491251425	0.553599917675776
nn	5	0.599163525584758	0.603418803418803	0.565091908382134	0.584255355900469	0.0383268950366698	0.553593839871133
knn	6	0.768859400010327	0.572649572649573	0.637525114591291	0.605087343620432	0.0648755419417184	0.553186910067057
decision_tree	13	0.721046109361285	0.557692307692308	0.554197336947337	0.555944822319822	0.00349497074497074	0.553148845723846
xgboost	8	0.998141167966128	0.576923076923077	0.657204863234275	0.617063970078676	0.0802817863111981	0.552838541029718
logistic	17	0.597511230443538	0.661538461538462	0.577408740160534	0.619473600849498	0.084129721377928	0.552169823747155
lasso	9	0.715701967263902	0.573504273504273	0.646074961531813	0.609789617518043	0.0725706880275393	0.551733067096012
decision_tree	16	0.8772396344297	0.559401709401709	0.590468040731199	0.574934875066454	0.0310663313294892	0.550081810002863
svm	7	0.878091599111891	0.55042735042735	0.549941235235353	0.550184292831352	0.000486115191997594	0.549795400677754
xgboost	16	0.995301285692157	0.585470085470085	0.706314898052244	0.645892491761165	0.120844812582159	0.549216641695438
svm	15	0.662776888521712	0.608547008547008	0.561924514755397	0.585235761651203	0.0466224937916114	0.547937766617914
logistic	8	0.62973098569732	0.68974358974359	0.580661835748792	0.635202712746191	0.109081753994797	0.547937309550353
knn	5	0.737672329219807	0.695299145299145	0.58163781355429	0.638468479426717	0.113661331744856	0.547539414030833
xgboost	7	0.995301285692157	0.585470085470085	0.712955780778361	0.649212933124223	0.127485695308276	0.547224376877603
decision_tree	2	0.721046109361285	0.557692307692308	0.596146952571635	0.576919630131971	0.0384546448793273	0.54615591422851
knn	13	0.815072029741312	0.556410256410256	0.590718954248366	0.573564605329311	0.0343086978381095	0.546117647058824
nn	3	0.710151288273868	0.584188034188034	0.71151209839714	0.647850066292587	0.127324064209106	0.545990814925302
svm	10	0.662776888521712	0.608547008547008	0.560070355949613	0.584308682248311	0.0484766525973955	0.545527360170394
svm	1	0.881964165849125	0.572649572649573	0.663678555728688	0.61816406418913	0.0910289830791152	0.545340877725838
glm	2	0.598234109567822	0.657264957264957	0.571124243399112	0.614194600332035	0.0861407138658451	0.545282029239359
decision_tree	4	0.85235193886508	0.544444444444444	0.544877738775639	0.544661091610042	0.000433294331194545	0.544314456145086
glm	8	0.62973098569732	0.68974358974359	0.575987625367421	0.632865607555505	0.113755964376169	0.54186083605457
svm	16	0.878091599111891	0.55042735042735	0.580886327698722	0.565656839063036	0.0304589772713711	0.541289657245939
glm	12	0.598234109567822	0.657264957264957	0.568002108185174	0.612633532725066	0.0892628490797828	0.54122325346124
glm	16	0.618577993494088	0.647008547008547	0.564830998309259	0.605919772658903	0.0821775486992878	0.540177733699473
nn	1	0.740408943047452	0.576068376068376	0.697396987131059	0.636732681599718	0.121328611062683	0.539669792749571
decision_tree	17	0.769479010688284	0.543162393162393	0.556219083994226	0.54969073857831	0.013056690831833	0.539245385912843
nn	9	0.718619300872618	0.552991452991453	0.599882986207903	0.576437219599678	0.0468915332164502	0.538923993026518
decision_tree	18	0.721046109361285	0.557692307692308	0.621700263295091	0.589696285493699	0.0640079556027832	0.538489921011473
glm	7	0.618577993494088	0.647008547008547	0.563449207124668	0.605228877066608	0.0835593398838789	0.538381405159505
decision_tree	15	0.769479010688284	0.543162393162393	0.56057525057525	0.551868821868822	0.0174128574128573	0.537938535938536
decision_tree	10	0.769479010688284	0.543162393162393	0.561413857678227	0.55228812542031	0.0182514645158338	0.537686953807643
decision_tree	7	0.8772396344297	0.559401709401709	0.6381242594614	0.598762984431555	0.0787225500596908	0.535784944383802
lasso	2	0.598905354468942	0.657264957264957	0.563757662090995	0.610511309677976	0.0935072951739618	0.535705473538807
nn	17	0.598105024009914	0.633333333333333	0.557901264325087	0.59561729882921	0.0754320690082463	0.535271643622613
lasso	13	0.598905354468942	0.657264957264957	0.563309178743961	0.610287068004459	0.0939557785209959	0.535122445187663
lasso	18	0.599111891361594	0.657264957264957	0.562956357825923	0.61011065754544	0.0943085994390342	0.534663777994213
xgboost	5	0.968709660763154	0.593162393162393	0.547966888966889	0.570564641064641	0.0451955041955042	0.534408237708238
knn	18	0.815072029741312	0.556410256410256	0.630402196679897	0.593406226545077	0.0739919402696411	0.534212674329364
decision_tree	1	0.793695461351784	0.563247863247863	0.54087965577096	0.552063759509412	0.0223682074769032	0.534169193527889
knn	2	0.815072029741312	0.556410256410256	0.632932217610116	0.594671237010186	0.0765219611998593	0.533453668050299
randomforest	5	1	0.634615384615385	0.556237554801267	0.595426469708326	0.0783778298141179	0.532724205857031
randomforest	14	1	0.547435897435897	0.596478969657214	0.571957433546556	0.0490430722213167	0.532722975769502
xgboost	13	0.94459647854598	0.53974358974359	0.564849270261674	0.552296430002632	0.0251056805180846	0.532211885588164
glm	17	0.597511230443538	0.661538461538462	0.561968018131453	0.611753239834957	0.0995704434070085	0.53209688510935
knn	12	0.815072029741312	0.556410256410256	0.638644144778046	0.597527200594151	0.0822338883677893	0.53174008989992
lightgbm	2	0.863066040171426	0.547435897435897	0.602888710600983	0.57516230401844	0.0554528131650859	0.530800053486372
randomforest	15	1	0.531196581196581	0.533120252213768	0.532158416705174	0.00192367101718638	0.530619479891425
nn	14	0.697268549594671	0.563675213675214	0.67425054539593	0.618962879535572	0.110575331720717	0.530502614158999
nn	8	0.590179170754376	0.542735042735043	0.586008150874348	0.564371596804695	0.043273108139305	0.529753110293251
lightgbm	18	0.863066040171426	0.547435897435897	0.609689551055294	0.578562724245596	0.0622536536193963	0.528759801350078
randomforest	9	1	0.564529914529915	0.686119829926903	0.625324872228409	0.121589915396988	0.528052939910818
lasso	5	0.606960293282388	0.634188034188034	0.55091722675056	0.592552630469297	0.0832708074374741	0.525935984519318
nn	18	0.59655599731502	0.647435897435897	0.553863681704188	0.600649789570043	0.0935722157317094	0.525792016984675
svm	2	0.703413022151082	0.543589743589744	0.60411659356789	0.573853168578817	0.0605268499781468	0.5254316885963
xgboost	2	0.94459647854598	0.53974358974359	0.589671147565884	0.564707368654737	0.0499275578222947	0.524765322396901
lightgbm	13	0.863066040171426	0.547435897435897	0.623033602913835	0.585234750174866	0.0755977054779375	0.524756585792516
xgboost	11	0.999741828884184	0.533333333333333	0.563642094132399	0.548487713732866	0.0303087607990655	0.524240705093614
randomforest	6	1	0.549145299145299	0.634156489635834	0.591650894390567	0.0850111904905346	0.523641941998139
lasso	17	0.596994888211907	0.663247863247863	0.554005866561774	0.608626864904819	0.109241996686089	0.521233267555947
decision_tree	8	0.878607941343522	0.541025641025641	0.607122242227252	0.574073941626446	0.0660966012016108	0.521196660665158
knn	7	0.858109154747767	0.525641025641026	0.540528156435415	0.53308459103822	0.0148871307943889	0.521174886402709
xgboost	12	0.94459647854598	0.53974358974359	0.601708046855106	0.570725818299348	0.061964457111516	0.521154252610135
lightgbm	12	0.863066040171426	0.547435897435897	0.63541805015814	0.591426973797019	0.0879821527222423	0.521041251619225
xgboost	9	1	0.55982905982906	0.693928881881999	0.62687897085553	0.134099822052939	0.519599113213178
svm	18	0.703413022151082	0.543589743589744	0.628451212843089	0.586020478216416	0.0848614692533457	0.51813130281374
randomforest	10	1	0.523931623931624	0.543990853917324	0.533961238924474	0.0200592299857005	0.517913854935914
xgboost	15	0.941214436928796	0.525213675213675	0.549742802851566	0.53747823903262	0.0245291276378906	0.517854936922308
xgboost	18	0.94459647854598	0.53974358974359	0.616031355241882	0.577887472492736	0.0762877654982919	0.516857260094102
knn	16	0.858109154747767	0.525641025641026	0.557502840366887	0.541571933003957	0.0318618147258618	0.516082481223267
svm	9	0.934527805029173	0.544444444444444	0.639352301200127	0.591898372822286	0.0949078567556829	0.515972087417739
svm	13	0.703413022151082	0.543589743589744	0.63570797777169	0.589648860680717	0.0921182341819461	0.51595427333516
randomforest	17	1	0.530769230769231	0.587655115246648	0.55921217300794	0.0568858844774176	0.513703465426006
svm	12	0.703413022151082	0.543589743589744	0.659108284384279	0.601349013987011	0.115518540794536	0.508934181351383
lightgbm	14	0.965095265141736	0.535897435897436	0.628753309491473	0.582325372694454	0.092855873594037	0.508040673819225
xgboost	17	0.941214436928796	0.525213675213675	0.510002160247239	0.517607917730457	0.0152115149664358	0.505438705757309
lasso	12	0.598905354468942	0.657264957264957	0.540470662630372	0.598867809947665	0.116794294634585	0.505432374239997
xgboost	10	0.941214436928796	0.525213675213675	0.602568636420097	0.563891155816886	0.0773549612064217	0.502007186851749
lightgbm	3	0.965095265141736	0.535897435897436	0.649422465099183	0.59265995049831	0.113525029201747	0.501839927136912
svm	6	0.907058398306397	0.528205128205128	0.622233051776819	0.575219089990973	0.0940279235716905	0.499996751133621
lasso	10	0.596943253988744	0.663247863247863	0.537134175654969	0.600191019451416	0.126113687592894	0.499300069377101
nn	7	0.61496359787267	0.595726495726496	0.519990901490209	0.557858698608352	0.0757355942362867	0.497270223219323
lasso	16	0.5	0.5	0.510102301790281	0.505051150895141	0.0101023017902814	0.496969309462916
logistic	16	0.618577993494088	0.647008547008547	0.531134438914759	0.589071492961653	0.115874108093788	0.496372206486623
randomforest	18	1	0.521367521367521	0.613177478579653	0.567272499973587	0.0918099572121311	0.493824534203882
decision_tree	5	0.778644085299737	0.506837606837607	0.564748336809106	0.535792971823356	0.0579107299714988	0.489464387846157
logistic	1	0.746372695822791	0.536752136752137	0.694588997191299	0.615670566971718	0.157836860439162	0.489401078620388
knn	11	0.786595755666856	0.529487179487179	0.667321455456117	0.598404317471648	0.137834275968938	0.488136896696498
glm	1	0.746372695822791	0.536752136752137	0.703938400385769	0.620345268568953	0.167186263633632	0.486596257662047
xgboost	6	1	0.513675213675214	0.604082388465443	0.558878801070328	0.0904071747902291	0.486553061238145
lasso	8	0.631073475499561	0.682051282051282	0.53122022893491	0.606635755493096	0.150831053116372	0.485970912999999
knn	9	0.819899829607064	0.518803418803419	0.631348690412553	0.575076054607986	0.112545271609135	0.485039837320678
svm	14	0.865441214436929	0.530769230769231	0.687239354291986	0.609004292530608	0.156470123522755	0.483828193712404
lightgbm	6	0.998760778644085	0.502564102564103	0.577991085114471	0.540277593839287	0.0754269825503685	0.479936007798992
decision_tree	14	0.847317602106676	0.496581196581197	0.554534001293574	0.525557598937386	0.0579528047123778	0.479195355167483
svm	3	0.865441214436929	0.530769230769231	0.715447398271358	0.623108314520294	0.184678167502127	0.475365780518593
lightgbm	9	0.998657510197759	0.532478632478632	0.725238099953786	0.628858366216209	0.192759467475154	0.474650792236086
lasso	7	0.585119016884391	0.617948717948718	0.506702896222347	0.562325807085532	0.111245821726371	0.473329149704436
decision_tree	3	0.847317602106676	0.496581196581197	0.587946639123098	0.542263917852147	0.0913654425419014	0.469171563818626
randomforest	13	1	0.509401709401709	0.655749271662825	0.582575490532267	0.146347562261115	0.465497440723375
randomforest	2	1	0.502564102564103	0.630563261602282	0.566563682083192	0.127999159038179	0.464164354852649
nn	16	0.614498889864202	0.614102564102564	0.495434170691137	0.55476836739685	0.118668393411427	0.459833652667708
randomforest	12	1	0.505982905982906	0.662838632245248	0.584410769114077	0.156855726262342	0.458926188104203
decision_tree	11	0.772473795631745	0.485897435897436	0.587278286287938	0.536587861092687	0.101380850390502	0.455483180780285
nn	11	0.720607218464398	0.505982905982906	0.690328912963184	0.598155909473045	0.184346006980278	0.450679103888823
lasso	11	0.720658852687561	0.498290598290598	0.669988668404337	0.584139633347468	0.171698070113738	0.446781177256477
decision_tree	9	0.833892704084267	0.474786324786325	0.575343984718985	0.525065154752655	0.10055765993266	0.444619026806527
svm	5	0.711622863634017	0.691452991452991	0.498460913254514	0.594956952353753	0.192992078198478	0.440563289794971
logistic	11	0.720762121133887	0.495726495726496	0.685103846082107	0.590415170904301	0.189377350355611	0.438913290619812
knn	3	0.771518562503227	0.491452991452991	0.670715485765167	0.581084238609079	0.179262494312175	0.437674243159339
glm	11	0.720762121133887	0.495726495726496	0.689613472292095	0.592669984009295	0.193886976565599	0.437560402756816
knn	14	0.771518562503227	0.491452991452991	0.679617	0.585534975938496	0.188163968971009	0.435003800761689
knn	10	0.770021170031497	0.464529914529915	0.565449774229568	0.514989844379741	0.100919859699653	0.434253956620019
knn	15	0.770021170031497	0.464529914529915	0.577015714397155	0.520772814463535	0.112485799867241	0.430784174569742
xgboost	3	0.996230701709093	0.463247863247863	0.574600359253249	0.518924111250556	0.111352496005386	0.429842114446247
lasso	6	0.735684411628027	0.476068376068376	0.65199501554058	0.564031695804478	0.175926639472204	0.423290384226715
knn	17	0.770021170031497	0.464529914529915	0.602358700663279	0.533444307596597	0.137828786133365	0.423181278689905
lightgbm	5	0.906593690297929	0.442307692307692	0.507723696593262	0.475015694450477	0.0654160042855696	0.422682891022021
lightgbm	11	0.98987969226003	0.463247863247863	0.619961422877024	0.541604643062444	0.156713559629161	0.416233795359115
randomforest	3	1	0.460683760683761	0.609139352903328	0.534911556793545	0.148455592219568	0.41614708301789
xgboost	14	0.996230701709093	0.463247863247863	0.626409816200098	0.54482883972398	0.163161952952234	0.414299277362193
lightgbm	15	0.84638818608974	0.443589743589744	0.552029667918365	0.497809705754054	0.108439924328622	0.411057766291157
glm	6	0.735477874735375	0.465811965811966	0.661257605738359	0.563534785775162	0.195445639926393	0.407178273834048
lightgbm	17	0.84638818608974	0.443589743589744	0.565300835904447	0.504445289747096	0.121711092314704	0.407076415895332
nn	6	0.692776372179481	0.46025641025641	0.640510749647274	0.550383579951842	0.180254339390864	0.406180108439151
logistic	6	0.735477874735375	0.465811965811966	0.667594088327146	0.566703027069556	0.201782122515181	0.405277329057412
lightgbm	10	0.84638818608974	0.443589743589744	0.58242893558683	0.513009339588287	0.138839191997087	0.401937985990618
lasso	1	0.746062890483813	0.464102564102564	0.672406338866441	0.568254451484502	0.208303774763877	0.401611431673401

## Sheet: LC
Model	Module	Train_AUC	Test_AUC	CrossTrain_AUC	AUC_Mean	AUC_Diff	Module_Score
logistic	3	0.73466810966811	0.706182643221781	0.707623131562835	0.706902887392308	0.00144048834105415	0.705750496719465
glm	3	0.73466810966811	0.706182643221781	0.685426801828889	0.695804722525335	0.0207558413928917	0.679200049411022
glm	9	0.708946608946609	0.680657969370391	0.690463633992265	0.685560801681328	0.00980566462187382	0.677716269983829
logistic	9	0.708946608946609	0.680657969370391	0.675542055744199	0.678100012557295	0.00511591362619213	0.674007281656342
lasso	14	0.691378066378066	0.667612024957459	0.669609614335474	0.668610819646466	0.00199758937801475	0.667012748144054
glm	14	0.691017316017316	0.668179239931934	0.674800826282686	0.67149003310731	0.00662158635075216	0.666192764026709
logistic	2	0.691017316017316	0.668179239931934	0.684329808216878	0.676254524074406	0.0161505682849443	0.663334069446451
glm	8	0.713744588744589	0.691435053885423	0.668515687158496	0.679975370521959	0.0229193667269267	0.661639877140418
svm	8	0.86962481962482	0.668746454906409	0.66148233083803	0.66511439287222	0.00726412406837929	0.659303093617516
lasso	15	0.678643578643579	0.658536585365854	0.657977490441585	0.658257037903719	0.000559094924268533	0.657809761964305
nn	14	0.674693362193362	0.670731707317073	0.660734451718494	0.665733079517784	0.00999725559857878	0.657735275038921
svm	10	0.915981240981241	0.66988088485536	0.660211192244744	0.665046038550052	0.00966969261061634	0.657310284461559
logistic	24	0.679437229437229	0.656267725467952	0.659520570580957	0.657894148024454	0.00325284511300428	0.655291871934051
logistic	15	0.679437229437229	0.656267725467952	0.660298462381108	0.65828309392453	0.00403073691315536	0.655058504394006
glm	15	0.679437229437229	0.656267725467952	0.661304976150052	0.658786350809002	0.00503725068210015	0.654756550263322
lasso	4	0.742821067821068	0.656834940442428	0.667812854542758	0.662323897492593	0.0109779141003299	0.653541566212329
lasso	2	0.691558441558442	0.667612024957459	0.656304785233138	0.661958405095298	0.0113072397243209	0.652912613315842
svm	3	0.879473304473304	0.70504821327283	0.664269390856612	0.684658802064721	0.0407788224162189	0.652035744131746
xgboost	16	0.996897546897547	0.652297220646625	0.657598822750166	0.654948021698395	0.00530160210354058	0.650706740015563
glm	2	0.691017316017316	0.668179239931934	0.654325078505425	0.66125215921868	0.0138541614265093	0.650168830077472
lightgbm	9	0.986471861471861	0.653998865570051	0.669273945953152	0.661636405761601	0.0152750803831005	0.649416341455121
svm	4	0.861255411255411	0.673851389676687	0.654138078991548	0.663994734334117	0.0197133106851398	0.648224085786006
nn	4	0.728715728715729	0.659103800340329	0.699586032739114	0.679344916539721	0.0404822323987848	0.646959130620694
nn	8	0.708369408369408	0.648610323312535	0.657633625394131	0.653121974353333	0.00902330208159507	0.645903332688057
nn	3	0.715097402597403	0.663641520136132	0.64784945699039	0.655745488563261	0.0157920631457419	0.643111838046667
randomforest	24	1	0.647475893363585	0.6626561060442	0.655065999703893	0.0151802126806156	0.6429218295594
lasso	3	0.735064935064935	0.708451503119682	0.656320427742438	0.68238596543106	0.0521310753772443	0.640681105129265
xgboost	15	0.985930735930736	0.642087351106069	0.650896637771125	0.646491994438597	0.00880928666505587	0.639444565106552
glm	20	0.694516594516595	0.647192285876347	0.673121098776865	0.660156692326606	0.0259288129005179	0.639413642006192
randomforest	3	1	0.666193987521271	0.645529439577423	0.655861713549347	0.0206645479438474	0.639330075194269
logistic	1	0.675324675324675	0.643788996029495	0.664990689478486	0.65438984275399	0.0212016934489906	0.637428487994798
logistic	20	0.694516594516595	0.647192285876347	0.680322611104117	0.663757448490232	0.0331303252277697	0.637253188308016
lightgbm	24	0.951984126984127	0.640952921157119	0.637103343035007	0.639028132096063	0.00384957812211173	0.635948469598373
glm	4	0.742857142857143	0.655700510493477	0.640297883639183	0.64799919706633	0.0154026268542944	0.635677095582894
logistic	14	0.691017316017316	0.668179239931934	0.642929773256516	0.655554506594225	0.0252494666754179	0.635354933253891
randomforest	9	1	0.648610323312535	0.694285228944786	0.671447776128661	0.0456749056322505	0.63490785162286
logistic	4	0.742857142857143	0.655700510493477	0.725753715456446	0.690727112974961	0.0700532049629685	0.634684549004586
lasso	24	0.678607503607504	0.657969370391378	0.638861411156276	0.648415390773827	0.0191079592351021	0.633129023385746
logistic	6	0.670562770562771	0.636982416335791	0.633894946498895	0.635438681417343	0.00308746983689634	0.632968705547826
randomforest	2	1	0.636698808848554	0.633375978688347	0.63503739376845	0.0033228301602064	0.632379129640285
glm	6	0.670562770562771	0.636982416335791	0.653369684614799	0.645176050475295	0.0163872682790075	0.632066235852089
knn	10	0.821194083694084	0.63471355643789	0.64504309761627	0.63987832702708	0.01032954117838	0.631614694084376
randomforest	14	1	0.645207033465684	0.634558120391028	0.639882576928356	0.0106489130746555	0.631363446468631
lightgbm	15	0.951984126984127	0.640952921157119	0.689482129391892	0.665217525274505	0.048529208234773	0.626394158686687
lightgbm	3	0.987987012987013	0.631877481565513	0.653607503607504	0.642742492586508	0.0217300220419901	0.625358474952916
lasso	10	0.718650793650794	0.635280771412365	0.626863170926182	0.631071971169274	0.0084176004861829	0.624337890780328
glm	24	0.679437229437229	0.656267725467952	0.628865257902822	0.642566491685387	0.0274024675651308	0.620644517633282
nn	24	0.668921356421356	0.621951219512195	0.620876182309499	0.621413700910847	0.00107503720269653	0.62055367114869
logistic	10	0.721139971139971	0.623369256948383	0.633717849405126	0.628543553176755	0.0103485924567425	0.620264679211361
nn	1	0.676551226551227	0.623085649461146	0.633038758696973	0.62806220407906	0.0099531092358276	0.620099716690397
lasso	11	0.627849927849928	0.619965967101532	0.620007973477695	0.619986970289613	4.20063761636946e-05	0.619953365188682
glm	1	0.675324675324675	0.643788996029495	0.624803736437925	0.63429636623371	0.0189852595915702	0.619108158560454
randomforest	8	1	0.622802041973908	0.635283044019813	0.62904254299686	0.0124810020459044	0.619057741360137
lasso	17	0.627669552669553	0.619965967101532	0.623486009817129	0.62172598845933	0.00352004271559736	0.618909954286852
xgboost	3	0.997691197691198	0.623369256948383	0.638514374481717	0.63094181571505	0.015145117533334	0.618825721688383
svm	16	0.82521645021645	0.625638116846285	0.64992784992785	0.637782983387067	0.0242897330815652	0.618351196921815
glm	17	0.628463203463204	0.619398752127056	0.623326905525429	0.621362828826242	0.00392815339837271	0.618220306107544
xgboost	2	0.994155844155844	0.619965967101532	0.627116480999976	0.623541224050754	0.00715051389844457	0.617820812931998
glm	21	0.628463203463204	0.619398752127056	0.618121826346049	0.618760289236553	0.00127692578100724	0.617738748611747
xgboost	9	0.998737373737374	0.674985819625638	0.629845278518878	0.652415549072258	0.0451405411067602	0.61630311618685
nn	6	0.662590187590188	0.61656267725468	0.617843211353687	0.617202944304183	0.00128053409900708	0.616178517024977
lightgbm	7	0.984199134199134	0.622234826999433	0.644695947005252	0.633465387002343	0.0224611200058197	0.615496490997687
svm	20	0.829473304473304	0.61656267725468	0.62020202020202	0.61838234872835	0.0036393429473407	0.615470874370477
nn	15	0.66780303030303	0.624220079410096	0.658310179924896	0.641265129667496	0.0340901005147999	0.613993049255656
randomforest	15	1	0.620249574588769	0.641836514128287	0.631043044358528	0.0215869395395181	0.613773492726914
lasso	8	0.713708513708514	0.696539988655701	0.632828282828283	0.664684135741992	0.0637117058274178	0.613714771080057
lasso	9	0.708946608946609	0.67838910947249	0.628609347490288	0.653499228481389	0.0497797619822025	0.613675418895627
svm	2	0.807287157287157	0.681225184344867	0.628357941224028	0.654791562784447	0.0528672431208388	0.612497768287776
logistic	7	0.686291486291486	0.622234826999433	0.65493505081254	0.638584938905987	0.0327002238131074	0.612424759855501
lasso	12	0.632395382395382	0.613726602382303	0.61258018087823	0.613153391630266	0.00114642150407285	0.612236254427008
nn	2	0.682575757575758	0.670448099829836	0.624800552799197	0.647624326314516	0.0456475470306387	0.611106288690005
svm	7	0.822582972582973	0.613159387407828	0.620445113094003	0.616802250250915	0.00728572568617536	0.610973669701975
glm	13	0.656565656565657	0.629608621667612	0.615040696849588	0.6223246592586	0.0145679248180239	0.610670319404181
xgboost	24	0.985930735930736	0.642087351106069	0.616879514810021	0.629483432958045	0.0252078362960485	0.609317163921206
glm	5	0.646248196248196	0.642654566080544	0.616935270005077	0.629794918042811	0.025719296075468	0.609219481182436
lightgbm	2	0.959163059163059	0.648326715825298	0.617551932519199	0.632939324172249	0.0307747833060984	0.60831949752737
glm	12	0.632431457431457	0.612024957458877	0.624749314467149	0.618387135963013	0.0127243570082717	0.608207650356395
logistic	12	0.632431457431457	0.612024957458877	0.6081629112147	0.610093934336789	0.00386204624417663	0.607004297341447
nn	16	0.686724386724387	0.61769710720363	0.653535353535354	0.635616230369492	0.0358382463317235	0.606945633304113
logistic	17	0.628463203463204	0.619398752127056	0.609789927778513	0.614594339952784	0.00960882434854338	0.60690728047395
lasso	7	0.686147186147186	0.621667612024957	0.609996666136279	0.615832139080618	0.0116709458886782	0.606495382369676
xgboost	14	0.994155844155844	0.619965967101532	0.608929817070971	0.614447892086251	0.0110361500305608	0.605618972061802
knn	3	0.821753246753247	0.614577424844016	0.646144143888196	0.630360784366106	0.0315667190441804	0.605107409130762
glm	7	0.686291486291486	0.622234826999433	0.609031525386046	0.615633176192739	0.013203301613387	0.60507053490203
logistic	11	0.628463203463204	0.619398752127056	0.608232333962366	0.613815543044711	0.0111664181646899	0.604882408512959
nn	11	0.618831168831169	0.605218377765173	0.611507936507937	0.608363157136555	0.00628955874276349	0.603331510142344
nn	10	0.699116161616162	0.609472490073738	0.630005473488721	0.619738981781229	0.0205329834149829	0.603312595049243
nn	7	0.644372294372294	0.604651162790698	0.610930735930736	0.607790949360717	0.00627957314003824	0.602767290848686
lightgbm	6	0.981601731601732	0.603516732841747	0.608554472791124	0.606035602816435	0.00503773994937684	0.602005410856934
logistic	8	0.713744588744589	0.691435053885423	0.622196896008582	0.656815974947002	0.0692381578768405	0.60142544864553
glm	16	0.706168831168831	0.617129892229155	0.671887720844349	0.644508806536752	0.0547578286151945	0.600702543644597
svm	24	0.789321789321789	0.66988088485536	0.616487578161064	0.643184231508212	0.053393306694296	0.600469586152775
randomforest	4	1	0.659671015314804	0.612481539973381	0.636076277644092	0.0471894753414238	0.598324697370953
knn	2	0.77965367965368	0.60436755530346	0.625022724376743	0.614695139840102	0.0206551690732834	0.598171004581475
lightgbm	20	0.961904761904762	0.609756097560976	0.648979279403127	0.629367688482051	0.0392231818421512	0.59798914300833
svm	9	0.864321789321789	0.657969370391378	0.611789774435638	0.634879572413508	0.0461795959557403	0.597935895648916
lasso	16	0.706673881673882	0.617129892229155	0.683982683982684	0.650556288105919	0.0668527917535291	0.597074054703096
xgboost	10	1	0.612592172433352	0.667788041690767	0.64019010706206	0.0551958692574148	0.596033411656128
svm	6	0.836075036075036	0.602382302892796	0.597031859896439	0.599707081394617	0.00535044299635778	0.595426726997531
nn	12	0.629148629148629	0.602949517867272	0.596401017451654	0.599675267659463	0.0065485004156175	0.594436467326969
logistic	16	0.706168831168831	0.617129892229155	0.694395899204752	0.655762895716954	0.0772660069755975	0.593950090136476
nn	20	0.676262626262626	0.594441293250142	0.597822296361576	0.596131794805859	0.00338100311143452	0.593426992316711
knn	9	0.791450216450216	0.595008508224617	0.60501074771611	0.600009627970364	0.0100022394914933	0.592007836377169
lightgbm	4	0.983585858585859	0.602949517867272	0.641333396474517	0.622141457170894	0.0383838786072452	0.591434354285098
lightgbm	16	0.974819624819625	0.60805445263755	0.663463942876271	0.635759197756911	0.0554094902387218	0.591431605565933
nn	17	0.608116883116883	0.593306863301191	0.606983402387739	0.600145132844465	0.0136765390865478	0.589203901575227
knn	14	0.77965367965368	0.60436755530346	0.592444080741953	0.598405818022707	0.0119234745615069	0.588867038373501
xgboost	5	0.983982683982684	0.59217243335224	0.604838199994852	0.598505316673546	0.0126657666426118	0.588372703359457
nn	13	0.633333333333333	0.593590470788429	0.614375720046083	0.603983095417256	0.0207852492576541	0.587354896011133
lasso	20	0.694300144300144	0.647759500850822	0.600660168566578	0.6242098347087	0.0470993322842447	0.586530368881304
svm	17	0.696933621933622	0.589903573454339	0.586718848507046	0.588311210980693	0.00318472494729316	0.585763431022858
svm	1	0.810642135642136	0.693136698808849	0.610052702843558	0.651594700826203	0.0830839959652904	0.585127504053971
randomforest	10	1	0.602382302892796	0.666199778955745	0.634291040924271	0.0638174760629486	0.583237060073912
svm	11	0.696933621933622	0.589903573454339	0.584619476694536	0.587261525074438	0.00528409675980335	0.583034247666595
xgboost	20	0.996248196248196	0.590470788428815	0.616058381541126	0.60326458498497	0.0255875931123114	0.582794510495121
randomforest	1	1	0.612024957458877	0.58801661889961	0.600020788179243	0.0240083385592671	0.58081411733183
lasso	19	0.62994227994228	0.583096993760635	0.592571721161399	0.587834357461017	0.00947472740076394	0.580254575540406
xgboost	25	0.940818903318903	0.586500283607487	0.610668986471115	0.598584635039301	0.024168702863628	0.579249672748399
logistic	19	0.629834054834055	0.581395348837209	0.5915837414548	0.586489545146005	0.0101883926175911	0.578338831051932
glm	19	0.629834054834055	0.581395348837209	0.578097737564101	0.579746543200655	0.00329761127310835	0.577108454182168
glm	11	0.628463203463204	0.619398752127056	0.586124080362196	0.602761416244626	0.0332746717648603	0.576141678832738
randomforest	20	1	0.600397050482133	0.682750972275755	0.641574011378944	0.0823539217936223	0.575690873944046
lightgbm	8	0.982359307359307	0.584798638684061	0.617667141565751	0.601232890124906	0.0328685028816894	0.574938087819554
randomforest	16	1	0.595575723199092	0.664678859908936	0.630127291554014	0.0691031367098436	0.574844782186139
svm	13	0.760497835497836	0.636982416335791	0.588002335722676	0.612492376029234	0.0489800806131154	0.573308311538741
lasso	18	0.591305916305916	0.576857629041407	0.58953016038742	0.583193894714414	0.0126725313460138	0.573055869637602
glm	18	0.592027417027417	0.574588769143505	0.58022472617399	0.577406747658748	0.00563595703048425	0.57289798203436
xgboost	4	0.996608946608947	0.684061259217243	0.598528309299594	0.641294784258419	0.0855329499176495	0.572868424324299
nn	21	0.608116883116883	0.593306863301191	0.577382594591317	0.585344728946254	0.0159242687098743	0.572605313978355
randomforest	7	1	0.587067498581963	0.637230423142708	0.612148960862336	0.0501629245607458	0.572018621213739
nn	25	0.593253968253968	0.576857629041407	0.593722943722944	0.585290286382175	0.016865314681537	0.571798034636946
lightgbm	10	0.998737373737374	0.583096993760635	0.621385698303002	0.602241346031819	0.0382887045423667	0.571610382397925
decision_tree	10	0.850036075036075	0.595008508224617	0.576758665407148	0.585883586815882	0.0182498428174694	0.571283712561907
glm	22	0.592027417027417	0.574588769143505	0.586798237889283	0.580693503516394	0.0122094687457778	0.570925928519772
nn	22	0.593073593073593	0.576857629041407	0.5969322456478	0.586894937344603	0.0200746166063932	0.570835244059489
logistic	18	0.592027417027417	0.574588769143505	0.58803819663349	0.581313482888498	0.0134494274899846	0.57055394089651
nn	18	0.593235930735931	0.576290414066931	0.595473663152088	0.58588203860951	0.0191832490851567	0.570535439341384
logistic	26	0.592027417027417	0.574588769143505	0.588907234075393	0.581748001609449	0.0143184649318872	0.570293229663939
glm	25	0.592027417027417	0.574588769143505	0.591640588874864	0.583114679009185	0.0170518197313587	0.569473223224098
glm	26	0.592027417027417	0.574588769143505	0.591787549460594	0.58318815930205	0.0171987803170884	0.569429135048379
knn	15	0.782611832611833	0.575439591605218	0.596392496392496	0.585916043998857	0.0209529047872781	0.569153720169035
xgboost	8	0.998773448773449	0.649461145774248	0.587424612795078	0.618442879284663	0.0620365329791707	0.568813652901326
glm	10	0.721139971139971	0.623369256948383	0.580594863401737	0.60198206017506	0.042774393546646	0.567762545337744
svm	14	0.807287157287157	0.681225184344867	0.593712415962091	0.637468800153479	0.0875127683827754	0.567458585447259
xgboost	26	0.940818903318903	0.586500283607487	0.571838474579159	0.579169379093323	0.0146618090283283	0.56743993187066
xgboost	18	0.940818903318903	0.586500283607487	0.571424738909648	0.578962511258568	0.0150755446978389	0.566902075500297
decision_tree	4	0.819408369408369	0.569767441860465	0.585813879134017	0.577790660497241	0.0160464372735523	0.564953510678399
svm	18	0.648448773448773	0.566080544526375	0.570870128273116	0.568475336399746	0.00478958374674088	0.564643669402353
nn	19	0.627669552669553	0.57402155416903	0.609681601877592	0.591851578023311	0.0356600477085622	0.563323539856461
svm	26	0.648448773448773	0.566080544526375	0.57568376607218	0.570882155299278	0.00960322154580484	0.563199578062634
svm	22	0.648448773448773	0.566080544526375	0.576138325346297	0.571109434936336	0.0100577808199213	0.563063210280399
glm	23	0.599062049062049	0.567214974475326	0.583322381314703	0.575268677895015	0.0161074068393772	0.562382752423513
decision_tree	19	0.81300505050505	0.562393647192286	0.563033830969447	0.562713739080866	0.000640183777160797	0.562201592059138
lightgbm	12	0.923881673881674	0.563811684628474	0.57020390070922	0.567007792668847	0.00639221608074569	0.56189401980425
knn	24	0.782611832611833	0.575439591605218	0.624908581291725	0.600174086448472	0.0494689896865068	0.560598894699266
logistic	23	0.599062049062049	0.567214974475326	0.590390676051652	0.578802825263489	0.0231757015763253	0.560262264002429
knn	20	0.806421356421356	0.564095292115712	0.576980723390714	0.570538007753213	0.012885431275002	0.560229662733211
lasso	6	0.670165945165945	0.637549631310267	0.577641527190338	0.607595579250302	0.0599081041199289	0.559669095954359
svm	25	0.648448773448773	0.566080544526375	0.590431803186383	0.578256173856379	0.0243512586600074	0.558775166928373
lasso	22	0.591450216450216	0.576857629041407	0.561820770463948	0.569339199752677	0.0150368585774592	0.55730971289071
randomforest	25	1	0.563244469653999	0.583528875114038	0.573386672384019	0.0202844054600393	0.557159148015987
svm	15	0.789321789321789	0.66988088485536	0.582816642630886	0.626348763743123	0.087064242224474	0.556697369963544
lasso	23	0.598845598845599	0.566647759500851	0.558368486564725	0.562508123032788	0.00827927293612574	0.555884704683887
decision_tree	24	0.826497113997114	0.562110039705048	0.556872539585338	0.559491289645193	0.00523750011971003	0.555301289549425
svm	12	0.731529581529581	0.626772546795235	0.571425659877372	0.599099103336304	0.0553468869178637	0.554821593802013
lightgbm	14	0.959163059163059	0.648326715825298	0.575849021091023	0.61208786845816	0.072477694734275	0.55410571267074
svm	19	0.759487734487735	0.560975609756098	0.584562370452444	0.572768990104271	0.0235867606963468	0.553899581547194
xgboost	7	0.997763347763348	0.567782189449802	0.556514023900874	0.562148106675338	0.0112681655489275	0.553133574236196
lightgbm	13	0.933008658008658	0.554169030062394	0.560497835497835	0.557333432780114	0.0063288054354419	0.552270388431761
nn	23	0.603066378066378	0.564662507090187	0.608376030802813	0.5865192689465	0.0437135237126263	0.551548449976399
knn	8	0.791143578643579	0.650311968235961	0.573564826471946	0.611938397353954	0.0767471417640155	0.550540683942741
decision_tree	15	0.826497113997114	0.562110039705048	0.601006074531034	0.581558057118041	0.0388960348259855	0.550441229257252
lightgbm	17	0.896771284271284	0.54849688031764	0.548499192507879	0.54849803641276	2.312190238829e-06	0.548496186660569
randomforest	5	1	0.566647759500851	0.629959675235679	0.598303717368265	0.0633119157348283	0.547654184780402
svm	5	0.775757575757576	0.609756097560976	0.561870639004471	0.585813368282723	0.0478854585565051	0.547505001437519
lightgbm	11	0.896771284271284	0.54849688031764	0.553756889161053	0.551126884739347	0.00526000884341282	0.546918877664617
knn	12	0.769678932178932	0.624220079410096	0.564485032282183	0.59435255584614	0.0597350471279136	0.546564518143809
lasso	1	0.675396825396825	0.643788996029495	0.566863407306393	0.605326201667944	0.0769255887231018	0.543785730689463
randomforest	6	1	0.559557572319909	0.614460246433982	0.587008909376946	0.0549026741140731	0.543086770085687
xgboost	13	0.982900432900433	0.642654566080544	0.565836940836941	0.604245753458743	0.0768176252436037	0.54279165326386
decision_tree	14	0.819462481962482	0.546795235394214	0.56139142431491	0.554093329854562	0.0145961889206959	0.542416378718006
nn	26	0.593344155844156	0.576290414066931	0.549683881386799	0.562987147726865	0.0266065326801328	0.541701921582759
lasso	21	0.627886002886003	0.619398752127056	0.558730158730159	0.589064455428608	0.0606685933968975	0.54052958071109
lasso	26	0.591450216450216	0.576857629041407	0.548051948051948	0.562454788546677	0.0288056809894586	0.539410243755111
knn	5	0.782503607503607	0.596710153148043	0.551937379973422	0.574323766560733	0.0447727731746208	0.538505548021036
xgboost	17	0.976695526695527	0.5436755530346	0.563278261702721	0.553476907368661	0.0196027086681213	0.537794740434164
logistic	22	0.592027417027417	0.574588769143505	0.545523713517665	0.560056241330585	0.0290650556258403	0.536804196829913
randomforest	13	1	0.595575723199092	0.547669592232116	0.571622657715604	0.0479061309669766	0.533297752942023
knn	6	0.796572871572872	0.570901871809416	0.541702741702742	0.556302306756079	0.0291991301066741	0.532943002670739
randomforest	18	1	0.553318207600681	0.537120525410214	0.545219366505448	0.0161976821904661	0.532261220753075
randomforest	26	1	0.555303460011344	0.63467623102268	0.594989845517012	0.0793727710113353	0.531491628707944
randomforest	22	1	0.541973908111174	0.582178932178932	0.562076420145053	0.0402050240677581	0.529912400890847
lightgbm	19	0.95508658008658	0.533749290981282	0.548569227374526	0.541159259177904	0.0148199363932445	0.529303310063309
logistic	21	0.628463203463204	0.619398752127056	0.549955999784802	0.584677375955929	0.0694427523422537	0.529123174082126
xgboost	11	0.976695526695527	0.5436755530346	0.592311046598899	0.567993299816749	0.0486354935642986	0.52908490496531
decision_tree	2	0.819462481962482	0.546795235394214	0.606513347788258	0.576654291591236	0.0597181123940439	0.528879801676001
lightgbm	25	0.831385281385281	0.530913216108905	0.552390144362795	0.54165168023585	0.0214769282538899	0.524470137632738
lightgbm	22	0.831385281385281	0.530913216108905	0.555636104411146	0.543274660260026	0.0247228883022407	0.523496349618233
knn	13	0.795562770562771	0.528360748723766	0.544937760227181	0.536649254475474	0.0165770115034146	0.523387645272742
nn	5	0.641197691197691	0.634146341463415	0.547554239960079	0.590850290711747	0.0865921015033361	0.521576609509078
lightgbm	26	0.831385281385281	0.530913216108905	0.564862416650868	0.547887816379887	0.033949200541963	0.520728455946316
svm	23	0.671103896103896	0.595008508224617	0.537373737373737	0.566191122799177	0.0576347708508799	0.520083306118473
logistic	5	0.646248196248196	0.642654566080544	0.548005486334154	0.595330026207349	0.0946490797463905	0.519610762410237
decision_tree	23	0.817622655122655	0.56920022688599	0.530570825114957	0.549885526000473	0.0386294017710327	0.518982004583647
xgboost	23	0.971013708513708	0.643788996029495	0.547474453397121	0.595631724713308	0.0963145426323739	0.518580090607409
lightgbm	18	0.831385281385281	0.530913216108905	0.578150992488145	0.554532104298525	0.0472377763792394	0.516741883195133
xgboost	6	0.994733044733045	0.53885422575156	0.615692887511917	0.577273556631738	0.0768386617603569	0.515802627223453
randomforest	23	1	0.538287010777085	0.520633952519546	0.529460481648315	0.0176530582575387	0.515338035042284
xgboost	21	0.976695526695527	0.5436755530346	0.639522571549842	0.591599062292221	0.0958470185152421	0.514921447480027
lightgbm	5	0.953932178932179	0.630175836642087	0.540742354879133	0.58545909576061	0.0894334817629541	0.513912310350247
lightgbm	23	0.882034632034632	0.514463981849121	0.516307338208234	0.515385660028677	0.00184335635911281	0.513910974941387
knn	4	0.797907647907648	0.536018150879183	0.610662428133786	0.573340289506485	0.0746442772546032	0.513624867702802
decision_tree	1	0.83713924963925	0.513896766874645	0.523229197114891	0.518562981994768	0.00933243024024533	0.511097037802572
xgboost	22	0.940818903318903	0.586500283607487	0.527883251500273	0.55719176755388	0.0586170321072144	0.510298141868109
decision_tree	9	0.811255411255411	0.531480431083381	0.602765784293681	0.567123107688531	0.0712853532103001	0.510094825120291
nn	9	0.698719336219336	0.627056154282473	0.535730105269297	0.581393129775885	0.0913260490131762	0.508332290565344
lasso	13	0.656782106782107	0.630175836642087	0.535578377094867	0.582877106868477	0.09459745954722	0.507199139230701
randomforest	12	1	0.564946114577425	0.520523706536832	0.542734910557128	0.0444224080405928	0.507196984124654
decision_tree	20	0.827056277056277	0.517867271695973	0.569424758974048	0.54364601533501	0.0515574872780752	0.50240002551255
lasso	25	0.591305916305916	0.576857629041407	0.519122023809524	0.547989826425465	0.0577356052318829	0.501801342239959
decision_tree	13	0.790079365079365	0.511627906976744	0.546321500484749	0.528974703730747	0.0346935935080048	0.501219828924343
lightgbm	1	0.964790764790765	0.544526375496313	0.508919855081251	0.526723115288782	0.0356065204150616	0.498237898956733
lasso	5	0.646897546897547	0.64322178105502	0.531267685342388	0.587244733198704	0.111954095712632	0.497681456628599
decision_tree	12	0.826533189033189	0.57770845150312	0.515775345655715	0.546741898579417	0.0619331058474049	0.497195413901493
randomforest	19	1	0.506522972206466	0.551069967266776	0.528796469736621	0.0445469950603096	0.493158873688373
lightgbm	21	0.896771284271284	0.54849688031764	0.5048087523703	0.52665281634397	0.0436881279473404	0.491702313986098
svm	21	0.696933621933622	0.589903573454339	0.513304167191238	0.551603870322788	0.0765994062631016	0.490324345312307
knn	16	0.798250360750361	0.532047646057856	0.675634002379166	0.603840824218511	0.143586356321311	0.488971739161463
knn	23	0.738221500721501	0.506522972206466	0.569023941021897	0.537773456614182	0.0625009688154308	0.487772681561837
decision_tree	8	0.819660894660895	0.498581962563812	0.538744588744589	0.5186632756542	0.040162626180777	0.486533174709579
logistic	25	0.592027417027417	0.574588769143505	0.506266674272036	0.540427721707771	0.0683220948714693	0.485770045810595
decision_tree	16	0.815981240981241	0.490357345433919	0.513359285822457	0.501858315628188	0.0230019403885378	0.483456763317358
logistic	13	0.656565656565657	0.629608621667612	0.513792152500927	0.571700387084269	0.115816469166685	0.479047211750921
decision_tree	5	0.825108225108225	0.5	0.577642368542532	0.538821184271266	0.0776423685425323	0.47670728943724
randomforest	17	1	0.494895065229722	0.557058679260892	0.525976872245307	0.0621636140311695	0.476245981020371
randomforest	11	1	0.499716392512762	0.583838383838384	0.541777388175573	0.0841219913256215	0.474479795115076
decision_tree	6	0.82761544011544	0.657118547929665	0.516476296588245	0.586797422258955	0.14064225134142	0.474283621185819
decision_tree	18	0.762229437229437	0.483834373227453	0.516829666723734	0.500332019975594	0.0329952934962812	0.473935785178569
decision_tree	21	0.772059884559885	0.486103233125355	0.543552372975321	0.514827803050338	0.0574491398499661	0.468868491170365
xgboost	19	0.988239538239538	0.493477027793534	0.577351126778295	0.535414077285915	0.0838740989847616	0.468314798098105
knn	22	0.786489898989899	0.473908111174135	0.502164327080448	0.488036219127292	0.0282562159063132	0.465431246402241
decision_tree	25	0.762229437229437	0.483834373227453	0.545503301502071	0.514668837364762	0.0616689282746177	0.465333694745068
decision_tree	11	0.772059884559885	0.486103233125355	0.555899067435163	0.521001150280259	0.0697958343098081	0.465164482832412
decision_tree	26	0.762229437229437	0.483834373227453	0.547344720496894	0.515589546862174	0.0635103472694412	0.464781269046621
decision_tree	3	0.823142135642136	0.480714690867839	0.534315197603842	0.507514944235841	0.0536005067360036	0.464634538847038
knn	17	0.759235209235209	0.472206466250709	0.505014936378416	0.488610701314563	0.0328084701277074	0.462363925212397
knn	18	0.786489898989899	0.473908111174135	0.527068360262345	0.50048823571824	0.0531602490882102	0.457960036447672
decision_tree	17	0.772059884559885	0.486103233125355	0.59050254389672	0.538302888511037	0.104399310771365	0.454783439893945
randomforest	21	1	0.490357345433919	0.611606834131117	0.550982089782518	0.121249488697198	0.45398249882476
decision_tree	22	0.762229437229437	0.483834373227453	0.585862076959667	0.53484822509356	0.102027703732214	0.453226062107789
decision_tree	7	0.843272005772006	0.475042541123086	0.54907122712437	0.512056884123728	0.074028686001284	0.4528339353227
knn	1	0.758748196248196	0.599829835507657	0.486392771242623	0.54311130337514	0.113437064265035	0.452361651963112
knn	25	0.786489898989899	0.473908111174135	0.551469166968686	0.51268863907141	0.0775610557945509	0.45063979443577
knn	21	0.759235209235209	0.472206466250709	0.5506114171287	0.511408941689704	0.0784049508779908	0.448684980987312
knn	26	0.786489898989899	0.473908111174135	0.577913558466732	0.525910834820433	0.104005447292597	0.442706476986356
knn	11	0.759235209235209	0.472206466250709	0.579840415049721	0.526023440650215	0.107633948799012	0.439916281611005
knn	19	0.74469696969697	0.451786727169597	0.554633411233446	0.503210069201522	0.102846684063849	0.420932721950443
xgboost	12	0.97979797979798	0.45263754963131	0.591836909830381	0.522237229730846	0.13919936019907	0.410877741571589
knn	7	0.796482683982684	0.427963698241634	0.541774891774892	0.484869295008263	0.113811193533258	0.393820340181656
xgboost	1	0.993722943722944	0.429381735677822	0.610419389520054	0.519900562598938	0.181037653842232	0.375070439525152

## Sheet: OC
Model	Module	Train_AUC	Test_AUC	CrossTrain_AUC	AUC_Mean	AUC_Diff	Module_Score
logistic	1	0.9625	0.889655172413793	0.911676136363636	0.900665654388715	0.0220209639498432	0.88304888322884
lasso	1	0.96125	0.889655172413793	0.882927460220938	0.886291316317366	0.00672771219285462	0.880909146563082
nn	1	0.9525	0.910344827586207	0.874530379041249	0.892437603313728	0.0358144485449583	0.863786044477761
svm	1	0.996666666666667	0.882758620689655	0.867510531796246	0.875134576242951	0.0152480888934091	0.862936105128223
glm	1	0.9625	0.889655172413793	0.832150501672241	0.860902837043017	0.0575046707415523	0.814899100449775
logistic	18	0.844166666666667	0.820689655172414	0.846246376811594	0.833468015992004	0.0255567216391803	0.81302263868066
logistic	11	0.845	0.813793103448276	0.822269463340892	0.818031283394584	0.00847635989261597	0.811250195480491
glm	11	0.845	0.813793103448276	0.811192302061867	0.812492702755072	0.00260080138640861	0.810412061645945
logistic	22	0.845	0.813793103448276	0.840496894409938	0.827144998929107	0.026703790961662	0.805781966159777
lasso	5	0.844166666666667	0.806896551724138	0.817918313570487	0.812407432647313	0.0110217618463495	0.803590023170233
logistic	15	0.8525	0.806896551724138	0.827151515151515	0.817024033437826	0.0202549634273771	0.800820062695925
glm	22	0.845	0.813793103448276	0.802942028985507	0.808367566216892	0.0108510744627687	0.799686706646677
glm	9	0.86125	0.793103448275862	0.798234848484848	0.795669148380355	0.00513140020898639	0.791564028213166
lasso	22	0.84375	0.806896551724138	0.794737154150198	0.800816852937168	0.0121593975739404	0.791089334878015
nn	11	0.762083333333333	0.813793103448276	0.794369565217391	0.804081334332834	0.0194235382308846	0.788542503748126
lasso	15	0.8525	0.786206896551724	0.776287726765988	0.781247311658856	0.00991916978573648	0.773311975830267
logistic	13	0.874583333333333	0.779310344827586	0.8065	0.792905172413793	0.0271896551724138	0.771153448275862
logistic	2	0.8525	0.806896551724138	0.777048748353096	0.791972650038617	0.0298478033710419	0.768094407341784
lasso	13	0.874166666666667	0.772413793103448	0.791753623188406	0.782083708145927	0.0193398300849575	0.766611844077961
glm	13	0.874583333333333	0.779310344827586	0.823579539508111	0.801444942167849	0.0442691946805247	0.766029586423429
glm	15	0.8525	0.806896551724138	0.773204604918891	0.790050578321514	0.0336919468052473	0.763097020877316
lasso	2	0.852916666666667	0.786206896551724	0.766625349805474	0.776416123178599	0.0195815467462501	0.760750885781599
logistic	5	0.844166666666667	0.820689655172414	0.77270624303233	0.796697949102372	0.0479834121400839	0.758311219390305
glm	2	0.8525	0.806896551724138	0.769130068803982	0.78801331026406	0.0377664829201562	0.757800123927935
lasso	11	0.844166666666667	0.806896551724138	0.76415404040404	0.785525296064089	0.0427425113200975	0.751331287008011
lasso	18	0.844583333333333	0.806896551724138	0.761292929292929	0.784094740508534	0.0456036224312087	0.747611842563567
glm	18	0.844166666666667	0.820689655172414	0.763775362318841	0.792232508745627	0.0569142928535733	0.746701074462769
nn	2	0.794583333333333	0.813793103448276	0.761416666666667	0.787604885057471	0.0523764367816093	0.745703735632184
lightgbm	1	1	0.76551724137931	0.836463768115942	0.800990504747626	0.0709465267366317	0.744233283358321
nn	22	0.760833333333333	0.813793103448276	0.75713768115942	0.785465392303848	0.0566554222888557	0.740141054472764
randomforest	1	1	0.737931034482759	0.744349962207105	0.741140498344932	0.00641892772434638	0.736005356165455
nn	13	0.854583333333333	0.8	0.748378716521574	0.774189358260787	0.0516212834784264	0.732892331478046
nn	15	0.793333333333333	0.813793103448276	0.745157570690179	0.779475337069228	0.0686355327580965	0.72456691086275
logistic	9	0.86125	0.793103448275862	0.738025362318841	0.765564405297351	0.0550780859570216	0.721501936531734
lasso	4	0.889166666666667	0.731034482758621	0.770481605351171	0.750758044054896	0.0394471225925499	0.719200345980856
glm	5	0.844166666666667	0.820689655172414	0.735888390594912	0.778289022883663	0.0848012645775016	0.710448011221662
logistic	4	0.887083333333333	0.731034482758621	0.826007246376812	0.778520864567716	0.094972763618191	0.702542653673163
knn	1	0.915416666666667	0.717241379310345	0.778696006374578	0.747968692842461	0.061454627064233	0.698804991191075
nn	5	0.78375	0.862068965517241	0.733219038208169	0.797644001862705	0.128849927309073	0.694564060015447
glm	4	0.887083333333333	0.731034482758621	0.859368421052632	0.795201451905626	0.128333938294011	0.692534301270417
svm	10	0.999583333333333	0.724137931034483	0.839939393939394	0.782038662486938	0.115801462904911	0.689397492163009
logistic	7	0.881666666666667	0.724137931034483	0.843420699383432	0.783779315208957	0.119282768348949	0.688353100529798
lasso	7	0.88125	0.710344827586207	0.801246376811594	0.755795602198901	0.0909015492253873	0.683074362818591
glm	7	0.881666666666667	0.724137931034483	0.868861482720178	0.796499706877331	0.144723551685696	0.680720865528774
randomforest	13	1	0.703448275862069	0.780426864801865	0.741937570331967	0.0769785889397958	0.68035469918013
lasso	16	0.8625	0.696551724137931	0.781583654440797	0.739067689289364	0.0850319303028662	0.671042145047071
lasso	3	0.863333333333333	0.689655172413793	0.763401551749378	0.726528362081585	0.0737463793355847	0.667531258613118
glm	3	0.862916666666667	0.682758620689655	0.747825920111634	0.715292270400645	0.0650672994219792	0.663238430863061
nn	3	0.857916666666667	0.682758620689655	0.754040260464173	0.718399440576914	0.0712816397745183	0.6613741287573
knn	5	0.903541666666667	0.682758620689655	0.75956055584627	0.721159588267963	0.0768019351566149	0.659718040142671
glm	16	0.862916666666667	0.682758620689655	0.761350891861761	0.722054756275708	0.0785922711721062	0.659180939338023
nn	16	0.8575	0.682758620689655	0.773697172392825	0.72822789654124	0.0909385517031693	0.655477055178704
logistic	3	0.862916666666667	0.682758620689655	0.777977703455964	0.73036816207281	0.0952190827663091	0.654192895859762
knn	18	0.903541666666667	0.682758620689655	0.787848224239529	0.735303422464592	0.105089603549873	0.651231739624693
glm	10	0.889583333333333	0.668965517241379	0.738509362273337	0.703737439757358	0.0695438450319581	0.648102363731792
lasso	14	0.81125	0.648275862068965	0.644282051282051	0.646278956675508	0.00399381078691419	0.643083908045977
lasso	17	0.812083333333333	0.648275862068965	0.676579710144928	0.662427786106947	0.0283038480759621	0.639784707646177
nn	24	0.808333333333333	0.641379310344828	0.639643939393939	0.640511624869384	0.00173537095088827	0.639123328108673
svm	4	0.994583333333333	0.675862068965517	0.79975	0.737806034482759	0.123887931034483	0.638695689655172
lasso	12	0.85875	0.668965517241379	0.771106636634587	0.720036076937983	0.102141119393208	0.638323181423417
logistic	16	0.862916666666667	0.682758620689655	0.842644927536232	0.762701774112944	0.159886306846577	0.634792728635682
lasso	24	0.8125	0.648275862068965	0.637263157894737	0.642769509981851	0.0110127041742286	0.633959346642468
nn	18	0.785416666666667	0.862068965517241	0.685317543739904	0.773693254628573	0.176751421777337	0.632292117206703
logistic	23	0.859583333333333	0.675862068965517	0.825356643356643	0.75060935616108	0.149494574391126	0.631013696648179
logistic	12	0.859583333333333	0.675862068965517	0.826175919318776	0.751018994142147	0.150313850353259	0.630767913859539
lightgbm	10	1	0.641379310344828	0.677068181818182	0.659223746081505	0.0356888714733543	0.630672648902821
glm	12	0.859583333333333	0.675862068965517	0.840114478114478	0.757988273539998	0.164252409148961	0.626586346220829
knn	10	0.9175	0.631034482758621	0.646606481481481	0.638820482120051	0.0155719987228607	0.626362883141763
nn	8	0.804166666666667	0.627586206896552	0.625757796838542	0.626672001867547	0.0018284100580096	0.625209273821139
nn	17	0.808333333333333	0.641379310344828	0.704086956521739	0.672733133433283	0.0627076461769115	0.622567016491754
nn	19	0.87375	0.662068965517241	0.794355731225296	0.728212348371269	0.132286765708055	0.622382935804825
glm	23	0.859583333333333	0.675862068965517	0.855681796464405	0.765771932714961	0.179819727498888	0.621916150715851
nn	14	0.78625	0.627586206896552	0.648184782608696	0.637885494752624	0.020598575712144	0.621406634182909
knn	9	0.918541666666667	0.627586206896552	0.649086956521739	0.638336581709145	0.0215007496251873	0.621135982008996
lasso	9	0.858333333333333	0.8	0.661458333333333	0.730729166666667	0.138541666666667	0.619895833333333
glm	17	0.812083333333333	0.648275862068965	0.742989130434783	0.695632496251874	0.0947132683658171	0.61986188155922
nn	20	0.80625	0.627586206896552	0.65351048951049	0.640548348203521	0.0259242826139378	0.61980892211237
lasso	8	0.808333333333333	0.63448275862069	0.683547101449275	0.659014930034983	0.0490643428285856	0.619763455772114
lasso	26	0.81125	0.648275862068965	0.745404124860647	0.696839993464806	0.0971282627916811	0.619137383231461
logistic	10	0.889583333333333	0.668965517241379	0.835924394446134	0.752444955843756	0.166958877204754	0.618877854079953
glm	14	0.812083333333333	0.648275862068965	0.746684579912841	0.697480220990903	0.0984087178438753	0.618753246715803
logistic	14	0.812083333333333	0.648275862068965	0.749708928982221	0.698992395525593	0.101433066913255	0.617845941994989
xgboost	2	0.999583333333333	0.641379310344828	0.720675863991081	0.681027587167955	0.0792965536462537	0.617590344250952
lasso	25	0.814583333333333	0.648275862068965	0.754223393353828	0.701249627711397	0.105947531284863	0.616491602683507
lasso	23	0.85875	0.668965517241379	0.845318181818182	0.757141849529781	0.176352664576802	0.616059717868339
lasso	20	0.810833333333333	0.627586206896552	0.671010869565217	0.649298538230885	0.0434246626686656	0.614558808095952
lasso	21	0.81125	0.648275862068965	0.765275510204082	0.706775686136524	0.116999648135116	0.613175967628431
glm	25	0.812083333333333	0.648275862068965	0.765659090909091	0.706967476489028	0.117383228840125	0.613060893416928
glm	26	0.812083333333333	0.648275862068965	0.769080478700044	0.708678170384505	0.120804616631078	0.612034477079642
logistic	21	0.812083333333333	0.648275862068965	0.769626811594203	0.708951336831584	0.121350949525238	0.611870577211394
lasso	19	0.876666666666667	0.655172413793103	0.79963768115942	0.727405047476262	0.144465267366317	0.611832833583208
logistic	26	0.812083333333333	0.648275862068965	0.770069904732948	0.709172883400957	0.121794042663983	0.611737649269771
logistic	24	0.812083333333333	0.648275862068965	0.770594202898551	0.709435032483758	0.122318340829585	0.61158035982009
nn	21	0.804166666666667	0.627586206896552	0.689173000912131	0.658379603904342	0.0615867940155796	0.609110168691878
nn	6	0.868333333333333	0.648275862068965	0.780878205128205	0.714577033598585	0.13260234305924	0.608495159151194
glm	21	0.812083333333333	0.648275862068965	0.781024500861457	0.714650181465211	0.132748638792492	0.608451270431218
svm	7	0.995833333333333	0.648275862068965	0.783069699451687	0.715672780760326	0.134793837382722	0.607837710854149
glm	24	0.812083333333333	0.648275862068965	0.785962095875139	0.717118978972052	0.137686233806174	0.606969991927113
logistic	17	0.812083333333333	0.648275862068965	0.786746376811594	0.71751111944028	0.138470514742629	0.606734707646177
logistic	25	0.812083333333333	0.648275862068965	0.792651261781697	0.720463561925331	0.144375399712731	0.604963242155146
nn	12	0.821666666666667	0.648275862068965	0.796564102564103	0.722419982316534	0.148288240495137	0.603789389920424
lasso	10	0.880833333333333	0.731034482758621	0.632576086956522	0.681805284857571	0.098458395802099	0.603038568215892
xgboost	10	1	0.63448275862069	0.744358974358974	0.689420866489832	0.109876215738285	0.601519893899204
glm	8	0.81125	0.627586206896552	0.718949753949754	0.673267980423153	0.0913635470532022	0.600177142780591
nn	26	0.77875	0.627586206896552	0.719409420289855	0.673497813593203	0.0918232133933033	0.600039242878561
glm	19	0.880416666666667	0.648275862068965	0.830399529042386	0.739337695555676	0.182123666973421	0.593638761976939
xgboost	1	1	0.627586206896552	0.748204081632653	0.687895144264602	0.120617874736101	0.591400844475721
randomforest	2	1	0.63448275862069	0.787990942028985	0.711236850324838	0.153508183408296	0.588430303598201
logistic	20	0.81125	0.627586206896552	0.759721014492754	0.693653610694653	0.132134807596202	0.587945764617691
logistic	8	0.81125	0.627586206896552	0.762998547346373	0.695292377121463	0.135412340449822	0.586962504761605
glm	20	0.81125	0.627586206896552	0.763194444444444	0.695390325670498	0.135608237547893	0.586903735632184
logistic	19	0.880416666666667	0.648275862068965	0.858675693354265	0.753475777711615	0.210399831285299	0.585155912683376
nn	23	0.822083333333333	0.648275862068965	0.860759222661397	0.754517542365181	0.212483360592431	0.584530853891236
xgboost	8	0.99875	0.617241379310345	0.73601867335563	0.676630026332987	0.118777294045285	0.581608191096759
xgboost	15	0.999583333333333	0.641379310344828	0.840654918752745	0.741017114548786	0.199275608407917	0.581596627822453
randomforest	11	1	0.620689655172414	0.764977272727273	0.692833463949843	0.144287617554859	0.577403369905956
nn	25	0.74875	0.606896551724138	0.722698135198135	0.664797343461137	0.115801583473997	0.572156076681939
nn	10	0.897291666666667	0.6	0.696663372859025	0.648331686429513	0.096663372859025	0.571000988142292
svm	15	0.975	0.6	0.701890645586298	0.650945322793149	0.101890645586298	0.569432806324111
randomforest	5	1	0.603448275862069	0.748121376811594	0.675784826336832	0.144673100949525	0.560046345577211
xgboost	20	0.99875	0.617241379310345	0.812038199895343	0.714639789602844	0.194796820584998	0.558802333134846
xgboost	5	0.999583333333333	0.613793103448276	0.80048717948718	0.707140141467728	0.186694076038904	0.557784880636605
xgboost	22	0.999583333333333	0.606896551724138	0.774532608695652	0.690714580209895	0.167636056971514	0.556605734632684
knn	7	0.905	0.606896551724138	0.775070652173913	0.690983601949026	0.168174100449775	0.556444321589206
randomforest	22	1	0.617241379310345	0.823391340802055	0.7203163600562	0.20614996149171	0.555396390862832
xgboost	11	0.999583333333333	0.606896551724138	0.786160489613906	0.696528520669022	0.179263937889768	0.553117370357208
knn	19	0.944166666666667	0.6	0.758652832674572	0.679326416337286	0.158652832674572	0.552404150197629
nn	9	0.83375	0.606896551724138	0.790613636363636	0.698755094043887	0.183717084639498	0.551781426332288
randomforest	15	1	0.617241379310345	0.837670011148272	0.727455695229308	0.220428631837927	0.551112789758967
xgboost	18	0.999583333333333	0.613793103448276	0.82356339031339	0.718678246880833	0.209770286865114	0.550862017388742
knn	15	0.919791666666667	0.6	0.773235177865613	0.686617588932806	0.173235177865613	0.548029446640316
lasso	6	0.89	0.6	0.779484848484848	0.689742424242424	0.179484848484848	0.546154545454545
randomforest	16	1	0.586206896551724	0.723216276477146	0.654711586514435	0.137009379925422	0.545104082574098
knn	2	0.919791666666667	0.6	0.783741258741259	0.691870629370629	0.183741258741259	0.544877622377622
decision_tree	3	0.722291666666667	0.6	0.557142191142191	0.578571095571096	0.0428578088578088	0.544284848484849
lightgbm	8	0.997916666666667	0.575862068965517	0.685515151515152	0.630688610240334	0.109653082549634	0.542966144200627
knn	12	0.925625	0.582758620689655	0.719238636363636	0.650998628526646	0.136480015673981	0.541814615987461
lightgbm	4	1	0.6	0.796225014920667	0.698112507460334	0.196225014920667	0.5411324955238
svm	2	0.975	0.6	0.796306509225764	0.698153254612882	0.196306509225764	0.541108047232271
svm	6	0.979583333333333	0.606896551724138	0.830272017837235	0.718584284780687	0.223375466113097	0.539883911890209
svm	8	0.915	0.572413793103448	0.687714604236343	0.630064198669896	0.115300811132895	0.53782354976358
knn	6	0.926041666666667	0.582758620689655	0.738958333333333	0.660858477011494	0.156199712643678	0.535898706896552
decision_tree	15	0.734375	0.537931034482759	0.547090909090909	0.542510971786834	0.00915987460815038	0.535183072100314
knn	4	0.895416666666667	0.586206896551724	0.758869565217391	0.672538230884558	0.172662668665667	0.534408095952024
knn	23	0.925625	0.582758620689655	0.751871601483403	0.667315111086529	0.169112980793747	0.532024726451531
lightgbm	11	1	0.586206896551724	0.77025641025641	0.678231653404067	0.184049513704686	0.530992042440318
xgboost	13	1	0.593103448275862	0.814755067396372	0.703929257836117	0.22165161912051	0.526607962539709
svm	20	0.915	0.572413793103448	0.728043480329195	0.650228636716321	0.155629687225746	0.525724886935724
randomforest	3	1	0.582758620689655	0.777095596432553	0.679927108561104	0.194336975742898	0.524457527966786
svm	18	0.945416666666667	0.56551724137931	0.702861660079051	0.634189450729181	0.137344418699741	0.524313915769388
lightgbm	20	0.997916666666667	0.575862068965517	0.755957912457912	0.665909990711715	0.180095843492395	0.521833315917799
lightgbm	22	1	0.586206896551724	0.801427079936397	0.69381698824406	0.215220183384673	0.521640841536322
randomforest	18	1	0.596551724137931	0.847340113302846	0.721945918720389	0.250788389164915	0.521315207388456
svm	5	0.945416666666667	0.56551724137931	0.718941905747806	0.642229573563558	0.153424664368496	0.519489842068762
decision_tree	9	0.734375	0.537931034482759	0.599686594202899	0.568808814342829	0.0617555597201399	0.519404366566717
glm	6	0.892083333333333	0.593103448275862	0.844559725988297	0.71883158713208	0.251456277712435	0.517666564962131
lightgbm	2	1	0.56551724137931	0.725206952467822	0.645362096923566	0.159689711088512	0.517610328052757
decision_tree	4	0.734375	0.537931034482759	0.623892773892774	0.580911904187766	0.0859617394100152	0.512142512659754
randomforest	4	1	0.586206896551724	0.841022228289309	0.713614562420517	0.254815331737585	0.509762297030449
logistic	6	0.892083333333333	0.593103448275862	0.874304584304584	0.733704016290223	0.281201136028722	0.508743107467245
lightgbm	13	1	0.551724137931034	0.709845238095238	0.630784688013136	0.158121100164204	0.504287807881773
lightgbm	15	1	0.56551724137931	0.771570487483531	0.668543864431421	0.206053246104221	0.503701267548044
randomforest	10	1	0.56551724137931	0.77192803030303	0.66872263584117	0.20641078892372	0.503594004702194
xgboost	7	1	0.56551724137931	0.776827201783724	0.671172221581517	0.211309960404413	0.502124253257986
randomforest	9	1	0.575862068965517	0.828851449275362	0.70235675912044	0.252989380309845	0.499965254872564
randomforest	7	1	0.572413793103448	0.81581884057971	0.694116316841579	0.243405047476262	0.49939227886057
decision_tree	16	0.722291666666667	0.6	0.519833333333333	0.559916666666667	0.0801666666666666	0.495783333333333
xgboost	4	1	0.56551724137931	0.800282887402453	0.682900064390881	0.234765646023142	0.495087547572368
randomforest	24	1	0.555172413793103	0.771841491841492	0.663506952817298	0.216669078048388	0.490171690378587
svm	19	0.975416666666667	0.551724137931034	0.759672747542313	0.655698442736674	0.207948609611278	0.489339555047651
xgboost	23	1	0.575862068965517	0.864795525902669	0.720328797434093	0.288933456937151	0.489182031884372
lightgbm	9	1	0.558620689655172	0.790527040247537	0.674573864951355	0.231906350592365	0.489048784477463
svm	17	0.929166666666667	0.531034482758621	0.671097935880545	0.601066209319583	0.140063453121924	0.489015446822044
lightgbm	26	0.994583333333333	0.544827586206897	0.73597027972028	0.640398932963588	0.191142693513383	0.487484778152882
xgboost	12	1	0.575862068965517	0.881123543123543	0.72849280604453	0.305261474158026	0.484283626718109
decision_tree	22	0.5	0.5	0.556159420289855	0.528079710144927	0.0561594202898551	0.483152173913043
svm	24	0.929166666666667	0.531034482758621	0.698832243843113	0.614933363300867	0.167797761084493	0.480695154433273
decision_tree	18	0.5	0.5	0.568628762541806	0.534314381270903	0.0686287625418061	0.479411371237458
lightgbm	21	0.994583333333333	0.544827586206897	0.76376254180602	0.654295064006458	0.218934955599124	0.479147099527159
lightgbm	5	0.999583333333333	0.531034482758621	0.704786789297659	0.61791063602814	0.173752306539038	0.478908790796909
svm	14	0.929166666666667	0.531034482758621	0.706060606060606	0.618547544409613	0.175026123301985	0.478526645768025
randomforest	26	1	0.555172413793103	0.815002457859601	0.685087435826352	0.259830044066497	0.477223400573154
nn	7	0.872916666666667	0.537931034482759	0.743537878787879	0.640734456635319	0.20560684430512	0.476248981191223
lightgbm	17	0.994583333333333	0.544827586206897	0.775340909090909	0.660084247648903	0.230513322884012	0.475673589341693
decision_tree	5	0.5	0.5	0.584416666666667	0.542208333333333	0.0844166666666667	0.474675
lightgbm	24	0.994583333333333	0.544827586206897	0.787378762541806	0.666103174374351	0.24255117633491	0.472062233306424
lightgbm	18	0.999583333333333	0.531034482758621	0.73125	0.63114224137931	0.200215517241379	0.470969827586207
svm	26	0.929166666666667	0.531034482758621	0.731547785547786	0.631291134153203	0.200513302789165	0.470880491921871
randomforest	25	1	0.537931034482759	0.768726170568562	0.65332860252566	0.230795136085803	0.468692493657018
svm	25	0.929166666666667	0.531034482758621	0.742616246072768	0.636825364415694	0.211581763314147	0.467559953764377
lightgbm	25	0.994583333333333	0.544827586206897	0.80694610151753	0.675886843862213	0.262118515310634	0.466192031613706
decision_tree	11	0.5	0.5	0.616143610013175	0.558071805006588	0.116143610013175	0.465156916996047
lightgbm	14	0.994583333333333	0.544827586206897	0.813371212121212	0.679099399164054	0.268543625914316	0.464264498432602
decision_tree	2	0.734375	0.537931034482759	0.479333333333333	0.508632183908046	0.0585977011494254	0.461754022988506
svm	21	0.929166666666667	0.531034482758621	0.763100233100233	0.647067357929427	0.232065750341612	0.461414757656137
lightgbm	7	1	0.537931034482759	0.798373188405797	0.668152111444278	0.260442153923038	0.459798388305847
svm	22	0.946666666666667	0.531034482758621	0.773673913043478	0.652354197901049	0.242639430284857	0.458242653673163
randomforest	17	1	0.527586206896552	0.761925762643154	0.644755984769853	0.234339555746602	0.457284340172571
lightgbm	6	1	0.531034482758621	0.779433389074693	0.655233935916657	0.248398906316073	0.456514810863799
svm	3	0.968333333333333	0.531034482758621	0.779916407666408	0.655475445212514	0.248881924907787	0.456369905286285
svm	11	0.946666666666667	0.531034482758621	0.781386236951454	0.656210359855038	0.250351754192834	0.455928956500771
svm	16	0.968333333333333	0.531034482758621	0.782906684412896	0.656970583585758	0.251872201654275	0.455472822262338
knn	16	0.9025	0.524137931034483	0.755651882537752	0.639894906786117	0.231513951503269	0.454683745583502
knn	3	0.9025	0.524137931034483	0.769947693208563	0.647042812121523	0.24580976217408	0.450395002382259
svm	13	0.9925	0.531034482758621	0.81072568930954	0.67088008603408	0.279691206550919	0.447127120793345
xgboost	26	0.998333333333333	0.510344827586207	0.721127608531335	0.615736218058771	0.210782780945128	0.447109993302668
randomforest	20	1	0.520689655172414	0.781285033117331	0.650987344144873	0.260595377944917	0.442511041788939
randomforest	14	1	0.517241379310345	0.774862768184197	0.646052073747271	0.257621388873852	0.439954962648189
xgboost	21	0.998333333333333	0.510344827586207	0.766540792540793	0.6384428100635	0.256195964954586	0.433486038099831
lightgbm	3	1	0.510344827586207	0.779210372960373	0.64477760027329	0.268865545374166	0.429685163973957
xgboost	24	0.998333333333333	0.510344827586207	0.779386338299382	0.644865582942794	0.269041510713175	0.429632374372254
randomforest	21	1	0.510344827586207	0.783540343915344	0.646942585750775	0.273195516329137	0.428386172687466
xgboost	25	0.998333333333333	0.510344827586207	0.785028875886019	0.647686851736113	0.274684048299812	0.427939613096263
decision_tree	8	0.708125	0.437931034482759	0.474916387959866	0.456423711221312	0.0369853534771076	0.426835428439626
decision_tree	26	0.708125	0.437931034482759	0.477561315496098	0.457746174989428	0.0396302810133394	0.426041950178757
randomforest	6	1	0.5	0.749785547785548	0.624892773892774	0.249785547785548	0.425064335664336
lightgbm	16	1	0.510344827586207	0.802934085841695	0.656639456713951	0.292589258255488	0.422568050109561
xgboost	14	0.998333333333333	0.510344827586207	0.803340579710145	0.656842703648176	0.292995752123938	0.422446101949025
knn	13	0.930416666666667	0.493103448275862	0.74366847826087	0.618385963268366	0.250565029985007	0.41793393928036
xgboost	17	0.998333333333333	0.510344827586207	0.827651734738691	0.668998281162449	0.317306907152484	0.415152755440462
decision_tree	17	0.708125	0.437931034482759	0.515701644370123	0.476816339426441	0.0777706098873639	0.41459985151655
randomforest	19	1	0.5	0.785617753623188	0.642808876811594	0.285617753623188	0.414314673913044
decision_tree	14	0.708125	0.437931034482759	0.517473193473193	0.477702113977976	0.0795421589904348	0.414068386785628
decision_tree	24	0.708125	0.437931034482759	0.522101449275362	0.48001624187906	0.0841704147926036	0.412679910044978
knn	21	0.894583333333333	0.479310344827586	0.704809782608696	0.592060063718141	0.225499437781109	0.411660513493253
svm	23	0.970833333333333	0.503448275862069	0.816139285145496	0.659793780503783	0.312691009283427	0.409640973077041
decision_tree	20	0.708125	0.437931034482759	0.544765886287625	0.491348460385192	0.106834851804867	0.405880578941299
randomforest	12	1	0.479310344827586	0.726253623188406	0.602781984007996	0.24694327836082	0.40522736131934
svm	12	0.970833333333333	0.503448275862069	0.835231292517007	0.669339784189538	0.331783016654938	0.403913370865588
decision_tree	6	0.722291666666667	0.444827586206897	0.594084726867335	0.519456156537116	0.149257140660439	0.400050444008765
randomforest	8	1	0.496551724137931	0.820842391304348	0.65869705772114	0.324290667166417	0.399264523988006
lightgbm	19	1	0.489655172413793	0.793337359098229	0.641496265756011	0.303682186684436	0.398550516408462
knn	24	0.894583333333333	0.479310344827586	0.749847167325428	0.614578756076507	0.270536822497842	0.398149298078234
knn	14	0.894583333333333	0.479310344827586	0.755206555866494	0.61725845034704	0.275896211038908	0.396541481515914
decision_tree	12	0.722291666666667	0.444827586206897	0.608314381270903	0.5265709837389	0.163486795064006	0.395781547687695
knn	26	0.894583333333333	0.479310344827586	0.759528985507246	0.619419665167416	0.28021864067966	0.395244752623688
decision_tree	7	0.722291666666667	0.444827586206897	0.613217391304348	0.529022488755622	0.168389805097451	0.394310644677661
knn	17	0.894583333333333	0.479310344827586	0.764310809273542	0.621810577050564	0.285000464445956	0.393810205493799
randomforest	23	1	0.486206896551724	0.794597462061748	0.640402179306736	0.308390565510024	0.393689726898717
decision_tree	23	0.722291666666667	0.444827586206897	0.615812493665755	0.530320039936326	0.170984907458858	0.393532113969239
decision_tree	25	0.708125	0.437931034482759	0.590809523809524	0.514370279146141	0.152878489326765	0.392067487684729
decision_tree	13	0.722291666666667	0.444827586206897	0.623958333333333	0.534392959770115	0.179130747126437	0.391088362068966
decision_tree	21	0.708125	0.437931034482759	0.596	0.516965517241379	0.158068965517241	0.390510344827586
xgboost	9	1	0.482758620689655	0.796	0.639379310344828	0.313241379310345	0.388786206896552
decision_tree	19	0.722291666666667	0.444827586206897	0.633536106750392	0.539181846478645	0.188708520543496	0.388215030043848
knn	25	0.894583333333333	0.479310344827586	0.793281216109632	0.636295780468609	0.313970871282046	0.385119083442972
xgboost	16	1	0.472413793103448	0.773435919957659	0.622924856530554	0.301022126854211	0.382107155047185
decision_tree	1	0.722291666666667	0.43448275862069	0.609594405594406	0.522038582107548	0.175111646973716	0.381949264528575
nn	4	0.872083333333333	0.448275862068966	0.672203351449275	0.56023960675912	0.22392748938031	0.381097615254873
lightgbm	12	1	0.462068965517241	0.732407621364143	0.597238293440692	0.270338655846902	0.380967368763171
xgboost	3	1	0.472413793103448	0.787389291465378	0.629901542284413	0.31497549836193	0.377921143594869
xgboost	6	1	0.455172413793103	0.792992424242424	0.624082419017764	0.337820010449321	0.353826410658307
svm	9	0.965	0.448275862068966	0.765792540792541	0.607034201430753	0.317516678723575	0.353020858451893
lightgbm	23	1	0.462068965517241	0.835112648221344	0.648590806869293	0.373043682704102	0.350155860706011
xgboost	19	1	0.455172413793103	0.842454337990052	0.648813375891578	0.387281924196949	0.338987836534019
knn	22	0.933125	0.382758620689655	0.749313716878934	0.566036168784295	0.366555096189279	0.272792091832871
knn	11	0.933125	0.382758620689655	0.778860089186176	0.580809354937916	0.396101468496521	0.263928180140699
decision_tree	10	0.722291666666667	0.337931034482759	0.628045214045214	0.482988124263986	0.290114179562455	0.250896780614022
knn	20	0.889583333333333	0.310344827586207	0.6995	0.504922413793103	0.389155172413793	0.193598275862069
knn	8	0.889583333333333	0.310344827586207	0.758270015698587	0.534307421642397	0.44792518811238	0.175967271152493

[truncated: 3 more sheets: PDAC, PRAD, All]
