# Supplementary material for: Construction of Metastasis Prediction Models and Screening of Anti-Metastatic Drugs Based on Pan-Cancer Single-Cell EMT Features
Source: Int J Mol Sci. 2025 Nov 29;26(23):11582. doi: 10.3390/ijms262311582 (PMC12692492; doi:10.3390/ijms262311582)
Supplement: Supplementary file 1 [file ijms-26-11582-s001.zip › Table S9.xlsx]

## Sheet: BC
Table S9: Best model and gene weights
gene	weight
QPRT	0.129534544127028
KPNB1	-0.122127
MLPH	0.328803390868832
SRD5A3	0.361659081695977
PAICS	-0.229277
GRB7	0.17619235454997
STRBP	0.311666287207292
PRDX3	-0.18996
GHITM	-0.217033
PBX1	0.221263512038175
PDCD6	-0.289859

## Sheet: BLCA
gene	weight
LGALS1	0.283795630479956
TSPAN12	0.539965922662311
PDE10A	-0.210634
ATP6V0E1	0.78886063091001
SBDS	1.00440639127604
TPT1	-0.65879
DUSP2	-0.189052
NCKAP5	-0.234044
JUN	0.410856229844751
BTBD9	-0.935695
HSBP1	-0.818424

## Sheet: ccRCC
gene	weight
SMIM24	-0.466551
TRIP11	0.0751213069304683
PYCARD	0.152989533465026
CA2	0.168887182699592
CPQ	-0.215639
PTGR1	0.00509134507753828
PCYOX1	0.0513316554847563
SLC25A4	-0.684614
MAPRE2	-0.0784531
MZT2A	0.972474273563001
POLD4	0.016248466581769
MYADM	-0.58044

## Sheet: CRC
gene	weight
AKAP8L	0.539304049747469
ITPKC	0.350170160590316
HES1	-0.666655
MLPH	0.260517970860461
NLRC5	-0.555122
CSNK1D	0.235068841728991
C1orf35	0.392788281057121
BAIAP2	0.270716738223664
TNRC18	0.255229949436796
ENTPD6	-0.479719
DECR2	0.388962082954508

## Sheet: ESCC
gene	weight
OCIAD2	-0.454966
RSL1D1	-0.311116
PRNP	-0.251214
SMIM30	-0.453908
RAB6A	0.400088270164561
RBBP8	-0.0860074
TXNDC17	0.137828985645507
LIMA1	0.122972773399452
COX5A	0.717644539542272
FABP5	-0.573025

## Sheet: GC
gene	weight
ARF5	-0.353414
LDHB	0.415005070437305
TXNDC12	0.713274623989768
COX17	0.635753204329228
GTF2A2	-0.490028
NDUFS5	0.528534527083852
COA3	-0.222126
IFITM1	0.314020784758038
EIF4EBP1	-0.483072
CHURC1	0.257834797291175

## Sheet: HCC
gene	weight
SBDS	0.244269250517103
AGT	0.218507429484106
DMKN	0.654941032685012
BSG	0.674671312906194
HSBP1	-0.136779

## Sheet: HNSCC
gene	weight
RNASET2	-0.385721
CTTN	0.14195823213491
DNAJB6	-0.236492
ABHD11	-0.266155
BAG1	-0.13187
CLCN3	-0.366245
QSOX1	-0.127702
SPP1	0.288290714845608
MTUS1	-0.248026
RPS4Y1	0.18390246854863
GOLPH3L	0.286514359219582
RBBP4	0.431805064721329
CXCL3	-0.248782
MIDN	-0.238837
PTMA	0.388738649408545
NRARP	-0.0301693

## Sheet: LC
gene	weight
SULT2B1	0.343228277970628
ECT2	0.387232574597563
PRDM2	-0.145354
RSRP1	-0.174071
ID1	-0.221822
PLIN2	-0.241421
PDP1	-0.213822
NDRG2	-0.185391
MLF1	-0.319635
CITED4	-0.147206
TRIM13	-0.283306

## Sheet: OC
gene	weight
RBM6	-1.515
CD9	-0.0559003
TCF3	-1.78732
COL1A1	1.01711905287886
RBM38	-0.57637
FLOT1	-0.931396
NFIA	0.908551006361543
CLDN3	1.06378037889658
ATP5MG	0.967354678617916
TUBA1A	0.827389181168607
MT1E	0.716462767432079
TCIM	-0.360919
R3HDM2	0.940252592949405

[truncated: 3 more sheets: PDAC, PRAD, All]
